# Supplementary material for: Fasting induces metabolic switches and spatial redistributions of lipid processing and neuronal interactions in tanycytes
Source: Nat Commun. 2024 Aug 4;15:6604. doi: 10.1038/s41467-024-50913-w (PMC11298547; doi:10.1038/s41467-024-50913-w)
Supplement: Supplementary file 4 — Supplementary Data 1 [file 41467_2024_50913_MOESM4_ESM.xlsx]

## Sheet: S1A Exp. summary (Fig.1a)
General			Surgery			Sacrifice				FACS
Cage Number	Mouse Number	DOB	Date	Volume/Site	Injection Quality	Date	Age (d)	Condition	Glycemia	Batch Number	Comments	Number of cells after FACS	Total cells after FACS	Total cell number after quality control
1	1	2019-09-08	30/9/2019	2ul 3V	++	2019-08-10	60	12h-FASTING (overnight)	6,5	1	Medium quality injection	2413	14016	13 121
1	2	2019-09-08	30/9/2019	2ul 3V	+++	2019-08-10	60	12h-FASTING (overnight)	6,6	1		2543
1	3	2019-09-08	30/9/2019	2ul 3V	+++	2019-08-10	60	12h-FASTING (overnight)	6,1	1		3135
2	1	2019-09-08	30/9/2019	2ul 3V	+	2019-08-10	60	12h-FASTING (overnight)	5,7	1	Poor quality injection	3421
2	2	2019-09-08	30/9/2019	2ul 3V	+++	2019-08-10	60	12h-FASTING (overnight)	5,6	1		2504
2	N/A	2019-09-08	30/9/2019	-	-	2019-08-10	60	12h-FASTING (overnight)	-	1	For Gate selection	-
3	1	16/10/2019	20/1/2020	500nl 3V	+++	27/1/2020	103	FED	9,7	2		2450	12671
3	2	16/10/2019	20/1/2020	500nl 3V	+++	27/1/2020	103	FED	10,3	2		2220
3	4	16/10/2019	20/1/2020	500nl 3V	+++	27/1/2020	103	FED	10,0	2		2925
4	1	2019-11-11	20/1/2020	500nl 3V	+++	27/1/2020	77	FED	11,5	2		2785
4	2	2019-11-11	20/1/2020	500nl 3V	+++	27/1/2020	77	FED	12,0	2		2291
5	1	26/11/2019	21/1/2020	500nl 3V	+	28/1/2020	63	24h-FASTING	4,4	2	Poor quality injection	3629	18859
5	2	26/11/2019	21/1/2020	500nl 3V	-	28/1/2020	63	24h-FASTING	4,9	2	Removed => Bad quality injection	-
6	1	2019-04-11	21/1/2020	500nl 3V	+++	28/1/2020	85	24h-FASTING	4,7	2		2326
6	2	2019-04-11	21/1/2020	500nl 3V	+++	28/1/2020	85	24h-FASTING	4,3	2	Removed => FACS obstruction	1068
6	3	2019-04-11	21/1/2020	500nl 3V	+++	28/1/2020	85	24h-FASTING	4,2	2		3414
6	4	2019-04-11	21/1/2020	500nl 3V	+++	28/1/2020	85	24h-FASTING	4,2	2		4506
6	5	2019-04-11	21/1/2020	500nl 3V	+++	28/1/2020	85	24h-FASTING	4,3	2		4984

## Sheet: S1B Cell count UMAP (Fig.1b)
Number of identified cells on the general clustering workflow
	TOTAL		Fed		12h-Fasting		24h-Fasting
	Number	Ratio (%)	Number	Ratio	Number	Ratio	Number	Ratio
Tanycytes 1	1873	14.2748	437	13.4008	584	11.8123	852	17.3312
Ependymal cells 1	1491	11.3635	399	12.2355	521	10.538	571	11.6151
VLMC 1	1449	11.0434	475	14.5661	473	9.56715	501	10.1912
Neurons 1	1293	9.85443	192	5.88776	628	12.7023	473	9.62164
Tanycytes 2	943	7.18695	249	7.63569	301	6.08819	393	7.9943
Tanycytes 3	867	6.60773	272	8.341	285	5.76456	310	6.30594
BBB vessels	847	6.4553	202	6.19442	269	5.44094	376	7.64849
Pericytes 1	707	5.38831	193	5.91843	230	4.6521	284	5.77705
Pericytes 2	457	3.48297	185	5.67311	122	2.46764	150	3.05126
Neurons 2	434	3.30767	43	1.31861	271	5.48139	120	2.44101
Microglia	409	3.11714	115	3.52653	222	4.49029	72	1.46461
Pars Tuberalis 1	391	2.97996	90	2.75989	144	2.91262	157	3.19365
Ependymal cells 2	307	2.33976	93	2.85189	93	1.88107	121	2.46135
Neurons 3	301	2.29403	0	0	186	3.76214	115	2.3393
Neurons 4	257	1.95869	34	1.04262	124	2.50809	99	2.01383
Pericytes 3	235	1.79102	66	2.02392	96	1.94175	73	1.48495
VLMC 2	220	1.6767	49	1.50261	102	2.06311	69	1.40358
Astrocyte-like cells	198	1.50903	54	1.65593	90	1.82039	54	1.09845
Pars Tuberalis 2	163	1.24228	60	1.83993	55	1.11246	48	0.976404
Fenestrated vessels	154	1.17369	53	1.62527	55	1.11246	46	0.93572
Oligodendrocytes	125	0.952671	0	0	93	1.88107	32	0.650936
Total	13121	100	3261	24.8533	4944	37.6801	4916	37.4667
Ependyma	5481	41.7727	1450	44.4649	1784	36.0841	2247	45.7079

## Sheet: S1C Cell count UMAP (SuppFig.1)
Number of tdTomato-expressing cells on the general workflow
	TOTAL		Fed		12h-Fast		24h-Fast
	Number	Ratio (%)	Number	Ratio	Number	Ratio	Number	Ratio
Tanycytes 1	356	22.3478	86	20.283	133	22.5042	137	23.181
VLMC 1	49	3.07596	25	5.89623	16	2.70728	8	1.35364
Neurons 1	40	2.51099	2	0.471698	33	5.58376	5	0.846024
Tanycytes 2	150	9.4162	57	13.4434	38	6.42978	55	9.30626
Ependymal cells 1	265	16.6353	74	17.4528	63	10.6599	128	21.6582
Ependymal cells 2	323	20.2762	71	16.7453	143	24.1963	109	18.4433
BBB vessels	39	2.44821	9	2.12264	15	2.53807	15	2.53807
Pericytes 1	40	2.51099	12	2.83019	11	1.86125	17	2.87648
Tanycytes 3	153	9.60452	45	10.6132	58	9.81387	50	8.46024
Pericytes 2	22	1.38104	8	1.88679	6	1.01523	8	1.35364
Microglia	40	2.51099	19	4.48113	11	1.86125	10	1.69205
Pars tuberalis 1	32	2.00879	4	0.943396	17	2.87648	11	1.86125
Neurons 3	9	0.564972	0	0	7	1.18443	2	0.338409
Pericytes 3	7	0.439422	2	0.471698	4	0.676819	1	0.169205
VLMC 2	11	0.690521	3	0.707547	4	0.676819	4	0.676819
Neurons 2	2	0.125549	0	0	1	0.169205	1	0.169205
Astrocyte-like cells	18	1.12994	2	0.471698	13	2.19966	3	0.507614
Unknown cells	7	0.439422	1	0.235849	1	0.169205	5	0.846024
Npy neurons	10	0.627746	1	0.235849	9	1.52284	0	0
Pars tuberalis 2	4	0.251099	0	0	3	0.507614	1	0.169205
Oligodendrocytes	7	0.439422	0	0	2	0.338409	5	0.846024
Fenestrated vessels	9	0.564972	3	0.707547	3	0.507614	3	0.507614
Tdtomato-expressing cells	1593	11.8158	424	12.3256	591	11.8866	578	11.4004
Total cell number	13482	100	3440	100	4972	100	5070	100
Ependyma	1247	78.28	333	78.5377	435	73.6041	479	81.0491

## Sheet: S1D Cell count UMAP (Fig.1d-4a)
Number of identified cells on the ependyma clustering workflow
	Fed		12h-Fasting		24h-Fasting
	Number	Ratio (%)	Number	Ratio (%)	Number	Ratio (%)
Ependyma 1	174	11.6077	362	19.4206	307	13.4413
Ependyma 2	227	15.1434	150	8.04721	275	12.0403
Alpha 1-1 Tanycytes	190	12.6751	197	10.5687	318	13.9229
Alpha 1-2 Tanycytes	86	5.73716	106	5.6867	98	4.29072
Alpha 2 Tanycytes	316	21.0807	368	19.7425	595	26.0508
Beta 1 Tanycytes	107	7.13809	167	8.95923	267	11.69
Beta 2 Tanycytes	279	18.6124	265	14.2167	302	13.2224
Astrocyte-like cells	55	3.66911	97	5.20386	55	2.40806
Unknown cells	65	4.33622	152	8.15451	67	2.93345
Total	1499	100	1864	100	2284	100
