# Supplementary material for: Fasting induces metabolic switches and spatial redistributions of lipid processing and neuronal interactions in tanycytes
Source: Nat Commun. 2024 Aug 4;15:6604. doi: 10.1038/s41467-024-50913-w (PMC11298547; doi:10.1038/s41467-024-50913-w)
Supplement: Supplementary file 5 — Supplementary Data 2 [file 41467_2024_50913_MOESM5_ESM.xlsx]

## Sheet: S2A Feature list (Fig.1c)
gene_name	p_val	p_val_adj	avg_log2FC	pct.1	pct.2	diff (pct.1/pct.2)	cluster
Ucp3	1.71903e-90	5.1571e-87	9.20151	0.763	0.019	40.1579	Astrocytes
Olig2	2.315e-16	6.945e-13	2.74108	0.5	0.014	35.7143	Astrocytes
Scrg1	1.00465e-110	3.01396e-107	6.31632	0.914	0.037	24.7027	Astrocytes
Gm14569	2.40882e-66	7.22647e-63	1.8107	0.687	0.038	18.0789	Astrocytes
Grin2c	7.92228e-12	2.37668e-08	6.80062	0.51	0.029	17.5862	Astrocytes
Nkx6-2	9.74101e-54	2.9223e-50	5.14616	0.742	0.049	15.1429	Astrocytes
Slc7a10	2.14096e-101	6.42289e-98	9.93059	0.899	0.063	14.2698	Astrocytes
Gjb6	4.54251e-117	1.36275e-113	6.40195	0.98	0.076	12.8947	Astrocytes
P2ry12	1.3499e-72	4.0497e-69	-9.77722	0.727	0.057	12.7544	Astrocytes
Gm2115	7.40758e-63	2.22227e-59	6.94594	0.677	0.054	12.537	Astrocytes
Itih3	9.92943e-121	2.97883e-117	8.92728	0.98	0.079	12.4051	Astrocytes
Agt	3.83598e-126	1.15079e-122	6.6448	1	0.088	11.3636	Astrocytes
Olig1	9.24433e-17	2.7733e-13	3.05915	0.53	0.047	11.2766	Astrocytes
Gpc5	4.69752e-70	1.40926e-66	4.66501	0.768	0.069	11.1304	Astrocytes
Atp13a4	1.51975e-64	4.55925e-61	8.0635	0.763	0.069	11.058	Astrocytes
Gfap	3.65259e-86	1.09578e-82	4.98837	0.848	0.079	10.7342	Astrocytes
Nat8f2	1.1716e-74	3.51479e-71	1.86903	0.732	0.069	10.6087	Astrocytes
Ntsr2	6.78213e-125	2.03464e-121	7.55013	0.99	0.094	10.5319	Astrocytes
Upk3bl	1.3049e-64	3.91471e-61	1.11539	0.677	0.071	9.53521	Astrocytes
Wnt7b	1.03797e-93	3.11391e-90	6.77719	0.854	0.09	9.48889	Astrocytes
Aldh1l1	2.14484e-107	6.43452e-104	11.6211	0.924	0.098	9.42857	Astrocytes
Ly6k	8.13899e-73	2.4417e-69	1.73197	0.697	0.074	9.41892	Astrocytes
Thbs4	5.84459e-80	1.75338e-76	4.75055	0.732	0.078	9.38462	Astrocytes
Pantr1	1.17476e-95	3.52427e-92	5.53595	0.869	0.094	9.24468	Astrocytes
Apln	5.13048e-23	1.53914e-19	5.15926	0.525	0.057	9.21053	Astrocytes
Ebf3	3.51904e-67	1.05571e-63	-3.93941	0.626	0.068	9.20588	Astrocytes
Nat8f6	5.69128e-53	1.70738e-49	2.81768	0.631	0.07	9.01429	Astrocytes
Gm30075	2.86983e-74	8.6095e-71	1.24221	0.732	0.085	8.61176	Astrocytes
Adcy8	8.12967e-25	2.4389e-21	8.97561	0.616	0.073	8.43836	Astrocytes
Ppm1j	2.01617e-63	6.0485e-60	1.18707	0.631	0.076	8.30263	Astrocytes
Hes5	3.74145e-16	1.12244e-12	4.08582	0.571	0.07	8.15714	Astrocytes
Acsbg1	2.62501e-106	7.87502e-103	8.77915	0.934	0.115	8.12174	Astrocytes
Cxcl5	3.58589e-68	1.07577e-64	4.00542	0.742	0.094	7.89362	Astrocytes
Pcolce2	6.45003e-60	1.93501e-56	3.00775	0.662	0.084	7.88095	Astrocytes
Dbx2	4.28771e-21	1.28631e-17	5.05987	0.621	0.079	7.86076	Astrocytes
C4b	3.26072e-94	9.78217e-91	4.9436	0.874	0.113	7.73451	Astrocytes
Cmtm5	3.84428e-58	1.15328e-54	5.3915	0.778	0.103	7.5534	Astrocytes
Ranbp3l	1.42567e-45	4.27702e-42	3.24947	0.631	0.084	7.5119	Astrocytes
Etnppl	4.88079e-99	1.46424e-95	6.79276	0.934	0.125	7.472	Astrocytes
Foxb1	1.58043e-60	4.74129e-57	5.2613	0.707	0.095	7.44211	Astrocytes
Chrdl1	2.85475e-62	8.56426e-59	-0.512094	0.722	0.101	7.14851	Astrocytes
Gm8113	8.63955e-53	2.59186e-49	2.2522	0.667	0.094	7.09574	Astrocytes
Gli1	9.81491e-56	2.94447e-52	5.23159	0.687	0.097	7.08247	Astrocytes
Otx2	8.08913e-27	2.42674e-23	3.59547	0.586	0.083	7.06024	Astrocytes
Hgf	1.45293e-38	4.35878e-35	-3.70786	0.616	0.088	7	Astrocytes
Slc14a1	1.07533e-53	3.22598e-50	6.61398	0.753	0.108	6.97222	Astrocytes
Cd38	6.9754e-81	2.09262e-77	6.16822	0.848	0.123	6.89431	Astrocytes
Fgfr3	9.59826e-103	2.87948e-99	9.31494	0.924	0.135	6.84444	Astrocytes
BC018473	2.86264e-57	8.58791e-54	3.10546	0.662	0.097	6.82474	Astrocytes
Aspg	1.30303e-37	3.9091e-34	5.8153	0.631	0.093	6.78495	Astrocytes
A2m	5.34004e-74	1.60201e-70	2.60629	0.838	0.126	6.65079	Astrocytes
Cxcl14	9.60364e-82	2.88109e-78	1.60464	0.914	0.138	6.62319	Astrocytes
A830008E24Rik	1.00528e-52	3.01583e-49	2.30951	0.662	0.1	6.62	Astrocytes
Gm3764	1.56709e-96	4.70127e-93	8.44288	0.904	0.137	6.59854	Astrocytes
Ednrb	1.03596e-109	3.10789e-106	5.03348	0.949	0.146	6.5	Astrocytes
Serpina3n	2.93352e-68	8.80055e-65	0.277837	0.803	0.124	6.47581	Astrocytes
Ccnb1	1.46265e-64	4.38794e-61	3.03772	0.692	0.108	6.40741	Astrocytes
Lcat	2.18051e-68	6.54152e-65	7.80985	0.753	0.118	6.38136	Astrocytes
Tnc	1.56898e-26	4.70694e-23	3.34939	0.556	0.088	6.31818	Astrocytes
Mgll	1.49817e-70	4.49451e-67	3.44993	0.778	0.124	6.27419	Astrocytes
Egfr	4.72058e-32	1.41617e-28	4.7826	0.621	0.1	6.21	Astrocytes
Mfsd2a	9.95386e-70	2.98616e-66	4.18028	0.788	0.127	6.20472	Astrocytes
Kcng1	1.25146e-63	3.75439e-60	1.64536	0.732	0.119	6.15126	Astrocytes
Ncan	2.51158e-66	7.53473e-63	6.51073	0.768	0.126	6.09524	Astrocytes
Trpm3	6.89125e-52	2.06738e-48	1.46729	0.747	0.123	6.07317	Astrocytes
Skap2	1.36486e-66	4.09459e-63	2.71618	0.798	0.132	6.04545	Astrocytes
Luzp2	5.36443e-106	1.60933e-102	6.31265	0.949	0.157	6.04459	Astrocytes
Igsf1	7.81677e-96	2.34503e-92	9.21787	0.904	0.152	5.94737	Astrocytes
Ttyh2	1.22697e-50	3.68091e-47	5.39009	0.737	0.128	5.75781	Astrocytes
Tslp	3.68519e-62	1.10556e-58	-6.9406	0.601	0.107	5.61682	Astrocytes
Wnt6	2.18073e-24	6.54218e-21	1.28161	0.556	0.099	5.61616	Astrocytes
Slc7a11	4.09844e-71	1.22953e-67	2.71084	0.864	0.154	5.61039	Astrocytes
Cyp2j9	1.95607e-41	5.86821e-38	6.19473	0.707	0.128	5.52344	Astrocytes
Cdc42ep1	3.06168e-72	9.18503e-69	3.2205	0.793	0.144	5.50694	Astrocytes
Hr	1.2193e-63	3.65789e-60	7.39439	0.737	0.134	5.5	Astrocytes
Nrros	6.58483e-61	1.97545e-57	-1.22988	0.753	0.137	5.49635	Astrocytes
Tril	4.17807e-94	1.25342e-90	7.29913	0.884	0.161	5.49068	Astrocytes
Lgi4	1.15768e-36	3.47304e-33	5.57369	0.641	0.117	5.47863	Astrocytes
Slc43a3	1.60181e-58	4.80543e-55	-6.92975	0.591	0.108	5.47222	Astrocytes
Pla2g7	4.19712e-99	1.25914e-95	5.08447	0.929	0.17	5.46471	Astrocytes
Plp1	7.07521e-57	2.12256e-53	4.39838	0.737	0.136	5.41912	Astrocytes
Endou	1.5548e-60	4.66441e-57	1.62857	0.677	0.126	5.37302	Astrocytes
Kcnj10	8.17009e-82	2.45103e-78	5.85874	0.894	0.167	5.35329	Astrocytes
Nxpe4	1.49154e-52	4.47462e-49	-2.76148	0.727	0.137	5.30657	Astrocytes
Sall1	2.04377e-60	6.13131e-57	-1.61775	0.727	0.137	5.30657	Astrocytes
Aldh1a1	4.16879e-33	1.25064e-29	2.6674	0.636	0.12	5.3	Astrocytes
Gm45184	5.44353e-59	1.63306e-55	1.9534	0.707	0.134	5.27612	Astrocytes
Itpr2	1.90024e-75	5.70072e-72	4.514	0.854	0.165	5.17576	Astrocytes
Fam20a	4.8941e-57	1.46823e-53	6.38048	0.763	0.148	5.15541	Astrocytes
A730020M07Rik	1.24213e-24	3.72638e-21	2.64351	0.571	0.112	5.09821	Astrocytes
Paqr6	9.58201e-33	2.8746e-29	6.67056	0.697	0.137	5.08759	Astrocytes
Scd1	2.29809e-48	6.89426e-45	4.65255	0.742	0.147	5.04762	Astrocytes
Gpld1	9.70235e-110	2.9107e-106	8.91058	0.975	0.194	5.02577	Astrocytes
Slc1a2	7.29151e-116	2.18745e-112	4.33234	1	0.199	5.02513	Astrocytes
Gm42047	7.68458e-60	2.30537e-56	1.87631	0.707	0.141	5.01418	Astrocytes
Gabbr2	2.82631e-46	8.47892e-43	9.87973	0.732	0.146	5.0137	Astrocytes
Btbd17	8.68309e-55	2.60493e-51	7.82171	0.763	0.153	4.98693	Astrocytes
Fbln5	9.85459e-36	2.95638e-32	5.54153	0.677	0.137	4.94161	Astrocytes
Pou3f3	1.63883e-19	4.91648e-16	4.95237	0.561	0.116	4.83621	Astrocytes
Kcns3	7.80776e-28	2.34233e-24	2.18035	0.53	0.11	4.81818	Astrocytes
Cldn10	7.94772e-75	2.38431e-71	1.61155	0.904	0.189	4.78307	Astrocytes
Sh2d6	7.27728e-37	2.18319e-33	-4.99606	0.616	0.132	4.66667	Astrocytes
Gpr37l1	3.95594e-119	1.18678e-115	6.11429	0.99	0.213	4.64789	Astrocytes
Entpd2	5.53779e-53	1.66134e-49	1.07353	0.763	0.166	4.59639	Astrocytes
Wdhd1	1.7214e-59	5.16421e-56	-1.21252	0.737	0.161	4.57764	Astrocytes
Pou3f2	5.78287e-62	1.73486e-58	4.88593	0.753	0.165	4.56364	Astrocytes
Lrig1	2.06686e-82	6.20057e-79	8.15678	0.864	0.19	4.54737	Astrocytes
Aqp4	1.93971e-80	5.81912e-77	4.51756	0.879	0.194	4.53093	Astrocytes
Ntm	5.63699e-88	1.6911e-84	4.33149	0.924	0.204	4.52941	Astrocytes
Slc6a11	3.15101e-126	9.45304e-123	9.04778	0.995	0.22	4.52273	Astrocytes
Cadm2	6.72601e-64	2.0178e-60	6.05146	0.803	0.18	4.46111	Astrocytes
Scara3	1.54387e-25	4.63161e-22	3.39893	0.566	0.127	4.45669	Astrocytes
Ctxn3	1.64095e-35	4.92286e-32	0.434724	0.53	0.119	4.45378	Astrocytes
Sfrp5	2.52275e-09	7.56824e-06	3.88	0.52	0.117	4.44444	Astrocytes
Rfx4	2.80738e-40	8.42213e-37	5.11658	0.662	0.149	4.44295	Astrocytes
Ctsc	2.11435e-30	6.34306e-27	-8.45239	0.535	0.121	4.42149	Astrocytes
Folh1	2.99207e-13	8.97621e-10	6.16855	0.54	0.124	4.35484	Astrocytes
Id2	4.20298e-99	1.26089e-95	3.12366	0.949	0.219	4.33333	Astrocytes
Plscr2	8.41297e-39	2.52389e-35	-0.530367	0.641	0.148	4.33108	Astrocytes
Clu	6.20281e-107	1.86084e-103	3.46247	1	0.232	4.31034	Astrocytes
Slc4a4	1.96825e-127	5.90475e-124	8.12473	1	0.232	4.31034	Astrocytes
Kcnk1	2.13231e-69	6.39692e-66	1.15087	0.798	0.187	4.26738	Astrocytes
Cyb561a3	3.2856e-63	9.85679e-60	1.94042	0.717	0.171	4.19298	Astrocytes
Gabrb1	5.92116e-64	1.77635e-60	5.40946	0.848	0.203	4.17734	Astrocytes
Car2	4.16967e-07	0.0012509	2.10559	0.53	0.127	4.17323	Astrocytes
Cyp2j6	5.07736e-24	1.52321e-20	3.42711	0.646	0.155	4.16774	Astrocytes
Slc6a1	1.13218e-116	3.39653e-113	9.04387	0.975	0.234	4.16667	Astrocytes
Slc25a18	8.77787e-70	2.63336e-66	4.27556	0.833	0.201	4.14428	Astrocytes
Slc39a12	1.68492e-86	5.05477e-83	7.09299	0.904	0.219	4.12785	Astrocytes
Fabp7	1.06142e-47	3.18425e-44	3.6187	0.742	0.182	4.07692	Astrocytes
Timp4	1.34193e-63	4.02579e-60	5.06549	0.798	0.196	4.07143	Astrocytes
Slc13a3	2.04143e-35	6.12429e-32	3.01981	0.566	0.142	3.98592	Astrocytes
Phgdh	3.18592e-96	9.55776e-93	5.20677	0.955	0.242	3.94628	Astrocytes
Mmd2	5.20024e-120	1.56007e-116	11.1928	0.98	0.251	3.90438	Astrocytes
B230312C02Rik	6.02786e-38	1.80836e-34	3.06111	0.596	0.153	3.89542	Astrocytes
2310022B05Rik	4.68922e-94	1.40677e-90	7.82513	0.939	0.243	3.8642	Astrocytes
Abhd3	1.51273e-56	4.53818e-53	8.56904	0.783	0.209	3.74641	Astrocytes
S1pr1	3.73442e-70	1.12033e-66	1.29873	0.879	0.236	3.72458	Astrocytes
Bcan	2.44041e-103	7.32124e-100	6.81321	0.97	0.261	3.71648	Astrocytes
Aldoc	6.25923e-90	1.87777e-86	2.10317	0.995	0.268	3.71269	Astrocytes
Afap1l2	1.29846e-38	3.89538e-35	-4.54438	0.571	0.154	3.70779	Astrocytes
Phkg1	1.93784e-10	5.81353e-07	3.18193	0.54	0.146	3.69863	Astrocytes
Itga6	2.43639e-21	7.30918e-18	-2.55462	0.566	0.154	3.67532	Astrocytes
Vcam1	5.816e-50	1.7448e-46	0.806711	0.778	0.212	3.66981	Astrocytes
Gm10827	5.63663e-30	1.69099e-26	-0.297223	0.51	0.14	3.64286	Astrocytes
Cenpa	2.66634e-44	7.99902e-41	-4.3504	0.727	0.201	3.61692	Astrocytes
Phyhipl	4.03375e-80	1.21013e-76	4.59999	0.879	0.245	3.58776	Astrocytes
Cpe	1.45618e-82	4.36855e-79	3.7156	0.939	0.264	3.55682	Astrocytes
Mmp14	1.23007e-49	3.69021e-46	3.24297	0.611	0.173	3.53179	Astrocytes
Acsl6	4.77938e-84	1.43381e-80	10.8237	0.909	0.258	3.52326	Astrocytes
Hbb-bs	4.38295e-31	1.31488e-27	1.20176	0.551	0.161	3.42236	Astrocytes
Atp1a2	8.48331e-99	2.54499e-95	2.96092	0.99	0.291	3.40206	Astrocytes
Specc1	5.00644e-39	1.50193e-35	0.460509	0.636	0.187	3.40107	Astrocytes
Cdk19	1.93104e-37	5.79311e-34	-3.95442	0.551	0.163	3.38037	Astrocytes
Vstm4	1.44862e-34	4.34586e-31	-6.71657	0.677	0.201	3.36816	Astrocytes
Slc38a3	1.85023e-27	5.55069e-24	1.2043	0.586	0.174	3.36782	Astrocytes
Cst3	2.12008e-65	6.36025e-62	1.59544	0.985	0.294	3.35034	Astrocytes
Enpp2	5.31705e-35	1.59511e-31	-1.8598	0.611	0.183	3.3388	Astrocytes
Gja1	6.52264e-106	1.95679e-102	4.72892	0.985	0.296	3.3277	Astrocytes
Slc1a3	2.4911e-123	7.47331e-120	7.68949	0.995	0.301	3.30565	Astrocytes
Fam107a	5.48908e-65	1.64672e-61	6.18799	0.869	0.263	3.30418	Astrocytes
Ttyh1	6.29498e-115	1.88849e-111	7.56575	0.995	0.302	3.2947	Astrocytes
Ptprz1	9.39893e-99	2.81968e-95	2.80713	0.965	0.295	3.27119	Astrocytes
Cnp	1.63986e-76	4.91957e-73	2.74186	0.904	0.279	3.24014	Astrocytes
Gpm6a	7.17676e-91	2.15303e-87	6.28779	0.96	0.298	3.22148	Astrocytes
Itpkb	6.89524e-69	2.06857e-65	3.36837	0.874	0.272	3.21324	Astrocytes
S100b	5.42661e-36	1.62798e-32	-0.632288	0.662	0.207	3.19807	Astrocytes
Acsl3	1.84343e-118	5.53029e-115	9.587	0.98	0.309	3.17152	Astrocytes
Lfng	1.628e-21	4.884e-18	3.366	0.611	0.193	3.1658	Astrocytes
Nkain4	2.745e-84	8.23499e-81	7.8888	0.929	0.294	3.15986	Astrocytes
Mlc1	1.38128e-82	4.14385e-79	2.81594	0.949	0.301	3.15282	Astrocytes
Selenop	8.8394e-50	2.65182e-46	-3.09074	0.803	0.255	3.14902	Astrocytes
Ramp1	2.06114e-66	6.18342e-63	1.60943	0.889	0.285	3.1193	Astrocytes
Serpine2	3.58975e-83	1.07693e-79	5.11587	0.924	0.301	3.06977	Astrocytes
Fam213a	2.63083e-74	7.89248e-71	5.80061	0.879	0.288	3.05208	Astrocytes
F3	2.37913e-85	7.13738e-82	4.18386	0.909	0.298	3.05034	Astrocytes
Prex2	9.90844e-41	2.97253e-37	3.65094	0.717	0.236	3.03814	Astrocytes
Mfge8	4.50332e-46	1.351e-42	-2.75812	0.747	0.247	3.02429	Astrocytes
Fjx1	1.54708e-20	4.64123e-17	4.07968	0.621	0.207	3	Astrocytes
Plpp3	2.05052e-97	6.15157e-94	2.36658	0.975	0.326	2.9908	Astrocytes
Tst	5.22771e-21	1.56831e-17	5.98277	0.672	0.225	2.98667	Astrocytes
Glul	9.58231e-84	2.87469e-80	4.12629	0.934	0.314	2.97452	Astrocytes
Cyp7b1	6.76922e-09	2.03077e-05	2.42682	0.5	0.169	2.95858	Astrocytes
Scd2	2.09298e-108	6.27893e-105	4.61143	0.975	0.332	2.93675	Astrocytes
Htra1	2.36441e-88	7.09322e-85	7.89089	0.904	0.308	2.93506	Astrocytes
Ptch1	1.48357e-58	4.45071e-55	8.41405	0.808	0.278	2.90647	Astrocytes
Lpar4	2.9685e-21	8.9055e-18	-3.23589	0.53	0.183	2.89617	Astrocytes
Cspg5	1.13849e-51	3.41548e-48	0.748328	0.808	0.28	2.88571	Astrocytes
Plce1	2.10508e-38	6.31524e-35	2.51569	0.621	0.216	2.875	Astrocytes
Atp1b2	5.33187e-95	1.59956e-91	7.58574	0.944	0.329	2.8693	Astrocytes
Tifa	1.10299e-17	3.30896e-14	-4.55443	0.53	0.185	2.86486	Astrocytes
Ndrg2	1.60762e-108	4.82285e-105	6.02309	0.985	0.344	2.86337	Astrocytes
Tubb2b	3.91391e-45	1.17417e-41	3.20471	0.742	0.26	2.85385	Astrocytes
Gpr37	1.52329e-10	4.56988e-07	0.999049	0.505	0.178	2.83708	Astrocytes
Ttll3	7.52915e-18	2.25875e-14	4.35919	0.581	0.206	2.82039	Astrocytes
Nrcam	1.46198e-65	4.38594e-62	7.67491	0.843	0.299	2.8194	Astrocytes
Scg3	3.61409e-76	1.08423e-72	8.13013	0.879	0.313	2.80831	Astrocytes
Enho	5.04455e-60	1.51337e-56	1.18176	0.833	0.297	2.80471	Astrocytes
Sdc4	1.85849e-81	5.57546e-78	0.458375	0.939	0.338	2.77811	Astrocytes
Gm42418	1.73896e-65	5.21689e-62	2.83982	0.884	0.319	2.77116	Astrocytes
Sult1a1	3.95962e-19	1.18789e-15	-2.74628	0.551	0.199	2.76884	Astrocytes
Sparcl1	1.31943e-125	3.9583e-122	6.35554	1	0.362	2.76243	Astrocytes
Nrxn1	6.72688e-68	2.01806e-64	7.67337	0.879	0.32	2.74688	Astrocytes
Ckb	7.85043e-118	2.35513e-114	8.87963	1	0.365	2.73973	Astrocytes
Dbi	6.70587e-41	2.01176e-37	-0.284562	0.808	0.297	2.72054	Astrocytes
Nr2f1	1.75803e-30	5.27409e-27	1.4487	0.702	0.259	2.71042	Astrocytes
Chst2	1.38621e-39	4.15863e-36	2.43767	0.52	0.193	2.6943	Astrocytes
Slc15a2	4.93291e-17	1.47987e-13	-0.347182	0.556	0.208	2.67308	Astrocytes
Dtna	3.27904e-43	9.83711e-40	-1.03395	0.808	0.303	2.66667	Astrocytes
Gprc5b	3.5686e-64	1.07058e-60	4.52179	0.828	0.311	2.66238	Astrocytes
Hepacam	3.24641e-53	9.73922e-50	5.16096	0.833	0.314	2.65287	Astrocytes
Gpm6b	1.6225e-55	4.86749e-52	1.11757	0.843	0.319	2.64263	Astrocytes
Sorbs1	4.914e-39	1.4742e-35	3.94181	0.753	0.287	2.62369	Astrocytes
Mt3	3.20469e-40	9.61408e-37	-0.291468	0.783	0.299	2.61873	Astrocytes
Sparc	5.28983e-116	1.58695e-112	7.17244	0.995	0.381	2.61155	Astrocytes
Mertk	3.0587e-19	9.1761e-16	2.69022	0.566	0.217	2.60829	Astrocytes
Cryab	1.13935e-42	3.41804e-39	2.29167	0.717	0.278	2.57914	Astrocytes
Slc3a2	1.31926e-47	3.95778e-44	0.303194	0.838	0.326	2.57055	Astrocytes
Tsc22d4	5.76119e-64	1.72836e-60	4.07221	0.894	0.351	2.54701	Astrocytes
Spon1	1.69712e-40	5.09135e-37	1.54325	0.783	0.308	2.54221	Astrocytes
Insig1	4.12708e-29	1.23812e-25	1.55994	0.657	0.26	2.52692	Astrocytes
Dennd4a	3.89761e-35	1.16928e-31	-1.60319	0.667	0.264	2.52652	Astrocytes
Lsamp	5.54273e-66	1.66282e-62	4.3891	0.889	0.352	2.52557	Astrocytes
Cd81	2.0524e-122	6.1572e-119	9.54536	1	0.398	2.51256	Astrocytes
Oaf	3.81466e-26	1.1444e-22	0.786183	0.535	0.213	2.51174	Astrocytes
Id3	3.28781e-38	9.86344e-35	-0.949712	0.626	0.257	2.4358	Astrocytes
Slc9a3r1	6.94706e-31	2.08412e-27	1.64534	0.672	0.276	2.43478	Astrocytes
Lrp1	8.16944e-37	2.45083e-33	-4.24616	0.758	0.312	2.42949	Astrocytes
Gria2	1.99446e-19	5.98337e-16	3.2992	0.545	0.225	2.42222	Astrocytes
Sulf2	5.98266e-40	1.7948e-36	4.66264	0.561	0.233	2.40773	Astrocytes
Itm2c	2.08168e-47	6.24503e-44	0.896304	0.854	0.356	2.39888	Astrocytes
Mt2	1.66719e-54	5.00158e-51	3.19711	0.869	0.363	2.39394	Astrocytes
Apoe	2.05414e-55	6.16242e-52	1.29422	0.995	0.416	2.39183	Astrocytes
Srebf1	9.6255e-42	2.88765e-38	0.427628	0.773	0.324	2.3858	Astrocytes
Fabp5	2.75795e-36	8.27386e-33	0.597781	0.732	0.308	2.37662	Astrocytes
Sfxn5	2.01799e-26	6.05398e-23	3.59347	0.657	0.282	2.32979	Astrocytes
Qk	3.98433e-64	1.1953e-60	2.23745	0.879	0.38	2.31316	Astrocytes
Pbxip1	6.14778e-42	1.84434e-38	6.4549	0.763	0.33	2.31212	Astrocytes
Mt1	4.37406e-61	1.31222e-57	2.04968	0.929	0.402	2.31095	Astrocytes
Mpzl1	2.21167e-26	6.635e-23	-2.07694	0.576	0.25	2.304	Astrocytes
Tmem47	4.18471e-42	1.25541e-38	2.7781	0.778	0.338	2.30178	Astrocytes
S100a16	1.12237e-44	3.36711e-41	-1.67511	0.788	0.344	2.2907	Astrocytes
Nat8f1	5.34222e-31	1.60267e-27	4.3402	0.616	0.27	2.28148	Astrocytes
Syt11	6.65485e-40	1.99645e-36	1.72932	0.788	0.351	2.24501	Astrocytes
Sema6d	3.05939e-13	9.17818e-10	3.54821	0.561	0.254	2.20866	Astrocytes
Spry2	9.75115e-30	2.92535e-26	3.85386	0.571	0.261	2.18774	Astrocytes
Tmem176a	3.56447e-37	1.06934e-33	-4.98067	0.697	0.319	2.18495	Astrocytes
Mgst1	1.39643e-45	4.18928e-42	2.33032	0.758	0.347	2.18444	Astrocytes
Sox9	1.48637e-35	4.45911e-32	1.24681	0.742	0.341	2.17595	Astrocytes
Ctsd	9.17381e-38	2.75214e-34	-9.07126	0.758	0.349	2.17192	Astrocytes
Mid1ip1	8.62511e-43	2.58753e-39	6.14206	0.742	0.343	2.16327	Astrocytes
Ncam1	4.6236e-25	1.38708e-21	5.25775	0.707	0.331	2.13595	Astrocytes
Fry	9.61765e-14	2.8853e-10	-5.27434	0.576	0.272	2.11765	Astrocytes
Sash1	6.59389e-29	1.97817e-25	0.363982	0.722	0.342	2.11111	Astrocytes
Sox2	3.30854e-22	9.92561e-19	2.01084	0.687	0.326	2.10736	Astrocytes
Metrn	3.67453e-16	1.10236e-12	2.21266	0.621	0.298	2.08389	Astrocytes
Bcl2	2.80674e-18	8.42023e-15	0.840317	0.611	0.295	2.07119	Astrocytes
Fxyd1	1.48852e-38	4.46555e-35	5.24221	0.763	0.372	2.05108	Astrocytes
S100a13	3.66523e-28	1.09957e-24	-2.82421	0.737	0.36	2.04722	Astrocytes
Mat2a	7.26933e-27	2.1808e-23	-4.41025	0.722	0.355	2.0338	Astrocytes
Notch1	5.40978e-31	1.62293e-27	-1.79022	0.626	0.321	1.95016	Astrocytes
S100a1	3.76559e-22	1.12968e-18	-2.58198	0.657	0.343	1.91545	Astrocytes
Pitpnc1	1.06416e-16	3.19249e-13	-3.01814	0.611	0.319	1.91536	Astrocytes
Ank2	3.67517e-27	1.10255e-23	-1.52877	0.697	0.364	1.91484	Astrocytes
Id4	7.54149e-26	2.26245e-22	1.83154	0.606	0.319	1.89969	Astrocytes
mt-Nd2	5.81575e-40	1.74472e-36	2.97599	0.788	0.419	1.88067	Astrocytes
Pdlim4	5.4524e-24	1.63572e-20	1.27455	0.586	0.312	1.87821	Astrocytes
Fermt2	1.66221e-22	4.98664e-19	0.410086	0.667	0.36	1.85278	Astrocytes
Arap2	4.21967e-15	1.2659e-11	2.94969	0.551	0.298	1.84899	Astrocytes
Tmem176b	2.43828e-19	7.31485e-16	-7.38689	0.692	0.375	1.84533	Astrocytes
Ctsb	3.44012e-31	1.03204e-27	-8.29981	0.737	0.402	1.83333	Astrocytes
Jam2	1.42523e-14	4.27569e-11	-0.977175	0.551	0.301	1.83056	Astrocytes
Gstm1	3.81261e-28	1.14378e-24	7.11044	0.717	0.393	1.82443	Astrocytes
Dclk1	4.15947e-12	1.24784e-08	1.64837	0.53	0.291	1.82131	Astrocytes
Sirt2	1.49555e-28	4.48664e-25	-5.27992	0.672	0.369	1.82114	Astrocytes
Pdpn	1.02162e-20	3.06487e-17	-2.67345	0.5	0.28	1.78571	Astrocytes
Dhrs1	1.56574e-14	4.69722e-11	2.71686	0.601	0.337	1.78338	Astrocytes
Lhfp	1.01715e-25	3.05145e-22	-3.84092	0.581	0.327	1.77676	Astrocytes
Msmo1	1.23785e-12	3.71354e-09	3.58671	0.571	0.322	1.77329	Astrocytes
Plat	5.47236e-21	1.64171e-17	-0.840329	0.53	0.299	1.77258	Astrocytes
Npc2	1.96848e-19	5.90545e-16	-7.75347	0.662	0.374	1.77005	Astrocytes
Reep3	2.47886e-11	7.43657e-08	-1.43111	0.571	0.325	1.75692	Astrocytes
Cd63	1.15781e-30	3.47344e-27	0.359563	0.798	0.461	1.73102	Astrocytes
Dmd	2.64687e-24	7.9406e-21	-3.33307	0.571	0.332	1.71988	Astrocytes
Tspan7	2.93963e-12	8.81888e-09	-3.20055	0.571	0.337	1.69436	Astrocytes
Rora	2.94905e-22	8.84716e-19	-5.39233	0.535	0.316	1.69304	Astrocytes
Marcks	7.53916e-10	2.26175e-06	-5.10975	0.611	0.385	1.58701	Astrocytes
Mdk	8.83192e-08	0.000264958	-1.98591	0.571	0.363	1.573	Astrocytes
mt-Nd4	1.10425e-16	3.31275e-13	1.18341	0.636	0.406	1.5665	Astrocytes
Ubc	1.494e-09	4.482e-06	-3.67745	0.596	0.384	1.55208	Astrocytes
Sat1	1.78935e-09	5.36805e-06	-0.271842	0.525	0.348	1.50862	Astrocytes
Pbx1	2.84927e-11	8.54781e-08	-3.79668	0.551	0.374	1.47326	Astrocytes
H2-K1	1.51257e-10	4.53772e-07	-7.18746	0.51	0.352	1.44886	Astrocytes
Cnn3	6.59301e-09	1.9779e-05	0.350948	0.535	0.383	1.39687	Astrocytes
Klf9	2.6996e-06	0.00809881	-3.89493	0.505	0.373	1.35389	Astrocytes
Nfia	1.64927e-07	0.000494782	-3.56489	0.51	0.401	1.27182	Astrocytes
Srarp	0	0	12.8434	0.787	0.003	262.333	BBB vessels
AU021092	0	0	8.15067	0.658	0.004	164.5	BBB vessels
Tecrl	9.88793e-232	2.96638e-228	8.91737	0.528	0.004	132	BBB vessels
Slc35f2	1.83787e-259	5.5136e-256	9.87575	0.591	0.005	118.2	BBB vessels
Slc38a5	1.86392e-272	5.59175e-269	13.8387	0.536	0.005	107.2	BBB vessels
Tmem252	0	0	10.059	0.664	0.009	73.7778	BBB vessels
Ccm2l	7.41035e-197	2.22311e-193	6.72299	0.563	0.008	70.375	BBB vessels
Abcb1a	0	0	11.3789	0.98	0.015	65.3333	BBB vessels
Unc45b	0	0	6.82834	0.694	0.011	63.0909	BBB vessels
Cldn5	0	0	9.45067	1	0.016	62.5	BBB vessels
Sox17	0	0	9.02569	0.874	0.015	58.2667	BBB vessels
Pglyrp1	0	0	12.5941	0.924	0.016	57.75	BBB vessels
Ushbp1	4.36415e-302	1.30925e-298	6.78451	0.692	0.012	57.6667	BBB vessels
Car5a	5.0773e-173	1.52319e-169	11.1568	0.514	0.009	57.1111	BBB vessels
Adgrl4	0	0	7.43163	0.927	0.017	54.5294	BBB vessels
Zfp366	2.70715e-261	8.12146e-258	9.4334	0.599	0.011	54.4545	BBB vessels
Slc16a4	0	0	11.8432	0.689	0.013	53	BBB vessels
Sox18	0	0	5.9534	0.889	0.017	52.2941	BBB vessels
4833403J16Rik	1.95145e-284	5.85434e-281	6.28311	0.563	0.011	51.1818	BBB vessels
Robo4	6.21999e-250	1.866e-246	6.34019	0.643	0.013	49.4615	BBB vessels
Rad54b	5.27435e-255	1.5823e-251	13.2551	0.591	0.012	49.25	BBB vessels
Tek	0	0	7.03949	0.787	0.016	49.1875	BBB vessels
Slco1a4	0	0	9.29229	0.974	0.02	48.7	BBB vessels
8430408G22Rik	1.67831e-218	5.03492e-215	2.98411	0.58	0.012	48.3333	BBB vessels
Cyyr1	0	0	5.4008	0.803	0.017	47.2353	BBB vessels
Gm35572	3.51886e-210	1.05566e-206	11.4153	0.519	0.011	47.1818	BBB vessels
Sema7a	0	0	6.24546	0.835	0.018	46.3889	BBB vessels
Slc19a3	4.99479e-220	1.49844e-216	9.23647	0.544	0.012	45.3333	BBB vessels
Sema3g	9.74685e-247	2.92405e-243	4.48258	0.515	0.012	42.9167	BBB vessels
Icam2	0	0	6.97795	0.783	0.019	41.2105	BBB vessels
Edn1	1.99875e-242	5.99624e-239	9.61159	0.634	0.016	39.625	BBB vessels
Gimap1	0	0	8.10844	0.813	0.021	38.7143	BBB vessels
Degs2	0	0	8.98202	0.797	0.021	37.9524	BBB vessels
Flt4	2.8061e-227	8.41831e-224	3.85691	0.527	0.014	37.6429	BBB vessels
Tie1	0	0	4.01952	0.714	0.019	37.5789	BBB vessels
Slco1c1	0	0	11.5768	0.963	0.027	35.6667	BBB vessels
Pecam1	0	0	5.5591	0.875	0.026	33.6538	BBB vessels
Ly6c1	0	0	5.62782	0.998	0.031	32.1935	BBB vessels
Zic3	0	0	8.24365	0.673	0.021	32.0476	BBB vessels
Pllp	0	0	5.3893	0.727	0.024	30.2917	BBB vessels
Vwf	0	0	9.68481	0.749	0.025	29.96	BBB vessels
Prom1	0	0	10.2486	0.817	0.028	29.1786	BBB vessels
Mmrn2	3.30053e-205	9.9016e-202	5.06573	0.619	0.022	28.1364	BBB vessels
Gimap5	1.77222e-280	5.31665e-277	5.46899	0.629	0.023	27.3478	BBB vessels
Myct1	5.63638e-236	1.69091e-232	3.58987	0.563	0.021	26.8095	BBB vessels
Sgpp2	2.94789e-214	8.84367e-211	8.69472	0.556	0.021	26.4762	BBB vessels
Paqr5	0	0	10.4521	0.806	0.031	26	BBB vessels
C130074G19Rik	5.09187e-245	1.52756e-241	7.6902	0.672	0.026	25.8462	BBB vessels
Cdh5	0	0	6.04807	0.85	0.033	25.7576	BBB vessels
She	2.28833e-280	6.865e-277	7.59232	0.634	0.025	25.36	BBB vessels
Grrp1	8.12744e-269	2.43823e-265	6.63528	0.706	0.03	23.5333	BBB vessels
Kdr	0	0	3.00043	0.77	0.034	22.6471	BBB vessels
Clic5	0	0	4.29268	0.754	0.034	22.1765	BBB vessels
Prkch	4.09987e-237	1.22996e-233	4.93397	0.614	0.028	21.9286	BBB vessels
Adgrf5	0	0	7.27038	0.978	0.045	21.7333	BBB vessels
Cd93	1.36866e-306	4.10598e-303	5.81696	0.749	0.036	20.8056	BBB vessels
Clec14a	8.12679e-306	2.43804e-302	4.07594	0.728	0.035	20.8	BBB vessels
Hspa12b	4.82769e-302	1.44831e-298	11.2022	0.674	0.033	20.4242	BBB vessels
Arap3	4.0083e-224	1.20249e-220	5.84049	0.568	0.028	20.2857	BBB vessels
Ptprb	0	0	7.02704	0.963	0.049	19.6531	BBB vessels
Kif26a	2.06624e-208	6.19873e-205	6.2037	0.593	0.031	19.129	BBB vessels
Mal	0	0	8.67351	0.949	0.05	18.98	BBB vessels
Rasip1	0	0	5.38153	0.792	0.042	18.8571	BBB vessels
Lef1	6.40075e-242	1.92022e-238	7.68068	0.675	0.036	18.75	BBB vessels
Foxl2	7.25256e-239	2.17577e-235	2.81342	0.575	0.032	17.9688	BBB vessels
Sema3c	0	0	9.68531	0.829	0.047	17.6383	BBB vessels
Nostrin	0	0	8.96368	0.838	0.048	17.4583	BBB vessels
Mecom	1.62742e-303	4.88226e-300	6.91668	0.726	0.042	17.2857	BBB vessels
Notum	4.0958e-203	1.22874e-199	7.43513	0.55	0.032	17.1875	BBB vessels
Rnf125	1.94411e-151	5.83234e-148	6.73302	0.515	0.03	17.1667	BBB vessels
Ctla2a	1.68815e-260	5.06445e-257	6.58465	0.679	0.04	16.975	BBB vessels
Jcad	0	0	9.69394	0.955	0.057	16.7544	BBB vessels
Egfl7	0	0	3.59936	0.991	0.06	16.5167	BBB vessels
Acvrl1	0	0	10.8112	0.907	0.055	16.4909	BBB vessels
Fgd5	4.80399e-232	1.4412e-228	4.09945	0.616	0.039	15.7949	BBB vessels
Shroom1	5.26711e-268	1.58013e-264	5.60155	0.615	0.039	15.7692	BBB vessels
Pdgfb	0	0	5.19345	0.792	0.051	15.5294	BBB vessels
Foxq1	0	0	11.1171	0.852	0.056	15.2143	BBB vessels
Tal1	1.60132e-217	4.80397e-214	4.02428	0.543	0.036	15.0833	BBB vessels
Fn1	0	0	8.81249	0.935	0.062	15.0806	BBB vessels
Slc40a1	1.87185e-220	5.61554e-217	8.73069	0.667	0.045	14.8222	BBB vessels
Lsr	0	0	9.95123	0.828	0.056	14.7857	BBB vessels
Ly6a	0	0	5.06495	0.989	0.069	14.3333	BBB vessels
Grap	0	0	8.44431	0.803	0.057	14.0877	BBB vessels
St8sia6	3.41899e-214	1.0257e-210	6.13646	0.561	0.041	13.6829	BBB vessels
Scarf1	5.21504e-200	1.56451e-196	4.85841	0.531	0.039	13.6154	BBB vessels
Atp10a	9.90584e-288	2.97175e-284	8.73154	0.731	0.055	13.2909	BBB vessels
Podxl	0	0	4.38513	0.806	0.061	13.2131	BBB vessels
Gimap6	0	0	6.61362	0.749	0.057	13.1404	BBB vessels
Klhl4	3.85598e-194	1.15679e-190	4.82964	0.532	0.041	12.9756	BBB vessels
Gata2	6.47284e-294	1.94185e-290	2.36673	0.725	0.056	12.9464	BBB vessels
Srgn	0	0	5.48084	0.968	0.076	12.7368	BBB vessels
Fli1	0	0	4.69964	0.723	0.057	12.6842	BBB vessels
Thsd1	6.85204e-185	2.05561e-181	6.78904	0.553	0.044	12.5682	BBB vessels
Acer2	0	0	6.91222	0.764	0.061	12.5246	BBB vessels
Flt1	0	0	5.42588	0.995	0.08	12.4375	BBB vessels
Sigirr	1.05844e-148	3.17531e-145	6.55659	0.534	0.043	12.4186	BBB vessels
Tinagl1	0	0	3.73848	0.913	0.075	12.1733	BBB vessels
Afap1l1	2.34769e-284	7.04306e-281	7.12467	0.715	0.061	11.7213	BBB vessels
Bsg	0	0	12.179	0.986	0.085	11.6	BBB vessels
Ecscr	1.74127e-223	5.2238e-220	5.7117	0.625	0.055	11.3636	BBB vessels
Ndnf	3.71787e-189	1.11536e-185	8.0008	0.524	0.047	11.1489	BBB vessels
Wfdc1	0	0	10.3198	0.891	0.081	11	BBB vessels
Nat8f2	2.18002e-236	6.54005e-233	4.79471	0.524	0.048	10.9167	BBB vessels
Fxyd5	0	0	6.15362	0.917	0.084	10.9167	BBB vessels
Inpp5d	6.5395e-207	1.96185e-203	-1.8998	0.534	0.049	10.898	BBB vessels
Rnf144b	1.72622e-223	5.17865e-220	7.07625	0.658	0.061	10.7869	BBB vessels
Elovl7	3.26163e-268	9.7849e-265	9.46083	0.675	0.063	10.7143	BBB vessels
Lims2	1.80196e-303	5.40589e-300	3.36746	0.724	0.068	10.6471	BBB vessels
Abcg2	0	0	8.75351	0.928	0.088	10.5455	BBB vessels
Slc7a5	0	0	11.4165	0.841	0.08	10.5125	BBB vessels
Lmo2	0	0	4.74666	0.88	0.084	10.4762	BBB vessels
Arhgap25	1.17797e-185	3.5339e-182	1.0068	0.511	0.049	10.4286	BBB vessels
Mfng	6.44465e-222	1.9334e-218	4.50043	0.563	0.054	10.4259	BBB vessels
Slfn5	2.91357e-265	8.74072e-262	5.13112	0.7	0.068	10.2941	BBB vessels
Emcn	0	0	3.62613	0.867	0.085	10.2	BBB vessels
Ptprr	2.19566e-201	6.58699e-198	11.601	0.603	0.06	10.05	BBB vessels
Slc22a8	0	0	4.34082	0.691	0.069	10.0145	BBB vessels
Tmc7	1.78326e-254	5.34977e-251	6.02999	0.609	0.061	9.98361	BBB vessels
Vsig2	3.24515e-195	9.73546e-192	6.03076	0.505	0.051	9.90196	BBB vessels
Rasgrp3	8.33395e-210	2.50018e-206	3.55877	0.643	0.066	9.74242	BBB vessels
Gngt2	1.13218e-196	3.39653e-193	0.252449	0.504	0.052	9.69231	BBB vessels
N4bp3	2.33142e-190	6.99426e-187	6.54116	0.601	0.063	9.53968	BBB vessels
Palmd	0	0	9.62609	0.798	0.085	9.38824	BBB vessels
Itpripl1	6.36664e-213	1.90999e-209	5.48158	0.544	0.058	9.37931	BBB vessels
Gm10837	2.72212e-239	8.16635e-236	4.89077	0.534	0.057	9.36842	BBB vessels
Ddc	0	0	5.88434	0.728	0.078	9.33333	BBB vessels
Fzd4	0	0	3.32947	0.747	0.081	9.22222	BBB vessels
Ccdc141	0	0	9.1989	0.874	0.1	8.74	BBB vessels
Cavin2	0	0	8.742	0.911	0.105	8.67619	BBB vessels
Smagp	9.99565e-229	2.99869e-225	2.85283	0.595	0.07	8.5	BBB vessels
Cracr2b	0	0	5.97751	0.758	0.092	8.23913	BBB vessels
Galnt15	7.6358e-194	2.29074e-190	4.72753	0.567	0.069	8.21739	BBB vessels
Parvb	1.73417e-299	5.20252e-296	9.78311	0.745	0.091	8.18681	BBB vessels
St6galnac2-ENSMUSG00000057286	9.57538e-279	2.87261e-275	7.562	0.646	0.079	8.17722	BBB vessels
Anxa3	0	0	5.6284	0.947	0.116	8.16379	BBB vessels
Cav1	7.36654e-291	2.20996e-287	5.39397	0.766	0.094	8.14894	BBB vessels
Esam	0	0	4.77912	0.967	0.119	8.12605	BBB vessels
Apold1	0	0	3.80349	0.751	0.093	8.07527	BBB vessels
Tbx1	7.70749e-206	2.31225e-202	4.06102	0.608	0.077	7.8961	BBB vessels
Eogt	4.59749e-239	1.37925e-235	7.05602	0.679	0.086	7.89535	BBB vessels
Itm2a	0	0	7.0589	0.972	0.124	7.83871	BBB vessels
Grasp	0	0	6.09908	0.852	0.111	7.67568	BBB vessels
Ccdc152	2.76368e-258	8.29104e-255	7.01177	0.636	0.083	7.66265	BBB vessels
Eng	0	0	7.12301	0.924	0.121	7.63636	BBB vessels
9930111J21Rik2	3.64747e-165	1.09424e-161	3.08803	0.511	0.067	7.62687	BBB vessels
Tmem88	2.83047e-171	8.4914e-168	2.9735	0.523	0.07	7.47143	BBB vessels
Kank3	0	0	9.44817	0.843	0.113	7.46018	BBB vessels
Clec2d	0	0	5.6906	0.914	0.124	7.37097	BBB vessels
Cgnl1	1.46057e-263	4.3817e-260	6.2521	0.685	0.093	7.36559	BBB vessels
BC028528	0	0	6.2578	0.829	0.113	7.33628	BBB vessels
Adrb2	3.90824e-174	1.17247e-170	3.22471	0.563	0.077	7.31169	BBB vessels
Aqp11	3.68545e-285	1.10563e-281	8.04676	0.749	0.103	7.27184	BBB vessels
Net1	0	0	10.0949	0.798	0.11	7.25455	BBB vessels
Gpr4	7.58568e-128	2.2757e-124	4.22621	0.503	0.07	7.18571	BBB vessels
Car2	2.52813e-262	7.58438e-259	3.45037	0.68	0.095	7.15789	BBB vessels
Ceacam1	2.38914e-180	7.16743e-177	3.99196	0.557	0.078	7.14103	BBB vessels
Slc39a8	1.00154e-136	3.00461e-133	8.50695	0.516	0.073	7.06849	BBB vessels
Car4	0	0	3.20909	0.589	0.084	7.0119	BBB vessels
Sp100	4.59426e-218	1.37828e-214	4.8342	0.617	0.09	6.85556	BBB vessels
Epas1	0	0	5.76316	0.973	0.143	6.8042	BBB vessels
Trim30a	6.71272e-173	2.01382e-169	3.74738	0.564	0.083	6.79518	BBB vessels
AW112010	8.63379e-264	2.59014e-260	4.12905	0.706	0.105	6.72381	BBB vessels
Id1	0	0	6.54786	0.963	0.144	6.6875	BBB vessels
Ramp2	0	0	5.59704	0.973	0.147	6.61905	BBB vessels
Xdh	6.35114e-194	1.90534e-190	4.94679	0.569	0.086	6.61628	BBB vessels
Cd34	0	0	3.19479	0.893	0.135	6.61481	BBB vessels
Spaar	5.9591e-134	1.78773e-130	2.8942	0.514	0.078	6.58974	BBB vessels
Zic2	1.00507e-190	3.0152e-187	2.82726	0.557	0.085	6.55294	BBB vessels
Sgms1	0	0	14.7022	0.962	0.149	6.45638	BBB vessels
Kitl	0	0	8.2603	0.907	0.141	6.43262	BBB vessels
Vwa1	0	0	5.56733	0.849	0.132	6.43182	BBB vessels
Slc30a1	0	0	10.2173	0.787	0.124	6.34677	BBB vessels
Slco2b1	4.93442e-259	1.48033e-255	0.872017	0.636	0.103	6.17476	BBB vessels
Slc2a1	0	0	10.4596	0.988	0.161	6.13665	BBB vessels
Slc1a1	1.48838e-230	4.46513e-227	7.698	0.582	0.095	6.12632	BBB vessels
Bvht	4.51329e-220	1.35399e-216	1.7891	0.717	0.118	6.07627	BBB vessels
Hmgcs2	0	0	2.64259	0.809	0.134	6.03731	BBB vessels
Mfsd2a	1.13429e-167	3.40286e-164	5.4569	0.622	0.104	5.98077	BBB vessels
Tmem204	3.69955e-306	1.10986e-302	2.23356	0.763	0.129	5.91473	BBB vessels
Slc9a3r2	0	0	6.5666	0.965	0.166	5.81325	BBB vessels
St6galnac3	1.51402e-227	4.54205e-224	6.58154	0.653	0.113	5.77876	BBB vessels
Itga6	1.49638e-242	4.48914e-239	6.47688	0.707	0.123	5.74797	BBB vessels
Slc7a1	9.99862e-256	2.99959e-252	10.3356	0.688	0.121	5.68595	BBB vessels
Rsad2	3.99844e-187	1.19953e-183	2.4897	0.591	0.105	5.62857	BBB vessels
Sipa1	4.07608e-242	1.22282e-238	3.35381	0.652	0.116	5.62069	BBB vessels
Cmtm8	7.2206e-270	2.16618e-266	4.41146	0.707	0.126	5.61111	BBB vessels
Jag2	2.85927e-164	8.57782e-161	9.26552	0.594	0.106	5.60377	BBB vessels
Gatm	0	0	2.84725	0.744	0.133	5.59398	BBB vessels
Nxpe4	6.66657e-180	1.99997e-176	9.02632	0.616	0.114	5.40351	BBB vessels
Heg1	1.01703e-255	3.05109e-252	4.74102	0.71	0.132	5.37879	BBB vessels
Ly6e	0	0	5.26413	0.991	0.185	5.35676	BBB vessels
Gch1	2.34039e-215	7.02117e-212	5.04521	0.621	0.116	5.35345	BBB vessels
Lgals9	7.03257e-221	2.10977e-217	2.89528	0.609	0.115	5.29565	BBB vessels
Lpar6	6.31209e-187	1.89363e-183	4.28807	0.604	0.115	5.25217	BBB vessels
Abcc4	7.11168e-128	2.1335e-124	6.71996	0.549	0.105	5.22857	BBB vessels
Elk3	3.19852e-208	9.59557e-205	3.04592	0.68	0.131	5.19084	BBB vessels
Gjc1	2.79063e-266	8.3719e-263	0.916925	0.707	0.138	5.12319	BBB vessels
Iigp1	2.30752e-203	6.92255e-200	2.60688	0.573	0.114	5.02632	BBB vessels
Ctsc	3.06817e-169	9.2045e-166	-1.43118	0.506	0.101	5.0099	BBB vessels
Cttnbp2nl	2.74839e-221	8.24518e-218	4.81439	0.643	0.129	4.9845	BBB vessels
Ets1	9.21381e-205	2.76414e-201	4.30298	0.642	0.129	4.97674	BBB vessels
Uaca	5.77217e-226	1.73165e-222	4.31395	0.666	0.134	4.97015	BBB vessels
Def6	1.95536e-213	5.86607e-210	6.93425	0.58	0.117	4.95726	BBB vessels
Cbfa2t3	3.53631e-172	1.06089e-168	2.53704	0.525	0.106	4.95283	BBB vessels
Tgm2	2.97356e-202	8.92067e-199	4.57977	0.645	0.131	4.92366	BBB vessels
Klf2	0	0	5.01257	0.954	0.194	4.91753	BBB vessels
Prss23	7.19879e-221	2.15964e-217	2.22906	0.698	0.142	4.91549	BBB vessels
Ltbp4	2.91338e-297	8.74015e-294	3.32926	0.81	0.165	4.90909	BBB vessels
Mcc	2.1858e-161	6.5574e-158	3.73274	0.593	0.121	4.90083	BBB vessels
Cd59a	0	0	3.63578	0.823	0.168	4.89881	BBB vessels
Spock2	0	0	11.9169	0.96	0.196	4.89796	BBB vessels
Foxf2	3.69382e-159	1.10815e-155	2.4238	0.562	0.116	4.84483	BBB vessels
Bcam	0	0	3.02487	0.837	0.173	4.83815	BBB vessels
Fzd6	1.46412e-151	4.39235e-148	3.37094	0.601	0.125	4.808	BBB vessels
Maoa	0	0	10.6989	0.826	0.173	4.77457	BBB vessels
Ndrg1	0	0	5.72673	0.911	0.192	4.74479	BBB vessels
St8sia4	4.71996e-161	1.41599e-157	4.70885	0.569	0.12	4.74167	BBB vessels
Polk	2.2298e-295	6.6894e-292	9.96454	0.772	0.163	4.7362	BBB vessels
S1pr1	0	0	7.30704	0.933	0.198	4.71212	BBB vessels
Ocln	0	0	7.43202	0.818	0.174	4.70115	BBB vessels
Ablim1	0	0	11.0908	0.896	0.191	4.6911	BBB vessels
Nkd1	1.97352e-235	5.92057e-232	6.03951	0.664	0.143	4.64336	BBB vessels
Msrb3	7.44135e-128	2.23241e-124	3.2918	0.506	0.109	4.6422	BBB vessels
A4galt	3.76594e-197	1.12978e-193	3.52579	0.547	0.118	4.63559	BBB vessels
Ppic	5.88086e-192	1.76426e-188	3.93396	0.584	0.127	4.59843	BBB vessels
Ppfibp1	2.88305e-262	8.64915e-259	5.11141	0.725	0.158	4.58861	BBB vessels
Selenop	0	0	7.53907	0.981	0.214	4.58411	BBB vessels
Hspb1	0	0	4.247	0.967	0.211	4.58294	BBB vessels
Fam212a	1.06249e-158	3.18747e-155	3.14932	0.537	0.118	4.55085	BBB vessels
Xlr	3.15032e-184	9.45095e-181	2.64332	0.518	0.114	4.54386	BBB vessels
Inf2	4.7794e-169	1.43382e-165	2.8854	0.555	0.123	4.5122	BBB vessels
Tgfb1	2.50525e-195	7.51576e-192	0.952504	0.564	0.125	4.512	BBB vessels
Mcub	9.14166e-141	2.7425e-137	-3.09246	0.508	0.113	4.49558	BBB vessels
Isg15	2.86315e-196	8.58945e-193	3.74553	0.633	0.143	4.42657	BBB vessels
Cxcl12	0	0	4.98448	0.798	0.181	4.40884	BBB vessels
Pltp	0	0	1.74312	0.93	0.211	4.40758	BBB vessels
Nfkbia	0	0	4.00997	0.961	0.219	4.38813	BBB vessels
Hmcn1	2.5679e-272	7.7037e-269	7.51672	0.658	0.15	4.38667	BBB vessels
Id3	0	0	2.62464	0.943	0.215	4.38605	BBB vessels
Tmem140	1.11214e-225	3.33643e-222	1.45999	0.705	0.161	4.37888	BBB vessels
Trim47	8.4203e-149	2.52609e-145	5.79027	0.574	0.132	4.34848	BBB vessels
Hacd4	3.42495e-160	1.02748e-156	1.03263	0.503	0.116	4.33621	BBB vessels
Slc6a6	0	0	8.16072	0.88	0.209	4.21053	BBB vessels
Slc39a10	0	0	11.4405	0.851	0.203	4.19212	BBB vessels
Gpcpd1	0	0	8.05341	0.891	0.213	4.1831	BBB vessels
Hip1	9.50544e-217	2.85163e-213	6.61395	0.64	0.154	4.15584	BBB vessels
Fas	2.90688e-254	8.72063e-251	1.4462	0.776	0.187	4.14973	BBB vessels
Ptprg	3.35609e-294	1.00683e-290	8.41847	0.78	0.188	4.14894	BBB vessels
Cdkn1a	0	0	5.11125	0.926	0.225	4.11556	BBB vessels
Mpzl1	0	0	5.53452	0.869	0.212	4.09906	BBB vessels
Gltp	2.84147e-242	8.52441e-239	3.99082	0.744	0.182	4.08791	BBB vessels
Rassf9	7.82924e-177	2.34877e-173	1.8295	0.612	0.15	4.08	BBB vessels
Esyt1	3.12346e-184	9.37038e-181	4.117	0.576	0.142	4.05634	BBB vessels
F11r	9.30761e-224	2.79228e-220	1.97166	0.721	0.179	4.02793	BBB vessels
Slc38a3	6.71993e-195	2.01598e-191	5.28885	0.603	0.151	3.99338	BBB vessels
Calcrl	5.87511e-154	1.76253e-150	-1.12697	0.532	0.134	3.97015	BBB vessels
Itga1	4.10074e-275	1.23022e-271	2.30263	0.773	0.195	3.9641	BBB vessels
Pcp4l1	1.33903e-270	4.01709e-267	1.88068	0.871	0.22	3.95909	BBB vessels
Abhd2	0	0	7.72844	0.858	0.219	3.91781	BBB vessels
Arhgap31	0	0	4.34209	0.841	0.216	3.89352	BBB vessels
Samd9l	1.52677e-126	4.58032e-123	4.86819	0.525	0.135	3.88889	BBB vessels
Plcb1	5.89836e-111	1.76951e-107	5.77506	0.561	0.145	3.86897	BBB vessels
Igfbp7	6.02117e-247	1.80635e-243	1.91441	0.945	0.247	3.82591	BBB vessels
Sgk1	7.43602e-254	2.2308e-250	3.78822	0.734	0.192	3.82292	BBB vessels
Ebf1	3.67955e-241	1.10386e-237	1.11314	0.758	0.199	3.80905	BBB vessels
Sult1a1	2.04402e-165	6.13207e-162	1.47465	0.658	0.173	3.80347	BBB vessels
Arhgap29	4.41566e-216	1.3247e-212	1.20561	0.753	0.198	3.80303	BBB vessels
Srgap2	1.17755e-250	3.53264e-247	5.31661	0.753	0.198	3.80303	BBB vessels
Tmsb4x	0	0	3.11482	0.994	0.263	3.77947	BBB vessels
Rflnb	1.46662e-116	4.39985e-113	1.3195	0.535	0.142	3.76761	BBB vessels
Myl6	4.45916e-239	1.33775e-235	-9.87556	0.773	0.206	3.75243	BBB vessels
Tgfbr2	1.75729e-255	5.27186e-252	3.05367	0.773	0.211	3.66351	BBB vessels
Il10rb	6.20258e-238	1.86077e-234	3.91371	0.764	0.211	3.62085	BBB vessels
Arpc1b	0	0	2.04894	0.914	0.257	3.55642	BBB vessels
Cdk19	8.69755e-174	2.60927e-170	8.78794	0.514	0.145	3.54483	BBB vessels
Serinc3	0	0	1.94014	0.942	0.266	3.54135	BBB vessels
Tsc22d1	0	0	4.49198	0.949	0.268	3.54104	BBB vessels
Reck	1.97366e-122	5.92097e-119	4.83344	0.544	0.155	3.50968	BBB vessels
4931406P16Rik	9.97517e-284	2.99255e-280	4.03611	0.808	0.231	3.49784	BBB vessels
Sptbn1	0	0	6.01488	0.949	0.273	3.47619	BBB vessels
Foxc1	3.84204e-203	1.15261e-199	0.589711	0.658	0.19	3.46316	BBB vessels
Igf1r	0	0	14.3884	0.862	0.25	3.448	BBB vessels
B2m	2.7417e-294	8.22511e-291	0.406525	0.911	0.265	3.43774	BBB vessels
Slc16a1	9.81075e-245	2.94322e-241	9.28907	0.714	0.208	3.43269	BBB vessels
Plat	1.86112e-299	5.58335e-296	4.81846	0.884	0.263	3.36122	BBB vessels
Tfrc	1.31561e-160	3.94682e-157	8.40953	0.604	0.18	3.35556	BBB vessels
Tnfrsf19	2.56122e-95	7.68365e-92	0.747592	0.518	0.157	3.29936	BBB vessels
Utrn	2.34745e-276	7.04234e-273	2.34879	0.831	0.252	3.29762	BBB vessels
Col4a2	4.01162e-215	1.20349e-211	1.97711	0.702	0.213	3.29577	BBB vessels
Clic4	0	0	5.55178	0.865	0.263	3.28897	BBB vessels
Smco4	6.19164e-251	1.85749e-247	3.97427	0.746	0.23	3.24348	BBB vessels
Ctsh	2.00407e-282	6.0122e-279	0.347026	0.884	0.273	3.2381	BBB vessels
Rasgrp2	1.85769e-180	5.57308e-177	-0.990942	0.615	0.19	3.23684	BBB vessels
Esyt2	2.16902e-264	6.50705e-261	8.38733	0.784	0.245	3.2	BBB vessels
Atox1	0	0	5.69763	0.956	0.299	3.19732	BBB vessels
Frmd4b	1.83078e-110	5.49235e-107	0.9064	0.517	0.162	3.19136	BBB vessels
Jam2	4.8917e-301	1.46751e-297	8.00408	0.849	0.268	3.16791	BBB vessels
Tspan13	0	0	6.0443	0.858	0.271	3.16605	BBB vessels
Luzp1	1.09594e-244	3.28782e-241	3.71968	0.759	0.241	3.14938	BBB vessels
Smad7	1.23447e-160	3.7034e-157	4.06045	0.626	0.199	3.14573	BBB vessels
Cyth3	4.20326e-183	1.26098e-179	2.21487	0.712	0.23	3.09565	BBB vessels
Tjp1	0	0	6.53728	0.881	0.285	3.09123	BBB vessels
Fry	7.50263e-230	2.25079e-226	2.76134	0.752	0.244	3.08197	BBB vessels
Bmpr2	1.64103e-306	4.92309e-303	2.33431	0.849	0.277	3.06498	BBB vessels
Golim4	4.1708e-249	1.25124e-245	6.97409	0.772	0.252	3.06349	BBB vessels
Col4a1	5.6667e-211	1.70001e-207	1.49027	0.738	0.241	3.06224	BBB vessels
Fcgrt	5.02081e-279	1.50624e-275	4.31088	0.872	0.286	3.04895	BBB vessels
Gbp7	1.3066e-97	3.91979e-94	4.29006	0.512	0.168	3.04762	BBB vessels
Akap12	4.74671e-189	1.42401e-185	1.84253	0.659	0.218	3.02294	BBB vessels
Cav2	1.31203e-272	3.9361e-269	7.22779	0.802	0.266	3.01504	BBB vessels
Lima1	3.61133e-127	1.0834e-123	3.56996	0.57	0.19	3	BBB vessels
Cdc42ep3	2.34467e-196	7.034e-193	4.98037	0.695	0.232	2.99569	BBB vessels
St3gal6	6.42928e-207	1.92878e-203	5.09538	0.743	0.249	2.98394	BBB vessels
Gcnt2	5.04593e-120	1.51378e-116	1.19372	0.568	0.191	2.97382	BBB vessels
Cd2ap	3.00552e-282	9.01656e-279	9.99793	0.831	0.28	2.96786	BBB vessels
Ece1	5.15245e-224	1.54573e-220	2.27755	0.767	0.259	2.96139	BBB vessels
Snrk	7.6358e-258	2.29074e-254	2.90915	0.81	0.274	2.9562	BBB vessels
Tm4sf1	1.08558e-231	3.25675e-228	3.65595	0.765	0.259	2.95367	BBB vessels
Arl4a	1.11582e-289	3.34746e-286	8.98006	0.842	0.288	2.92361	BBB vessels
Prex2	1.27829e-156	3.83486e-153	4.56216	0.627	0.216	2.90278	BBB vessels
Ostf1	4.25163e-236	1.27549e-232	3.00262	0.786	0.273	2.87912	BBB vessels
Cd200	7.22118e-189	2.16635e-185	-2.5574	0.785	0.275	2.85455	BBB vessels
Slc3a2	8.28941e-269	2.48682e-265	5.7516	0.849	0.298	2.84899	BBB vessels
Pim3	9.47352e-221	2.84206e-217	3.34127	0.792	0.278	2.84892	BBB vessels
App	0	0	-1.62239	0.94	0.33	2.84848	BBB vessels
Nrp1	3.45607e-135	1.03682e-131	1.29528	0.538	0.189	2.84656	BBB vessels
Tns2	2.81929e-145	8.45786e-142	1.07108	0.538	0.189	2.84656	BBB vessels
Ucp2	2.16784e-294	6.50353e-291	6.32718	0.882	0.31	2.84516	BBB vessels
Cavin1	4.30172e-201	1.29052e-197	-0.969283	0.753	0.265	2.84151	BBB vessels
Rgcc	2.17174e-161	6.51523e-158	-1.39837	0.704	0.248	2.83871	BBB vessels
Klf4	6.87953e-170	2.06386e-166	3.3506	0.684	0.241	2.83817	BBB vessels
Tpm4	4.86761e-293	1.46028e-289	5.67841	0.852	0.302	2.82119	BBB vessels
Ahnak	8.62921e-267	2.58876e-263	5.74632	0.845	0.301	2.80731	BBB vessels
Dlc1	5.96513e-150	1.78954e-146	0.395233	0.576	0.21	2.74286	BBB vessels
Xaf1	2.81598e-121	8.44793e-118	4.25113	0.517	0.189	2.73545	BBB vessels
Rbpms	3.28924e-181	9.86772e-178	-1.45763	0.693	0.257	2.6965	BBB vessels
Rras	6.48224e-220	1.94467e-216	2.00921	0.79	0.293	2.69625	BBB vessels
Ier3	1.14e-174	3.42001e-171	3.32183	0.635	0.236	2.69068	BBB vessels
Ttll7	6.21526e-167	1.86458e-163	1.36579	0.632	0.237	2.66667	BBB vessels
Reep3	7.2733e-231	2.18199e-227	2.76369	0.79	0.297	2.65993	BBB vessels
Plk2	1.21134e-63	3.63402e-60	4.80859	0.521	0.197	2.64467	BBB vessels
Bok	4.74433e-132	1.4233e-128	3.71543	0.502	0.191	2.62827	BBB vessels
Tpt1	3.46733e-204	1.0402e-200	0.422204	0.923	0.352	2.62216	BBB vessels
Angptl4	6.54639e-125	1.96392e-121	-0.436386	0.566	0.216	2.62037	BBB vessels
Wasf2	9.73247e-200	2.91974e-196	4.32366	0.74	0.283	2.61484	BBB vessels
Foxp1	8.3967e-229	2.51901e-225	5.28455	0.799	0.306	2.61111	BBB vessels
Csrp2	2.80636e-107	8.41909e-104	0.912402	0.641	0.247	2.59514	BBB vessels
S100a13	2.63696e-239	7.91089e-236	-1.30529	0.858	0.332	2.58434	BBB vessels
Glul	2.00722e-191	6.02165e-188	3.40676	0.746	0.294	2.53741	BBB vessels
Myl12a	1.64543e-285	4.9363e-282	4.26531	0.895	0.356	2.51404	BBB vessels
Tcn2	4.47498e-141	1.3425e-137	-1.45046	0.623	0.249	2.50201	BBB vessels
Ifitm3	2.32976e-193	6.98927e-190	1.90403	0.806	0.325	2.48	BBB vessels
Crip2	3.97281e-237	1.19184e-233	4.74453	0.857	0.354	2.4209	BBB vessels
Capg	1.09461e-97	3.28383e-94	1.23341	0.528	0.221	2.38914	BBB vessels
H2-K1	7.14284e-172	2.14285e-168	0.38065	0.776	0.325	2.38769	BBB vessels
Smpdl3a	1.52352e-176	4.57055e-173	2.64342	0.736	0.309	2.38188	BBB vessels
Ifitm2	7.2595e-120	2.17785e-116	-3.25047	0.658	0.277	2.37545	BBB vessels
Tmod3	6.16321e-159	1.84896e-155	0.958066	0.653	0.275	2.37455	BBB vessels
Iqgap1	1.21793e-206	3.65378e-203	2.84281	0.75	0.316	2.37342	BBB vessels
Wwtr1	2.83271e-132	8.49814e-129	5.89902	0.63	0.266	2.36842	BBB vessels
Eva1b	1.90836e-135	5.72508e-132	-3.07715	0.579	0.246	2.35366	BBB vessels
Mcl1	1.06991e-160	3.20972e-157	0.268647	0.751	0.32	2.34687	BBB vessels
Tgfb2	6.56099e-69	1.9683e-65	0.740759	0.53	0.226	2.34513	BBB vessels
Sorbs2	1.70638e-105	5.11915e-102	-2.15712	0.645	0.28	2.30357	BBB vessels
Cp	4.55927e-135	1.36778e-131	0.579576	0.527	0.229	2.30131	BBB vessels
Cd151	7.34884e-169	2.20465e-165	-0.566441	0.727	0.316	2.30063	BBB vessels
Myh9	2.95674e-88	8.87021e-85	0.82384	0.558	0.243	2.2963	BBB vessels
Mast4	2.32042e-125	6.96126e-122	4.51549	0.633	0.284	2.22887	BBB vessels
Ddit4	3.22339e-67	9.67016e-64	1.23245	0.543	0.245	2.21633	BBB vessels
Itgb1	4.22669e-108	1.26801e-104	-1.52343	0.672	0.305	2.20328	BBB vessels
Klf7	6.77498e-156	2.03249e-152	1.67539	0.667	0.303	2.20132	BBB vessels
Kctd12	5.53199e-122	1.6596e-118	-2.35947	0.574	0.261	2.19923	BBB vessels
Synm	1.4046e-129	4.21379e-126	3.2868	0.615	0.287	2.14286	BBB vessels
Fermt2	8.51645e-120	2.55494e-116	1.35159	0.723	0.34	2.12647	BBB vessels
Tagln2	8.2608e-141	2.47824e-137	3.24851	0.737	0.347	2.12392	BBB vessels
Actn4	6.77722e-127	2.03317e-123	-0.359174	0.688	0.326	2.11043	BBB vessels
Psmb8	2.61963e-98	7.8589e-95	1.94602	0.61	0.29	2.10345	BBB vessels
S100a16	1.10332e-120	3.30995e-117	-2.58994	0.687	0.328	2.09451	BBB vessels
Rps12	5.78292e-129	1.73488e-125	-1.66006	0.828	0.399	2.07519	BBB vessels
Tspo	8.37798e-181	2.51339e-177	9.11552	0.786	0.384	2.04688	BBB vessels
Ier5	7.47452e-94	2.24236e-90	-0.549784	0.599	0.295	2.03051	BBB vessels
Rhoc	2.79899e-120	8.39698e-117	4.38969	0.684	0.342	2	BBB vessels
Rps29	8.60128e-134	2.58038e-130	-5.44651	0.817	0.41	1.99268	BBB vessels
Msn	3.05485e-111	9.16455e-108	-1.79076	0.666	0.339	1.9646	BBB vessels
Tsc22d3	1.37854e-74	4.13563e-71	-5.50024	0.613	0.315	1.94603	BBB vessels
Qk	5.17059e-111	1.55118e-107	0.636135	0.71	0.365	1.94521	BBB vessels
Vim	1.37529e-109	4.12586e-106	2.93235	0.684	0.353	1.93768	BBB vessels
Ppp1r2	2.38335e-73	7.15006e-70	-3.54606	0.651	0.343	1.89796	BBB vessels
Tcf4	6.60612e-84	1.98184e-80	-0.691418	0.668	0.358	1.86592	BBB vessels
Txnip	5.84662e-79	1.75398e-75	-5.48023	0.587	0.316	1.85759	BBB vessels
Ptma	2.8021e-85	8.40631e-82	1.31711	0.687	0.375	1.832	BBB vessels
Rhob	3.7075e-75	1.11225e-71	1.51214	0.6	0.336	1.78571	BBB vessels
H3f3b	2.03318e-75	6.09953e-72	-0.37771	0.687	0.394	1.74365	BBB vessels
Calm1	1.79152e-105	5.37457e-102	1.65109	0.727	0.419	1.73508	BBB vessels
Pnp	5.66311e-63	1.69893e-59	-3.10122	0.57	0.337	1.69139	BBB vessels
Gng5	1.1004e-67	3.30121e-64	-0.588968	0.689	0.41	1.68049	BBB vessels
Sparcl1	5.81089e-62	1.74327e-58	-2.9423	0.591	0.357	1.65546	BBB vessels
Lamb2	3.98166e-72	1.1945e-68	-1.4493	0.554	0.336	1.64881	BBB vessels
Tmsb10	2.50613e-51	7.51839e-48	7.40213	0.523	0.323	1.6192	BBB vessels
Nfib	9.89077e-46	2.96723e-42	1.46349	0.606	0.381	1.59055	BBB vessels
Sash1	5.19063e-68	1.55719e-64	-1.32031	0.528	0.335	1.57612	BBB vessels
Actb	5.49289e-38	1.64787e-34	1.56097	0.561	0.367	1.52861	BBB vessels
Zfp36l1	3.55707e-48	1.06712e-44	-3.33017	0.549	0.362	1.51657	BBB vessels
Gpx1	9.71782e-26	2.91535e-22	1.42103	0.524	0.346	1.51445	BBB vessels
Slc38a2	8.67956e-34	2.60387e-30	-0.577982	0.503	0.336	1.49702	BBB vessels
Sparc	5.79918e-38	1.73975e-34	-0.634389	0.556	0.379	1.46702	BBB vessels
Rplp1	2.01338e-22	6.04015e-19	-3.85956	0.588	0.415	1.41687	BBB vessels
Ubc	4.65822e-23	1.39747e-19	0.760312	0.51	0.378	1.34921	BBB vessels
Eef1a1	2.52096e-09	7.56289e-06	-0.835721	0.529	0.443	1.19413	BBB vessels
Gm12144	2.79061e-213	8.37184e-210	6.42121	0.599	0.006	99.8333	Ependymal cells 1
Dnah3	5.39121e-123	1.61736e-119	5.91697	0.559	0.007	79.8571	Ependymal cells 1
Sntn	0	0	8.15242	0.92	0.012	76.6667	Ependymal cells 1
Gm48107	0	0	5.56381	0.685	0.009	76.1111	Ependymal cells 1
Prr29	0	0	6.54867	0.761	0.01	76.1	Ependymal cells 1
Car9	0	0	10.0977	0.758	0.01	75.8	Ependymal cells 1
Gm16253	6.95051e-121	2.08515e-117	10.6436	0.52	0.007	74.2857	Ependymal cells 1
Anxa8	0	0	7.87153	0.69	0.01	69	Ependymal cells 1
Gm21149	1.01168e-141	3.03504e-138	7.13868	0.52	0.008	65	Ependymal cells 1
Gm12326	0	0	6.8091	0.736	0.012	61.3333	Ependymal cells 1
Cdhr4	0	0	9.45928	0.856	0.014	61.1429	Ependymal cells 1
Slc35g3	5.11016e-123	1.53305e-119	7.67656	0.533	0.009	59.2222	Ependymal cells 1
Ccdc78	0	0	10.619	0.702	0.012	58.5	Ependymal cells 1
Gm16160	3.82635e-174	1.14791e-170	6.5225	0.573	0.01	57.3	Ependymal cells 1
Gm38414	3.73888e-233	1.12167e-229	7.83496	0.62	0.011	56.3636	Ependymal cells 1
Fam81b	0	0	7.98794	0.75	0.014	53.5714	Ependymal cells 1
Stoml3	0	0	8.58858	0.883	0.017	51.9412	Ependymal cells 1
Got1l1	0	0	11.3054	0.879	0.017	51.7059	Ependymal cells 1
Gm29538	0	0	6.77814	0.753	0.015	50.2	Ependymal cells 1
Ccdc33	0	0	6.39684	0.932	0.019	49.0526	Ependymal cells 1
Rbp2	3.25773e-105	9.77318e-102	6.2044	0.532	0.012	44.3333	Ependymal cells 1
Dthd1	5.13724e-210	1.54117e-206	5.60547	0.602	0.014	43	Ependymal cells 1
Hc	2.1375e-296	6.41249e-293	8.59027	0.641	0.015	42.7333	Ependymal cells 1
9530053A07Rik	3.04929e-143	9.14787e-140	7.08724	0.553	0.013	42.5385	Ependymal cells 1
Stmnd1	0	0	6.25861	0.793	0.021	37.7619	Ependymal cells 1
Cpn1	0	0	8.52628	0.802	0.022	36.4545	Ependymal cells 1
Myb	1.09343e-252	3.2803e-249	6.84967	0.652	0.018	36.2222	Ependymal cells 1
Fam216b	0	0	6.79883	0.867	0.026	33.3462	Ependymal cells 1
Ccdc153	0	0	6.80735	1	0.03	33.3333	Ependymal cells 1
Mb	1.16107e-278	3.48321e-275	8.05456	0.641	0.02	32.05	Ependymal cells 1
Tctex1d4	0	0	9.08697	0.985	0.031	31.7742	Ependymal cells 1
BC051019	0	0	6.1023	0.792	0.025	31.68	Ependymal cells 1
1700024G13Rik	0	0	10.9424	0.991	0.032	30.9688	Ependymal cells 1
Ccdc121	0	0	7.62592	0.827	0.027	30.6296	Ependymal cells 1
Vpreb3	6.05511e-254	1.81653e-250	6.33681	0.643	0.021	30.619	Ependymal cells 1
Gm867	0	0	7.77722	0.915	0.03	30.5	Ependymal cells 1
Frmpd2	0	0	6.41974	0.714	0.024	29.75	Ependymal cells 1
Dnah10	9.66998e-203	2.90099e-199	5.89564	0.641	0.022	29.1364	Ependymal cells 1
Nme9	0	0	9.99627	0.948	0.034	27.8824	Ependymal cells 1
Zfp474	0	0	8.23424	0.751	0.027	27.8148	Ependymal cells 1
Tmem212	0	0	6.45311	1	0.036	27.7778	Ependymal cells 1
Crygn	0	0	8.01186	0.83	0.03	27.6667	Ependymal cells 1
Lrrc36	0	0	6.37492	0.816	0.03	27.2	Ependymal cells 1
Cfap77	0	0	6.31467	0.823	0.031	26.5484	Ependymal cells 1
Cdhr3	0	0	8.06682	0.845	0.032	26.4062	Ependymal cells 1
Zp3	0	0	4.22289	0.786	0.03	26.2	Ependymal cells 1
Gm10714	0	0	6.89365	0.975	0.039	25	Ependymal cells 1
Nuf2	0	0	6.82613	0.848	0.034	24.9412	Ependymal cells 1
Ankrd66	0	0	6.51843	0.749	0.031	24.1613	Ependymal cells 1
Barx2	0	0	6.47174	0.749	0.032	23.4062	Ependymal cells 1
1700019G24Rik	0	0	7.75998	0.863	0.037	23.3243	Ependymal cells 1
Cabcoco1	0	0	7.555	0.812	0.036	22.5556	Ependymal cells 1
1700001C02Rik	0	0	8.59458	0.985	0.044	22.3864	Ependymal cells 1
Spag17	0	0	6.23567	0.814	0.038	21.4211	Ependymal cells 1
Cacna1s	7.05773e-230	2.11732e-226	7.77889	0.645	0.032	20.1562	Ependymal cells 1
Lrrc71	0	0	5.37279	0.806	0.04	20.15	Ependymal cells 1
Gm44109	1.06441e-288	3.19322e-285	5.59382	0.661	0.033	20.0303	Ependymal cells 1
Irx5	0	0	3.83822	0.72	0.036	20	Ependymal cells 1
Slc14a2	1.0505e-305	3.1515e-302	7.53808	0.696	0.035	19.8857	Ependymal cells 1
Gm16006	0	0	9.10022	0.935	0.048	19.4792	Ependymal cells 1
Adamts20	1.59925e-284	4.79774e-281	5.99708	0.691	0.037	18.6757	Ependymal cells 1
Pvalb	6.07463e-188	1.82239e-184	4.41412	0.61	0.034	17.9412	Ependymal cells 1
Gm19935	0	0	8.03888	0.999	0.057	17.5263	Ependymal cells 1
Folr1	0	0	2.75012	0.683	0.039	17.5128	Ependymal cells 1
Dmkn	0	0	9.73159	0.927	0.053	17.4906	Ependymal cells 1
Hdc	0	0	8.01646	0.987	0.057	17.3158	Ependymal cells 1
Sgcg	0	0	6.60198	0.895	0.055	16.2727	Ependymal cells 1
Dnah12	0	0	7.27795	0.903	0.056	16.125	Ependymal cells 1
Lrrc74b	0	0	7.52607	0.867	0.055	15.7636	Ependymal cells 1
Ppp1r32	0	0	5.39526	0.818	0.052	15.7308	Ependymal cells 1
Col8a2	0	0	7.61402	0.738	0.047	15.7021	Ependymal cells 1
Iqca	0	0	9.24841	0.873	0.056	15.5893	Ependymal cells 1
Irx3	7.91047e-255	2.37314e-251	-0.985028	0.633	0.041	15.439	Ependymal cells 1
Ccdc162	0	0	5.78004	0.734	0.048	15.2917	Ependymal cells 1
Serpinb1a	0	0	7.0722	0.824	0.054	15.2593	Ependymal cells 1
1110017D15Rik	0	0	6.11642	0.997	0.067	14.8806	Ependymal cells 1
Kcnmb1	2.0482e-239	6.14461e-236	2.41291	0.647	0.044	14.7045	Ependymal cells 1
Odf3b	0	0	8.37173	0.98	0.067	14.6269	Ependymal cells 1
6820408C15Rik	0	0	3.67561	0.764	0.053	14.4151	Ependymal cells 1
Ccdc180	0	0	5.32809	0.714	0.05	14.28	Ependymal cells 1
1700007G11Rik	0	0	7.14228	0.974	0.069	14.1159	Ependymal cells 1
Hydin	0	0	6.20454	0.852	0.061	13.9672	Ependymal cells 1
Scnn1a	0	0	5.58959	0.753	0.055	13.6909	Ependymal cells 1
Ak9	9.70079e-230	2.91024e-226	4.4082	0.661	0.05	13.22	Ependymal cells 1
Dnah5	0	0	5.39604	0.727	0.055	13.2182	Ependymal cells 1
Gm20383	5.90661e-173	1.77198e-169	6.55449	0.541	0.041	13.1951	Ependymal cells 1
Tekt4	0	0	6.46071	0.91	0.07	13	Ependymal cells 1
Wnt4	0	0	5.41905	0.817	0.063	12.9683	Ependymal cells 1
1700012B09Rik	0	0	9.72222	0.989	0.077	12.8442	Ependymal cells 1
Krt8	7.79061e-151	2.33718e-147	1.69164	0.533	0.042	12.6905	Ependymal cells 1
Chek2	0	0	10.8115	0.771	0.061	12.6393	Ependymal cells 1
Dnaic2	0	0	6.63365	0.716	0.057	12.5614	Ependymal cells 1
Fam92b	0	0	5.15311	0.802	0.064	12.5312	Ependymal cells 1
Cd24a	0	0	6.05585	0.989	0.083	11.9157	Ependymal cells 1
Ascc1	0	0	9.22768	0.945	0.081	11.6667	Ependymal cells 1
Dnah6	0	0	8.37495	0.907	0.079	11.481	Ependymal cells 1
Dgat2	0	0	8.39799	0.905	0.08	11.3125	Ependymal cells 1
Cfap65	0	0	7.42283	0.859	0.077	11.1558	Ependymal cells 1
Ak7	0	0	8.1623	0.964	0.088	10.9545	Ependymal cells 1
Drc7	0	0	3.26829	0.785	0.073	10.7534	Ependymal cells 1
Rsph1	0	0	8.84586	0.997	0.093	10.7204	Ependymal cells 1
Hhatl	4.24858e-289	1.27457e-285	6.07093	0.638	0.062	10.2903	Ependymal cells 1
Spaca9	0	0	6.71728	0.788	0.077	10.2338	Ependymal cells 1
Efcab10	0	0	7.91917	0.976	0.096	10.1667	Ependymal cells 1
Erich2	0	0	6.17126	0.779	0.077	10.1169	Ependymal cells 1
Eno4	5.25524e-305	1.57657e-301	4.82611	0.712	0.071	10.0282	Ependymal cells 1
Cd109	0	0	5.29667	0.783	0.079	9.91139	Ependymal cells 1
Clec3b	0	0	4.11494	0.929	0.095	9.77895	Ependymal cells 1
3300002A11Rik	0	0	6.72641	0.899	0.093	9.66667	Ependymal cells 1
Morn5	0	0	8.55494	0.865	0.092	9.40217	Ependymal cells 1
Spag6l	0	0	6.56055	0.879	0.099	8.87879	Ependymal cells 1
Bace2	0	0	2.06266	0.734	0.083	8.84337	Ependymal cells 1
Aebp1	0	0	5.39753	0.928	0.106	8.75472	Ependymal cells 1
4833427G06Rik	0	0	5.32307	0.749	0.087	8.6092	Ependymal cells 1
S100b	0	0	4.73066	0.99	0.115	8.6087	Ependymal cells 1
Mro	0	0	5.36709	0.815	0.095	8.57895	Ependymal cells 1
Cfap161	0	0	7.53433	0.855	0.1	8.55	Ependymal cells 1
Dnali1	0	0	10.0294	0.956	0.112	8.53571	Ependymal cells 1
Fbln7	4.88491e-165	1.46547e-161	1.50068	0.58	0.068	8.52941	Ependymal cells 1
Spef1	0	0	7.19261	0.92	0.109	8.44037	Ependymal cells 1
Fyb	3.95001e-127	1.185e-123	-3.49182	0.529	0.064	8.26562	Ependymal cells 1
Drc3	0	0	9.1733	0.966	0.117	8.25641	Ependymal cells 1
Calml4	0	0	6.72326	0.982	0.119	8.2521	Ependymal cells 1
Aqp4	0	0	4.36141	0.922	0.112	8.23214	Ependymal cells 1
Meig1	0	0	7.57317	0.992	0.123	8.06504	Ependymal cells 1
C230072F16Rik	0	0	4.22741	0.757	0.094	8.05319	Ependymal cells 1
Cfap52	0	0	4.95044	0.906	0.113	8.0177	Ependymal cells 1
Smim5	0	0	4.5004	0.922	0.115	8.01739	Ependymal cells 1
Serpinb6b	1.81867e-181	5.45602e-178	0.917467	0.543	0.068	7.98529	Ependymal cells 1
Nudt4	0	0	7.85284	0.994	0.125	7.952	Ependymal cells 1
Gm973	0	0	7.82846	0.857	0.108	7.93519	Ependymal cells 1
Cd55	1.1394e-307	3.41821e-304	3.24149	0.722	0.091	7.93407	Ependymal cells 1
Mapk15	0	0	4.59661	0.83	0.105	7.90476	Ependymal cells 1
Slc25a18	0	0	4.33891	0.926	0.118	7.84746	Ependymal cells 1
Lgals3	0	0	5.58813	0.918	0.117	7.84615	Ependymal cells 1
Ppp1r36	0	0	8.6523	0.932	0.119	7.83193	Ependymal cells 1
Etnppl	5.97831e-263	1.79349e-259	0.868544	0.602	0.077	7.81818	Ependymal cells 1
Kcnj10	0	0	2.59973	0.775	0.101	7.67327	Ependymal cells 1
4933434E20Rik	0	0	7.37338	0.997	0.13	7.66923	Ependymal cells 1
Hist1h4h	0	0	7.80007	0.863	0.113	7.63717	Ependymal cells 1
Capsl	0	0	6.68565	0.974	0.128	7.60938	Ependymal cells 1
Rsph4a	0	0	8.12842	0.875	0.115	7.6087	Ependymal cells 1
Wdr66	0	0	8.1022	0.801	0.106	7.5566	Ependymal cells 1
Rassf9	0	0	4.29127	0.778	0.103	7.5534	Ependymal cells 1
1700016K19Rik	0	0	7.62672	0.956	0.127	7.52756	Ependymal cells 1
Vit	0	0	4.6528	0.763	0.102	7.48039	Ependymal cells 1
Cfap54	0	0	7.11832	0.942	0.126	7.47619	Ependymal cells 1
Bbox1	0	0	4.64216	0.918	0.123	7.46341	Ependymal cells 1
Elof1	0	0	8.06518	0.995	0.134	7.42537	Ependymal cells 1
Cfap44	0	0	4.86182	0.808	0.109	7.41284	Ependymal cells 1
Foxj1	0	0	5.7367	0.949	0.129	7.35659	Ependymal cells 1
Ccdc146	0	0	7.9699	0.778	0.106	7.33962	Ependymal cells 1
Spag16	0	0	7.96371	0.814	0.111	7.33333	Ependymal cells 1
Cfap206	0	0	6.97543	0.88	0.121	7.27273	Ependymal cells 1
Fam166b	0	0	8.12411	0.92	0.127	7.24409	Ependymal cells 1
Dnah9	0	0	5.06293	0.792	0.11	7.2	Ependymal cells 1
Ghrh	7.78564e-132	2.33569e-128	-0.707314	0.514	0.072	7.13889	Ependymal cells 1
1700001L19Rik	0	0	7.01921	0.897	0.126	7.11905	Ependymal cells 1
Cfap100	0	0	4.61237	0.819	0.117	7	Ependymal cells 1
1700007K13Rik	0	0	6.23249	0.951	0.136	6.99265	Ependymal cells 1
Ppil6	0	0	8.28747	0.902	0.131	6.8855	Ependymal cells 1
Gm17750	1.75675e-120	5.27026e-117	3.71203	0.532	0.078	6.82051	Ependymal cells 1
Lrrc51	0	0	8.11505	0.971	0.143	6.79021	Ependymal cells 1
Bmp6	8.31866e-112	2.4956e-108	-1.30211	0.5	0.074	6.75676	Ependymal cells 1
Gpr37l1	0	0	0.857106	0.918	0.136	6.75	Ependymal cells 1
Ccdc113	0	0	6.73025	0.937	0.139	6.74101	Ependymal cells 1
Catip	0	0	7.23245	0.875	0.13	6.73077	Ependymal cells 1
Calb1	0	0	1.88158	0.797	0.119	6.69748	Ependymal cells 1
Timp4	0	0	2.74137	0.833	0.125	6.664	Ependymal cells 1
Clu	0	0	3.6793	0.985	0.148	6.65541	Ependymal cells 1
Ttll3	0	0	3.12294	0.857	0.129	6.64341	Ependymal cells 1
Ces1d	0	0	-3.76734	0.609	0.092	6.61957	Ependymal cells 1
Cfap43	0	0	5.5343	0.791	0.123	6.43089	Ependymal cells 1
Phkg1	1.10765e-169	3.32296e-166	1.56972	0.603	0.094	6.41489	Ependymal cells 1
Slc2a1	0	0	-4.0652	0.845	0.134	6.30597	Ependymal cells 1
Syt10	1.82231e-161	5.46693e-158	-2.38891	0.611	0.098	6.23469	Ependymal cells 1
Spa17	0	0	6.23255	0.968	0.156	6.20513	Ependymal cells 1
4932443I19Rik	0	0	5.45379	0.854	0.138	6.18841	Ependymal cells 1
Bok	0	0	2.25787	0.816	0.133	6.13534	Ependymal cells 1
Lrrc23	0	0	4.7434	0.907	0.149	6.08725	Ependymal cells 1
Gm17455	0	0	3.97654	0.73	0.12	6.08333	Ependymal cells 1
Plcb3	9.1287e-126	2.73861e-122	9.37865	0.571	0.094	6.07447	Ependymal cells 1
Msx1	0	0	3.95646	0.753	0.124	6.07258	Ependymal cells 1
Pltp	0	0	4.91523	0.986	0.164	6.0122	Ependymal cells 1
1700028P14Rik	0	0	3.91519	0.795	0.133	5.97744	Ependymal cells 1
Tubb4b	0	0	9.78256	0.987	0.168	5.875	Ependymal cells 1
Pifo	0	0	8.13671	0.961	0.164	5.85976	Ependymal cells 1
Mlf1	0	0	5.80312	0.966	0.166	5.81928	Ependymal cells 1
Rarres2	0	0	6.94239	0.992	0.172	5.76744	Ependymal cells 1
Spef2	0	0	4.17633	0.836	0.146	5.72603	Ependymal cells 1
Dynlrb2	0	0	6.66412	1	0.175	5.71429	Ependymal cells 1
Riiad1	0	0	7.31256	0.979	0.172	5.69186	Ependymal cells 1
Lbp	0	0	1.87749	0.883	0.157	5.6242	Ependymal cells 1
Hist1h4i	0	0	5.7512	0.773	0.138	5.60145	Ependymal cells 1
Pcp4l1	0	0	2.76115	0.963	0.172	5.59884	Ependymal cells 1
Pih1d2	0	0	6.56307	0.916	0.164	5.58537	Ependymal cells 1
Fbxo36	0	0	8.68355	0.93	0.168	5.53571	Ependymal cells 1
Tmem107	0	0	4.75155	0.962	0.178	5.40449	Ependymal cells 1
Wwc1	0	0	6.7414	0.837	0.155	5.4	Ependymal cells 1
Cfap126	0	0	5.37422	0.992	0.184	5.3913	Ependymal cells 1
Fam183b	0	0	7.22978	0.991	0.187	5.29947	Ependymal cells 1
2410004P03Rik	0	0	4.81634	0.938	0.177	5.29944	Ependymal cells 1
Lrrc10b	0	0	3.90336	0.796	0.152	5.23684	Ependymal cells 1
Mns1	0	0	7.25264	0.834	0.16	5.2125	Ependymal cells 1
Enkur	0	0	3.946	0.959	0.184	5.21196	Ependymal cells 1
Ccdc3	3.8297e-188	1.14891e-184	1.97919	0.597	0.118	5.05932	Ependymal cells 1
Arhgdig	0	0	6.25295	0.956	0.189	5.0582	Ependymal cells 1
Cfap45	0	0	4.51794	0.905	0.179	5.05587	Ependymal cells 1
Tppp3	0	0	7.19538	0.984	0.195	5.04615	Ependymal cells 1
Chchd10	0	0	7.01209	0.995	0.198	5.02525	Ependymal cells 1
Dnaja4	0	0	7.8309	0.834	0.166	5.0241	Ependymal cells 1
1700088E04Rik	0	0	7.75014	0.944	0.188	5.02128	Ependymal cells 1
Trp53bp2	0	0	5.66761	0.737	0.148	4.97973	Ependymal cells 1
Iqcg	0	0	5.47292	0.92	0.185	4.97297	Ependymal cells 1
Cfap69	0	0	6.47943	0.766	0.157	4.87898	Ependymal cells 1
Cetn4	0	0	5.82299	0.935	0.192	4.86979	Ependymal cells 1
Ezr	0	0	6.15478	0.915	0.19	4.81579	Ependymal cells 1
Rfx4	4.01525e-112	1.20458e-108	1.0903	0.528	0.11	4.8	Ependymal cells 1
Abhd3	0	0	-1.04638	0.729	0.152	4.79605	Ependymal cells 1
Cavin2	3.1318e-199	9.3954e-196	-3.46428	0.524	0.11	4.76364	Ependymal cells 1
Ddr1	0	0	3.87212	0.94	0.198	4.74747	Ependymal cells 1
Syne1	0	0	4.53005	0.918	0.194	4.73196	Ependymal cells 1
Ramp1	0	0	3.28136	0.978	0.207	4.72464	Ependymal cells 1
Nme5	0	0	4.39549	0.944	0.203	4.65025	Ependymal cells 1
Lrriq1	4.48469e-300	1.34541e-296	4.61543	0.724	0.156	4.64103	Ependymal cells 1
Plekhb1	0	0	5.18281	0.856	0.185	4.62703	Ependymal cells 1
Dbi	0	0	4.93269	0.995	0.217	4.58525	Ependymal cells 1
Mt3	0	0	4.05637	0.995	0.218	4.56422	Ependymal cells 1
Ccpg1os	0	0	3.89988	0.911	0.2	4.555	Ependymal cells 1
Anxa1	8.10389e-302	2.43117e-298	2.05891	0.669	0.147	4.55102	Ependymal cells 1
Hopx	2.91598e-222	8.74795e-219	1.43278	0.677	0.149	4.54362	Ependymal cells 1
Wdr78	0	0	4.72118	0.773	0.171	4.52047	Ependymal cells 1
Tekt1	0	0	5.04243	0.905	0.201	4.50249	Ependymal cells 1
Slc38a3	3.60702e-120	1.0821e-116	0.602044	0.578	0.129	4.48062	Ependymal cells 1
1500015O10Rik	9.95522e-291	2.98656e-287	3.97528	0.685	0.153	4.47712	Ependymal cells 1
Fhl1	0	0	5.91331	0.946	0.215	4.4	Ependymal cells 1
Mia	0	0	2.56752	0.899	0.205	4.38537	Ependymal cells 1
Csrp2	0	0	3.96831	0.859	0.197	4.36041	Ependymal cells 1
Tspan15	0	0	2.00711	0.878	0.202	4.34653	Ependymal cells 1
Fam213a	0	0	2.42746	0.934	0.215	4.34419	Ependymal cells 1
Psph	0	0	9.10348	0.825	0.19	4.34211	Ependymal cells 1
Ccdc39	0	0	2.57729	0.849	0.197	4.30964	Ependymal cells 1
Tuba1a	0	0	4.8699	0.995	0.231	4.30736	Ependymal cells 1
Kbtbd11	0	0	5.24319	0.86	0.2	4.3	Ependymal cells 1
Bphl	0	0	5.7955	0.973	0.228	4.26754	Ependymal cells 1
Cnp	0	0	-0.721448	0.882	0.213	4.14085	Ependymal cells 1
Ivns1abp	0	0	-0.966268	0.834	0.209	3.99043	Ependymal cells 1
Ccdc74a	0	0	3.41515	0.872	0.22	3.96364	Ependymal cells 1
Serpine2	0	0	1.41656	0.916	0.232	3.94828	Ependymal cells 1
Ccdc34	0	0	7.09808	0.937	0.238	3.93697	Ependymal cells 1
Bmp2k	3.78723e-166	1.13617e-162	-1.40217	0.562	0.143	3.93007	Ependymal cells 1
Gsn	0	0	-2.36251	0.751	0.193	3.89119	Ependymal cells 1
St3gal6	0	0	1.29675	0.82	0.211	3.88626	Ependymal cells 1
Ablim1	8.36395e-239	2.50919e-235	-4.83307	0.692	0.179	3.86592	Ependymal cells 1
Hsp90aa1	0	0	6.74342	0.966	0.253	3.81818	Ependymal cells 1
Mettl7a1	0	0	4.23258	0.858	0.225	3.81333	Ependymal cells 1
Nmb	8.62222e-204	2.58666e-200	-2.85253	0.663	0.174	3.81034	Ependymal cells 1
Hipk1	0	0	7.04181	0.892	0.237	3.76371	Ependymal cells 1
Gas6	0	0	2.22014	0.924	0.249	3.71084	Ependymal cells 1
Matn2	5.29345e-181	1.58803e-177	-3.13656	0.549	0.148	3.70946	Ependymal cells 1
Sulf2	1.69207e-225	5.0762e-222	-2.18532	0.674	0.182	3.7033	Ependymal cells 1
Acot1	0	0	6.77996	0.854	0.232	3.68103	Ependymal cells 1
Npy	1.96316e-130	5.88947e-127	-2.36691	0.567	0.155	3.65806	Ependymal cells 1
Ddit4l	4.0152e-223	1.20456e-219	-3.49464	0.584	0.163	3.58282	Ependymal cells 1
Hspa1b	0	0	2.64873	0.711	0.2	3.555	Ependymal cells 1
Nr2f1	2.86503e-268	8.59509e-265	1.14565	0.728	0.207	3.51691	Ependymal cells 1
C230004F18Rik	0	0	4.63374	0.83	0.24	3.45833	Ependymal cells 1
Itpkb	0	0	-0.546059	0.759	0.22	3.45	Ependymal cells 1
Ccdc114	1.57616e-230	4.72848e-227	2.01636	0.661	0.192	3.44271	Ependymal cells 1
Pdlim4	0	0	4.67995	0.851	0.248	3.43145	Ependymal cells 1
Ackr3	8.92059e-197	2.67618e-193	-4.51448	0.592	0.173	3.42197	Ependymal cells 1
Selenbp1	3.91682e-287	1.17505e-283	-2.22606	0.74	0.217	3.41014	Ependymal cells 1
Avpi1	0	0	-1.09061	0.788	0.232	3.39655	Ependymal cells 1
Mlc1	0	0	-1.46275	0.828	0.244	3.39344	Ependymal cells 1
Sema6d	9.88168e-223	2.9645e-219	-0.502496	0.69	0.204	3.38235	Ependymal cells 1
Capg	4.91262e-204	1.47379e-200	3.34209	0.64	0.19	3.36842	Ependymal cells 1
Ocln	1.94377e-129	5.83131e-126	-1.34228	0.567	0.171	3.31579	Ependymal cells 1
Ctsh	0	0	-4.84573	0.82	0.248	3.30645	Ependymal cells 1
Tmem47	0	0	0.696844	0.899	0.274	3.28102	Ependymal cells 1
Nat8f1	9.76896e-245	2.93069e-241	3.35081	0.718	0.219	3.27854	Ependymal cells 1
Otud1	1.13709e-155	3.41126e-152	-4.81081	0.545	0.168	3.24405	Ependymal cells 1
Rnase4	0	0	0.767043	0.834	0.259	3.22008	Ependymal cells 1
Dnajb1	1.99521e-297	5.98563e-294	4.08781	0.662	0.209	3.16746	Ependymal cells 1
Hist1h2bc	0	0	2.70203	0.924	0.294	3.14286	Ependymal cells 1
Ckb	0	0	-2.1154	0.944	0.302	3.12583	Ependymal cells 1
Itm2c	0	0	1.24466	0.91	0.294	3.09524	Ependymal cells 1
Fbln1	6.19778e-207	1.85933e-203	-3.87149	0.598	0.195	3.06667	Ependymal cells 1
Usp2	3.46415e-300	1.03924e-296	-0.419229	0.76	0.248	3.06452	Ependymal cells 1
Ptma	0	0	2.58865	0.979	0.32	3.05938	Ependymal cells 1
Slc9a3r1	1.6927e-238	5.0781e-235	-1.22753	0.698	0.229	3.04803	Ependymal cells 1
Gm14964	0	0	-0.489813	0.846	0.279	3.03226	Ependymal cells 1
Hspa2	0	0	0.928778	0.846	0.285	2.96842	Ependymal cells 1
Dcdc2a	8.05807e-132	2.41742e-128	-2.97198	0.594	0.203	2.92611	Ependymal cells 1
Mt1	0	0	1.35076	0.982	0.336	2.92262	Ependymal cells 1
Crip1	3.96476e-272	1.18943e-268	-2.31175	0.65	0.223	2.9148	Ependymal cells 1
Anxa5	0	0	-2.1775	0.949	0.327	2.90214	Ependymal cells 1
Hist2h2aa1	1.23717e-121	3.71152e-118	4.01602	0.614	0.212	2.89623	Ependymal cells 1
Cdkn1a	1.48531e-262	4.45592e-259	-0.664637	0.636	0.223	2.85202	Ependymal cells 1
Bicc1	2.55095e-163	7.65285e-160	-0.755019	0.636	0.224	2.83929	Ependymal cells 1
Synm	7.45776e-245	2.23733e-241	0.804758	0.72	0.255	2.82353	Ependymal cells 1
Sorbs1	5.66849e-207	1.70055e-203	-3.81256	0.681	0.245	2.77959	Ependymal cells 1
Sox2	6.99274e-302	2.09782e-298	0.778679	0.766	0.276	2.77536	Ependymal cells 1
Pbxip1	0	0	1.49597	0.777	0.28	2.775	Ependymal cells 1
Gng5	0	0	2.21821	0.982	0.357	2.7507	Ependymal cells 1
Kcnk2	1.54672e-116	4.64017e-113	-5.4238	0.624	0.228	2.73684	Ependymal cells 1
Pla2g16	0	0	3.56287	0.82	0.3	2.73333	Ependymal cells 1
Hist1h1c	9.56878e-270	2.87063e-266	3.57942	0.716	0.262	2.73282	Ependymal cells 1
Cnn3	0	0	4.98585	0.879	0.322	2.72981	Ependymal cells 1
S100a11	0	0	1.88401	0.876	0.323	2.71207	Ependymal cells 1
Slc39a12	2.45133e-110	7.354e-107	-5.499	0.52	0.192	2.70833	Ependymal cells 1
Gstm1	0	0	0.592503	0.901	0.333	2.70571	Ependymal cells 1
Pxdc1	5.36368e-163	1.6091e-159	-5.09145	0.608	0.228	2.66667	Ependymal cells 1
Sparcl1	0	0	-0.75849	0.831	0.313	2.65495	Ependymal cells 1
Mid1ip1	0	0	-1.2695	0.775	0.294	2.63605	Ependymal cells 1
Anxa2	0	0	1.22027	0.895	0.34	2.63235	Ependymal cells 1
Cd9	0	0	-1.58962	0.96	0.365	2.63014	Ependymal cells 1
Spint2	5.45186e-231	1.63556e-227	-5.70872	0.719	0.274	2.62409	Ependymal cells 1
Calm2	5.32415e-231	1.59724e-227	-0.559066	0.834	0.318	2.62264	Ependymal cells 1
Lmo4	0	0	-0.422844	0.811	0.31	2.61613	Ependymal cells 1
Htra1	1.46503e-215	4.39508e-212	-2.33957	0.698	0.268	2.60448	Ependymal cells 1
Tgif1	8.6328e-90	2.58984e-86	-4.65614	0.515	0.199	2.58794	Ependymal cells 1
Calm1	0	0	1.96665	0.955	0.373	2.56032	Ependymal cells 1
Sox9	6.79445e-290	2.03833e-286	1.37126	0.755	0.295	2.55932	Ependymal cells 1
Id4	1.89539e-262	5.68618e-259	-1.06644	0.7	0.275	2.54545	Ependymal cells 1
Gm42418	9.05279e-252	2.71584e-248	0.86722	0.702	0.279	2.51613	Ependymal cells 1
Mt2	8.70473e-288	2.61142e-284	-0.739388	0.794	0.316	2.51266	Ependymal cells 1
Hspa1a	3.91001e-192	1.173e-188	2.14857	0.589	0.237	2.48523	Ependymal cells 1
Scd2	1.52961e-245	4.58884e-242	-3.34774	0.721	0.293	2.46075	Ependymal cells 1
Amotl2	1.14073e-84	3.42219e-81	-2.50248	0.573	0.234	2.44872	Ependymal cells 1
Hepacam	1.52677e-175	4.58031e-172	-0.916646	0.664	0.278	2.38849	Ependymal cells 1
Fth1	3.27777e-297	9.8333e-294	-3.45488	0.87	0.367	2.37057	Ependymal cells 1
Cdc14a	1.83733e-109	5.512e-106	4.18974	0.557	0.236	2.36017	Ependymal cells 1
Tsc22d4	1.84108e-253	5.52324e-250	0.645817	0.733	0.311	2.35691	Ependymal cells 1
Fam46a	1.23553e-63	3.7066e-60	1.72085	0.506	0.216	2.34259	Ependymal cells 1
Gsta4	1.13237e-241	3.39712e-238	-1.35583	0.74	0.317	2.33438	Ependymal cells 1
Cog7	9.81169e-98	2.94351e-94	-2.61436	0.532	0.228	2.33333	Ependymal cells 1
Dmd	9.4595e-166	2.83785e-162	-3.0312	0.679	0.291	2.33333	Ependymal cells 1
Ndrg2	6.65274e-224	1.99582e-220	-5.39307	0.71	0.308	2.30519	Ependymal cells 1
Mxra8	6.19809e-172	1.85943e-168	-4.56988	0.646	0.282	2.29078	Ependymal cells 1
Plpp1	4.33478e-75	1.30043e-71	-9.21295	0.559	0.25	2.236	Ependymal cells 1
Rbp1	1.47565e-139	4.42696e-136	-5.31359	0.537	0.241	2.22822	Ependymal cells 1
Prelp	4.49821e-209	1.34946e-205	-3.68956	0.71	0.32	2.21875	Ependymal cells 1
Hmgb2	2.95306e-216	8.85919e-213	-4.69164	0.692	0.315	2.19683	Ependymal cells 1
Emp2	6.17421e-65	1.85226e-61	-3.16426	0.505	0.234	2.15812	Ependymal cells 1
Sdc4	1.83097e-171	5.4929e-168	-4.47559	0.662	0.307	2.15635	Ependymal cells 1
Dhrs7	1.06254e-214	3.18762e-211	6.7391	0.68	0.317	2.14511	Ependymal cells 1
Mgst1	5.5638e-174	1.66914e-170	-5.295	0.671	0.313	2.14377	Ependymal cells 1
Gpx8	4.99096e-159	1.49729e-155	-2.72472	0.705	0.33	2.13636	Ependymal cells 1
S100a10	5.07642e-194	1.52292e-190	-4.00944	0.683	0.32	2.13437	Ependymal cells 1
Sertad1	1.1456e-86	3.4368e-83	-1.1216	0.534	0.251	2.12749	Ependymal cells 1
Ephx1	2.49052e-90	7.47155e-87	-1.83724	0.533	0.254	2.09843	Ependymal cells 1
Zfp36l1	1.6852e-208	5.0556e-205	-0.259866	0.697	0.333	2.09309	Ependymal cells 1
Dusp1	2.66849e-150	8.00548e-147	1.87469	0.586	0.28	2.09286	Ependymal cells 1
Nnat	6.37566e-144	1.9127e-140	-2.31784	0.661	0.317	2.08517	Ependymal cells 1
Dstn	5.33433e-145	1.6003e-141	-4.04647	0.583	0.28	2.08214	Ependymal cells 1
Sash1	1.13035e-122	3.39106e-119	-3.33379	0.638	0.31	2.05806	Ependymal cells 1
Sparc	1.41768e-185	4.25303e-182	-3.35675	0.712	0.35	2.03429	Ependymal cells 1
Cystm1	3.85278e-172	1.15583e-168	-8.38316	0.653	0.321	2.03427	Ependymal cells 1
Gm1673	2.83162e-121	8.49486e-118	-4.74972	0.623	0.307	2.02932	Ependymal cells 1
Srebf1	5.97133e-89	1.7914e-85	-3.11707	0.6	0.296	2.02703	Ependymal cells 1
Antxr1	1.32712e-73	3.98135e-70	-4.51085	0.526	0.26	2.02308	Ependymal cells 1
Acsl3	1.42712e-116	4.28135e-113	-4.3134	0.578	0.286	2.02098	Ependymal cells 1
Cav2	4.48162e-96	1.34449e-92	-4.05943	0.543	0.269	2.01859	Ependymal cells 1
Plat	2.11623e-131	6.34868e-128	-2.39506	0.542	0.272	1.99265	Ependymal cells 1
Wwtr1	3.13123e-93	9.39368e-90	-0.799189	0.516	0.26	1.98462	Ependymal cells 1
Cavin1	1.11309e-106	3.33927e-103	-8.0994	0.526	0.267	1.97004	Ependymal cells 1
Nkain4	6.16764e-103	1.85029e-99	-4.76055	0.532	0.274	1.94161	Ependymal cells 1
Sirt2	9.02626e-141	2.70788e-137	-5.63582	0.654	0.337	1.94065	Ependymal cells 1
Slc5a3	5.24716e-79	1.57415e-75	1.84357	0.549	0.284	1.9331	Ependymal cells 1
Fxyd1	1.32118e-125	3.96354e-122	-3.09862	0.628	0.345	1.82029	Ependymal cells 1
mt-Nd4	3.75196e-101	1.12559e-97	1.0725	0.669	0.376	1.77926	Ependymal cells 1
Sox4	1.26048e-27	3.78145e-24	0.788122	0.508	0.289	1.75779	Ependymal cells 1
Serpinh1	9.43911e-107	2.83173e-103	2.61313	0.574	0.327	1.75535	Ependymal cells 1
Jun	2.25529e-103	6.76588e-100	-1.79132	0.579	0.331	1.74924	Ependymal cells 1
Tagln2	1.00616e-124	3.01849e-121	-3.75411	0.592	0.344	1.72093	Ependymal cells 1
Scg3	2.92745e-56	8.78235e-53	-3.40877	0.504	0.298	1.69128	Ependymal cells 1
Cavin3	2.36707e-81	7.10121e-78	-3.69042	0.57	0.346	1.6474	Ependymal cells 1
Qk	1.18592e-83	3.55776e-80	-2.64415	0.594	0.361	1.64543	Ependymal cells 1
Ccnd2	6.72276e-78	2.01683e-74	-0.940642	0.549	0.334	1.64371	Ependymal cells 1
Nfia	5.29704e-84	1.58911e-80	-3.22628	0.599	0.378	1.58466	Ependymal cells 1
S100a1	1.80078e-71	5.40235e-68	-6.49293	0.506	0.327	1.5474	Ependymal cells 1
Ubc	1.35433e-62	4.06299e-59	-1.96114	0.545	0.366	1.48907	Ependymal cells 1
Fos	2.51749e-44	7.55246e-41	-0.548498	0.534	0.361	1.47922	Ependymal cells 1
Zcchc18	2.04403e-49	6.1321e-46	-2.12389	0.513	0.363	1.41322	Ependymal cells 1
Apoe	5.45953e-54	1.63786e-50	-1.15441	0.571	0.406	1.4064	Ependymal cells 1
Nfix	1.45846e-42	4.37539e-39	-1.35682	0.508	0.37	1.37297	Ependymal cells 1
Eef1a1	0	0	-3.90327	0.025	0.503	0.0497018	Ependymal cells 1
Atp13a4	5.40176e-65	1.62053e-61	-2.39785	0.515	0.069	7.46377	Ependymal cells 2
Tmem212	3.12674e-128	9.38022e-125	1.77103	0.938	0.127	7.38583	Ependymal cells 2
Ccdc153	1.78823e-119	5.36469e-116	1.40363	0.853	0.123	6.93496	Ependymal cells 2
Apobec2	6.9323e-60	2.07969e-56	3.31662	0.629	0.094	6.69149	Ependymal cells 2
Fam216b	4.05278e-77	1.21583e-73	1.48817	0.7	0.108	6.48148	Ependymal cells 2
Etnppl	8.70185e-100	2.61056e-96	2.56056	0.759	0.122	6.22131	Ependymal cells 2
Tctex1d4	4.89495e-101	1.46848e-97	-0.756608	0.765	0.124	6.16935	Ependymal cells 2
Gm10714	2.20804e-84	6.62411e-81	1.19119	0.788	0.129	6.10853	Ependymal cells 2
Gm44109	4.75648e-55	1.42694e-51	2.45343	0.564	0.093	6.06452	Ependymal cells 2
Spag17	8.9915e-80	2.69745e-76	1.97276	0.678	0.113	6	Ependymal cells 2
Frmpd2	1.21972e-47	3.65916e-44	1.87836	0.547	0.092	5.94565	Ependymal cells 2
Wnt7b	1.33724e-55	4.01173e-52	2.92759	0.541	0.091	5.94505	Ependymal cells 2
Fndc7	1.02219e-50	3.06657e-47	2.23572	0.534	0.09	5.93333	Ependymal cells 2
B230323A14Rik	7.41319e-42	2.22396e-38	1.55882	0.502	0.085	5.90588	Ependymal cells 2
1110017D15Rik	9.75304e-122	2.92591e-118	2.14042	0.915	0.155	5.90323	Ependymal cells 2
C1ql2	7.94833e-55	2.3845e-51	-2.95502	0.531	0.09	5.9	Ependymal cells 2
Folr1	3.07186e-62	9.21559e-59	0.506997	0.59	0.101	5.84158	Ependymal cells 2
Gm19935	1.54855e-109	4.64565e-106	0.289328	0.857	0.148	5.79054	Ependymal cells 2
Stmnd1	1.98615e-51	5.95846e-48	2.07554	0.567	0.098	5.78571	Ependymal cells 2
Zp3	4.88155e-52	1.46447e-48	4.03902	0.596	0.104	5.73077	Ependymal cells 2
1700019G24Rik	3.89653e-60	1.16896e-56	0.542113	0.655	0.118	5.55085	Ependymal cells 2
Gm20083	1.3379e-54	4.0137e-51	4.86858	0.58	0.106	5.4717	Ependymal cells 2
Ankrd66	1.42423e-52	4.27268e-49	0.416275	0.554	0.102	5.43137	Ependymal cells 2
1700024G13Rik	4.77749e-83	1.43325e-79	-2.67043	0.687	0.128	5.36719	Ependymal cells 2
Foxb1	5.5318e-35	1.65954e-31	1.53795	0.508	0.095	5.34737	Ependymal cells 2
Sgcg	1.14117e-81	3.4235e-78	1.61297	0.726	0.136	5.33824	Ependymal cells 2
Hydin	6.69208e-89	2.00763e-85	2.11268	0.726	0.137	5.29927	Ependymal cells 2
Clec3b	9.62243e-126	2.88673e-122	2.97587	0.906	0.173	5.23699	Ependymal cells 2
Lrrc71	9.24792e-74	2.77438e-70	2.76159	0.606	0.116	5.22414	Ependymal cells 2
6820408C15Rik	7.69386e-58	2.30816e-54	4.64589	0.629	0.122	5.15574	Ependymal cells 2
Sfrp5	3.61191e-55	1.08357e-51	2.96631	0.573	0.112	5.11607	Ependymal cells 2
1700007G11Rik	1.91528e-87	5.74584e-84	1.1851	0.782	0.157	4.98089	Ependymal cells 2
3300002A11Rik	8.49891e-110	2.54967e-106	1.44325	0.837	0.169	4.95266	Ependymal cells 2
Ak9	9.35313e-63	2.80594e-59	3.77813	0.544	0.11	4.94545	Ependymal cells 2
1700001C02Rik	7.26565e-68	2.1797e-64	-0.304435	0.681	0.139	4.89928	Ependymal cells 2
Gm17750	4.65091e-63	1.39527e-59	3.26638	0.58	0.119	4.87395	Ependymal cells 2
Dnah5	1.8654e-58	5.5962e-55	2.92308	0.577	0.121	4.7686	Ependymal cells 2
Ppp1r32	8.33757e-64	2.50127e-60	2.90326	0.603	0.128	4.71094	Ependymal cells 2
Rsph1	1.08104e-105	3.24312e-102	-0.733353	0.847	0.18	4.70556	Ependymal cells 2
1700012B09Rik	7.18094e-90	2.15428e-86	-1.5041	0.765	0.167	4.58084	Ependymal cells 2
Nme9	6.7672e-70	2.03016e-66	-1.76956	0.583	0.128	4.55469	Ependymal cells 2
Calml4	2.75355e-117	8.26065e-114	1.34039	0.915	0.201	4.55224	Ependymal cells 2
Nuf2	1.01507e-60	3.0452e-57	1.1492	0.531	0.117	4.53846	Ependymal cells 2
Dmkn	1.66841e-52	5.00524e-49	-2.04288	0.638	0.141	4.52482	Ependymal cells 2
Dnah12	8.70649e-63	2.61195e-59	0.646088	0.632	0.141	4.48227	Ependymal cells 2
Erich2	1.93054e-65	5.79163e-62	1.84324	0.645	0.145	4.44828	Ependymal cells 2
Cd55	8.02927e-66	2.40878e-62	1.73919	0.658	0.151	4.35762	Ependymal cells 2
Morn5	4.42391e-69	1.32717e-65	-0.666601	0.726	0.167	4.34731	Ependymal cells 2
Dnali1	1.61702e-91	4.85106e-88	-2.46295	0.824	0.193	4.26943	Ependymal cells 2
Meig1	3.62701e-106	1.0881e-102	0.721178	0.87	0.206	4.2233	Ependymal cells 2
Cfap52	4.1766e-89	1.25298e-85	2.72989	0.798	0.189	4.22222	Ependymal cells 2
Dnah6	3.66646e-67	1.09994e-63	-0.477434	0.678	0.161	4.21118	Ependymal cells 2
Drc7	2.21456e-45	6.64367e-42	3.37977	0.59	0.143	4.12587	Ependymal cells 2
4933434E20Rik	5.56001e-108	1.668e-104	0.920109	0.876	0.213	4.11268	Ependymal cells 2
Clu	1.62297e-126	4.86892e-123	3.04516	0.932	0.227	4.10573	Ependymal cells 2
S100b	3.77684e-100	1.13305e-96	-0.901936	0.818	0.2	4.09	Ependymal cells 2
Fgfr3	1.74381e-44	5.23142e-41	-1.50117	0.56	0.137	4.08759	Ependymal cells 2
Bbox1	4.89221e-97	1.46766e-93	3.54424	0.811	0.199	4.07538	Ependymal cells 2
C230072F16Rik	3.11996e-56	9.35989e-53	3.98905	0.642	0.158	4.06329	Ependymal cells 2
1700016K19Rik	3.03469e-96	9.10408e-93	0.385914	0.831	0.207	4.01449	Ependymal cells 2
Eno4	7.11181e-39	2.13354e-35	3.43639	0.537	0.134	4.00746	Ependymal cells 2
Ccdc3	7.45504e-67	2.23651e-63	4.13522	0.645	0.161	4.00621	Ependymal cells 2
Nudt4	7.6056e-102	2.28168e-98	0.384331	0.834	0.21	3.97143	Ependymal cells 2
Capsl	2.38999e-90	7.16996e-87	1.54216	0.824	0.21	3.92381	Ependymal cells 2
Efcab10	7.33389e-67	2.20017e-63	0.388506	0.713	0.183	3.89617	Ependymal cells 2
Dgat2	1.04424e-51	3.13273e-48	-0.269647	0.629	0.163	3.8589	Ependymal cells 2
Gm16006	3.47205e-49	1.04161e-45	-1.20818	0.537	0.14	3.83571	Ependymal cells 2
Cfap54	1.69922e-94	5.09767e-91	1.12673	0.788	0.206	3.82524	Ependymal cells 2
Gm26772	8.48455e-41	2.54536e-37	1.25918	0.511	0.134	3.81343	Ependymal cells 2
Cfap100	2.27312e-78	6.81937e-75	3.44953	0.7	0.185	3.78378	Ependymal cells 2
Mro	5.86295e-58	1.75888e-54	1.99167	0.625	0.166	3.76506	Ependymal cells 2
Dynlrb2	4.25815e-109	1.27744e-105	1.23367	0.948	0.252	3.7619	Ependymal cells 2
Cd109	8.41844e-54	2.52553e-50	2.53651	0.56	0.149	3.75839	Ependymal cells 2
Drc3	1.78312e-83	5.34936e-80	-1.41115	0.749	0.201	3.72637	Ependymal cells 2
Gm17455	1.98602e-58	5.95805e-55	1.30228	0.655	0.178	3.67978	Ependymal cells 2
Ppp1r36	1.25123e-65	3.75369e-62	-1.30677	0.73	0.199	3.66834	Ependymal cells 2
Lgals3	9.67635e-84	2.9029e-80	0.397106	0.717	0.196	3.65816	Ependymal cells 2
Rassf9	1.1375e-68	3.41249e-65	1.61782	0.616	0.169	3.64497	Ependymal cells 2
Aqp4	9.74849e-50	2.92455e-46	-0.979794	0.697	0.192	3.63021	Ependymal cells 2
Timp4	5.01085e-67	1.50325e-63	0.645613	0.7	0.193	3.62694	Ependymal cells 2
Riiad1	7.7016e-111	2.31048e-107	0.713208	0.893	0.249	3.58635	Ependymal cells 2
Cfap126	3.40433e-106	1.0213e-102	2.87673	0.932	0.26	3.58462	Ependymal cells 2
Spef2	1.22477e-68	3.67432e-65	4.09934	0.756	0.212	3.56604	Ependymal cells 2
Ccdc146	1.03739e-39	3.11216e-36	-0.503804	0.612	0.172	3.55814	Ependymal cells 2
Spef1	5.16351e-73	1.54905e-69	0.330211	0.671	0.19	3.53158	Ependymal cells 2
Mapk15	1.85516e-42	5.56548e-39	0.948095	0.625	0.177	3.53107	Ependymal cells 2
Dnah9	3.33129e-48	9.99386e-45	2.91897	0.625	0.177	3.53107	Ependymal cells 2
Rarres2	1.22564e-104	3.67691e-101	1.31889	0.883	0.251	3.51793	Ependymal cells 2
Wdr66	2.95525e-52	8.86575e-49	-1.11722	0.612	0.174	3.51724	Ependymal cells 2
4833427G06Rik	2.06918e-27	6.20755e-24	2.52294	0.534	0.153	3.4902	Ependymal cells 2
Cfap206	3.9586e-66	1.18758e-62	1.06296	0.681	0.196	3.47449	Ependymal cells 2
1700028P14Rik	8.07102e-61	2.42131e-57	3.50637	0.681	0.197	3.45685	Ependymal cells 2
2410004P03Rik	4.76384e-98	1.42915e-94	3.11727	0.86	0.249	3.45382	Ependymal cells 2
1700007K13Rik	2.34349e-85	7.03047e-82	2.03374	0.746	0.216	3.4537	Ependymal cells 2
Cfap43	8.80417e-66	2.64125e-62	1.99019	0.648	0.188	3.44681	Ependymal cells 2
Dbi	8.59078e-129	2.57723e-125	2.43977	0.99	0.289	3.42561	Ependymal cells 2
Pifo	7.51479e-93	2.25444e-89	-0.593897	0.824	0.241	3.41909	Ependymal cells 2
Rfx4	4.64773e-32	1.39432e-28	0.899166	0.508	0.149	3.4094	Ependymal cells 2
Enkur	4.77639e-97	1.43292e-93	4.35595	0.876	0.257	3.40856	Ependymal cells 2
Ccdc113	2.72947e-68	8.1884e-65	1.5608	0.736	0.217	3.39171	Ependymal cells 2
Cfap44	1.44809e-35	4.34428e-32	2.52282	0.599	0.178	3.36517	Ependymal cells 2
Mlf1	1.12447e-91	3.37342e-88	2.4952	0.818	0.244	3.35246	Ependymal cells 2
Mt3	1.30123e-132	3.9037e-129	2.84	0.971	0.29	3.34828	Ependymal cells 2
Smim5	4.64639e-72	1.39392e-68	3.60331	0.655	0.196	3.34184	Ependymal cells 2
Cfap45	8.65754e-82	2.59726e-78	3.5903	0.824	0.248	3.32258	Ependymal cells 2
Pih1d2	9.86111e-69	2.95833e-65	1.45137	0.782	0.236	3.31356	Ependymal cells 2
Catip	9.36552e-62	2.80966e-58	-0.368649	0.674	0.204	3.30392	Ependymal cells 2
Tekt4	3.12561e-39	9.37683e-36	1.00384	0.518	0.157	3.29936	Ependymal cells 2
Fam183b	1.84177e-93	5.5253e-90	0.917841	0.866	0.264	3.2803	Ependymal cells 2
Spag6l	2.00144e-36	6.00431e-33	1.718	0.583	0.178	3.27528	Ependymal cells 2
Pcsk2	3.02507e-76	9.07521e-73	2.1605	0.788	0.242	3.2562	Ependymal cells 2
Cfap161	1.28928e-35	3.86784e-32	0.37921	0.567	0.176	3.22159	Ependymal cells 2
Pltp	8.30212e-70	2.49064e-66	-1.32889	0.782	0.244	3.20492	Ependymal cells 2
Foxj1	1.62024e-60	4.86071e-57	1.35041	0.674	0.211	3.19431	Ependymal cells 2
Slc7a2	1.87204e-44	5.61612e-41	2.95511	0.554	0.174	3.18391	Ependymal cells 2
Gpr37l1	5.76575e-67	1.72972e-63	0.369196	0.678	0.214	3.16822	Ependymal cells 2
Nme5	2.4566e-88	7.36981e-85	1.77471	0.866	0.274	3.16058	Ependymal cells 2
Rsph4a	1.53972e-48	4.61916e-45	-0.844433	0.606	0.192	3.15625	Ependymal cells 2
Spa17	2.48492e-71	7.45477e-68	2.03228	0.736	0.236	3.11864	Ependymal cells 2
Lrriq1	1.51935e-42	4.55804e-39	1.83797	0.658	0.211	3.11848	Ependymal cells 2
4932443I19Rik	4.06592e-42	1.21978e-38	2.69362	0.651	0.209	3.11483	Ependymal cells 2
Ramp1	7.60701e-99	2.2821e-95	2.31798	0.866	0.28	3.09286	Ependymal cells 2
Iqcg	2.42705e-72	7.28115e-69	2.41328	0.788	0.256	3.07812	Ependymal cells 2
Cpe	1.59188e-92	4.77563e-89	2.63095	0.801	0.262	3.05725	Ependymal cells 2
Tubb4b	1.89241e-69	5.67723e-66	-1.99681	0.759	0.249	3.04819	Ependymal cells 2
Ccdc74a	2.25027e-95	6.75082e-92	4.22876	0.853	0.281	3.03559	Ependymal cells 2
Lrrc10b	1.72071e-37	5.16213e-34	0.272083	0.651	0.215	3.02791	Ependymal cells 2
Wwc1	1.92161e-51	5.76482e-48	1.19104	0.668	0.222	3.00901	Ependymal cells 2
Slc39a12	1.0235e-43	3.07051e-40	3.24847	0.655	0.219	2.99087	Ependymal cells 2
Ascc1	4.52678e-42	1.35803e-38	-0.915147	0.511	0.171	2.9883	Ependymal cells 2
1700001L19Rik	7.48408e-43	2.24522e-39	0.797431	0.609	0.204	2.98529	Ependymal cells 2
Ddr1	1.17818e-69	3.53454e-66	4.26554	0.798	0.27	2.95556	Ependymal cells 2
Phgdh	6.47143e-78	1.94143e-74	-0.681237	0.713	0.242	2.94628	Ependymal cells 2
Fam166b	6.67432e-24	2.0023e-20	-2.46466	0.612	0.208	2.94231	Ependymal cells 2
Sulf2	1.33902e-54	4.01705e-51	1.51022	0.668	0.228	2.92982	Ependymal cells 2
Tmem107	6.2257e-73	1.86771e-69	3.55074	0.746	0.256	2.91406	Ependymal cells 2
Chchd10	7.49746e-74	2.24924e-70	1.29293	0.795	0.276	2.88043	Ependymal cells 2
Slc4a4	2.0377e-61	6.11309e-58	-2.65023	0.674	0.234	2.88034	Ependymal cells 2
Lrrc23	2.87079e-47	8.61238e-44	2.5615	0.648	0.225	2.88	Ependymal cells 2
Wdr78	1.62787e-49	4.88361e-46	2.23338	0.658	0.23	2.86087	Ependymal cells 2
Lpcat2	2.08769e-37	6.26307e-34	-8.90162	0.511	0.18	2.83889	Ependymal cells 2
Cetn4	3.2435e-70	9.73049e-67	2.27824	0.752	0.265	2.83774	Ependymal cells 2
Cnp	6.08209e-66	1.82463e-62	-2.20732	0.785	0.277	2.83394	Ependymal cells 2
Fjx1	4.76705e-37	1.43012e-33	1.02155	0.577	0.204	2.82843	Ependymal cells 2
Ppil6	1.04592e-44	3.13777e-41	-0.540865	0.593	0.21	2.82381	Ependymal cells 2
Plce1	1.90306e-45	5.70919e-42	-2.84077	0.599	0.213	2.81221	Ependymal cells 2
Fhl1	7.56041e-85	2.26812e-81	1.48604	0.795	0.286	2.77972	Ependymal cells 2
Ezr	8.30243e-75	2.49073e-71	0.839913	0.726	0.262	2.77099	Ependymal cells 2
Tspan15	7.81323e-73	2.34397e-69	1.94616	0.739	0.267	2.76779	Ependymal cells 2
Mlc1	2.43535e-86	7.30605e-83	3.31401	0.818	0.298	2.74497	Ependymal cells 2
Slc6a11	1.58685e-36	4.76054e-33	-3.28546	0.609	0.222	2.74324	Ependymal cells 2
Bphl	5.15444e-86	1.54633e-82	1.97454	0.814	0.301	2.70432	Ependymal cells 2
Dcdc2a	1.73046e-47	5.19137e-44	2.42349	0.642	0.238	2.69748	Ependymal cells 2
Tekt1	1.99713e-64	5.99138e-61	1.57851	0.723	0.27	2.67778	Ependymal cells 2
Cfap69	2.28183e-44	6.84549e-41	0.877329	0.577	0.217	2.65899	Ependymal cells 2
Ttll3	3.9894e-45	1.19682e-41	3.61242	0.541	0.204	2.65196	Ependymal cells 2
Nmb	2.41958e-32	7.25874e-29	3.58952	0.586	0.221	2.65158	Ependymal cells 2
Ttyh1	5.86657e-64	1.75997e-60	-3.35014	0.798	0.301	2.65116	Ependymal cells 2
Ccdc39	1.87273e-51	5.61819e-48	5.58792	0.687	0.261	2.63218	Ependymal cells 2
Bok	4.83506e-45	1.45052e-41	-0.688399	0.531	0.203	2.61576	Ependymal cells 2
Slc38a1	1.57155e-79	4.71464e-76	4.04346	0.756	0.29	2.6069	Ependymal cells 2
1500015O10Rik	2.99748e-52	8.99243e-49	0.994597	0.534	0.206	2.59223	Ependymal cells 2
Dnaja4	4.58719e-43	1.37616e-39	-0.350711	0.603	0.233	2.58798	Ependymal cells 2
Gja1	3.43286e-83	1.02986e-79	3.43294	0.765	0.296	2.58446	Ependymal cells 2
Ntrk2	3.3115e-59	9.93451e-56	-0.875538	0.752	0.292	2.57534	Ependymal cells 2
Synm	1.05486e-55	3.16458e-52	0.526419	0.759	0.297	2.55556	Ependymal cells 2
Tmem47	1.67721e-87	5.03163e-84	3.58748	0.844	0.333	2.53453	Ependymal cells 2
Fam213a	2.29141e-57	6.87424e-54	0.758651	0.723	0.286	2.52797	Ependymal cells 2
Gsn	3.32862e-51	9.98586e-48	-1.94762	0.622	0.247	2.51822	Ependymal cells 2
Hopx	6.62753e-20	1.98826e-16	2.05948	0.508	0.202	2.51485	Ependymal cells 2
Prdx6	5.0236e-56	1.50708e-52	-2.40444	0.72	0.287	2.50871	Ependymal cells 2
Nkain4	7.42647e-69	2.22794e-65	-0.470034	0.733	0.293	2.50171	Ependymal cells 2
Itm2c	1.34663e-101	4.0399e-98	2.37954	0.876	0.351	2.49573	Ependymal cells 2
Nnat	8.06288e-63	2.41886e-59	1.18102	0.857	0.344	2.49128	Ependymal cells 2
Arhgdig	1.04388e-51	3.13164e-48	-0.55778	0.664	0.267	2.48689	Ependymal cells 2
Ccpg1os	1.35448e-43	4.06344e-40	4.30722	0.671	0.271	2.47601	Ependymal cells 2
Mt2	4.25005e-89	1.27501e-85	2.99508	0.883	0.358	2.46648	Ependymal cells 2
Pdlim4	5.85566e-67	1.7567e-63	2.1254	0.743	0.306	2.4281	Ependymal cells 2
Id4	4.33693e-63	1.30108e-59	0.518799	0.759	0.313	2.42492	Ependymal cells 2
Sfxn5	1.12774e-46	3.38323e-43	-1.777	0.674	0.278	2.42446	Ependymal cells 2
Itpkb	8.78335e-45	2.63501e-41	2.13739	0.658	0.273	2.41026	Ependymal cells 2
Gas6	2.18664e-74	6.55991e-71	3.29587	0.759	0.315	2.40952	Ependymal cells 2
Ccdc114	5.98779e-36	1.79634e-32	2.59992	0.573	0.238	2.40756	Ependymal cells 2
Kbtbd11	1.11953e-29	3.35859e-26	2.50417	0.635	0.266	2.38722	Ependymal cells 2
Serpine2	6.39815e-51	1.91944e-47	-1.48558	0.71	0.3	2.36667	Ependymal cells 2
Mt1	1.19321e-104	3.57963e-101	2.58252	0.938	0.397	2.36272	Ependymal cells 2
Ndrg2	1.64797e-75	4.94392e-72	-2.3523	0.808	0.342	2.36257	Ependymal cells 2
Fbxo36	9.65217e-33	2.89565e-29	-2.33086	0.58	0.247	2.34818	Ependymal cells 2
Hipk1	7.99112e-58	2.39734e-54	-0.757095	0.704	0.302	2.33113	Ependymal cells 2
Apoc1	5.70516e-35	1.71155e-31	-2.37794	0.547	0.236	2.3178	Ependymal cells 2
Hepacam	1.04065e-56	3.12195e-53	0.935584	0.723	0.312	2.31731	Ependymal cells 2
Sema6d	3.02461e-30	9.07383e-27	0.404616	0.577	0.251	2.2988	Ependymal cells 2
Sox2	1.5271e-49	4.58131e-46	-0.516575	0.739	0.322	2.29503	Ependymal cells 2
Scd2	3.62144e-61	1.08643e-57	-3.03177	0.759	0.332	2.28614	Ependymal cells 2
Hspa2	8.5124e-65	2.55372e-61	5.57779	0.772	0.339	2.27729	Ependymal cells 2
Anxa5	1.39228e-91	4.17683e-88	0.367792	0.863	0.387	2.22997	Ependymal cells 2
C230004F18Rik	2.68165e-52	8.04496e-49	3.51705	0.664	0.299	2.22074	Ependymal cells 2
Gprc5b	5.40964e-57	1.62289e-53	5.17612	0.684	0.31	2.20645	Ependymal cells 2
Acot1	2.43778e-33	7.31334e-30	-3.11125	0.645	0.295	2.18644	Ependymal cells 2
Bicc1	3.20486e-35	9.61457e-32	-2.57031	0.573	0.264	2.17045	Ependymal cells 2
Rpn2	1.26983e-41	3.80949e-38	2.50834	0.664	0.308	2.15584	Ependymal cells 2
Fth1	6.81439e-86	2.04432e-82	1.32047	0.889	0.413	2.15254	Ependymal cells 2
Lmo4	4.53782e-50	1.36134e-46	-2.39675	0.765	0.357	2.14286	Ependymal cells 2
Rnase4	8.40422e-44	2.52127e-40	-2.29026	0.674	0.316	2.13291	Ependymal cells 2
Cd9	2.37953e-74	7.13859e-71	1.80899	0.886	0.421	2.10451	Ependymal cells 2
S100a10	4.82279e-59	1.44684e-55	-2.06697	0.739	0.352	2.09943	Ependymal cells 2
Sparcl1	3.04025e-60	9.12076e-57	0.8871	0.762	0.363	2.09917	Ependymal cells 2
Apoe	4.40164e-68	1.32049e-64	1.50231	0.87	0.415	2.09639	Ependymal cells 2
Plekhb1	4.62964e-27	1.38889e-23	2.35955	0.534	0.255	2.09412	Ependymal cells 2
Gm42418	2.83059e-38	8.49177e-35	-1.05855	0.668	0.319	2.09404	Ependymal cells 2
Dhrs1	6.13829e-47	1.84149e-43	3.60861	0.694	0.332	2.09036	Ependymal cells 2
Ptprz1	2.79127e-38	8.37382e-35	-0.707651	0.619	0.297	2.08418	Ependymal cells 2
Mid1ip1	6.7383e-46	2.02149e-42	-0.475736	0.707	0.34	2.07941	Ependymal cells 2
Mgst1	8.37479e-41	2.51244e-37	-1.4714	0.713	0.345	2.06667	Ependymal cells 2
Vim	1.72349e-57	5.17048e-54	2.67658	0.752	0.365	2.06027	Ependymal cells 2
Ivns1abp	9.88456e-30	2.96537e-26	-2.16979	0.56	0.273	2.05128	Ependymal cells 2
Lhfp	2.52833e-33	7.58499e-30	-3.07794	0.658	0.323	2.03715	Ependymal cells 2
Hist1h2bc	9.23721e-51	2.77116e-47	-0.897433	0.726	0.357	2.03361	Ependymal cells 2
Sirt2	4.72602e-39	1.41781e-35	-3.39319	0.739	0.365	2.02466	Ependymal cells 2
Gm14964	5.13705e-42	1.54112e-38	-1.74622	0.678	0.335	2.02388	Ependymal cells 2
Sox9	6.15387e-47	1.84616e-43	3.18256	0.684	0.339	2.0177	Ependymal cells 2
Syne1	6.45453e-30	1.93636e-26	3.76676	0.544	0.27	2.01481	Ependymal cells 2
Sparc	4.29106e-53	1.28732e-49	0.366187	0.765	0.382	2.00262	Ependymal cells 2
Gng5	7.47156e-51	2.24147e-47	5.22441	0.837	0.419	1.99761	Ependymal cells 2
Crip1	1.02178e-36	3.06533e-33	-3.94761	0.531	0.266	1.99624	Ependymal cells 2
Pcp4l1	1.10221e-41	3.30664e-38	-2.25801	0.511	0.256	1.99609	Ependymal cells 2
Ckb	1.26718e-45	3.80155e-42	-3.2834	0.73	0.366	1.99454	Ependymal cells 2
Hspa1b	9.08175e-33	2.72453e-29	0.814076	0.502	0.252	1.99206	Ependymal cells 2
Sash1	3.05534e-29	9.16602e-26	4.5454	0.674	0.34	1.98235	Ependymal cells 2
Acsl6	2.62415e-20	7.87245e-17	-2.98959	0.515	0.262	1.96565	Ependymal cells 2
Fabp5	9.59395e-41	2.87818e-37	2.53299	0.603	0.307	1.96417	Ependymal cells 2
Mmd2	7.61274e-29	2.28382e-25	-6.21977	0.502	0.256	1.96094	Ependymal cells 2
Pxdc1	2.26843e-19	6.80529e-16	-2.19709	0.511	0.265	1.9283	Ependymal cells 2
Calm1	1.72976e-50	5.18929e-47	1.3796	0.827	0.43	1.92326	Ependymal cells 2
S100a1	3.93447e-46	1.18034e-42	-0.461573	0.651	0.34	1.91471	Ependymal cells 2
Cdkn1a	1.43445e-34	4.30336e-31	0.483252	0.505	0.264	1.91288	Ependymal cells 2
Hsp90aa1	4.00963e-27	1.20289e-23	1.32221	0.625	0.327	1.91131	Ependymal cells 2
Pla2g16	2.3956e-33	7.1868e-30	1.36994	0.668	0.351	1.90313	Ependymal cells 2
Ildr2	3.42008e-24	1.02602e-20	0.860671	0.57	0.303	1.88119	Ependymal cells 2
S100a11	7.16822e-43	2.15047e-39	-1.91964	0.71	0.378	1.87831	Ependymal cells 2
Mxra8	1.3215e-20	3.96449e-17	-2.87988	0.593	0.317	1.87066	Ependymal cells 2
Gpm6b	1.83299e-31	5.49896e-28	-0.596444	0.586	0.32	1.83125	Ependymal cells 2
Cnn3	1.88574e-46	5.65721e-43	1.22092	0.687	0.378	1.81746	Ependymal cells 2
Fam189a2	3.49842e-23	1.04953e-19	-3.84626	0.515	0.285	1.80702	Ependymal cells 2
Sdc4	5.18862e-29	1.55659e-25	-4.81397	0.612	0.341	1.79472	Ependymal cells 2
Anxa2	1.72758e-35	5.18273e-32	2.99626	0.704	0.396	1.77778	Ependymal cells 2
Sat1	3.14435e-29	9.43305e-26	1.39657	0.603	0.345	1.74783	Ependymal cells 2
Usp2	3.63204e-25	1.08961e-21	-1.92843	0.524	0.301	1.74086	Ependymal cells 2
Rmst	2.43053e-18	7.2916e-15	3.75699	0.554	0.319	1.73668	Ependymal cells 2
Gstm1	2.63121e-36	7.89363e-33	-2.30214	0.671	0.391	1.71611	Ependymal cells 2
Acsl3	8.92765e-22	2.67829e-18	-2.20419	0.537	0.314	1.71019	Ependymal cells 2
Cst3	9.86727e-21	2.96018e-17	-1.42593	0.511	0.299	1.70903	Ependymal cells 2
Cavin3	3.38741e-31	1.01622e-27	-2.15187	0.619	0.366	1.69126	Ependymal cells 2
Dmd	3.09004e-18	9.27011e-15	-3.48915	0.557	0.33	1.68788	Ependymal cells 2
Qk	9.73267e-30	2.9198e-26	0.459917	0.642	0.381	1.68504	Ependymal cells 2
Ptma	1.28236e-25	3.84708e-22	1.39288	0.655	0.389	1.6838	Ependymal cells 2
Dtna	1.86064e-15	5.58191e-12	-3.56121	0.511	0.306	1.66993	Ependymal cells 2
Zfp36l1	7.36313e-26	2.20894e-22	-0.263508	0.612	0.368	1.66304	Ependymal cells 2
Msmo1	4.17072e-19	1.25122e-15	1.33489	0.531	0.321	1.65421	Ependymal cells 2
Srebf1	1.77153e-18	5.3146e-15	-2.37381	0.534	0.326	1.63804	Ependymal cells 2
Ctsh	7.21128e-23	2.16338e-19	-7.82169	0.502	0.308	1.62987	Ependymal cells 2
Ahnak	4.36932e-25	1.3108e-21	-4.846	0.541	0.332	1.62952	Ependymal cells 2
Gsta4	2.85903e-18	8.5771e-15	-1.94021	0.577	0.36	1.60278	Ependymal cells 2
Mdk	6.36932e-20	1.9108e-16	-1.4939	0.577	0.361	1.59834	Ependymal cells 2
Gm1673	1.24988e-17	3.74964e-14	-3.33532	0.505	0.339	1.48968	Ependymal cells 2
Hmgb2	4.00924e-15	1.20277e-11	1.90643	0.524	0.354	1.48023	Ependymal cells 2
Nfix	2.25852e-13	6.77556e-10	-0.983899	0.557	0.381	1.46194	Ependymal cells 2
Egr1	6.26051e-14	1.87815e-10	-0.615033	0.524	0.364	1.43956	Ependymal cells 2
Jun	4.62757e-15	1.38827e-11	-1.05955	0.511	0.355	1.43944	Ependymal cells 2
Ccnd2	3.38266e-17	1.0148e-13	-0.496328	0.508	0.355	1.43099	Ependymal cells 2
Crip2	5.26083e-20	1.57825e-16	1.28751	0.547	0.383	1.4282	Ependymal cells 2
Msn	8.5622e-14	2.56866e-10	-5.18795	0.502	0.356	1.41011	Ependymal cells 2
Prelp	7.41791e-14	2.22537e-10	-1.33098	0.505	0.361	1.39889	Ependymal cells 2
Ubc	1.88682e-07	0.000566046	-2.2624	0.521	0.383	1.36031	Ependymal cells 2
Cd63	1.43331e-11	4.29992e-08	-1.02311	0.629	0.463	1.35853	Ependymal cells 2
Btnl9	9.13374e-96	2.74012e-92	16.6374	0.89	0.004	222.5	Fenestrated vessels
Ssu2	2.5651e-80	7.6953e-77	5.40666	0.747	0.012	62.25	Fenestrated vessels
Gpihbp1	2.93621e-75	8.80862e-72	10.8392	0.773	0.013	59.4615	Fenestrated vessels
Exoc3l2	1.81505e-67	5.44514e-64	13.1402	0.844	0.021	40.1905	Fenestrated vessels
Gimap4	2.05006e-93	6.15019e-90	11.4787	0.87	0.022	39.5455	Fenestrated vessels
B3gnt3	1.96319e-72	5.88957e-69	6.20184	0.727	0.02	36.35	Fenestrated vessels
Nos2	2.48508e-78	7.45525e-75	4.30566	0.727	0.025	29.08	Fenestrated vessels
Gm11730	4.71064e-84	1.41319e-80	8.60008	0.766	0.028	27.3571	Fenestrated vessels
Fam167b	1.24646e-98	3.73938e-95	11.1626	0.961	0.036	26.6944	Fenestrated vessels
Ifi207	1.03686e-69	3.11058e-66	-2.19336	0.708	0.027	26.2222	Fenestrated vessels
Sema3g	5.67044e-85	1.70113e-81	5.71613	0.851	0.035	24.3143	Fenestrated vessels
Rtp3	2.46947e-79	7.4084e-76	8.34083	0.753	0.032	23.5312	Fenestrated vessels
Gm4070	2.80061e-72	8.40183e-69	4.61296	0.721	0.034	21.2059	Fenestrated vessels
Syt15	2.65122e-60	7.95365e-57	4.64178	0.649	0.031	20.9355	Fenestrated vessels
Flt4	1.65684e-69	4.97051e-66	6.22438	0.786	0.038	20.6842	Fenestrated vessels
P2ry2	5.52884e-78	1.65865e-74	6.15138	0.74	0.037	20	Fenestrated vessels
4833403J16Rik	4.50234e-80	1.3507e-76	3.92016	0.753	0.038	19.8158	Fenestrated vessels
Slco2a1	1.92347e-85	5.7704e-82	5.97833	0.818	0.043	19.0233	Fenestrated vessels
Erg	3.85653e-71	1.15696e-67	4.26195	0.714	0.038	18.7895	Fenestrated vessels
Il2rg	6.82672e-77	2.04802e-73	4.30809	0.747	0.042	17.7857	Fenestrated vessels
Slc52a3	8.46336e-68	2.53901e-64	1.50637	0.721	0.041	17.5854	Fenestrated vessels
8430408G22Rik	7.24043e-51	2.17213e-47	7.21444	0.695	0.041	16.9512	Fenestrated vessels
Myct1	1.13571e-63	3.40712e-60	6.5705	0.792	0.047	16.8511	Fenestrated vessels
Pkn3	8.80938e-54	2.64281e-50	1.85919	0.63	0.038	16.5789	Fenestrated vessels
Tie1	8.62841e-83	2.58852e-79	6.1709	0.89	0.054	16.4815	Fenestrated vessels
Olfr56	1.41067e-74	4.23201e-71	2.92626	0.708	0.043	16.4651	Fenestrated vessels
Pik3r6	4.35552e-76	1.30666e-72	3.07014	0.76	0.047	16.1702	Fenestrated vessels
S1pr4	2.32206e-29	6.96617e-26	4.00689	0.565	0.035	16.1429	Fenestrated vessels
Dhh	1.05432e-72	3.16295e-69	2.12655	0.708	0.045	15.7333	Fenestrated vessels
Srms	1.18748e-77	3.56243e-74	2.93049	0.721	0.046	15.6739	Fenestrated vessels
Tnfsf10	5.28278e-81	1.58483e-77	9.13515	0.857	0.055	15.5818	Fenestrated vessels
Prkch	7.8779e-83	2.36337e-79	5.0455	0.864	0.056	15.4286	Fenestrated vessels
Esm1	3.70768e-57	1.1123e-53	10.5234	0.786	0.051	15.4118	Fenestrated vessels
Cyyr1	3.29368e-76	9.88105e-73	4.82467	0.883	0.058	15.2241	Fenestrated vessels
Nxpe2	4.4629e-82	1.33887e-78	6.43339	0.773	0.051	15.1569	Fenestrated vessels
Clec1a	1.63855e-90	4.91565e-87	7.8418	0.922	0.062	14.871	Fenestrated vessels
Gm12002	3.16841e-77	9.50524e-74	3.30304	0.786	0.054	14.5556	Fenestrated vessels
Sox18	9.04563e-86	2.71369e-82	4.29407	0.916	0.064	14.3125	Fenestrated vessels
Adgrl4	1.615e-83	4.84499e-80	2.67204	0.935	0.066	14.1667	Fenestrated vessels
Clec14a	2.91031e-95	8.73092e-92	6.15189	0.974	0.069	14.1159	Fenestrated vessels
Dll4	1.28907e-83	3.8672e-80	6.112	0.844	0.06	14.0667	Fenestrated vessels
Kdr	2.48676e-98	7.46029e-95	7.13754	0.987	0.071	13.9014	Fenestrated vessels
Alox12	1.71078e-74	5.13235e-71	7.0422	0.773	0.056	13.8036	Fenestrated vessels
Sema7a	1.58227e-78	4.74682e-75	3.94508	0.838	0.061	13.7377	Fenestrated vessels
Grp	3.26302e-68	9.78905e-65	-3.26465	0.708	0.052	13.6154	Fenestrated vessels
Mmrn2	4.53321e-57	1.35996e-53	5.03526	0.714	0.053	13.4717	Fenestrated vessels
Sox17	1.19019e-74	3.57058e-71	1.18726	0.812	0.061	13.3115	Fenestrated vessels
Pecam1	6.108e-87	1.8324e-83	4.6606	0.942	0.071	13.2676	Fenestrated vessels
Adam28	9.68404e-67	2.90521e-63	0.815727	0.701	0.053	13.2264	Fenestrated vessels
Kif26a	1.35792e-70	4.07376e-67	3.81965	0.773	0.059	13.1017	Fenestrated vessels
Igfbp3	3.4867e-98	1.04601e-94	9.21967	0.987	0.076	12.9868	Fenestrated vessels
Gipc3	3.56633e-30	1.0699e-26	3.53832	0.558	0.043	12.9767	Fenestrated vessels
Cd300lg	4.69296e-88	1.40789e-84	9.9855	0.864	0.067	12.8955	Fenestrated vessels
Tek	1.65076e-52	4.95229e-49	3.06458	0.747	0.058	12.8793	Fenestrated vessels
Rbp7	6.94006e-54	2.08202e-50	8.21992	0.695	0.054	12.8704	Fenestrated vessels
Fgd5	2.86204e-80	8.58612e-77	6.08794	0.857	0.067	12.791	Fenestrated vessels
Pcdh12	9.979e-63	2.9937e-59	7.65908	0.727	0.057	12.7544	Fenestrated vessels
Ctla2a	2.153e-72	6.45899e-69	3.24314	0.903	0.071	12.7183	Fenestrated vessels
AC163018.1	1.64822e-27	4.94467e-24	4.60622	0.532	0.042	12.6667	Fenestrated vessels
Gngt2	2.56428e-86	7.69284e-83	6.61537	0.89	0.071	12.5352	Fenestrated vessels
Gpr20	7.41541e-64	2.22462e-60	-3.74167	0.532	0.043	12.3721	Fenestrated vessels
Akr1c14	5.72405e-74	1.71722e-70	4.23486	0.766	0.062	12.3548	Fenestrated vessels
Stab1	1.94633e-75	5.83899e-72	4.85996	0.799	0.065	12.2923	Fenestrated vessels
Fabp4	2.33551e-51	7.00653e-48	6.43273	0.708	0.058	12.2069	Fenestrated vessels
Cd93	2.85112e-68	8.55337e-65	4.35141	0.864	0.073	11.8356	Fenestrated vessels
Cdh5	9.48343e-78	2.84503e-74	3.93249	0.896	0.076	11.7895	Fenestrated vessels
Ly6c1	2.9088e-83	8.72639e-80	4.39046	0.974	0.083	11.7349	Fenestrated vessels
Slc15a3	1.54425e-69	4.63274e-66	-4.15669	0.727	0.062	11.7258	Fenestrated vessels
Clic5	1.01585e-80	3.04755e-77	5.90216	0.831	0.071	11.7042	Fenestrated vessels
Plvap	4.61398e-101	1.38419e-97	10.8821	1	0.086	11.6279	Fenestrated vessels
She	6.18992e-37	1.85698e-33	2.3903	0.662	0.057	11.614	Fenestrated vessels
Hhex	4.50348e-65	1.35104e-61	0.371897	0.727	0.063	11.5397	Fenestrated vessels
Gm20659	2.97991e-75	8.93973e-72	3.41317	0.747	0.065	11.4923	Fenestrated vessels
Inpp5d	2.28607e-76	6.85822e-73	1.14866	0.818	0.072	11.3611	Fenestrated vessels
Robo4	2.48429e-14	7.45287e-11	3.70904	0.545	0.048	11.3542	Fenestrated vessels
Klhl6	7.47493e-81	2.24248e-77	5.12136	0.805	0.071	11.338	Fenestrated vessels
Rasip1	2.53276e-81	7.59827e-78	4.72787	0.903	0.08	11.2875	Fenestrated vessels
Tnfaip2	6.8657e-89	2.05971e-85	7.9991	0.922	0.082	11.2439	Fenestrated vessels
Adcy4	1.11705e-75	3.35114e-72	6.16104	0.773	0.07	11.0429	Fenestrated vessels
Ppp1r3b	5.02647e-61	1.50794e-57	-5.04305	0.649	0.059	11	Fenestrated vessels
Cxcl2	3.6506e-67	1.09518e-63	-0.607924	0.708	0.065	10.8923	Fenestrated vessels
Pf4	3.67019e-70	1.10106e-66	2.18167	0.708	0.065	10.8923	Fenestrated vessels
Icam2	2.46191e-41	7.38572e-38	3.26561	0.662	0.061	10.8525	Fenestrated vessels
Grrp1	7.03319e-46	2.10996e-42	3.5779	0.714	0.066	10.8182	Fenestrated vessels
Klk8	7.47978e-30	2.24393e-26	2.29481	0.597	0.056	10.6607	Fenestrated vessels
Tead4	4.77203e-77	1.43161e-73	5.61842	0.753	0.071	10.6056	Fenestrated vessels
Gimap5	4.53853e-41	1.36156e-37	4.69562	0.591	0.056	10.5536	Fenestrated vessels
Gm20234	4.43806e-65	1.33142e-61	2.86008	0.701	0.068	10.3088	Fenestrated vessels
Cd79a	4.20953e-68	1.26286e-64	2.49847	0.708	0.07	10.1143	Fenestrated vessels
Edn1	8.25007e-64	2.47502e-60	-0.35357	0.513	0.051	10.0588	Fenestrated vessels
Scarf1	1.76923e-52	5.30769e-49	3.88648	0.643	0.064	10.0469	Fenestrated vessels
Dusp2	6.37772e-60	1.91332e-56	-4.54587	0.727	0.073	9.9589	Fenestrated vessels
Ndnf	3.03417e-58	9.1025e-55	-4.89784	0.695	0.07	9.92857	Fenestrated vessels
Abi3	3.98611e-46	1.19583e-42	2.95508	0.584	0.059	9.89831	Fenestrated vessels
Pdgfb	1.63515e-77	4.90546e-74	4.75674	0.89	0.09	9.88889	Fenestrated vessels
Adgrf5	6.28594e-82	1.88578e-78	2.89506	0.935	0.095	9.84211	Fenestrated vessels
Snx22	3.68644e-66	1.10593e-62	-4.18886	0.708	0.072	9.83333	Fenestrated vessels
Rasgrp3	2.30918e-83	6.92754e-80	5.79989	0.916	0.094	9.74468	Fenestrated vessels
Fli1	4.03041e-77	1.20912e-73	5.2439	0.877	0.09	9.74444	Fenestrated vessels
Smagp	1.27322e-84	3.81967e-81	6.93244	0.922	0.095	9.70526	Fenestrated vessels
Arap3	1.06491e-24	3.19474e-21	4.28215	0.552	0.057	9.68421	Fenestrated vessels
Col15a1	7.02729e-74	2.10819e-70	4.08914	0.87	0.09	9.66667	Fenestrated vessels
Tmem255b	1.83695e-25	5.51084e-22	3.9012	0.5	0.052	9.61538	Fenestrated vessels
Hcar1	2.18061e-62	6.54183e-59	0.488929	0.708	0.074	9.56757	Fenestrated vessels
Slc26a10	7.43733e-58	2.2312e-54	1.73415	0.571	0.06	9.51667	Fenestrated vessels
Thsd1	2.58217e-43	7.74652e-40	3.22421	0.662	0.07	9.45714	Fenestrated vessels
Podxl	5.519e-88	1.6557e-84	5.80152	0.935	0.099	9.44444	Fenestrated vessels
Ifi204	6.28218e-63	1.88465e-59	-1.01877	0.708	0.075	9.44	Fenestrated vessels
Gmfg	2.40648e-61	7.21943e-58	1.61625	0.76	0.082	9.26829	Fenestrated vessels
Cd36	3.91775e-67	1.17532e-63	2.13721	0.721	0.078	9.24359	Fenestrated vessels
Nostrin	6.80431e-69	2.04129e-65	0.93658	0.831	0.09	9.23333	Fenestrated vessels
Egfl7	1.25609e-91	3.76828e-88	6.6464	1	0.109	9.17431	Fenestrated vessels
Tmem88	2.54004e-74	7.62013e-71	6.89724	0.831	0.091	9.13187	Fenestrated vessels
Ptprb	1.19545e-70	3.58634e-67	3.11489	0.883	0.099	8.91919	Fenestrated vessels
Mfng	2.56231e-50	7.68692e-47	3.18256	0.701	0.079	8.87342	Fenestrated vessels
Tagap	2.12731e-60	6.38194e-57	-0.847501	0.708	0.08	8.85	Fenestrated vessels
Ecscr	4.76497e-35	1.42949e-31	3.77261	0.734	0.084	8.7381	Fenestrated vessels
Cyp26b1	1.42244e-72	4.26731e-69	7.7732	0.786	0.09	8.73333	Fenestrated vessels
Galnt15	5.56751e-74	1.67025e-70	3.58398	0.812	0.093	8.73118	Fenestrated vessels
Foxf1	1.36319e-49	4.08957e-46	-0.655566	0.584	0.067	8.71642	Fenestrated vessels
Tal1	5.46993e-28	1.64098e-24	3.26085	0.545	0.063	8.65079	Fenestrated vessels
Gpr4	2.86939e-68	8.60817e-65	4.96944	0.773	0.09	8.58889	Fenestrated vessels
Gm5086	4.86196e-61	1.45859e-57	0.639551	0.708	0.084	8.42857	Fenestrated vessels
Plaur	1.13881e-68	3.41642e-65	3.78951	0.773	0.092	8.40217	Fenestrated vessels
Gm8013	1.13913e-73	3.4174e-70	2.46089	0.714	0.085	8.4	Fenestrated vessels
Slc43a3	5.20247e-85	1.56074e-81	10.9191	0.89	0.106	8.39623	Fenestrated vessels
Ly6a	8.16902e-88	2.4507e-84	4.81531	0.987	0.118	8.36441	Fenestrated vessels
Ripply3	9.43801e-29	2.8314e-25	6.7294	0.643	0.077	8.35065	Fenestrated vessels
Irx3	4.92433e-61	1.4773e-57	9.52345	0.825	0.099	8.33333	Fenestrated vessels
N4bp3	2.12305e-59	6.36915e-56	2.85909	0.747	0.09	8.3	Fenestrated vessels
Ifi203	5.18666e-42	1.556e-38	3.89698	0.675	0.082	8.23171	Fenestrated vessels
Ptgs1	4.49193e-72	1.34758e-68	3.31911	0.818	0.1	8.18	Fenestrated vessels
Mecom	2.64249e-52	7.92748e-49	-0.468561	0.649	0.08	8.1125	Fenestrated vessels
Grap	6.33852e-66	1.90156e-62	-1.92006	0.786	0.097	8.10309	Fenestrated vessels
Cnr2	4.66828e-44	1.40048e-40	4.30286	0.656	0.081	8.09877	Fenestrated vessels
Ppp1r16b	1.48934e-55	4.46801e-52	5.16418	0.727	0.09	8.07778	Fenestrated vessels
Mndal	5.51501e-32	1.6545e-28	5.46653	0.63	0.078	8.07692	Fenestrated vessels
Slfn2	2.62691e-57	7.88073e-54	-1.97448	0.597	0.074	8.06757	Fenestrated vessels
Ifitm5	2.29813e-64	6.89438e-61	2.36514	0.708	0.088	8.04545	Fenestrated vessels
Emcn	2.08311e-98	6.24934e-95	5.85165	1	0.125	8	Fenestrated vessels
Col13a1	5.70851e-82	1.71255e-78	6.10196	0.903	0.113	7.99115	Fenestrated vessels
Chst15	1.09294e-87	3.27883e-84	10.9233	0.916	0.115	7.96522	Fenestrated vessels
Gimap6	2.07362e-58	6.22087e-55	3.37631	0.747	0.094	7.94681	Fenestrated vessels
Adora2a	1.26397e-59	3.7919e-56	-1.70048	0.61	0.077	7.92208	Fenestrated vessels
Slfn5	1.17079e-57	3.51237e-54	4.33292	0.799	0.101	7.91089	Fenestrated vessels
Fosl1	2.71311e-54	8.13933e-51	-3.71472	0.571	0.073	7.82192	Fenestrated vessels
Trpc3	3.74268e-63	1.12281e-59	-1.4584	0.591	0.076	7.77632	Fenestrated vessels
Flt1	8.90938e-92	2.67281e-88	4.67531	0.994	0.129	7.70543	Fenestrated vessels
Tcf15	9.96058e-67	2.98817e-63	2.67075	0.76	0.099	7.67677	Fenestrated vessels
Srgn	1.2283e-77	3.68489e-74	2.62815	0.948	0.124	7.64516	Fenestrated vessels
Tinagl1	3.12815e-81	9.38445e-78	4.68881	0.916	0.12	7.63333	Fenestrated vessels
Alpl	1.55662e-55	4.66987e-52	-1.82053	0.708	0.093	7.6129	Fenestrated vessels
Slc39a8	2.50319e-54	7.50957e-51	-1.95159	0.708	0.094	7.53191	Fenestrated vessels
Pde8a	2.84853e-71	8.54559e-68	7.52492	0.805	0.107	7.52336	Fenestrated vessels
Fzd4	7.30592e-73	2.19178e-69	6.15362	0.864	0.115	7.51304	Fenestrated vessels
Gata2	1.62761e-61	4.88282e-58	-1.2936	0.688	0.092	7.47826	Fenestrated vessels
Bmp6	1.26365e-72	3.79096e-69	6.6749	0.851	0.114	7.46491	Fenestrated vessels
Trim30a	7.30084e-64	2.19025e-60	3.27626	0.786	0.106	7.41509	Fenestrated vessels
P2ry10b	3.44086e-19	1.03226e-15	4.2722	0.519	0.07	7.41429	Fenestrated vessels
Meis2	4.27452e-73	1.28236e-69	8.48137	0.864	0.118	7.32203	Fenestrated vessels
Gm33370	7.1673e-61	2.15019e-57	-2.24447	0.708	0.097	7.29897	Fenestrated vessels
Lmo2	3.47735e-85	1.0432e-81	4.86063	0.916	0.126	7.26984	Fenestrated vessels
Phf11d	1.49145e-58	4.47436e-55	4.603	0.688	0.096	7.16667	Fenestrated vessels
Fat4	2.72755e-59	8.18266e-56	2.40917	0.773	0.109	7.09174	Fenestrated vessels
Adamtsl5	5.89842e-54	1.76953e-50	2.04533	0.688	0.098	7.02041	Fenestrated vessels
Stc1	2.27746e-44	6.83238e-41	8.21676	0.604	0.087	6.94253	Fenestrated vessels
Ramp3	9.84029e-62	2.95209e-58	7.48201	0.831	0.121	6.86777	Fenestrated vessels
Ch25h	1.36865e-59	4.10594e-56	2.21289	0.708	0.104	6.80769	Fenestrated vessels
1200007C13Rik	4.57154e-55	1.37146e-51	-3.19211	0.708	0.107	6.61682	Fenestrated vessels
Ceacam1	4.59709e-51	1.37913e-47	4.97025	0.669	0.102	6.55882	Fenestrated vessels
Rsad2	5.89168e-70	1.7675e-66	7.10336	0.838	0.128	6.54688	Fenestrated vessels
Atp8b1	1.25458e-66	3.76375e-63	3.65669	0.74	0.114	6.49123	Fenestrated vessels
Cxcl1	9.54327e-51	2.86298e-47	-7.51523	0.623	0.097	6.42268	Fenestrated vessels
Meox1	1.34186e-56	4.02559e-53	2.43965	0.76	0.12	6.33333	Fenestrated vessels
Lhx6	2.64664e-75	7.93991e-72	3.47177	0.805	0.128	6.28906	Fenestrated vessels
Lrrc32	1.28931e-57	3.86792e-54	3.35242	0.584	0.093	6.27957	Fenestrated vessels
Nid2	1.67813e-61	5.03438e-58	4.21938	0.734	0.117	6.2735	Fenestrated vessels
Cpm	9.38556e-60	2.81567e-56	1.02152	0.727	0.116	6.26724	Fenestrated vessels
Lama4	1.77161e-64	5.31484e-61	-0.767476	0.779	0.125	6.232	Fenestrated vessels
Bvht	2.50817e-78	7.52452e-75	8.24371	0.922	0.148	6.22973	Fenestrated vessels
Calcrl	4.19907e-85	1.25972e-81	8.36665	0.935	0.151	6.19205	Fenestrated vessels
Ednrb	2.79349e-78	8.38047e-75	6.40689	0.922	0.149	6.18792	Fenestrated vessels
Hlx	2.0912e-12	6.2736e-09	5.4869	0.513	0.084	6.10714	Fenestrated vessels
Plscr2	5.70637e-80	1.71191e-76	8.67107	0.896	0.147	6.09524	Fenestrated vessels
Fxyd5	1.43657e-61	4.3097e-58	2.58773	0.786	0.13	6.04615	Fenestrated vessels
Tmem204	1.77281e-81	5.31844e-78	7.63891	0.948	0.16	5.925	Fenestrated vessels
Fam111a	5.4574e-56	1.63722e-52	1.52752	0.669	0.113	5.92035	Fenestrated vessels
Esam	6.68563e-79	2.00569e-75	4.59657	0.968	0.164	5.90244	Fenestrated vessels
Cracr2b	1.31681e-65	3.95044e-62	3.8581	0.753	0.128	5.88281	Fenestrated vessels
H2-Aa	1.32832e-44	3.98497e-41	1.99555	0.558	0.095	5.87368	Fenestrated vessels
Lims2	1.82382e-36	5.47145e-33	3.13228	0.61	0.105	5.80952	Fenestrated vessels
Lmcd1	5.2025e-26	1.56075e-22	1.59331	0.545	0.094	5.79787	Fenestrated vessels
Itga5	1.62787e-65	4.8836e-62	5.25118	0.753	0.13	5.79231	Fenestrated vessels
Lpar6	8.67022e-56	2.60107e-52	1.37719	0.805	0.139	5.79137	Fenestrated vessels
Thbd	3.50154e-57	1.05046e-53	2.24926	0.786	0.136	5.77941	Fenestrated vessels
Acvrl1	9.39898e-32	2.8197e-28	-0.885146	0.597	0.104	5.74038	Fenestrated vessels
Itm2a	2.69034e-77	8.07103e-74	2.71598	0.968	0.169	5.72781	Fenestrated vessels
Prss23	4.43402e-90	1.3302e-86	7.40051	0.968	0.169	5.72781	Fenestrated vessels
Ajuba	7.48657e-45	2.24597e-41	-7.49471	0.649	0.114	5.69298	Fenestrated vessels
Apold1	2.66763e-56	8.00289e-53	2.33876	0.727	0.128	5.67969	Fenestrated vessels
Fam212a	3.16463e-62	9.4939e-59	3.58566	0.773	0.137	5.64234	Fenestrated vessels
Psma8	4.67437e-59	1.40231e-55	1.39275	0.708	0.126	5.61905	Fenestrated vessels
Plxnd1	6.35632e-54	1.9069e-50	5.94623	0.695	0.124	5.60484	Fenestrated vessels
Clec2d	2.13e-79	6.39e-76	4.22957	0.929	0.166	5.59639	Fenestrated vessels
Eng	2.22152e-71	6.66455e-68	2.89739	0.916	0.164	5.58537	Fenestrated vessels
Aqp1	2.15248e-13	6.45743e-10	6.60216	0.513	0.092	5.57609	Fenestrated vessels
Cd34	5.04955e-82	1.51487e-78	6.16878	0.968	0.175	5.53143	Fenestrated vessels
Hspg2	6.9801e-72	2.09403e-68	5.5024	0.883	0.16	5.51875	Fenestrated vessels
Ehd4	7.98658e-79	2.39598e-75	8.86513	0.909	0.165	5.50909	Fenestrated vessels
Elk3	5.43963e-67	1.63189e-63	6.8301	0.87	0.158	5.50633	Fenestrated vessels
Ets1	4.37327e-67	1.31198e-63	3.97142	0.844	0.154	5.48052	Fenestrated vessels
Xdh	2.73659e-42	8.20978e-39	3.43598	0.61	0.112	5.44643	Fenestrated vessels
Entpd1	3.0095e-63	9.0285e-60	5.87666	0.864	0.16	5.4	Fenestrated vessels
Eogt	5.18315e-37	1.55495e-33	2.89238	0.636	0.118	5.38983	Fenestrated vessels
Mtfr2	2.04736e-56	6.14207e-53	2.24055	0.708	0.133	5.32331	Fenestrated vessels
Irx5	4.77815e-27	1.43344e-23	4.22067	0.571	0.108	5.28704	Fenestrated vessels
Cd38	5.8334e-31	1.75002e-27	5.04275	0.675	0.128	5.27344	Fenestrated vessels
Tcim	2.8349e-86	8.5047e-83	9.52182	0.948	0.18	5.26667	Fenestrated vessels
Piezo1	1.65144e-19	4.95432e-16	4.5497	0.526	0.1	5.26	Fenestrated vessels
Smad6	2.20691e-25	6.62072e-22	4.39701	0.552	0.105	5.25714	Fenestrated vessels
Dysf	2.22904e-44	6.68712e-41	7.24404	0.74	0.141	5.24823	Fenestrated vessels
Xlr	1.8674e-51	5.60219e-48	1.47609	0.701	0.134	5.23134	Fenestrated vessels
Epas1	9.3169e-70	2.79507e-66	2.36149	0.981	0.188	5.21809	Fenestrated vessels
Tgm2	2.68832e-60	8.06496e-57	3.33171	0.812	0.157	5.17197	Fenestrated vessels
Mgll	2.17528e-42	6.52583e-39	5.72581	0.656	0.127	5.16535	Fenestrated vessels
Cd24a	5.67581e-63	1.70274e-59	1.83613	0.909	0.178	5.10674	Fenestrated vessels
Mcam	6.4406e-51	1.93218e-47	-0.65667	0.623	0.122	5.10656	Fenestrated vessels
Stra6	3.27895e-42	9.83685e-39	-2.10124	0.5	0.098	5.10204	Fenestrated vessels
Acer2	9.14269e-21	2.74281e-17	2.60413	0.513	0.101	5.07921	Fenestrated vessels
Gm26632	2.31561e-30	6.94682e-27	2.14019	0.545	0.108	5.0463	Fenestrated vessels
Stard8	9.70971e-56	2.91291e-52	4.89056	0.766	0.152	5.03947	Fenestrated vessels
Anxa3	2.15825e-55	6.47475e-52	0.872218	0.812	0.162	5.01235	Fenestrated vessels
Pde5a	2.35228e-46	7.05685e-43	-7.22631	0.584	0.117	4.99145	Fenestrated vessels
Tbxa2r	7.06643e-16	2.11993e-12	0.768946	0.506	0.102	4.96078	Fenestrated vessels
Thbs1	3.53694e-45	1.06108e-41	0.861127	0.643	0.13	4.94615	Fenestrated vessels
Grasp	8.33098e-58	2.49929e-54	3.41486	0.747	0.152	4.91447	Fenestrated vessels
Crispld1	1.04538e-42	3.13613e-39	-4.09674	0.539	0.11	4.9	Fenestrated vessels
Slc12a7	4.91929e-43	1.47579e-39	0.50121	0.714	0.146	4.89041	Fenestrated vessels
Lrrk1	1.57243e-45	4.71728e-42	-3.80122	0.63	0.129	4.88372	Fenestrated vessels
St6galnac3	5.75746e-51	1.72724e-47	2.43607	0.688	0.141	4.87943	Fenestrated vessels
AU020206	2.65752e-42	7.97255e-39	2.14531	0.662	0.137	4.83212	Fenestrated vessels
Abcg2	2.9083e-42	8.7249e-39	0.489817	0.656	0.136	4.82353	Fenestrated vessels
Rflnb	4.14936e-50	1.24481e-46	3.45939	0.766	0.16	4.7875	Fenestrated vessels
Irf8	2.67922e-46	8.03767e-43	-2.73639	0.558	0.117	4.76923	Fenestrated vessels
Filip1	6.85581e-49	2.05674e-45	2.83194	0.688	0.145	4.74483	Fenestrated vessels
Slc9a3r2	9.12676e-83	2.73803e-79	3.62625	0.987	0.209	4.72249	Fenestrated vessels
Ramp2	2.97916e-55	8.93748e-52	2.02267	0.903	0.192	4.70312	Fenestrated vessels
Lrg1	5.36625e-23	1.60988e-19	7.98788	0.552	0.118	4.67797	Fenestrated vessels
Mcc	6.39046e-43	1.91714e-39	5.88242	0.675	0.145	4.65517	Fenestrated vessels
Ccrl2	1.46591e-47	4.39773e-44	-7.73179	0.623	0.134	4.64925	Fenestrated vessels
Esyt1	8.08832e-43	2.4265e-39	-2.23964	0.753	0.163	4.61963	Fenestrated vessels
Lpl	2.02701e-28	6.08103e-25	0.693467	0.669	0.145	4.61379	Fenestrated vessels
Cmtm8	7.31368e-44	2.1941e-40	4.86963	0.721	0.157	4.59236	Fenestrated vessels
Cav1	4.68453e-57	1.40536e-53	1.778	0.604	0.132	4.57576	Fenestrated vessels
Tmem173	3.55686e-45	1.06706e-41	-5.69133	0.656	0.145	4.52414	Fenestrated vessels
Id1	7.3214e-62	2.19642e-58	2.59856	0.844	0.189	4.46561	Fenestrated vessels
Nrp1	3.47859e-79	1.04358e-75	7.90236	0.909	0.204	4.45588	Fenestrated vessels
Ahr	1.93844e-40	5.81533e-37	7.23101	0.591	0.133	4.44361	Fenestrated vessels
B930036N10Rik	4.6372e-50	1.39116e-46	4.90512	0.734	0.168	4.36905	Fenestrated vessels
Hmcn1	1.37083e-35	4.11248e-32	1.62261	0.76	0.176	4.31818	Fenestrated vessels
Wdhd1	4.29571e-46	1.28871e-42	-5.6977	0.708	0.164	4.31707	Fenestrated vessels
Kctd12b	3.56501e-43	1.0695e-39	7.70034	0.721	0.168	4.29167	Fenestrated vessels
Vamp5	2.43355e-73	7.30066e-70	8.44299	0.903	0.211	4.27962	Fenestrated vessels
Sp100	2.67398e-12	8.02195e-09	2.74515	0.513	0.12	4.275	Fenestrated vessels
Cdc42ep2	2.20647e-30	6.61941e-27	6.41379	0.636	0.149	4.26846	Fenestrated vessels
Ly6e	1.06604e-76	3.19811e-73	2.77866	0.974	0.229	4.25328	Fenestrated vessels
Nkd2	7.42169e-34	2.22651e-30	5.97248	0.662	0.156	4.24359	Fenestrated vessels
Birc3	3.35914e-42	1.00774e-38	1.19481	0.708	0.167	4.23952	Fenestrated vessels
Plcb1	6.93859e-40	2.08158e-36	4.01079	0.701	0.166	4.22289	Fenestrated vessels
Trim47	1.18738e-39	3.56214e-36	1.37362	0.649	0.154	4.21429	Fenestrated vessels
Msrb3	8.99929e-37	2.69979e-33	2.50446	0.545	0.13	4.19231	Fenestrated vessels
Lifr	2.13636e-66	6.40908e-63	7.8083	0.857	0.205	4.18049	Fenestrated vessels
H2-Q7	8.25876e-32	2.47763e-28	1.22318	0.591	0.142	4.16197	Fenestrated vessels
Mill2	6.92477e-48	2.07743e-44	0.836127	0.539	0.13	4.14615	Fenestrated vessels
Cdc42ep1	5.19681e-27	1.55904e-23	-0.290745	0.61	0.149	4.09396	Fenestrated vessels
BC028528	2.24476e-18	6.73429e-15	0.589693	0.63	0.154	4.09091	Fenestrated vessels
Sgk1	3.28541e-69	9.85624e-66	5.5073	0.89	0.219	4.06393	Fenestrated vessels
Iigp1	1.79253e-16	5.37758e-13	2.14531	0.558	0.139	4.01439	Fenestrated vessels
Irgm1	9.02638e-39	2.70791e-35	2.52529	0.786	0.196	4.0102	Fenestrated vessels
Mylip	2.19359e-58	6.58078e-55	2.24473	0.864	0.216	4	Fenestrated vessels
Sgms1	2.71613e-43	8.14838e-40	-6.64484	0.779	0.195	3.99487	Fenestrated vessels
Sult1a1	3.85555e-50	1.15666e-46	-0.707782	0.786	0.197	3.98985	Fenestrated vessels
Frmd4b	1.9225e-39	5.76751e-36	-2.9071	0.714	0.179	3.98883	Fenestrated vessels
Dlc1	8.52607e-62	2.55782e-58	4.6163	0.896	0.225	3.98222	Fenestrated vessels
Emilin1	2.9941e-38	8.98229e-35	-3.17634	0.675	0.17	3.97059	Fenestrated vessels
Rcsd1	9.59373e-39	2.87812e-35	2.71954	0.649	0.167	3.88623	Fenestrated vessels
Tnfrsf10b	1.01533e-28	3.04598e-25	5.57011	0.584	0.151	3.86755	Fenestrated vessels
Kitl	2.09323e-59	6.27968e-56	1.23864	0.708	0.184	3.84783	Fenestrated vessels
Slco2b1	5.34896e-28	1.60469e-24	-0.669331	0.506	0.133	3.80451	Fenestrated vessels
Tspan12	2.72858e-61	8.18573e-58	3.91124	0.916	0.241	3.80083	Fenestrated vessels
Adgre5	3.09952e-43	9.29855e-40	4.48171	0.662	0.175	3.78286	Fenestrated vessels
Arhgap29	7.24131e-56	2.17239e-52	3.19973	0.851	0.226	3.76549	Fenestrated vessels
Hilpda	3.72395e-50	1.11718e-46	8.03208	0.786	0.209	3.76077	Fenestrated vessels
Klf2	4.56079e-56	1.36824e-52	2.54244	0.883	0.235	3.75745	Fenestrated vessels
Jag2	3.91596e-12	1.17479e-08	-2.66594	0.5	0.134	3.73134	Fenestrated vessels
Rgcc	2.96812e-87	8.90436e-84	7.57261	0.994	0.269	3.69517	Fenestrated vessels
Litaf	2.19241e-41	6.57723e-38	2.51939	0.708	0.194	3.64948	Fenestrated vessels
Uaca	2.22696e-40	6.68088e-37	3.84549	0.591	0.163	3.62577	Fenestrated vessels
Hspb1	1.18299e-64	3.54898e-61	3.19889	0.909	0.252	3.60714	Fenestrated vessels
Cnn2	4.18908e-25	1.25673e-21	3.20053	0.623	0.173	3.60116	Fenestrated vessels
Arhgap31	2.66465e-63	7.99396e-60	5.10349	0.896	0.249	3.59839	Fenestrated vessels
Spry4	2.27953e-42	6.83859e-39	2.10376	0.539	0.15	3.59333	Fenestrated vessels
Plpp1	1.14075e-98	3.42225e-95	11.3757	0.994	0.277	3.58845	Fenestrated vessels
Ehd2	8.97668e-40	2.693e-36	1.36383	0.669	0.188	3.55851	Fenestrated vessels
Hspb8	3.08066e-36	9.24198e-33	2.32724	0.734	0.208	3.52885	Fenestrated vessels
Ptp4a3	4.75153e-49	1.42546e-45	1.43832	0.786	0.223	3.52466	Fenestrated vessels
Nedd9	3.40408e-25	1.02122e-21	6.41132	0.662	0.188	3.52128	Fenestrated vessels
Fosl2	1.43988e-49	4.31964e-46	4.87912	0.87	0.248	3.50806	Fenestrated vessels
Ablim1	1.71017e-44	5.1305e-41	-3.92608	0.805	0.23	3.5	Fenestrated vessels
S1pr1	1.72232e-52	5.16697e-49	1.99931	0.831	0.239	3.47699	Fenestrated vessels
Cdc20	2.48387e-39	7.45161e-36	2.17225	0.636	0.183	3.47541	Fenestrated vessels
Mef2c	1.91657e-59	5.74972e-56	2.04562	0.929	0.268	3.46642	Fenestrated vessels
Tfpi	1.28642e-42	3.85927e-39	3.77143	0.714	0.206	3.46602	Fenestrated vessels
Slc6a6	5.2511e-48	1.57533e-44	1.25091	0.851	0.246	3.45935	Fenestrated vessels
Itpripl2	9.45954e-26	2.83786e-22	4.479	0.591	0.171	3.45614	Fenestrated vessels
Plk2	3.45348e-38	1.03605e-34	3.87953	0.727	0.211	3.4455	Fenestrated vessels
Mpzl1	8.93815e-48	2.68144e-44	-2.22046	0.851	0.248	3.43145	Fenestrated vessels
Hist4h4	6.3227e-34	1.89681e-30	1.94611	0.558	0.163	3.42331	Fenestrated vessels
Tm4sf1	1.58498e-79	4.75494e-76	4.26481	0.968	0.284	3.40845	Fenestrated vessels
Ciita	2.63649e-12	7.90948e-09	3.38471	0.506	0.149	3.39597	Fenestrated vessels
Ltbp1	3.76797e-31	1.13039e-27	3.63233	0.519	0.153	3.39216	Fenestrated vessels
Timp3	1.74531e-75	5.23593e-72	2.77962	0.987	0.293	3.3686	Fenestrated vessels
Jup	4.96588e-36	1.48977e-32	7.06006	0.714	0.212	3.36792	Fenestrated vessels
Ptprg	1.78106e-40	5.34318e-37	1.50569	0.74	0.22	3.36364	Fenestrated vessels
Col4a2	1.17146e-47	3.51439e-44	3.68834	0.799	0.238	3.35714	Fenestrated vessels
Ier5l	9.04442e-18	2.71333e-14	3.55699	0.591	0.177	3.33898	Fenestrated vessels
Ifitm2	1.1833e-68	3.54991e-65	3.11388	0.981	0.294	3.33673	Fenestrated vessels
Rhoj	3.9229e-35	1.17687e-31	3.3755	0.747	0.224	3.33482	Fenestrated vessels
Tgfbr2	3.39897e-46	1.01969e-42	6.10463	0.799	0.24	3.32917	Fenestrated vessels
Kank3	1.05937e-06	0.00317812	-0.652305	0.519	0.156	3.32692	Fenestrated vessels
F2r	1.20249e-29	3.60746e-26	4.89179	0.623	0.188	3.31383	Fenestrated vessels
Ndrg1	2.28981e-44	6.86944e-41	4.09981	0.766	0.232	3.30172	Fenestrated vessels
4931406P16Rik	9.05838e-52	2.71751e-48	4.29951	0.864	0.262	3.29771	Fenestrated vessels
Tmsb4x	2.13108e-63	6.39325e-60	0.869675	0.994	0.302	3.29139	Fenestrated vessels
Id3	2.10989e-42	6.32966e-39	0.584152	0.838	0.255	3.28627	Fenestrated vessels
Col4a1	5.51739e-59	1.65522e-55	4.23676	0.87	0.266	3.27068	Fenestrated vessels
Serinc3	1.01377e-77	3.0413e-74	3.70481	0.981	0.302	3.24834	Fenestrated vessels
Cd200	2.96669e-88	8.90007e-85	11.2826	0.974	0.3	3.24667	Fenestrated vessels
Arpc1b	9.09735e-65	2.72921e-61	2.55012	0.948	0.292	3.24658	Fenestrated vessels
Bambi	4.54543e-42	1.36363e-38	2.63033	0.87	0.268	3.24627	Fenestrated vessels
Mfge8	9.30224e-40	2.79067e-36	-0.76053	0.805	0.248	3.24597	Fenestrated vessels
Cdkn1a	4.93392e-50	1.48018e-46	3.56214	0.851	0.263	3.23574	Fenestrated vessels
Smad7	4.12558e-43	1.23767e-39	2.47889	0.708	0.221	3.20362	Fenestrated vessels
B2m	5.79413e-62	1.73824e-58	1.61403	0.955	0.299	3.19398	Fenestrated vessels
Itpr2	2.20331e-36	6.60994e-33	-5.20206	0.545	0.171	3.18713	Fenestrated vessels
Pcdh17	5.4202e-51	1.62606e-47	4.52963	0.747	0.237	3.1519	Fenestrated vessels
Smco4	1.95169e-47	5.85507e-44	6.14362	0.805	0.257	3.1323	Fenestrated vessels
Chst2	3.97262e-42	1.19179e-38	2.76063	0.604	0.193	3.12953	Fenestrated vessels
Bmpr2	9.84454e-80	2.95336e-76	7.89329	0.955	0.306	3.12092	Fenestrated vessels
Ece1	1.28738e-61	3.86213e-58	5.41405	0.883	0.285	3.09825	Fenestrated vessels
Grn	1.30373e-40	3.9112e-37	-8.62079	0.851	0.276	3.08333	Fenestrated vessels
Cxcl12	2.1572e-36	6.4716e-33	1.87301	0.662	0.216	3.06481	Fenestrated vessels
Ppp1r18	4.33913e-27	1.30174e-23	-0.505754	0.539	0.176	3.0625	Fenestrated vessels
Gcnt2	7.1449e-27	2.14347e-23	-2.75443	0.643	0.211	3.04739	Fenestrated vessels
Fmo1	2.02053e-29	6.06159e-26	3.01625	0.727	0.24	3.02917	Fenestrated vessels
Cenpa	1.80975e-36	5.42926e-33	3.23029	0.617	0.204	3.02451	Fenestrated vessels
Spry1	6.66771e-38	2.00031e-34	-1.11462	0.617	0.204	3.02451	Fenestrated vessels
Sptbn1	8.12713e-60	2.43814e-56	1.61842	0.935	0.31	3.01613	Fenestrated vessels
Fas	2.76675e-37	8.30024e-34	2.90848	0.662	0.22	3.00909	Fenestrated vessels
Polk	1.81101e-34	5.43303e-31	-5.90807	0.591	0.197	3	Fenestrated vessels
Igfbp7	5.9317e-43	1.77951e-39	2.67297	0.857	0.286	2.9965	Fenestrated vessels
H2-D1	7.97414e-56	2.39224e-52	0.865251	0.916	0.308	2.97403	Fenestrated vessels
H2-Q4	1.46146e-20	4.38439e-17	4.77351	0.604	0.204	2.96078	Fenestrated vessels
Kctd12	7.66503e-48	2.29951e-44	1.94514	0.812	0.275	2.95273	Fenestrated vessels
Sertad1	1.22084e-39	3.66252e-36	1.93884	0.812	0.276	2.94203	Fenestrated vessels
Myo1c	2.66243e-08	7.98729e-05	4.25407	0.506	0.172	2.94186	Fenestrated vessels
Pim3	1.59698e-50	4.79093e-47	5.49897	0.896	0.305	2.9377	Fenestrated vessels
Eva1b	1.68073e-41	5.04219e-38	1.91472	0.766	0.261	2.93487	Fenestrated vessels
Unc93b1	1.95044e-13	5.85132e-10	-10.0688	0.513	0.175	2.93143	Fenestrated vessels
Plpp3	1.18944e-73	3.56833e-70	3.90827	0.961	0.329	2.92097	Fenestrated vessels
Arl4d	4.64357e-20	1.39307e-16	2.07759	0.565	0.194	2.91237	Fenestrated vessels
Clic4	1.82764e-54	5.48293e-51	4.37897	0.851	0.295	2.88475	Fenestrated vessels
Sema6d	1.50425e-28	4.51274e-25	1.34327	0.727	0.253	2.87352	Fenestrated vessels
Snrk	7.11036e-54	2.13311e-50	6.18338	0.864	0.302	2.86093	Fenestrated vessels
Ivns1abp	8.08622e-45	2.42587e-41	4.29658	0.779	0.274	2.84307	Fenestrated vessels
Srgap2	7.21073e-28	2.16322e-24	-4.68471	0.649	0.229	2.83406	Fenestrated vessels
Abracl	2.47611e-30	7.42832e-27	-1.94254	0.695	0.246	2.8252	Fenestrated vessels
Hpcal1	1.06089e-40	3.18266e-37	-4.36276	0.74	0.265	2.79245	Fenestrated vessels
Rbms1	1.42981e-57	4.28944e-54	4.16289	0.903	0.324	2.78704	Fenestrated vessels
Mertk	2.88596e-32	8.65787e-29	-5.2483	0.604	0.218	2.77064	Fenestrated vessels
Nfkbia	5.87438e-40	1.76231e-36	2.98902	0.721	0.261	2.76245	Fenestrated vessels
Tsc22d1	3.16183e-45	9.48548e-42	1.77483	0.838	0.306	2.73856	Fenestrated vessels
Reep3	5.44923e-46	1.63477e-42	4.09593	0.877	0.322	2.7236	Fenestrated vessels
Tns2	4.01861e-34	1.20558e-30	2.04424	0.565	0.208	2.71635	Fenestrated vessels
F11r	2.57059e-26	7.71178e-23	0.453801	0.565	0.21	2.69048	Fenestrated vessels
Klf7	4.42116e-58	1.32635e-54	4.69059	0.857	0.32	2.67813	Fenestrated vessels
S100a13	4.22553e-67	1.26766e-63	2.98092	0.955	0.359	2.66017	Fenestrated vessels
Itpkb	1.17517e-37	3.52552e-34	5.10236	0.734	0.276	2.65942	Fenestrated vessels
Rbpms	8.67118e-29	2.60135e-25	-0.826114	0.74	0.28	2.64286	Fenestrated vessels
Txnip	4.6978e-46	1.40934e-42	5.27799	0.864	0.327	2.6422	Fenestrated vessels
Rras	1.25513e-36	3.76539e-33	1.98972	0.838	0.319	2.62696	Fenestrated vessels
Itga1	6.23656e-41	1.87097e-37	-3.00529	0.597	0.228	2.61842	Fenestrated vessels
Msn	8.76721e-72	2.63016e-68	10.2817	0.922	0.353	2.6119	Fenestrated vessels
Luzp1	7.45572e-37	2.23672e-33	5.98983	0.701	0.27	2.5963	Fenestrated vessels
Tns1	2.11297e-42	6.3389e-39	-1.22345	0.597	0.232	2.57328	Fenestrated vessels
Golim4	5.01243e-24	1.50373e-20	-5.25633	0.721	0.281	2.56584	Fenestrated vessels
Selenop	1.42408e-29	4.27225e-26	-7.26112	0.656	0.259	2.53282	Fenestrated vessels
Myh9	2.24842e-40	6.74526e-37	-0.638863	0.656	0.259	2.53282	Fenestrated vessels
2010111I01Rik	7.38037e-28	2.21411e-24	0.957811	0.701	0.277	2.53069	Fenestrated vessels
Ier3	4.48402e-40	1.34521e-36	4.59889	0.649	0.257	2.52529	Fenestrated vessels
Tcn2	6.75119e-19	2.02536e-15	1.74016	0.675	0.268	2.51866	Fenestrated vessels
Crip1	1.03587e-23	3.10761e-20	-4.36252	0.669	0.267	2.50562	Fenestrated vessels
App	3.22628e-50	9.67884e-47	-2.4325	0.909	0.363	2.50413	Fenestrated vessels
Hbegf	4.92406e-26	1.47722e-22	4.52558	0.526	0.211	2.49289	Fenestrated vessels
H2-K1	1.27601e-45	3.82802e-42	2.48519	0.864	0.348	2.48276	Fenestrated vessels
Nrp2	6.23197e-43	1.86959e-39	3.13855	0.714	0.288	2.47917	Fenestrated vessels
Myl6	3.02854e-22	9.08561e-19	-10.6483	0.591	0.239	2.4728	Fenestrated vessels
S100a16	8.81596e-43	2.64479e-39	0.440677	0.851	0.345	2.46667	Fenestrated vessels
Ppp1r2	1.25843e-45	3.77528e-42	-0.358305	0.877	0.357	2.45658	Fenestrated vessels
Tpt1	1.27026e-50	3.81079e-47	1.39093	0.929	0.382	2.43194	Fenestrated vessels
Lamc1	1.15818e-27	3.47455e-24	-5.2343	0.617	0.256	2.41016	Fenestrated vessels
Vcl	4.26209e-27	1.27863e-23	2.38036	0.669	0.278	2.40647	Fenestrated vessels
Akap12	3.62814e-37	1.08844e-33	6.71656	0.584	0.243	2.40329	Fenestrated vessels
Gng11	7.97003e-24	2.39101e-20	-2.05012	0.701	0.292	2.40068	Fenestrated vessels
Atox1	1.15541e-40	3.46624e-37	-1.12329	0.805	0.336	2.39583	Fenestrated vessels
Cdc42ep3	1.3157e-27	3.94711e-24	3.79855	0.617	0.258	2.39147	Fenestrated vessels
Emp1	1.65008e-33	4.95024e-30	2.21223	0.513	0.215	2.38605	Fenestrated vessels
Actn4	1.11029e-49	3.33086e-46	1.07899	0.818	0.344	2.37791	Fenestrated vessels
Ostf1	2.06708e-41	6.20123e-38	4.41793	0.714	0.302	2.36424	Fenestrated vessels
Tcf4	2.16204e-48	6.48612e-45	2.24517	0.877	0.372	2.35753	Fenestrated vessels
Itgb1	1.02486e-31	3.07457e-28	-2.32574	0.76	0.323	2.35294	Fenestrated vessels
Wwtr1	2.07364e-21	6.22093e-18	-0.504963	0.669	0.285	2.34737	Fenestrated vessels
Crim1	1.8774e-37	5.63219e-34	3.82431	0.734	0.313	2.34505	Fenestrated vessels
Thrsp	1.68311e-24	5.04933e-21	-2.71545	0.558	0.239	2.33473	Fenestrated vessels
Prex2	7.70862e-35	2.31259e-31	0.974321	0.558	0.239	2.33473	Fenestrated vessels
Syne1	1.7732e-32	5.31959e-29	-4.8091	0.617	0.272	2.26838	Fenestrated vessels
Ucp2	1.3155e-29	3.9465e-26	-3.80213	0.773	0.341	2.26686	Fenestrated vessels
Pcp4l1	3.49134e-26	1.0474e-22	-2.77129	0.584	0.259	2.25483	Fenestrated vessels
Ahnak	3.68188e-36	1.10456e-32	-2.08647	0.747	0.332	2.25	Fenestrated vessels
Cald1	1.18296e-23	3.54889e-20	-6.72973	0.571	0.255	2.23922	Fenestrated vessels
Pltp	1.5043e-20	4.51289e-17	-3.97749	0.565	0.253	2.2332	Fenestrated vessels
Rhob	1.64795e-35	4.94386e-32	1.82685	0.773	0.348	2.22126	Fenestrated vessels
Mbd1	2.54137e-14	7.62411e-11	3.76748	0.526	0.237	2.21941	Fenestrated vessels
Wasf2	1.47343e-33	4.42029e-30	2.12776	0.682	0.308	2.21429	Fenestrated vessels
Ifitm3	1.57377e-27	4.72132e-24	-0.980697	0.779	0.352	2.21307	Fenestrated vessels
Skil	1.18831e-09	3.56494e-06	-4.03287	0.643	0.291	2.20962	Fenestrated vessels
Mcl1	1.40881e-36	4.22642e-33	2.43291	0.753	0.343	2.19534	Fenestrated vessels
Notch1	8.15254e-26	2.44576e-22	1.70715	0.701	0.321	2.1838	Fenestrated vessels
Irf2bpl	6.9826e-26	2.09478e-22	0.52972	0.714	0.331	2.1571	Fenestrated vessels
Cd2ap	3.07485e-27	9.22454e-24	-4.54782	0.669	0.311	2.15113	Fenestrated vessels
Actg1	1.29866e-27	3.89597e-24	5.6871	0.734	0.342	2.1462	Fenestrated vessels
Tgfb1i1	7.18851e-15	2.15655e-11	-2.56165	0.513	0.24	2.1375	Fenestrated vessels
Nfib	4.45576e-30	1.33673e-26	5.34137	0.825	0.39	2.11538	Fenestrated vessels
Fcgrt	2.62566e-28	7.87697e-25	-3.21887	0.669	0.319	2.09718	Fenestrated vessels
Cd81	5.62124e-36	1.68637e-32	-4.14983	0.838	0.402	2.08458	Fenestrated vessels
H2-T23	2.86629e-13	8.59887e-10	0.531954	0.662	0.318	2.08176	Fenestrated vessels
Tpm4	2.61261e-30	7.83783e-27	0.293506	0.688	0.333	2.06607	Fenestrated vessels
Bst2	4.29283e-23	1.28785e-19	0.54706	0.669	0.324	2.06481	Fenestrated vessels
Iqgap1	1.31199e-33	3.93596e-30	1.30718	0.701	0.34	2.06176	Fenestrated vessels
Actb	8.51327e-32	2.55398e-28	3.47726	0.773	0.375	2.06133	Fenestrated vessels
Itm2b	5.73892e-55	1.72168e-51	9.27723	0.896	0.435	2.05977	Fenestrated vessels
Tagln2	1.04393e-34	3.13179e-31	0.882455	0.753	0.367	2.05177	Fenestrated vessels
Pmp22	5.41281e-22	1.62384e-18	1.55306	0.695	0.34	2.04412	Fenestrated vessels
Klf4	2.09007e-17	6.2702e-14	0.30552	0.539	0.267	2.01873	Fenestrated vessels
Hspa1b	1.12621e-26	3.37864e-23	2.02514	0.513	0.255	2.01176	Fenestrated vessels
Cyth3	9.30264e-22	2.79079e-18	-2.84094	0.519	0.258	2.01163	Fenestrated vessels
Pmepa1	8.90305e-20	2.67091e-16	-5.1767	0.571	0.289	1.97578	Fenestrated vessels
Ptma	3.46673e-20	1.04002e-16	0.611284	0.766	0.391	1.95908	Fenestrated vessels
Qk	1.43565e-18	4.30694e-15	-4.18766	0.747	0.383	1.95039	Fenestrated vessels
Pbx1	1.30428e-22	3.91285e-19	9.00463	0.727	0.373	1.94906	Fenestrated vessels
Ctsl	6.944e-17	2.0832e-13	-3.47528	0.649	0.333	1.94895	Fenestrated vessels
Ier5	3.57893e-23	1.07368e-19	-3.19744	0.604	0.311	1.94212	Fenestrated vessels
Fermt2	5.86947e-26	1.76084e-22	2.19286	0.701	0.361	1.94183	Fenestrated vessels
Myl12a	1.38561e-23	4.15682e-20	-0.606284	0.74	0.387	1.91214	Fenestrated vessels
Bhlhe40	5.07631e-11	1.52289e-07	2.77952	0.532	0.279	1.90681	Fenestrated vessels
Foxp1	5.30032e-14	1.5901e-10	2.17893	0.636	0.334	1.90419	Fenestrated vessels
Cd151	3.90115e-20	1.17035e-16	-1.58613	0.643	0.339	1.89676	Fenestrated vessels
Rps12	4.57172e-21	1.37152e-17	-1.00974	0.799	0.423	1.88889	Fenestrated vessels
Tmbim1	6.76212e-28	2.02864e-24	-0.767575	0.526	0.281	1.87189	Fenestrated vessels
Ppp1r12a	6.44341e-19	1.93302e-15	-5.76681	0.623	0.333	1.87087	Fenestrated vessels
Cavin3	2.98566e-21	8.95697e-18	0.86362	0.688	0.368	1.86957	Fenestrated vessels
Tmem176a	1.01771e-18	3.05313e-15	-4.50611	0.597	0.322	1.85404	Fenestrated vessels
Cavin1	3.96603e-23	1.18981e-19	-4.26312	0.545	0.294	1.85374	Fenestrated vessels
Hes1	2.55117e-19	7.6535e-16	-1.15684	0.532	0.29	1.83448	Fenestrated vessels
Ywhah	7.60421e-19	2.28126e-15	-3.92045	0.532	0.292	1.82192	Fenestrated vessels
Kdm6b	4.88763e-17	1.46629e-13	-0.513833	0.578	0.322	1.79503	Fenestrated vessels
Psmb8	3.29805e-15	9.89416e-12	0.469478	0.552	0.308	1.79221	Fenestrated vessels
Gnas	5.61059e-10	1.68318e-06	-6.39615	0.597	0.336	1.77679	Fenestrated vessels
Utrn	1.72759e-25	5.18276e-22	-5.0015	0.506	0.287	1.76307	Fenestrated vessels
Smpdl3a	2.81274e-14	8.43822e-11	3.16631	0.584	0.333	1.75375	Fenestrated vessels
S100a10	3.74086e-11	1.12226e-07	-1.43914	0.617	0.358	1.72346	Fenestrated vessels
Rps29	8.86258e-19	2.65877e-15	-5.23265	0.74	0.432	1.71296	Fenestrated vessels
Gas6	4.41055e-13	1.32316e-09	-2.67415	0.552	0.323	1.70898	Fenestrated vessels
Mast4	1.5714e-09	4.71419e-06	4.45659	0.519	0.304	1.70724	Fenestrated vessels
Pitpnc1	1.20754e-14	3.62262e-11	-5.40995	0.545	0.321	1.69782	Fenestrated vessels
Rplp1	7.04975e-16	2.11492e-12	-3.19862	0.714	0.423	1.68794	Fenestrated vessels
Zfp36	2.8947e-15	8.68409e-12	2.27703	0.519	0.308	1.68506	Fenestrated vessels
AC160336.1	6.19585e-14	1.85875e-10	0.259591	0.506	0.301	1.68106	Fenestrated vessels
Sparc	6.29769e-13	1.88931e-09	-6.58118	0.649	0.388	1.67268	Fenestrated vessels
Rhoc	7.15238e-14	2.14571e-10	3.882	0.597	0.361	1.65374	Fenestrated vessels
Cited2	5.96587e-14	1.78976e-10	2.80723	0.506	0.306	1.65359	Fenestrated vessels
Btg1	4.11816e-12	1.23545e-08	1.84949	0.61	0.37	1.64865	Fenestrated vessels
Slc3a2	1.31103e-08	3.93309e-05	1.6564	0.539	0.331	1.6284	Fenestrated vessels
H3f3b	1.56627e-10	4.69881e-07	-0.936125	0.656	0.41	1.6	Fenestrated vessels
Sash1	5.01923e-17	1.50577e-13	-2.14863	0.539	0.345	1.56232	Fenestrated vessels
Pnp	4.90911e-11	1.47273e-07	-3.06957	0.545	0.35	1.55714	Fenestrated vessels
Serpinh1	2.22986e-13	6.68959e-10	-1.90946	0.545	0.353	1.54391	Fenestrated vessels
Tspo	9.2765e-12	2.78295e-08	-2.40789	0.623	0.407	1.53071	Fenestrated vessels
Junb	2.68687e-09	8.06061e-06	1.12527	0.513	0.337	1.52226	Fenestrated vessels
Cyba	3.69459e-07	0.00110838	-7.02836	0.532	0.418	1.27273	Fenestrated vessels
Clec5a	7.14334e-189	2.143e-185	12.7521	0.873	0.001	873	Microglia
Tlr7	1.10257e-150	3.30772e-147	16.7346	0.824	0.001	824	Microglia
Clec4a3	3.47672e-153	1.04302e-149	16.2571	0.822	0.001	822	Microglia
Siglech	1.22468e-248	3.67405e-245	14.7553	0.976	0.002	488	Microglia
Hck	1.13387e-227	3.40161e-224	16.9476	0.932	0.002	466	Microglia
P2ry13	5.07107e-218	1.52132e-214	16.1444	0.914	0.002	457	Microglia
Vav1	6.64636e-214	1.99391e-210	12.2477	0.9	0.002	450	Microglia
Ikzf1	9.20119e-197	2.76036e-193	17.0599	0.892	0.002	446	Microglia
Ccl9	2.2137e-171	6.64111e-168	13.7328	0.841	0.002	420.5	Microglia
Clec4a2	5.84869e-124	1.75461e-120	16.5452	0.785	0.002	392.5	Microglia
Fcgr1	2.31083e-247	6.93249e-244	14.0164	0.976	0.003	325.333	Microglia
Itgam	7.69652e-240	2.30895e-236	14.6701	0.963	0.003	321	Microglia
Bcl2a1a	3.23597e-237	9.7079e-234	12.5295	0.946	0.003	315.333	Microglia
Bin2	8.19029e-193	2.45709e-189	15.3461	0.89	0.003	296.667	Microglia
Bcl2a1d	2.24091e-162	6.72272e-159	11.6607	0.846	0.003	282	Microglia
Gm38843	7.13741e-118	2.14122e-114	16.1564	0.77	0.003	256.667	Microglia
Cd33	3.21997e-245	9.65992e-242	13.6385	0.966	0.004	241.5	Microglia
Ms4a6d	7.11716e-231	2.13515e-227	13.2148	0.927	0.004	231.75	Microglia
Ccl6	1.30832e-224	3.92497e-221	18.7728	0.914	0.004	228.5	Microglia
Tlr13	1.79878e-52	5.39634e-49	9.94736	0.65	0.003	216.667	Microglia
Lilrb4a	1.26736e-196	3.80208e-193	11.4863	0.858	0.004	214.5	Microglia
Ptafr	7.86416e-165	2.35925e-161	11.8285	0.853	0.004	213.25	Microglia
Fcgr3	5.20667e-260	1.562e-256	11.7747	0.998	0.005	199.6	Microglia
Cd53	1.18086e-258	3.54259e-255	12.0417	0.995	0.005	199	Microglia
Rac2	5.26326e-240	1.57898e-236	14.8261	0.946	0.005	189.2	Microglia
Csf2rb	1.11266e-193	3.33798e-190	12.3831	0.88	0.005	176	Microglia
Arl11	1.03838e-191	3.11515e-188	12.3489	0.866	0.005	173.2	Microglia
Itgax	9.30835e-178	2.79251e-174	12.095	0.839	0.005	167.8	Microglia
Cd180	5.21409e-141	1.56423e-137	16.9484	0.812	0.005	162.4	Microglia
Nckap1l	3.89473e-238	1.16842e-234	18.4772	0.956	0.006	159.333	Microglia
Cd48	2.06679e-231	6.20038e-228	13.5803	0.944	0.006	157.333	Microglia
Cd84	4.07946e-215	1.22384e-211	11.7688	0.929	0.006	154.833	Microglia
Cd22	1.02084e-193	3.06251e-190	13.5751	0.851	0.006	141.833	Microglia
Cd86	1.78051e-242	5.34154e-239	14.9081	0.963	0.007	137.571	Microglia
Gpr183	8.36594e-197	2.50978e-193	14.9681	0.89	0.008	111.25	Microglia
Cd300c2	1.04421e-259	3.13264e-256	11.3401	0.998	0.009	110.889	Microglia
Aif1	2.74622e-259	8.23867e-256	11.6187	0.995	0.009	110.556	Microglia
Cx3cr1	3.78207e-251	1.13462e-247	10.4604	0.99	0.009	110	Microglia
Cybb	6.42545e-100	1.92764e-96	10.9156	0.733	0.007	104.714	Microglia
Tnfaip8l2	7.9947e-228	2.39841e-224	13.3713	0.941	0.009	104.556	Microglia
Bcl2a1b	8.99186e-253	2.69756e-249	12.6149	0.988	0.01	98.8	Microglia
Ly9	3.38707e-207	1.01612e-203	11.2095	0.878	0.009	97.5556	Microglia
Sla	5.84038e-162	1.75211e-158	11.7169	0.829	0.009	92.1111	Microglia
Tbxas1	7.60189e-221	2.28057e-217	14.8387	0.917	0.01	91.7	Microglia
Pld4	2.56302e-256	7.68907e-253	16.3145	0.995	0.011	90.4545	Microglia
Osm	1.13976e-146	3.41928e-143	12.7619	0.809	0.009	89.8889	Microglia
Myo1f	5.96025e-208	1.78808e-204	11.9186	0.89	0.01	89	Microglia
Fcrls	2.63731e-248	7.91194e-245	13.1753	0.971	0.011	88.2727	Microglia
Arhgap30	8.03529e-121	2.41059e-117	9.55064	0.768	0.009	85.3333	Microglia
Ticam2	2.3599e-119	7.07969e-116	10.1773	0.753	0.009	83.6667	Microglia
Cd52	3.32411e-255	9.97234e-252	10.9793	0.985	0.012	82.0833	Microglia
Cd300lf	9.763e-143	2.9289e-139	10.6334	0.782	0.01	78.2	Microglia
P2ry6	1.37495e-211	4.12484e-208	17.3435	0.917	0.012	76.4167	Microglia
Tnf	5.26199e-151	1.5786e-147	13.5857	0.839	0.011	76.2727	Microglia
Spi1	9.42409e-256	2.82723e-252	12.5196	0.988	0.013	76	Microglia
Gpr65	5.86324e-214	1.75897e-210	14.9203	0.902	0.012	75.1667	Microglia
Itgb2	3.68597e-239	1.10579e-235	12.4207	0.958	0.013	73.6923	Microglia
Blnk	2.61393e-232	7.8418e-229	12.6265	0.936	0.013	72	Microglia
Ifi207	4.52108e-120	1.35632e-116	13.2571	0.77	0.011	70	Microglia
Gp9	1.03574e-127	3.10722e-124	10.4048	0.77	0.011	70	Microglia
Cst7	2.20999e-88	6.62997e-85	12.2359	0.687	0.01	68.7	Microglia
Trem2	2.85933e-260	8.57799e-257	11.8978	1	0.015	66.6667	Microglia
Ms4a6b	2.87428e-59	8.62283e-56	8.63471	0.655	0.01	65.5	Microglia
Havcr2	7.31965e-222	2.19589e-218	11.9835	0.917	0.014	65.5	Microglia
Il1a	2.69585e-145	8.08756e-142	9.61392	0.829	0.013	63.7692	Microglia
Ptprc	4.27892e-237	1.28368e-233	13.3019	0.954	0.015	63.6	Microglia
Il10ra	5.62061e-179	1.68618e-175	12.2193	0.875	0.015	58.3333	Microglia
Evi2a	1.40843e-190	4.22529e-187	7.51647	0.905	0.016	56.5625	Microglia
Csf1r	2.50578e-260	7.51735e-257	11.8156	1	0.018	55.5556	Microglia
Lilra5	2.72427e-183	8.17282e-180	10.1069	0.841	0.016	52.5625	Microglia
Pik3cg	5.18714e-204	1.55614e-200	12.3803	0.892	0.017	52.4706	Microglia
Il21r	1.08026e-200	3.24078e-197	13.4115	0.888	0.017	52.2353	Microglia
Gpr84	3.01338e-189	9.04014e-186	10.9175	0.88	0.017	51.7647	Microglia
C3ar1	5.78886e-246	1.73666e-242	11.5617	0.973	0.019	51.2105	Microglia
Neurl3	7.84154e-152	2.35246e-148	10.2587	0.812	0.016	50.75	Microglia
Rhoh	2.42632e-209	7.27895e-206	10.751	0.902	0.018	50.1111	Microglia
H2-Oa	2.3057e-194	6.9171e-191	13.1426	0.861	0.018	47.8333	Microglia
Susd3	2.13974e-224	6.41921e-221	18.3113	0.924	0.02	46.2	Microglia
Dock2	8.16817e-223	2.45045e-219	13.4051	0.919	0.02	45.95	Microglia
Ccl22	4.42268e-102	1.3268e-98	11.1408	0.729	0.016	45.5625	Microglia
Fcgr4	6.02021e-208	1.80606e-204	13.452	0.888	0.021	42.2857	Microglia
Ccr1	2.3599e-183	7.07971e-180	10.4651	0.844	0.02	42.2	Microglia
Slamf9	3.45856e-170	1.03757e-166	12.2957	0.839	0.02	41.95	Microglia
Laptm5	1.29493e-257	3.8848e-254	10.7957	0.998	0.024	41.5833	Microglia
Ctla2b	4.50361e-35	1.35108e-31	4.65152	0.579	0.014	41.3571	Microglia
Selplg	1.33121e-252	3.99362e-249	11.3918	0.988	0.024	41.1667	Microglia
Csf3r	5.44582e-138	1.63375e-134	11.3931	0.814	0.02	40.7	Microglia
Gpr34	5.40236e-257	1.62071e-253	11.8075	0.995	0.025	39.8	Microglia
C1qc	4.15314e-260	1.24594e-256	10.2756	1	0.026	38.4615	Microglia
Tyrobp	4.24271e-260	1.27281e-256	11.2112	0.998	0.026	38.3846	Microglia
Nlrp3	9.51424e-168	2.85427e-164	12.679	0.858	0.023	37.3043	Microglia
Fcer1g	3.94273e-260	1.18282e-256	10.8236	1	0.028	35.7143	Microglia
Ly86	3.61076e-259	1.08323e-255	11.7898	0.993	0.028	35.4643	Microglia
Ifi209	1.39421e-43	4.18263e-40	10.231	0.619	0.018	34.3889	Microglia
Cyp4f18	8.31219e-88	2.49366e-84	8.94583	0.704	0.021	33.5238	Microglia
Clec10a	8.9968e-159	2.69904e-155	4.04922	0.812	0.025	32.48	Microglia
Rgs1	7.61445e-181	2.28434e-177	12.6286	0.873	0.027	32.3333	Microglia
Ncf4	5.45072e-204	1.63522e-200	11.9985	0.888	0.028	31.7143	Microglia
Lyl1	4.30194e-203	1.29058e-199	6.50503	0.885	0.028	31.6071	Microglia
Ltc4s	8.25648e-247	2.47694e-243	13.2021	0.971	0.031	31.3226	Microglia
Ighm	1.18429e-224	3.55287e-221	11.8419	0.932	0.03	31.0667	Microglia
Arhgap9	1.59654e-154	4.78962e-151	10.4296	0.809	0.027	29.963	Microglia
Slc11a1	2.82499e-238	8.47497e-235	10.7181	0.956	0.034	28.1176	Microglia
Samsn1	2.14833e-234	6.445e-231	13.367	0.946	0.034	27.8235	Microglia
Lrrc25	1.73517e-135	5.20552e-132	12.7889	0.8	0.029	27.5862	Microglia
Ccl12	3.23229e-103	9.69688e-100	14.4602	0.733	0.027	27.1481	Microglia
Ctss	7.66088e-260	2.29826e-256	9.99398	1	0.037	27.027	Microglia
Lcp1	2.00291e-234	6.00873e-231	9.77811	0.963	0.036	26.75	Microglia
Ms4a4c	1.89551e-58	5.68652e-55	8.69095	0.648	0.025	25.92	Microglia
2010013B24Rik	3.75241e-71	1.12572e-67	9.34963	0.67	0.026	25.7692	Microglia
P2ry12	2.82877e-243	8.4863e-240	12.2129	0.976	0.038	25.6842	Microglia
Rasal3	3.09818e-137	9.29454e-134	10.9163	0.787	0.031	25.3871	Microglia
Lyz2	3.19025e-256	9.57075e-253	9.81217	0.995	0.04	24.875	Microglia
Abi3	4.77182e-209	1.43155e-205	7.61786	0.912	0.038	24	Microglia
Hcls1	4.66846e-198	1.40054e-194	9.98062	0.883	0.037	23.8649	Microglia
C1qa	7.01651e-260	2.10495e-256	10.1293	1	0.042	23.8095	Microglia
Plxna4os1	8.08089e-132	2.42427e-128	7.45055	0.775	0.034	22.7941	Microglia
Gm46224	2.72482e-33	8.17446e-30	9.96629	0.589	0.026	22.6538	Microglia
Fcrl1	1.46278e-85	4.38834e-82	9.56231	0.697	0.031	22.4839	Microglia
Slc15a3	6.65434e-218	1.9963e-214	11.7539	0.924	0.042	22	Microglia
Adora3	1.0269e-109	3.08069e-106	10.4871	0.746	0.034	21.9412	Microglia
Lilr4b	4.33633e-18	1.3009e-14	13.4874	0.543	0.025	21.72	Microglia
Siglece	3.61203e-198	1.08361e-194	12.1367	0.875	0.041	21.3415	Microglia
Was	1.85419e-129	5.56257e-126	9.62549	0.773	0.037	20.8919	Microglia
Lat2	1.26808e-222	3.80425e-219	14.9576	0.927	0.045	20.6	Microglia
Arhgap45	1.29672e-212	3.89017e-209	9.55348	0.902	0.045	20.0444	Microglia
C1qb	9.08152e-260	2.72446e-256	9.73264	1	0.05	20	Microglia
Pilra	9.5049e-68	2.85147e-64	8.47814	0.672	0.034	19.7647	Microglia
Ccr5	1.36737e-181	4.1021e-178	13.5844	0.873	0.045	19.4	Microglia
Dusp27	3.92428e-83	1.17728e-79	2.98652	0.604	0.032	18.875	Microglia
Ip6k3	3.70803e-163	1.11241e-159	0.406155	0.826	0.044	18.7727	Microglia
[truncated: 4,629 more rows]

## Sheet: S2B Feature list (Fig.1e)
gene_name	p_val	p_val_adj	avg_log2FC	pct.1	pct.2	diff (pct.1/pct.2)	cluster
1110004E09Rik	4.80612e-07	0.0075855	-0.306252	0.571	0.68	0.839706	alpha 1
1500009L16Rik	2.11425e-08	0.000333692	0.272573	0.378	0.224	1.6875	alpha 1
1500015O10Rik	3.20941e-30	5.06542e-26	-1.18643	0.175	0.567	0.308642	alpha 1
1700001C02Rik	7.41852e-11	1.17086e-06	-0.949084	0.207	0.365	0.567123	alpha 1
1700001L19Rik	1.93014e-13	3.04634e-09	-0.578218	0.167	0.384	0.434896	alpha 1
1700003F12Rik	2.57502e-18	4.06415e-14	-0.577968	0.055	0.308	0.178571	alpha 1
1700007G11Rik	9.34529e-08	0.00147497	-0.588127	0.287	0.428	0.670561	alpha 1
1700012B09Rik	6.85642e-12	1.08215e-07	-1.06449	0.324	0.478	0.677824	alpha 1
1700024G13Rik	5.99965e-16	9.46925e-12	-1.12242	0.135	0.357	0.378151	alpha 1
1700063D05Rik	3.05795e-08	0.000482636	-0.290506	0.076	0.224	0.339286	alpha 1
2310022B05Rik	1.807e-19	2.852e-15	0.468567	0.578	0.313	1.84665	alpha 1
2700046G09Rik	8.95647e-09	0.00014136	-0.334256	0.171	0.336	0.508929	alpha 1
2810459M11Rik	2.6652e-17	4.20649e-13	0.380989	0.338	0.129	2.62016	alpha 1
4930447C04Rik	3.84338e-10	6.066e-06	-0.282277	0.018	0.162	0.111111	alpha 1
4931406C07Rik	3.44535e-14	5.43779e-10	-0.371667	0.167	0.42	0.397619	alpha 1
6030419C18Rik	1.49203e-20	2.35488e-16	0.283486	0.142	0.018	7.88889	alpha 1
6820408C15Rik	4.12917e-07	0.00651707	-0.287261	0.113	0.25	0.452	alpha 1
A2m	3.77679e-20	5.9609e-16	-1.15895	0.015	0.272	0.0551471	alpha 1
Abca1	2.95073e-16	4.65713e-12	-0.480299	0.215	0.478	0.449791	alpha 1
Abca8a	4.995e-13	7.88361e-09	-0.510641	0.018	0.195	0.0923077	alpha 1
Ablim1	5.28172e-12	8.33614e-08	-0.463059	0.171	0.377	0.453581	alpha 1
Acsbg1	3.23244e-26	5.10176e-22	0.384515	0.385	0.115	3.34783	alpha 1
Actn1	2.72988e-08	0.000430857	-0.326814	0.211	0.384	0.549479	alpha 1
Acvr1	3.00008e-11	4.73503e-07	-0.281788	0.058	0.235	0.246809	alpha 1
Acyp1	6.24398e-13	9.85487e-09	-0.332035	0.276	0.514	0.536965	alpha 1
Adgrb3	9.23501e-08	0.00145756	0.27153	0.269	0.14	1.92143	alpha 1
Adgrg1	1.9494e-20	3.07674e-16	0.420504	0.495	0.224	2.20982	alpha 1
Adm	3.60998e-18	5.69763e-14	-0.866104	0.015	0.249	0.060241	alpha 1
Adora2b	8.27829e-13	1.30656e-08	-0.286322	0.011	0.182	0.0604396	alpha 1
Adss	9.95183e-10	1.5707e-05	-0.306278	0.229	0.427	0.5363	alpha 1
Aebp1	7.31591e-16	1.15467e-11	-0.718877	0.124	0.367	0.337875	alpha 1
Agt	7.71487e-53	1.21764e-48	0.470302	0.433	0.07	6.18571	alpha 1
Ahsa1	1.91211e-07	0.00301789	-0.279564	0.567	0.719	0.788595	alpha 1
Aldoa-ENSMUSG00000030695	2.08318e-19	3.28788e-15	0.398968	0.989	0.978	1.01125	alpha 1
Aldoc	7.19098e-12	1.13495e-07	0.358827	0.927	0.724	1.28039	alpha 1
Amotl2	1.39417e-11	2.20043e-07	-0.389454	0.258	0.487	0.529774	alpha 1
Ank2	7.63943e-08	0.00120573	0.384066	0.785	0.642	1.22274	alpha 1
Ankrd44	3.00822e-13	4.74788e-09	-0.37432	0.062	0.263	0.235741	alpha 1
Ankrd66	4.88352e-11	7.70767e-07	-0.372419	0.087	0.275	0.316364	alpha 1
Antxr1	4.29044e-15	6.7716e-11	-0.572062	0.385	0.618	0.622977	alpha 1
Antxr2	1.2577e-11	1.98502e-07	-0.259417	0.015	0.173	0.0867052	alpha 1
Anxa1	1.46927e-09	2.31894e-05	0.435712	0.48	0.298	1.61074	alpha 1
Anxa11	7.6639e-12	1.20959e-07	-0.454789	0.244	0.452	0.539823	alpha 1
Anxa2	1.82084e-27	2.87383e-23	-0.652557	0.705	0.899	0.784205	alpha 1
Ap3m1	4.55109e-09	7.18298e-05	-0.350384	0.138	0.307	0.449511	alpha 1
Apobec2	3.19619e-16	5.04454e-12	0.370856	0.324	0.121	2.67769	alpha 1
Apoe	1.66203e-24	2.62318e-20	0.574649	1	1	1	alpha 1
Ar	2.80779e-07	0.00443153	0.298088	0.247	0.131	1.8855	alpha 1
Arap2	3.88873e-10	6.13758e-06	0.415932	0.615	0.456	1.34868	alpha 1
Arhgap18	2.18041e-11	3.44134e-07	-0.3275	0.051	0.226	0.225664	alpha 1
Arl4c	4.3968e-12	6.93946e-08	-0.366001	0.24	0.464	0.517241	alpha 1
Arnt2	2.96798e-10	4.68436e-06	0.250089	0.295	0.14	2.10714	alpha 1
Arvcf	3.03e-07	0.00478225	-0.268724	0.185	0.338	0.547337	alpha 1
Asap1	3.75839e-07	0.00593187	-0.271014	0.36	0.532	0.676692	alpha 1
Ascc1	4.54623e-15	7.17531e-11	-1.36249	0.247	0.453	0.545254	alpha 1
Asphd2	5.04124e-21	7.95659e-17	0.393523	0.349	0.12	2.90833	alpha 1
Asrgl1	3.59377e-20	5.67204e-16	0.621126	0.76	0.544	1.39706	alpha 1
Atp1a1	2.05902e-08	0.000324975	-0.311983	0.8	0.91	0.879121	alpha 1
Atp1a2	3.39467e-37	5.35781e-33	0.556087	0.895	0.63	1.42063	alpha 1
Atp1b2	9.39584e-52	1.48295e-47	0.798654	0.949	0.721	1.31623	alpha 1
Atp5d	8.82952e-12	1.39356e-07	0.334151	0.942	0.892	1.05605	alpha 1
Atxn10	4.38279e-08	0.000691735	0.276649	0.771	0.732	1.05328	alpha 1
Avpi1	7.66358e-12	1.20954e-07	-0.495615	0.265	0.469	0.565032	alpha 1
Baalc	6.51009e-16	1.02749e-11	-0.471825	0.011	0.219	0.0502283	alpha 1
Barx2	3.76013e-14	5.93462e-10	-0.389381	0.007	0.193	0.0362694	alpha 1
Basp1	1.13931e-25	1.79817e-21	0.735764	0.938	0.691	1.35745	alpha 1
Baz2b	1.14262e-07	0.0018034	-0.268032	0.255	0.426	0.598592	alpha 1
BC051019	1.2225e-14	1.92947e-10	-0.416683	0.015	0.209	0.0717703	alpha 1
Bloc1s1	4.10147e-12	6.47335e-08	0.388514	0.815	0.73	1.11644	alpha 1
Bola3	7.24297e-10	1.14316e-05	-0.31133	0.52	0.704	0.738636	alpha 1
Bri3	3.15665e-09	4.98214e-05	-0.330934	0.847	0.905	0.935912	alpha 1
Cab39l	1.41459e-11	2.23265e-07	-0.310228	0.16	0.37	0.432432	alpha 1
Cabcoco1	2.299e-12	3.62851e-08	-0.494538	0.073	0.265	0.275472	alpha 1
Cacna1s	5.17289e-09	8.16437e-05	-0.35664	0.029	0.163	0.177914	alpha 1
Cacna2d2	1.34653e-17	2.12523e-13	-0.627216	0.04	0.278	0.143885	alpha 1
Cacnb4	4.19414e-12	6.6196e-08	-0.306547	0.029	0.204	0.142157	alpha 1
Cacybp	9.38558e-08	0.00148133	-0.261831	0.724	0.843	0.858837	alpha 1
Calb1	2.65907e-17	4.1968e-13	-0.873865	0.04	0.276	0.144928	alpha 1
Cald1	9.89001e-21	1.56094e-16	-0.68115	0.215	0.515	0.417476	alpha 1
Calm2	2.68748e-07	0.00424165	-0.393949	0.971	0.973	0.997945	alpha 1
Calml4	1.96058e-07	0.00309439	-0.762372	0.465	0.56	0.830357	alpha 1
Capg	4.10154e-07	0.00647346	-0.257775	0.131	0.275	0.476364	alpha 1
Car9	3.26922e-15	5.1598e-11	-0.470131	0.007	0.204	0.0343137	alpha 1
Cav2	1.1081e-08	0.000174891	0.366425	0.571	0.428	1.33411	alpha 1
Cavin2	1.11276e-08	0.000175626	-0.25489	0.025	0.152	0.164474	alpha 1
Cavin3	5.89792e-18	9.30868e-14	0.452016	0.898	0.7	1.28286	alpha 1
Ccdc113	2.80707e-07	0.0044304	-0.506741	0.382	0.496	0.770161	alpha 1
Ccdc121	4.58644e-09	7.23878e-05	-0.497882	0.135	0.291	0.463918	alpha 1
Ccdc153	3.47643e-14	5.48684e-10	-2.31226	0.185	0.374	0.494652	alpha 1
Ccdc189	1.56039e-08	0.000246277	-0.312896	0.342	0.512	0.667969	alpha 1
Ccdc33	6.68559e-16	1.05519e-11	-0.745561	0.073	0.301	0.242525	alpha 1
Ccdc34	1.16779e-09	1.84312e-05	-0.449909	0.611	0.766	0.79765	alpha 1
Ccdc78	1.06551e-13	1.6817e-09	-0.371229	0.004	0.18	0.0222222	alpha 1
Ccdc85a	2.06368e-11	3.2571e-07	0.334679	0.367	0.189	1.9418	alpha 1
Cd302	1.415e-08	0.000223329	-0.343478	0.28	0.451	0.620843	alpha 1
Cd44	2.06662e-07	0.00326174	-0.320091	0.265	0.419	0.632458	alpha 1
Cd59a	1.90773e-38	3.01098e-34	1.14609	0.52	0.188	2.76596	alpha 1
Cd59b	6.76629e-10	1.06792e-05	0.338565	0.382	0.211	1.81043	alpha 1
Cd63	1.21423e-29	1.91641e-25	0.505472	1	0.995	1.00503	alpha 1
Cd81	2.51322e-45	3.96662e-41	0.612076	1	0.991	1.00908	alpha 1
Cd9	3.33059e-20	5.25667e-16	0.424546	1	0.992	1.00806	alpha 1
Cdc14a	1.66059e-09	2.62091e-05	-0.309255	0.335	0.54	0.62037	alpha 1
Cdh2	2.92567e-19	4.61759e-15	-0.799602	0.582	0.732	0.795082	alpha 1
Cdhr3	3.70509e-15	5.84774e-11	-0.596791	0.062	0.282	0.219858	alpha 1
Cdhr4	5.47763e-20	8.64534e-16	-0.825065	0.004	0.253	0.0158103	alpha 1
Cds2	5.04164e-08	0.000795723	-0.284131	0.215	0.392	0.548469	alpha 1
Cep126	3.52327e-07	0.00556077	-0.286486	0.305	0.477	0.639413	alpha 1
Cep164	2.14935e-07	0.00339231	-0.264061	0.258	0.42	0.614286	alpha 1
Cep290	4.78139e-07	0.00754646	-0.323474	0.327	0.487	0.671458	alpha 1
Cers2	3.71911e-10	5.86987e-06	-0.388081	0.364	0.551	0.660617	alpha 1
Ces1d	8.35891e-14	1.31929e-09	-0.359481	0.007	0.188	0.037234	alpha 1
Cetn4	1.46491e-07	0.00231206	-0.475261	0.451	0.57	0.791228	alpha 1
Cfap161	6.32224e-09	9.97839e-05	-0.458026	0.247	0.405	0.609877	alpha 1
Cfap20	1.51786e-11	2.39564e-07	-0.407497	0.582	0.771	0.754864	alpha 1
Cfap36	2.30685e-07	0.0036409	-0.264753	0.647	0.802	0.806733	alpha 1
Cfap53	7.58416e-10	1.19701e-05	-0.339219	0.171	0.363	0.471074	alpha 1
Cfap57	7.47634e-08	0.00117999	-0.266365	0.073	0.209	0.349282	alpha 1
Cfap65	3.62019e-08	0.000571374	-0.413361	0.222	0.376	0.590426	alpha 1
Cfap77	4.72696e-09	7.46057e-05	-0.410629	0.12	0.279	0.430108	alpha 1
Cfl1	6.86732e-09	0.000108387	0.263178	0.982	0.972	1.01029	alpha 1
Chek2	3.61438e-12	5.70458e-08	-0.510575	0.08	0.271	0.295203	alpha 1
Chl1	4.23549e-30	6.68488e-26	0.315014	0.182	0.018	10.1111	alpha 1
Cidea	1.50317e-09	2.37245e-05	0.307735	0.411	0.237	1.73418	alpha 1
Cldn10	9.06004e-10	1.42995e-05	-1.6093	0.324	0.46	0.704348	alpha 1
Clmn	1.54136e-11	2.43273e-07	-0.271816	0.022	0.184	0.119565	alpha 1
Cmss1	2.09294e-07	0.00330329	-0.302787	0.255	0.408	0.625	alpha 1
Cmtm8	4.77061e-13	7.52946e-09	-0.303234	0.007	0.178	0.0393258	alpha 1
Cntn1	3.84115e-29	6.06248e-25	0.624951	0.396	0.124	3.19355	alpha 1
Col25a1	5.26366e-26	8.30764e-22	-2.08063	0.015	0.328	0.0457317	alpha 1
Col27a1	8.84541e-14	1.39607e-09	-0.394349	0.069	0.281	0.245552	alpha 1
Col6a5	2.13135e-08	0.000336391	-0.309794	0	0.105	0	alpha 1
Col8a2	1.96727e-12	3.10494e-08	-0.3434	0.029	0.21	0.138095	alpha 1
Cox6a2	1.63075e-35	2.57382e-31	0.985033	0.367	0.09	4.07778	alpha 1
Cpd	5.01791e-08	0.000791977	-0.299048	0.436	0.611	0.713584	alpha 1
Cpe	1.50829e-57	2.38054e-53	1.30953	1	0.915	1.0929	alpha 1
Cpn1	3.27083e-12	5.16234e-08	-0.364621	0.033	0.211	0.156398	alpha 1
Cpne5	2.36901e-17	3.73901e-13	0.330218	0.185	0.043	4.30233	alpha 1
Creb5	3.36103e-11	5.30472e-07	-0.312192	0.138	0.344	0.401163	alpha 1
Crocc	3.5281e-08	0.00055684	-0.36357	0.145	0.298	0.486577	alpha 1
Cryab	1.2491e-22	1.97145e-18	0.565031	0.625	0.344	1.81686	alpha 1
Crygn	1.51078e-13	2.38446e-09	-0.649842	0.084	0.291	0.28866	alpha 1
Cryzl2	2.29819e-11	3.62723e-07	-0.429034	0.265	0.472	0.561441	alpha 1
Csad	1.63751e-08	0.000258449	-0.268159	0.276	0.465	0.593548	alpha 1
Cspg5	6.95846e-60	1.09825e-55	1.2715	0.735	0.271	2.71218	alpha 1
Csrp2	2.49084e-17	3.9313e-13	-0.946876	0.164	0.408	0.401961	alpha 1
Cst3	9.86654e-45	1.55724e-40	1.04289	1	0.998	1.002	alpha 1
Cthrc1	3.46007e-13	5.46102e-09	-0.349159	0.007	0.18	0.0388889	alpha 1
Ctnnbip1	1.84578e-07	0.00291319	-0.262695	0.178	0.335	0.531343	alpha 1
Cxcl12	2.46465e-15	3.88996e-11	0.289818	0.204	0.058	3.51724	alpha 1
Cyb561	2.08351e-14	3.2884e-10	-0.41957	0.084	0.307	0.273616	alpha 1
Cyba	7.8164e-13	1.23366e-08	0.376459	0.88	0.741	1.18758	alpha 1
Cybrd1	1.77228e-09	2.79718e-05	-0.268437	0.073	0.233	0.313305	alpha 1
Cyp2j9	1.30058e-13	2.0527e-09	0.335931	0.302	0.122	2.47541	alpha 1
Cyp51	3.34248e-19	5.27543e-15	0.521339	0.393	0.164	2.39634	alpha 1
Cyr61	9.83052e-10	1.55155e-05	-0.641993	0.618	0.775	0.797419	alpha 1
Cysltr1	2.19205e-09	3.45971e-05	-0.316602	0	0.118	0	alpha 1
Cystm1	2.4276e-14	3.83148e-10	-0.371506	0.807	0.932	0.86588	alpha 1
Dclk1	1.80082e-16	2.84224e-12	0.526875	0.724	0.517	1.40039	alpha 1
Ddah1	3.4743e-12	5.48348e-08	0.351074	0.553	0.329	1.68085	alpha 1
Ddr1	1.23836e-13	1.95451e-09	-0.592115	0.48	0.675	0.711111	alpha 1
Deptor	5.46693e-21	8.62845e-17	-0.736053	0.08	0.364	0.21978	alpha 1
Dgat2	2.94567e-10	4.64916e-06	-0.465937	0.124	0.303	0.409241	alpha 1
Dhrs1	9.25154e-39	1.46017e-34	1.06937	0.84	0.61	1.37705	alpha 1
Dhrs7	1.2078e-16	1.90627e-12	-0.514162	0.735	0.874	0.840961	alpha 1
Dio2	1.31557e-16	2.07636e-12	-0.571807	0.04	0.272	0.147059	alpha 1
Dlk1	1.24318e-10	1.96211e-06	-1.63906	0.022	0.169	0.130178	alpha 1
Dmkn	3.88573e-11	6.13285e-07	-0.716611	0.185	0.368	0.502717	alpha 1
Dnah10	3.59706e-09	5.67725e-05	-0.320506	0.062	0.215	0.288372	alpha 1
Dnah12	4.76273e-09	7.51702e-05	-0.614005	0.222	0.379	0.585752	alpha 1
Dnah3	2.99359e-11	4.72478e-07	-0.319578	0.018	0.175	0.102857	alpha 1
Dnaic2	1.26151e-08	0.000199104	-0.331763	0.135	0.297	0.454545	alpha 1
Dnajb1	1.02501e-09	1.61777e-05	-0.848153	0.295	0.477	0.618449	alpha 1
Dnajc6	7.99046e-12	1.26113e-07	-0.342056	0.025	0.194	0.128866	alpha 1
Dnajc7	2.64215e-10	4.1701e-06	-0.638325	0.545	0.668	0.815868	alpha 1
Dthd1	3.15426e-13	4.97837e-09	-0.329765	0.011	0.187	0.0588235	alpha 1
Dtna	2.03063e-13	3.20494e-09	0.478591	0.778	0.617	1.26094	alpha 1
Dusp14	1.51865e-08	0.000239689	-0.323191	0.182	0.348	0.522989	alpha 1
Dusp6	2.65156e-11	4.18496e-07	-0.456241	0.076	0.26	0.292308	alpha 1
Dync2h1	1.59912e-07	0.00252389	-0.272325	0.32	0.494	0.647773	alpha 1
Dync2li1	8.70571e-08	0.00137402	-0.31486	0.578	0.721	0.801664	alpha 1
Ednrb	1.24619e-16	1.96687e-12	0.450419	0.433	0.201	2.15423	alpha 1
Eea1	1.39571e-09	2.20285e-05	-0.413668	0.393	0.565	0.695575	alpha 1
Eef1a2	1.95638e-37	3.08775e-33	0.559375	0.175	0.008	21.875	alpha 1
Efcab10	1.97466e-14	3.11661e-10	-1.01331	0.215	0.423	0.508274	alpha 1
Efna5	4.09709e-09	6.46643e-05	-0.340387	0.204	0.382	0.534031	alpha 1
Eif1b	9.56791e-31	1.5101e-26	0.700676	0.931	0.868	1.07258	alpha 1
Eif4g3	1.19343e-11	1.88359e-07	-0.31551	0.262	0.497	0.527163	alpha 1
Emb	7.41633e-10	1.17052e-05	-0.336574	0.087	0.263	0.330798	alpha 1
Emp2	2.0257e-21	3.19716e-17	0.639256	0.607	0.348	1.74425	alpha 1
Epha4	2.87592e-10	4.53907e-06	-0.251774	0.007	0.143	0.048951	alpha 1
Ephx4	2.92866e-12	4.6223e-08	-0.324697	0.109	0.321	0.339564	alpha 1
Erich2	1.3433e-07	0.00212013	-0.337496	0.153	0.299	0.511706	alpha 1
Evi5	4.22022e-07	0.00666077	0.292265	0.622	0.488	1.27459	alpha 1
Ext1	2.23708e-15	3.53078e-11	-0.36859	0.131	0.379	0.345646	alpha 1
F11r	1.41359e-13	2.23106e-09	-0.297059	0.015	0.198	0.0757576	alpha 1
Fabp5	4.17804e-22	6.5942e-18	0.858277	0.858	0.568	1.51056	alpha 1
Fabp7	1.76934e-21	2.79254e-17	0.559549	0.593	0.313	1.89457	alpha 1
Fam107a	6.06293e-26	9.56913e-22	0.596789	0.618	0.318	1.9434	alpha 1
Fam107b	4.84397e-09	7.64524e-05	-0.290133	0.084	0.241	0.348548	alpha 1
Fam117a	1.56637e-13	2.4722e-09	-0.322143	0.058	0.264	0.219697	alpha 1
Fam166b	5.49726e-07	0.00867632	-0.408349	0.385	0.518	0.743243	alpha 1
Fam189a2	1.24368e-11	1.9629e-07	0.431631	0.738	0.562	1.31317	alpha 1
Fam19a5	4.5366e-08	0.000716012	0.297849	0.465	0.313	1.48562	alpha 1
Fam216b	2.60055e-10	4.10445e-06	-0.414669	0.113	0.296	0.381757	alpha 1
Fam81b	3.54163e-14	5.58975e-10	-0.45913	0.033	0.234	0.141026	alpha 1
Fam92b	1.01724e-13	1.6055e-09	-0.558757	0.102	0.315	0.32381	alpha 1
Fasn	1.63635e-07	0.00258265	0.320399	0.484	0.339	1.42773	alpha 1
Fat1	2.38021e-09	3.75669e-05	-0.282458	0.204	0.39	0.523077	alpha 1
Fat3	9.81441e-16	1.54901e-11	-0.585915	0.131	0.374	0.350267	alpha 1
Fbl	3.50124e-09	5.52601e-05	-0.259277	0.225	0.424	0.53066	alpha 1
Fbln5	8.95284e-12	1.41303e-07	-0.300314	0.007	0.162	0.0432099	alpha 1
Fbln7	5.82495e-13	9.19352e-09	-0.355939	0.022	0.202	0.108911	alpha 1
Fbxo36	1.65727e-11	2.61566e-07	-0.492489	0.349	0.539	0.647495	alpha 1
Fcgr2b	6.99963e-25	1.10475e-20	0.329912	0.12	0.007	17.1429	alpha 1
Fdft1	1.31468e-09	2.07495e-05	0.292772	0.331	0.175	1.89143	alpha 1
Fdps	1.76077e-15	2.77903e-11	0.589782	0.48	0.271	1.77122	alpha 1
Fermt2	6.65463e-21	1.0503e-16	0.528687	0.8	0.61	1.31148	alpha 1
Fez1	1.1521e-17	1.81837e-13	0.501772	0.873	0.743	1.17497	alpha 1
Fgfr1	5.47441e-19	8.64026e-15	-0.582446	0.265	0.537	0.493482	alpha 1
Fgfr2	4.53669e-07	0.00716025	-0.254553	0.182	0.331	0.549849	alpha 1
Fgl2	6.89907e-36	1.08888e-31	0.619727	0.327	0.065	5.03077	alpha 1
Fhad1	1.37321e-14	2.16734e-10	-0.438813	0.32	0.572	0.559441	alpha 1
Fhl1	1.52913e-12	2.41343e-08	-0.425553	0.593	0.783	0.757344	alpha 1
Fjx1	1.51551e-12	2.39194e-08	0.383566	0.545	0.32	1.70312	alpha 1
Flt1	2.1857e-27	3.44969e-23	0.575493	0.273	0.059	4.62712	alpha 1
Fmc1	5.43587e-15	8.57943e-11	0.43703	0.818	0.688	1.18895	alpha 1
Fmo1	1.73254e-26	2.73447e-22	0.592231	0.535	0.235	2.2766	alpha 1
Fndc3c1	1.46069e-21	2.3054e-17	-1.38756	0.004	0.271	0.0147601	alpha 1
Fndc4	5.14285e-16	8.11695e-12	0.359382	0.4	0.179	2.23464	alpha 1
Fndc5	6.41008e-10	1.0117e-05	-0.28025	0.025	0.171	0.146199	alpha 1
Folr1	1.40077e-10	2.21083e-06	-0.428861	0.047	0.209	0.22488	alpha 1
Foxj1	5.21084e-09	8.22427e-05	-0.745692	0.382	0.506	0.754941	alpha 1
Foxo1	1.18316e-07	0.00186739	-0.269362	0.313	0.489	0.640082	alpha 1
Fstl1	1.0694e-13	1.68784e-09	-0.539956	0.135	0.353	0.382436	alpha 1
Fut9	1.01226e-09	1.59765e-05	0.284622	0.415	0.233	1.78112	alpha 1
Fxyd1	1.47383e-65	2.32614e-61	1.07924	0.993	0.894	1.11074	alpha 1
Fzd5	8.78831e-17	1.38706e-12	-1.08651	0.284	0.499	0.569138	alpha 1
Gadd45g	1.05907e-35	1.67154e-31	1.74416	0.647	0.313	2.06709	alpha 1
Galk1	1.59391e-08	0.000251566	-0.283482	0.269	0.446	0.603139	alpha 1
Gapdh	1.31758e-08	0.000207954	0.33477	0.993	0.984	1.00915	alpha 1
Gas6	3.64665e-08	0.00057555	-0.471692	0.644	0.765	0.84183	alpha 1
Gem	4.56839e-27	7.21029e-23	1.05772	0.545	0.247	2.20648	alpha 1
Gfap	2.54737e-57	4.02052e-53	1.2267	0.433	0.07	6.18571	alpha 1
Ggact	6.31126e-09	9.96107e-05	-0.25362	0.156	0.334	0.467066	alpha 1
Gja1	4.37526e-35	6.90547e-31	0.788992	0.92	0.83	1.10843	alpha 1
Gjb6	2.12175e-22	3.34876e-18	0.350083	0.225	0.046	4.8913	alpha 1
Gm10561	8.43167e-18	1.33077e-13	0.393981	0.244	0.07	3.48571	alpha 1
Gm10714	4.64041e-08	0.000732395	-0.702763	0.193	0.338	0.571006	alpha 1
Gm12144	8.97422e-11	1.4164e-06	-0.322411	0	0.137	0	alpha 1
Gm12326	7.36618e-16	1.1626e-11	-0.500246	0.004	0.206	0.0194175	alpha 1
Gm16006	1.2853e-11	2.02858e-07	-0.563583	0.135	0.322	0.419255	alpha 1
Gm16160	5.64941e-11	8.91646e-07	-0.394312	0.004	0.146	0.0273973	alpha 1
Gm20083	2.55672e-20	4.03527e-16	0.308093	0.185	0.035	5.28571	alpha 1
Gm29538	1.94176e-15	3.06468e-11	-0.452907	0.011	0.215	0.0511628	alpha 1
Gm2a	4.6581e-07	0.00735188	0.2876	0.604	0.487	1.24025	alpha 1
Gm38414	1.10616e-10	1.74586e-06	-0.527316	0.047	0.211	0.222749	alpha 1
Gm43672	1.30849e-09	2.06519e-05	0.259475	0.182	0.069	2.63768	alpha 1
Gm48107	2.76433e-12	4.36295e-08	-0.343032	0.004	0.162	0.0246914	alpha 1
Gm48570	1.28353e-10	2.0258e-06	-0.269398	0.022	0.173	0.127168	alpha 1
Gm5617	2.32046e-14	3.66238e-10	-0.543692	0.44	0.657	0.669711	alpha 1
Gm867	5.32853e-10	8.41002e-06	-0.626495	0.156	0.323	0.482972	alpha 1
Gnao1	2.97746e-17	4.69933e-13	0.541423	0.625	0.396	1.57828	alpha 1
Gnas	6.42303e-32	1.01375e-27	0.438898	1	0.999	1.001	alpha 1
Gng11	6.12417e-11	9.66578e-07	0.501813	0.607	0.466	1.30258	alpha 1
Got1l1	3.83286e-18	6.0494e-14	-0.681079	0.029	0.27	0.107407	alpha 1
Gpc3	7.6814e-24	1.21236e-19	-0.784137	0.124	0.455	0.272527	alpha 1
Gpm6a	3.56001e-16	5.61876e-12	0.431818	0.691	0.473	1.46089	alpha 1
Gpm6b	7.50323e-25	1.18423e-20	0.773475	0.964	0.934	1.03212	alpha 1
Gpr37l1	2.47749e-14	3.91022e-10	0.394631	0.742	0.498	1.48996	alpha 1
Gpr50	1.94463e-16	3.06921e-12	0.686258	0.767	0.553	1.38698	alpha 1
Gria1	5.08164e-12	8.02036e-08	0.318875	0.32	0.146	2.19178	alpha 1
Gria3	1.48849e-11	2.34928e-07	-0.346783	0.011	0.166	0.0662651	alpha 1
Grik3	4.31186e-23	6.80541e-19	-0.994763	0.069	0.369	0.186992	alpha 1
Gsg1l	7.41157e-38	1.16977e-33	0.315157	0.149	0.003	49.6667	alpha 1
Gsta4	2.61151e-24	4.12174e-20	-0.529755	0.629	0.856	0.734813	alpha 1
Gstm7	2.43137e-12	3.83744e-08	-0.303357	0.073	0.271	0.269373	alpha 1
H2-T23	2.3913e-15	3.77419e-11	-0.495261	0.135	0.389	0.347044	alpha 1
H3f3b	1.84725e-26	2.91551e-22	-0.570073	0.982	0.997	0.984955	alpha 1
Hacd2	3.2294e-14	5.09697e-10	0.485914	0.771	0.603	1.27861	alpha 1
Hacd4	3.3275e-19	5.25179e-15	0.317908	0.182	0.037	4.91892	alpha 1
Hbegf	2.29096e-07	0.00361582	-0.280009	0.084	0.221	0.38009	alpha 1
Hc	1.41504e-09	2.23336e-05	-0.33157	0.04	0.187	0.213904	alpha 1
Hcfc1r1	6.76752e-15	1.06812e-10	0.393283	0.88	0.838	1.05012	alpha 1
Hdc	6.69744e-09	0.000105706	-0.778204	0.211	0.354	0.596045	alpha 1
Hepacam	3.48921e-08	0.000550702	0.301617	0.807	0.755	1.06887	alpha 1
Hey2	8.63953e-08	0.00136358	0.314663	0.353	0.207	1.70531	alpha 1
Hint1	1.82631e-11	2.88247e-07	0.305809	1	0.994	1.00604	alpha 1
Hipk1	5.18219e-07	0.00817905	-0.488138	0.425	0.549	0.774135	alpha 1
Hist1h1c	1.69862e-09	2.68094e-05	-0.529954	0.378	0.56	0.675	alpha 1
Hist1h2ap	2.87974e-09	4.5451e-05	-0.300172	0.149	0.33	0.451515	alpha 1
Hist1h4h	1.99546e-14	3.14944e-10	-0.951401	0.298	0.506	0.588933	alpha 1
Hist1h4i	1.76059e-24	2.77874e-20	-0.702983	0.138	0.467	0.295503	alpha 1
Hivep3	1.97301e-17	3.11401e-13	-0.414997	0.044	0.286	0.153846	alpha 1
Hmcn1	1.55434e-12	2.45322e-08	-0.354942	0.058	0.25	0.232	alpha 1
Hmgcs1	4.24979e-35	6.70745e-31	1.05828	0.695	0.369	1.88347	alpha 1
Hmgn3	4.91692e-08	0.000776037	-0.289602	0.709	0.854	0.830211	alpha 1
Hpcal1	1.49788e-11	2.3641e-07	-0.365092	0.084	0.273	0.307692	alpha 1
Hsp90ab1	6.84374e-14	1.08015e-09	-0.45446	0.993	0.997	0.995988	alpha 1
Hspa4l	6.07483e-08	0.000958791	-0.406128	0.505	0.642	0.786604	alpha 1
Hspa5	8.67388e-12	1.369e-07	-0.352217	0.833	0.925	0.900541	alpha 1
Hspa8	1.60296e-10	2.52995e-06	-0.318148	0.989	0.999	0.98999	alpha 1
Hspb11	3.73373e-08	0.000589294	-0.25025	0.367	0.544	0.674632	alpha 1
Hsph1	5.32456e-10	8.40376e-06	-0.510213	0.298	0.48	0.620833	alpha 1
Htra1	2.5063e-12	3.95569e-08	-0.644492	0.335	0.542	0.618081	alpha 1
Idi1	4.43247e-25	6.99577e-21	0.928107	0.491	0.218	2.25229	alpha 1
Ifi27	4.6712e-17	7.37255e-13	-0.798507	0.698	0.836	0.834928	alpha 1
Ifi27l2a	2.16717e-11	3.42044e-07	-0.65825	0.018	0.177	0.101695	alpha 1
Ifit3	3.00844e-09	4.74823e-05	-0.509685	0.255	0.449	0.567929	alpha 1
Ifitm2	4.83234e-08	0.000762688	-0.353211	0.127	0.286	0.444056	alpha 1
Ifitm3	9.78955e-17	1.54509e-12	-0.835028	0.651	0.825	0.789091	alpha 1
Ift20	1.66471e-08	0.000262741	-0.354345	0.615	0.765	0.803922	alpha 1
Ift43	3.11449e-18	4.9156e-14	-0.543681	0.665	0.836	0.795455	alpha 1
Ift88	5.42825e-07	0.00856741	-0.30289	0.207	0.358	0.578212	alpha 1
Igfbp2	1.51764e-15	2.39528e-11	-0.447508	0.007	0.209	0.0334928	alpha 1
Inhba	7.25332e-14	1.14479e-09	0.27344	0.189	0.054	3.5	alpha 1
Insig1	1.742e-15	2.7494e-11	0.810401	0.52	0.327	1.59021	alpha 1
Isg15	2.30845e-11	3.64343e-07	-0.575459	0.015	0.172	0.0872093	alpha 1
Islr	1.616e-08	0.000255053	-0.289462	0.102	0.265	0.384906	alpha 1
Itga1	1.12905e-16	1.78197e-12	0.353787	0.305	0.11	2.77273	alpha 1
Itm2c	1.30917e-14	2.06626e-10	0.402864	0.996	0.965	1.03212	alpha 1
Jam3	3.38597e-12	5.34408e-08	-0.367128	0.429	0.659	0.650986	alpha 1
Jpt1	6.29758e-13	9.93948e-09	-0.43664	0.538	0.74	0.727027	alpha 1
Jun	3.7777e-07	0.00596234	-0.399996	0.84	0.905	0.928177	alpha 1
Kazald1	8.68107e-10	1.37013e-05	-0.287501	0.029	0.173	0.16763	alpha 1
Kazn	1.15748e-08	0.000182684	-0.259287	0.076	0.228	0.333333	alpha 1
Kcnk2	2.76173e-10	4.35885e-06	0.423649	0.458	0.28	1.63571	alpha 1
Kcnmb1	3.00878e-13	4.74875e-09	-0.372637	0.018	0.198	0.0909091	alpha 1
Kcnn2	8.26971e-34	1.30521e-29	0.495891	0.342	0.075	4.56	alpha 1
Kcnq1ot1	4.59055e-11	7.24527e-07	-0.389142	0.425	0.673	0.631501	alpha 1
Kdm5a	3.82217e-08	0.000603253	-0.257231	0.225	0.404	0.556931	alpha 1
Kif1b	2.84971e-07	0.00449769	0.314387	0.818	0.769	1.06372	alpha 1
Krt18	3.38918e-11	5.34915e-07	-0.376213	0.007	0.155	0.0451613	alpha 1
Krt8	1.55583e-09	2.45557e-05	-0.388178	0.007	0.133	0.0526316	alpha 1
Krtcap2	1.49488e-10	2.35938e-06	0.299753	0.92	0.905	1.01657	alpha 1
Lbp	1.3434e-19	2.12029e-15	-1.28098	0.087	0.355	0.24507	alpha 1
Ldha	9.87217e-11	1.55812e-06	0.423571	0.793	0.688	1.15262	alpha 1
Ldlrad3	2.38083e-10	3.75766e-06	0.295257	0.284	0.133	2.13534	alpha 1
Lgr4	2.34288e-07	0.00369777	-0.337152	0.175	0.321	0.545171	alpha 1
Lhfp	3.8947e-21	6.14701e-17	0.549055	0.673	0.399	1.68672	alpha 1
Lman1	1.9478e-10	3.07422e-06	-0.544785	0.662	0.779	0.849807	alpha 1
Lmo3	3.07901e-12	4.8596e-08	-0.349306	0.135	0.345	0.391304	alpha 1
Lpar4	1.88218e-07	0.00297065	-0.421658	0.244	0.4	0.61	alpha 1
Lpgat1	2.44471e-08	0.000385849	-0.255478	0.127	0.289	0.439446	alpha 1
Lrp6	7.66755e-13	1.21017e-08	-0.333674	0.149	0.38	0.392105	alpha 1
Lrrc34	4.68563e-08	0.000739533	-0.257868	0.095	0.244	0.389344	alpha 1
Lrrc36	1.17576e-08	0.00018557	-0.37428	0.102	0.255	0.4	alpha 1
Lrrc46	3.56496e-10	5.62657e-06	-0.314484	0.087	0.261	0.333333	alpha 1
Lrrc74b	8.20441e-09	0.00012949	-0.46015	0.164	0.323	0.50774	alpha 1
Lrrc8d	1.1835e-11	1.86792e-07	-0.543059	0.153	0.351	0.435897	alpha 1
Lrrtm3	2.91094e-12	4.59433e-08	-0.413224	0	0.156	0	alpha 1
Lsamp	5.3923e-17	8.51066e-13	0.402193	0.651	0.399	1.63158	alpha 1
Luzp2	1.52275e-49	2.40335e-45	0.658193	0.509	0.12	4.24167	alpha 1
Lxn	4.57974e-07	0.00722821	0.288224	0.462	0.316	1.46203	alpha 1
Maf	3.52583e-11	5.56481e-07	-0.427547	0.12	0.315	0.380952	alpha 1
Mafb	1.06495e-58	1.68082e-54	1.31208	0.36	0.042	8.57143	alpha 1
Mamdc2	8.12067e-08	0.00128168	-0.282987	0.178	0.342	0.520468	alpha 1
Map1b	4.15176e-16	6.55272e-12	-1.00942	0.68	0.79	0.860759	alpha 1
Map2k1	1.318e-07	0.00208019	0.341971	0.505	0.363	1.39118	alpha 1
Mapre2	4.4501e-08	0.000702359	0.294888	0.378	0.227	1.6652	alpha 1
Mapt	1.04366e-13	1.64721e-09	0.331703	0.353	0.159	2.22013	alpha 1
Marc1	1.19894e-10	1.89228e-06	-0.268032	0.004	0.142	0.028169	alpha 1
Marcks	5.56838e-16	8.78857e-12	0.505289	0.771	0.588	1.31122	alpha 1
Marcksl1	1.55117e-28	2.44821e-24	-0.65484	0.24	0.621	0.386473	alpha 1
Mast4	2.14974e-11	3.39294e-07	-0.293127	0.073	0.26	0.280769	alpha 1
Mb	5.76822e-09	9.10398e-05	-0.251604	0.011	0.132	0.0833333	alpha 1
Mcl1	1.85714e-09	2.93112e-05	-0.532211	0.338	0.509	0.664047	alpha 1
Mdm2	4.06452e-07	0.00641503	-0.277672	0.2	0.35	0.571429	alpha 1
Mef2c	9.71523e-43	1.53335e-38	1.33199	0.647	0.265	2.44151	alpha 1
Meg3	8.68513e-30	1.37077e-25	-1.95019	0.545	0.792	0.688131	alpha 1
Mest	1.46308e-11	2.30919e-07	-1.32003	0.335	0.478	0.700837	alpha 1
Metrn	2.77206e-18	4.37514e-14	-0.52169	0.538	0.766	0.70235	alpha 1
Mettl7a1	2.01362e-15	3.17809e-11	-0.564417	0.291	0.532	0.546992	alpha 1
Mfge8	1.33145e-22	2.10142e-18	0.512136	0.622	0.321	1.93769	alpha 1
Mia	1.55785e-39	2.45876e-35	-1.19749	0.495	0.827	0.598549	alpha 1
Miat	3.68611e-12	5.81778e-08	0.255251	0.316	0.141	2.24113	alpha 1
Mid1ip1	1.67887e-13	2.64976e-09	0.512546	0.869	0.783	1.10983	alpha 1
Mir670hg	1.19816e-26	1.89106e-22	0.587565	0.455	0.17	2.67647	alpha 1
Mkrn1	7.94342e-08	0.00125371	-0.291139	0.251	0.412	0.609223	alpha 1
Mlc1	3.25105e-29	5.13113e-25	0.681655	0.964	0.9	1.07111	alpha 1
Mob3b	4.32749e-16	6.83008e-12	-0.334743	0.033	0.258	0.127907	alpha 1
Mpv17l	3.22695e-11	5.09309e-07	-0.278082	0.044	0.214	0.205607	alpha 1
Mrpl57	2.14415e-11	3.38411e-07	-0.342484	0.345	0.551	0.626134	alpha 1
Msmo1	5.81918e-19	9.18441e-15	0.736389	0.684	0.474	1.44304	alpha 1
mt-Atp6	4.39742e-43	6.94044e-39	-0.434068	1	1	1	alpha 1
mt-Atp8	8.99097e-22	1.41904e-17	-0.517406	0.836	0.945	0.884656	alpha 1
mt-Co1	7.48316e-39	1.18107e-34	-0.512247	1	1	1	alpha 1
mt-Co2	7.22547e-34	1.1404e-29	-0.452844	1	1	1	alpha 1
mt-Co3	2.13852e-40	3.37522e-36	-0.450243	1	1	1	alpha 1
mt-Cytb	3.8929e-48	6.14417e-44	-0.559513	1	1	1	alpha 1
mt-Nd1	1.20358e-13	1.89962e-09	-0.49067	1	0.999	1.001	alpha 1
mt-Nd2	2.65318e-12	4.18752e-08	-0.283453	1	1	1	alpha 1
mt-Nd3	6.89644e-09	0.000108847	-0.354731	0.993	0.99	1.00303	alpha 1
mt-Nd4	3.26856e-44	5.15877e-40	-0.56922	1	1	1	alpha 1
mt-Nd4l	5.08206e-19	8.02101e-15	-0.501243	0.993	0.992	1.00101	alpha 1
mt-Nd5	5.86819e-26	9.26177e-22	-0.573466	0.993	0.997	0.995988	alpha 1
Mxi1	4.11888e-12	6.50082e-08	0.426475	0.651	0.482	1.35062	alpha 1
Myb	2.31714e-08	0.000365714	-0.278406	0.055	0.194	0.283505	alpha 1
Mycbp	3.32774e-09	5.25217e-05	-0.375529	0.28	0.456	0.614035	alpha 1
Myl12a	7.94804e-10	1.25444e-05	-0.304426	0.491	0.705	0.696454	alpha 1
Myl12b	2.58825e-08	0.000408503	-0.292634	0.698	0.827	0.844015	alpha 1
Myo16	1.31952e-09	2.0826e-05	-0.317505	0.127	0.305	0.416393	alpha 1
Nav2	3.25708e-11	5.14066e-07	-0.261843	0.08	0.27	0.296296	alpha 1
Ncam1	4.98832e-08	0.000787306	0.297548	0.749	0.638	1.17398	alpha 1
Ndrg2	1.69217e-68	2.67075e-64	1.13327	0.978	0.733	1.33424	alpha 1
Ndufa13	4.97026e-14	7.84456e-10	0.431412	0.989	0.994	0.99497	alpha 1
Necab2	7.93843e-86	1.25292e-81	1.01505	0.564	0.08	7.05	alpha 1
Nin	1.55767e-08	0.000245847	-0.376648	0.251	0.427	0.587822	alpha 1
Nkain4	4.59701e-24	7.25546e-20	0.630497	0.905	0.777	1.16474	alpha 1
Nme9	7.68754e-12	1.21332e-07	-0.681449	0.149	0.334	0.446108	alpha 1
Nnat	5.63451e-31	8.89295e-27	0.688697	1	0.988	1.01215	alpha 1
Nr2f2	1.74147e-16	2.74856e-12	0.465398	0.371	0.157	2.36306	alpha 1
Nrxn1	1.73303e-19	2.73525e-15	0.525949	0.727	0.435	1.67126	alpha 1
Nt5c	1.34978e-08	0.000213036	-0.367238	0.465	0.631	0.736926	alpha 1
Ntrk2	7.12955e-20	1.12526e-15	0.514313	0.996	0.992	1.00403	alpha 1
Ntsr2	8.04803e-59	1.27022e-54	0.441954	0.513	0.091	5.63736	alpha 1
Nudt14	5.12237e-11	8.08463e-07	-0.30948	0.109	0.301	0.362126	alpha 1
Nudt9	1.61213e-11	2.54442e-07	0.368653	0.687	0.524	1.31107	alpha 1
Odc1	3.72602e-21	5.88078e-17	-0.611998	0.618	0.832	0.742788	alpha 1
Olfm1	2.90548e-08	0.000458571	0.335397	0.433	0.276	1.56884	alpha 1
P3h3	2.06808e-08	0.000326406	-0.255402	0.102	0.26	0.392308	alpha 1
Pcbd1	1.56173e-08	0.000246488	-0.261817	0.105	0.266	0.394737	alpha 1
Pcdh10	4.46626e-07	0.0070491	0.301262	0.607	0.455	1.33407	alpha 1
Pcp4l1	6.79796e-21	1.07292e-16	-1.44825	0.091	0.361	0.252078	alpha 1
Pcsk2	1.11389e-32	1.75805e-28	0.816984	0.607	0.259	2.34363	alpha 1
Pdgfa	3.69343e-07	0.00582934	-0.259277	0.225	0.387	0.581395	alpha 1
Pdpn	3.39081e-09	5.35172e-05	-0.455889	0.411	0.571	0.71979	alpha 1
Pea15a	4.10348e-17	6.47653e-13	0.569714	0.749	0.59	1.26949	alpha 1
Perp	8.47028e-08	0.00133686	0.276997	0.211	0.097	2.17526	alpha 1
Pfdn2	2.88841e-08	0.000455877	-0.25077	0.629	0.782	0.804348	alpha 1
Pfn2	4.25389e-11	6.71392e-07	0.367965	0.858	0.796	1.07789	alpha 1
Pgk1	2.21923e-08	0.000350262	-0.331628	0.665	0.786	0.846056	alpha 1
Pgrmc1	2.18191e-51	3.44371e-47	1.21389	0.96	0.847	1.13341	alpha 1
Phactr1	1.05191e-08	0.000166023	-0.292634	0.105	0.265	0.396226	alpha 1
Phgdh	3.5871e-87	5.66152e-83	1.46856	0.92	0.405	2.2716	alpha 1
Phyhipl	3.56506e-28	5.62673e-24	0.399667	0.455	0.149	3.05369	alpha 1
Pik3r1	1.73055e-11	2.73133e-07	0.424608	0.451	0.266	1.69549	alpha 1
Pipox	3.55414e-13	5.6095e-09	0.348868	0.382	0.186	2.05376	alpha 1
Pitpnc1	3.0426e-07	0.00480213	0.291007	0.742	0.643	1.15397	alpha 1
Pkib	6.16998e-19	9.73807e-15	0.749144	0.418	0.194	2.15464	alpha 1
Pla2g5	8.36946e-12	1.32095e-07	-0.27999	0.033	0.207	0.15942	alpha 1
Plac9b	7.3972e-13	1.1675e-08	-0.399711	0.022	0.201	0.109453	alpha 1
Plcb3	2.77049e-07	0.00437267	-0.343253	0.105	0.241	0.435685	alpha 1
Pld5	5.25441e-11	8.29303e-07	-0.27032	0.011	0.16	0.06875	alpha 1
Plekha2	2.03243e-09	3.20778e-05	-0.277778	0.062	0.216	0.287037	alpha 1
Plekhb1	4.8634e-10	7.67591e-06	-0.479553	0.316	0.489	0.646217	alpha 1
Plin5	5.14828e-10	8.12553e-06	-0.345023	0.084	0.254	0.330709	alpha 1
Plod2	1.36065e-10	2.14752e-06	-0.357577	0.193	0.389	0.496144	alpha 1
Plpp3	8.22957e-25	1.29887e-20	0.465847	0.927	0.805	1.15155	alpha 1
Plxnb2	2.7943e-08	0.000441025	-0.310877	0.495	0.655	0.755725	alpha 1
Pmepa1	5.14094e-08	0.000811395	-0.279695	0.113	0.265	0.426415	alpha 1
Pou3f2	7.73231e-14	1.22039e-09	0.379575	0.48	0.255	1.88235	alpha 1
Ppia	1.00028e-11	1.57874e-07	0.253121	1	1	1	alpha 1
Ppp1r1a	4.28765e-21	6.7672e-17	0.462735	0.338	0.116	2.91379	alpha 1
Ppp1r1b	3.23362e-13	5.10363e-09	-0.442563	0.149	0.373	0.399464	alpha 1
Ppp1r32	6.85955e-08	0.00108264	-0.366967	0.138	0.284	0.485915	alpha 1
Ppp1r3c	2.46979e-12	3.89807e-08	0.414514	0.44	0.238	1.84874	alpha 1
Ppp2r2b	1.58024e-18	2.49409e-14	0.572226	0.505	0.268	1.88433	alpha 1
Ppp2r5a	4.67359e-09	7.37632e-05	0.301683	0.498	0.332	1.5	alpha 1
Prdx2	2.61748e-10	4.13118e-06	0.258966	1	0.978	1.02249	alpha 1
Prdx4	7.73465e-24	1.22076e-19	0.540749	0.935	0.808	1.15718	alpha 1
Prelp	1.48495e-10	2.3437e-06	-0.353383	0.535	0.735	0.727891	alpha 1
Prkacb	3.81927e-12	6.02795e-08	0.427425	0.578	0.403	1.43424	alpha 1
Prnp	5.01098e-20	7.90883e-16	0.469704	0.971	0.956	1.01569	alpha 1
Prr29	5.28445e-16	8.34044e-12	-0.52472	0.004	0.208	0.0192308	alpha 1
Prrt1	7.44135e-16	1.17447e-11	-0.389914	0.189	0.456	0.414474	alpha 1
Prrx1	8.65131e-24	1.36544e-19	0.625356	0.556	0.271	2.05166	alpha 1
Psmb8	4.34703e-20	6.86092e-16	-0.609797	0.095	0.38	0.25	alpha 1
Psmb9	2.90316e-08	0.000458206	-0.253398	0.084	0.233	0.360515	alpha 1
Ptbp1	1.2696e-08	0.00020038	-0.29982	0.32	0.497	0.643863	alpha 1
Ptch1	8.21624e-16	1.29677e-11	-0.536923	0.193	0.449	0.429844	alpha 1
Ptprf	2.07449e-18	3.27416e-14	-0.515501	0.171	0.452	0.378319	alpha 1
Ptprz1	4.32783e-22	6.83062e-18	0.567294	0.862	0.688	1.25291	alpha 1
Pvalb	8.69145e-10	1.37177e-05	-0.398821	0.025	0.167	0.149701	alpha 1
Pxdc1	1.01303e-15	1.59887e-11	-0.569881	0.302	0.545	0.554128	alpha 1
Pygb	1.87622e-12	2.96123e-08	0.40083	0.76	0.642	1.1838	alpha 1
Pygm	1.93459e-11	3.05336e-07	0.253895	0.12	0.028	4.28571	alpha 1
Qk	5.36138e-08	0.000846186	0.30477	0.804	0.724	1.1105	alpha 1
Rabac1	2.37202e-11	3.74377e-07	0.318747	0.982	0.985	0.996954	alpha 1
Rae1	8.52212e-09	0.000134505	-0.277173	0.233	0.415	0.561446	alpha 1
Ramp1	1.44103e-50	2.27438e-46	0.950575	0.993	0.634	1.56625	alpha 1
Raph1	1.68444e-08	0.000265855	0.347905	0.24	0.116	2.06897	alpha 1
Rasgrp2	3.35422e-14	5.29397e-10	0.293323	0.236	0.08	2.95	alpha 1
Rax	4.55487e-09	7.18896e-05	-0.703313	0.447	0.559	0.799642	alpha 1
Rbms1	2.36275e-07	0.00372913	-0.262451	0.135	0.281	0.480427	alpha 1
Rbp1	9.07962e-27	1.43304e-22	-0.628357	0.095	0.451	0.210643	alpha 1
Rdh10	1.93953e-14	3.06117e-10	-0.393077	0.091	0.319	0.285266	alpha 1
Retreg1	1.3638e-12	2.15249e-08	-0.379626	0.236	0.457	0.516411	alpha 1
Rexo2	6.15169e-11	9.70922e-07	-0.31879	0.516	0.71	0.726761	alpha 1
Rftn2	2.24696e-29	3.54637e-25	0.4649	0.433	0.139	3.11511	alpha 1
Rfx4	3.29495e-12	5.20042e-08	0.310025	0.411	0.214	1.92056	alpha 1
Rgcc	7.26287e-22	1.1463e-17	-1.18211	0.295	0.595	0.495798	alpha 1
Rgs2	5.71601e-12	9.02157e-08	0.657682	0.324	0.153	2.11765	alpha 1
Rgs20	2.67191e-15	4.21708e-11	0.403821	0.451	0.228	1.97807	alpha 1
Rhoa	8.21504e-14	1.29658e-09	0.375964	0.916	0.895	1.02346	alpha 1
Rit2	6.82567e-21	1.0773e-16	0.524941	0.462	0.204	2.26471	alpha 1
Rnf182	1.42168e-19	2.24383e-15	0.479136	0.509	0.25	2.036	alpha 1
Rpl10	2.18052e-11	3.44152e-07	0.342008	0.996	0.988	1.0081	alpha 1
Rpl18a	3.33294e-10	5.26038e-06	0.27084	1	0.999	1.001	alpha 1
Rpn2	1.44268e-38	2.27699e-34	1.20351	0.964	0.898	1.0735	alpha 1
Rps12	4.16609e-11	6.57533e-07	0.34098	0.982	0.983	0.998983	alpha 1
Rps2	3.39255e-15	5.35445e-11	0.348487	0.996	0.997	0.998997	alpha 1
Rps27l	6.24603e-10	9.85811e-06	-0.322685	0.767	0.883	0.86863	alpha 1
Rspo3	1.23857e-65	1.95483e-61	1.13983	0.465	0.072	6.45833	alpha 1
Rtn1	1.31791e-47	2.08005e-43	0.943621	0.942	0.726	1.29752	alpha 1
Rtp4	4.47249e-10	7.05892e-06	-0.343736	0.062	0.227	0.273128	alpha 1
Ruvbl1	1.86133e-07	0.00293774	-0.277122	0.345	0.503	0.685885	alpha 1
Ruvbl2	5.34579e-10	8.43726e-06	-0.435403	0.305	0.483	0.63147	alpha 1
S100a1	1.13214e-28	1.78685e-24	0.726612	0.971	0.904	1.07412	alpha 1
S100a10	2.4649e-37	3.89035e-33	0.738886	0.931	0.698	1.33381	alpha 1
S100a13	8.27177e-36	1.30553e-31	0.781411	0.913	0.673	1.35661	alpha 1
S100a6	1.78882e-13	2.8233e-09	0.352747	1	0.896	1.11607	alpha 1
Scd2	1.79442e-22	2.83214e-18	0.653217	0.935	0.934	1.00107	alpha 1
Scg3	3.72597e-19	5.88071e-15	0.586017	0.651	0.393	1.65649	alpha 1
Scn7a	9.45676e-32	1.49256e-27	-2.19203	0.018	0.388	0.0463918	alpha 1
Scn9a	1.19235e-18	1.88188e-14	-0.470966	0.007	0.245	0.0285714	alpha 1
Scrn2	1.353e-10	2.13545e-06	-0.267908	0.182	0.387	0.470284	alpha 1
Scx	1.70055e-11	2.68397e-07	-0.272268	0	0.146	0	alpha 1
Sdhaf4	5.44078e-07	0.00858719	-0.251957	0.615	0.744	0.826613	alpha 1
Sec61b	6.4352e-09	0.000101567	-0.291762	0.895	0.946	0.946089	alpha 1
Selenok	1.58202e-43	2.4969e-39	0.647916	0.996	0.987	1.00912	alpha 1
Sem1	4.47787e-09	7.06743e-05	-0.31644	0.956	0.984	0.971545	alpha 1
Serinc1	2.33759e-07	0.00368941	0.301682	0.811	0.753	1.07703	alpha 1
Serpinb6b	1.07186e-07	0.00169171	-0.250123	0.04	0.162	0.246914	alpha 1
Sfxn5	1.69406e-09	2.67373e-05	0.367516	0.72	0.587	1.22658	alpha 1
Sgcz	1.49576e-17	2.36075e-13	0.279445	0.142	0.023	6.17391	alpha 1
Shisa4	1.09679e-17	1.73107e-13	0.54195	0.771	0.584	1.32021	alpha 1
Shroom3	5.00707e-10	7.90266e-06	-0.298377	0.164	0.358	0.458101	alpha 1
Sirt2	2.79604e-09	4.41298e-05	0.304603	0.745	0.622	1.19775	alpha 1
Six3	2.35802e-08	0.000372166	-0.847791	0.458	0.57	0.803509	alpha 1
Six6	5.4396e-10	8.58532e-06	-0.642071	0.076	0.24	0.316667	alpha 1
Slc14a1	8.16876e-18	1.28928e-13	0.36147	0.364	0.141	2.58156	alpha 1
Slc14a2	8.65287e-10	1.36568e-05	-0.34985	0.036	0.183	0.196721	alpha 1
Slc17a8	1.04644e-34	1.6516e-30	0.471158	0.171	0.01	17.1	alpha 1
Slc1a2	2.25595e-45	3.56057e-41	1.45963	0.851	0.532	1.59962	alpha 1
Slc22a23	9.70695e-16	1.53205e-11	-0.451972	0.156	0.41	0.380488	alpha 1
Slc25a33	5.18935e-08	0.000819035	-0.278647	0.175	0.335	0.522388	alpha 1
Slc2a1	2.63224e-13	4.15446e-09	-0.874718	0.425	0.588	0.722789	alpha 1
Slc38a1	7.21291e-32	1.13841e-27	0.745589	0.938	0.768	1.22135	alpha 1
Slc38a2	1.3324e-08	0.000210293	0.422456	0.789	0.667	1.18291	alpha 1
Slc38a3	1.75639e-14	2.77211e-10	-0.428644	0.102	0.336	0.303571	alpha 1
Slc3a2	9.43623e-15	1.48932e-10	0.45918	0.705	0.496	1.42137	alpha 1
Slc4a4	1.50439e-21	2.37437e-17	0.392117	0.716	0.465	1.53978	alpha 1
Slc6a11	3.43191e-62	5.41658e-58	0.665599	0.844	0.353	2.39093	alpha 1
Slc6a6	2.60799e-09	4.11619e-05	0.418042	0.564	0.408	1.38235	alpha 1
Slc7a11	1.7452e-66	2.75445e-62	1.41508	0.705	0.192	3.67188	alpha 1
Slit2	5.44805e-12	8.59865e-08	0.424933	0.8	0.568	1.40845	alpha 1
Smarca2	8.15218e-11	1.28666e-06	-0.295449	0.185	0.396	0.467172	alpha 1
Smco4	4.57057e-09	7.21373e-05	-0.255896	0.105	0.273	0.384615	alpha 1
Smim3	4.95121e-08	0.00078145	-0.252806	0.131	0.289	0.453287	alpha 1
Sncg	1.76569e-11	2.78678e-07	-0.71841	0.011	0.164	0.0670732	alpha 1
Snhg11	6.08315e-14	9.60104e-10	-0.745561	0.084	0.292	0.287671	alpha 1
Sntb2	1.46507e-13	2.31233e-09	-0.49453	0.025	0.213	0.117371	alpha 1
Sntn	5.98293e-24	9.44286e-20	-1.29073	0.011	0.304	0.0361842	alpha 1
Soat1	2.56694e-10	4.0514e-06	0.401142	0.676	0.528	1.2803	alpha 1
Socs6	7.86857e-10	1.2419e-05	0.345552	0.389	0.227	1.71366	alpha 1
Sod2	1.15669e-09	1.82561e-05	-0.318619	0.64	0.809	0.7911	alpha 1
Son	4.09084e-11	6.45657e-07	0.275234	0.996	0.979	1.01736	alpha 1
Sorl1	1.56874e-14	2.47595e-10	-0.458687	0.309	0.548	0.563869	alpha 1
Sox2	5.21551e-08	0.000823164	0.308167	0.865	0.844	1.02488	alpha 1
Sox21	6.4359e-08	0.00101578	0.254287	0.382	0.23	1.66087	alpha 1
Spaca9	6.93536e-10	1.09461e-05	-0.480937	0.222	0.394	0.563452	alpha 1
Spag17	6.57935e-11	1.03842e-06	-0.446855	0.105	0.294	0.357143	alpha 1
Spag6l	1.04524e-07	0.00164971	-0.445415	0.28	0.421	0.665083	alpha 1
Sparc	4.19283e-24	6.61754e-20	0.708969	0.945	0.885	1.0678	alpha 1
Sparcl1	8.74437e-45	1.38012e-40	0.717826	0.916	0.471	1.9448	alpha 1
Spata24	1.07182e-07	0.00169166	-0.396771	0.276	0.416	0.663462	alpha 1
Spcs2	2.41652e-08	0.000381399	0.271088	0.935	0.966	0.967909	alpha 1
Specc1	3.95835e-13	6.24746e-09	-0.390507	0.025	0.209	0.119617	alpha 1
Spint2	6.44479e-34	1.01718e-29	-0.746113	0.08	0.482	0.165975	alpha 1
Spock2	5.62368e-17	8.87586e-13	0.29424	0.222	0.061	3.63934	alpha 1
Sptlc3	1.60813e-09	2.53812e-05	-0.26836	0.036	0.184	0.195652	alpha 1
Srgap3	3.32661e-07	0.00525039	-0.268571	0.367	0.539	0.680891	alpha 1
Srsf9	1.0975e-07	0.00173218	-0.261507	0.611	0.746	0.819035	alpha 1
Ssbp2	2.85712e-09	4.5094e-05	-0.330086	0.415	0.593	0.699831	alpha 1
Stim1	6.12424e-08	0.000966588	-0.258108	0.204	0.371	0.549865	alpha 1
Stmn1	3.72173e-94	5.874e-90	1.88268	0.964	0.538	1.79182	alpha 1
Stmn2	5.51023e-18	8.69679e-14	0.609595	0.342	0.138	2.47826	alpha 1
Stmnd1	3.98049e-08	0.000628241	-0.315522	0.08	0.225	0.355556	alpha 1
Stoml3	3.05397e-19	4.82007e-15	-0.809584	0.018	0.266	0.0676692	alpha 1
Stox2	2.71387e-07	0.00428331	-0.254382	0.302	0.473	0.638478	alpha 1
Sub1	2.24624e-11	3.54524e-07	-0.709615	0.822	0.914	0.899344	alpha 1
Supt20	2.14144e-07	0.00337983	-0.317087	0.313	0.472	0.663136	alpha 1
Syn2	8.24849e-12	1.30186e-07	0.252141	0.233	0.088	2.64773	alpha 1
Syne2	3.89611e-08	0.000614922	-0.253934	0.109	0.263	0.414449	alpha 1
Syt11	1.7335e-14	2.73598e-10	0.429416	0.844	0.673	1.25409	alpha 1
Tap2	1.30209e-09	2.05508e-05	-0.2844	0.305	0.506	0.602767	alpha 1
Tax1bp1	1.50192e-11	2.37049e-07	-0.374648	0.655	0.815	0.803681	alpha 1
Tbca	1.99193e-09	3.14387e-05	-0.31041	0.804	0.894	0.899329	alpha 1
Tbx3	1.16177e-26	1.83362e-22	-0.72265	0.025	0.354	0.0706215	alpha 1
Tceal8	1.51253e-07	0.00238723	0.255287	0.807	0.719	1.12239	alpha 1
Tcf4	7.58303e-19	1.19683e-14	0.483787	0.92	0.814	1.13022	alpha 1
Tcf7l2	9.34924e-12	1.47559e-07	-0.445698	0.367	0.59	0.622034	alpha 1
Tctex1d4	1.107e-13	1.74717e-09	-0.82142	0.12	0.327	0.366972	alpha 1
Tecr	2.34744e-22	3.70497e-18	0.491026	0.964	0.894	1.0783	alpha 1
Tekt4	4.51616e-08	0.000712785	-0.45507	0.218	0.369	0.590786	alpha 1
Tenm4	3.00492e-09	4.74266e-05	-0.252373	0.055	0.205	0.268293	alpha 1
Tgfb2	7.94341e-30	1.25371e-25	1.2232	0.589	0.302	1.95033	alpha 1
Thra	3.28587e-10	5.18609e-06	0.325362	0.836	0.751	1.11318	alpha 1
Timp2	3.73019e-09	5.88736e-05	-0.329398	0.745	0.884	0.84276	alpha 1
Timp3	3.89634e-07	0.0061496	-0.405056	0.705	0.826	0.853511	alpha 1
Tiparp	8.01987e-18	1.26578e-13	-0.656872	0.465	0.689	0.674891	alpha 1
Tmem128	1.56043e-09	2.46283e-05	-0.282182	0.327	0.53	0.616981	alpha 1
Tmem176a	6.72087e-24	1.06076e-19	-1.27166	0.113	0.429	0.263403	alpha 1
Tmem176b	3.81178e-15	6.01613e-11	-0.941776	0.447	0.649	0.688752	alpha 1
Tmem212	2.28395e-08	0.000360476	-1.91595	0.276	0.379	0.728232	alpha 1
Tmem245	5.57433e-12	8.79797e-08	-0.487268	0.185	0.393	0.470738	alpha 1
Tmem47	2.41108e-24	3.8054e-20	0.608692	0.996	0.987	1.00912	alpha 1
Tmem67	3.5283e-07	0.00556871	-0.252049	0.185	0.334	0.553892	alpha 1
Tmod2	2.04833e-08	0.000323288	0.264689	0.44	0.269	1.63569	alpha 1
Tnnt1	3.55168e-19	5.60562e-15	0.316845	0.138	0.019	7.26316	alpha 1
Tob1	2.9186e-07	0.00460643	-0.338656	0.469	0.614	0.763844	alpha 1
Tpi1	7.45619e-13	1.17681e-08	0.490268	0.887	0.838	1.05847	alpha 1
Tprgl	2.7315e-10	4.31112e-06	0.353576	0.673	0.53	1.26981	alpha 1
Trim47	1.03087e-13	1.62702e-09	0.255906	0.182	0.051	3.56863	alpha 1
Trp53bp2	5.77592e-09	9.11614e-05	-0.440272	0.182	0.346	0.526012	alpha 1
Trpm3	1.11148e-13	1.75425e-09	-0.501391	0.058	0.264	0.219697	alpha 1
Tsc22d3	6.67857e-14	1.05408e-09	-0.468217	0.338	0.595	0.568067	alpha 1
Tshz2	5.44388e-21	8.59208e-17	-0.471681	0.033	0.31	0.106452	alpha 1
Tspan12	8.53781e-15	1.34752e-10	0.437242	0.513	0.297	1.72727	alpha 1
Tspan3	9.46818e-31	1.49436e-26	0.499986	0.993	0.987	1.00608	alpha 1
Tspan7	1.34391e-15	2.1211e-11	0.583231	0.844	0.625	1.3504	alpha 1
Tspo	1.09666e-07	0.00173086	0.258638	0.869	0.791	1.09861	alpha 1
Ttc9	1.95092e-09	3.07914e-05	-0.418897	0.233	0.405	0.575309	alpha 1
Ttyh1	7.17951e-18	1.13314e-13	0.422861	0.975	0.889	1.09674	alpha 1
Tubb2a	2.27339e-25	3.58809e-21	0.788042	0.815	0.592	1.37669	alpha 1
Tubb2b	1.39431e-77	2.20064e-73	1.43592	0.88	0.336	2.61905	alpha 1
Tubb5	1.14602e-17	1.80877e-13	0.549323	0.767	0.6	1.27833	alpha 1
Ubald1	5.47482e-07	0.00864091	-0.300963	0.167	0.318	0.525157	alpha 1
Ubb	2.44841e-17	3.86433e-13	-0.308825	1	1	1	alpha 1
Ubl3	1.58987e-09	2.5093e-05	-0.358432	0.407	0.585	0.695726	alpha 1
Uckl1os	7.98704e-09	0.00012606	-0.272342	0.029	0.162	0.179012	alpha 1
Ucp2	7.00037e-09	0.000110487	-0.266093	0.375	0.577	0.649913	alpha 1
Upp2	7.60428e-13	1.20018e-08	-0.35698	0.149	0.368	0.404891	alpha 1
Usp2	2.12887e-09	3.35999e-05	-0.359226	0.353	0.54	0.653704	alpha 1
Vangl1	2.42116e-09	3.82132e-05	-0.321636	0.084	0.242	0.347107	alpha 1
Vcam1	1.19373e-16	1.88406e-12	0.372522	0.465	0.22	2.11364	alpha 1
Wnt4	8.87199e-17	1.40027e-12	-0.648724	0.029	0.255	0.113725	alpha 1
Wrn	2.04492e-09	3.2275e-05	-0.313952	0.084	0.246	0.341463	alpha 1
Ywhae	3.90257e-14	6.15942e-10	0.307748	0.982	0.991	0.990918	alpha 1
Zbtb8os	1.88577e-08	0.000297631	-0.278959	0.233	0.405	0.575309	alpha 1
Zeb2	1.22857e-08	0.000193905	0.275781	0.465	0.294	1.58163	alpha 1
Zfand6	7.49114e-09	0.000118233	-1.02304	0.687	0.771	0.891051	alpha 1
Zfhx3	7.95414e-08	0.0012554	-0.26313	0.091	0.235	0.387234	alpha 1
Zfp36l1	3.72513e-07	0.00587938	0.338944	0.935	0.864	1.08218	alpha 1
Zfr	1.51762e-10	2.39527e-06	-0.346801	0.473	0.68	0.695588	alpha 1
Zmynd10	1.39544e-07	0.00220243	-0.346429	0.2	0.352	0.568182	alpha 1
Zmynd12	6.82723e-09	0.000107754	-0.288876	0.08	0.233	0.343348	alpha 1
Zp3	4.26149e-08	0.000672591	-0.364525	0.098	0.245	0.4	alpha 1
1110017D15Rik	6.38303e-30	1.00743e-25	-2.0376	0.263	0.531	0.495292	alpha 2
1700001C02Rik	2.71531e-35	4.28558e-31	-1.3294	0.067	0.417	0.160671	alpha 2
1700001L19Rik	5.07008e-12	8.00211e-08	-0.553056	0.213	0.383	0.556136	alpha 2
1700007G11Rik	1.3153e-22	2.07593e-18	-1.0315	0.222	0.456	0.486842	alpha 2
1700007K13Rik	1.49348e-10	2.35716e-06	-0.720943	0.444	0.536	0.828358	alpha 2
1700012B09Rik	4.17794e-19	6.59404e-15	-1.28309	0.31	0.492	0.630081	alpha 2
1700013F07Rik	1.40417e-08	0.00022162	-0.25507	0.085	0.217	0.391705	alpha 2
1700016K19Rik	2.55759e-08	0.000403664	-0.578874	0.453	0.519	0.872832	alpha 2
1700019G24Rik	4.14748e-24	6.54597e-20	-0.614241	0.047	0.316	0.148734	alpha 2
1700024G13Rik	5.59864e-35	8.83634e-31	-1.40602	0.05	0.396	0.126263	alpha 2
1810037I17Rik	6.20231e-19	9.78911e-15	-0.37295	0.956	0.984	0.971545	alpha 2
1810058I24Rik	5.33781e-19	8.42466e-15	-0.483237	0.512	0.728	0.703297	alpha 2
2310022B05Rik	2.62162e-08	0.00041377	-0.446971	0.251	0.397	0.632242	alpha 2
3300002A11Rik	4.57935e-15	7.22758e-11	-0.823998	0.164	0.37	0.443243	alpha 2
6330403K07Rik	1.42213e-114	2.24455e-110	2.07012	1	0.886	1.12867	alpha 2
6820408C15Rik	3.70436e-12	5.8466e-08	-0.361884	0.091	0.265	0.343396	alpha 2
A2m	1.15215e-19	1.81844e-15	-1.15369	0.05	0.277	0.180505	alpha 2
A330048O09Rik	1.58827e-11	2.50676e-07	0.34574	0.436	0.261	1.6705	alpha 2
Aamdc	3.69234e-68	5.82762e-64	1.02445	0.939	0.676	1.38905	alpha 2
Abca1	4.04784e-21	6.3887e-17	-0.522578	0.213	0.494	0.431174	alpha 2
Abca8a	4.88568e-13	7.71107e-09	-0.492416	0.038	0.2	0.19	alpha 2
Abhd14a	3.63417e-07	0.00573582	-0.281097	0.623	0.718	0.867688	alpha 2
Abhd3	1.86926e-13	2.95025e-09	-0.480806	0.284	0.48	0.591667	alpha 2
Abi3bp	3.24059e-11	5.11462e-07	-0.3156	0.035	0.178	0.196629	alpha 2
Ablim1	3.25288e-30	5.13402e-26	-0.65942	0.085	0.415	0.204819	alpha 2
AC154683.1	2.56476e-13	4.04797e-09	-0.269179	0.018	0.172	0.104651	alpha 2
Acer3	8.26922e-10	1.30513e-05	-0.270081	0.187	0.361	0.518006	alpha 2
Acot1	1.1174e-15	1.7636e-11	-0.621699	0.561	0.727	0.771664	alpha 2
Acot5	1.09844e-09	1.73366e-05	-0.306992	0.129	0.284	0.454225	alpha 2
Acot6	1.32214e-08	0.000208674	-0.269047	0.091	0.226	0.402655	alpha 2
Acsl3	2.20936e-09	3.48703e-05	-0.489809	0.415	0.574	0.722997	alpha 2
Acta2	7.21657e-15	1.13899e-10	-1.01899	0.026	0.201	0.129353	alpha 2
Actn1	1.13669e-32	1.79403e-28	-0.636202	0.082	0.433	0.189376	alpha 2
Acyp2	6.55361e-10	1.03436e-05	0.291992	0.789	0.618	1.2767	alpha 2
Adam23	6.12482e-13	9.66681e-09	0.260988	0.219	0.079	2.77215	alpha 2
Adamts1	2.55433e-07	0.00403149	-0.35379	0.12	0.252	0.47619	alpha 2
Adamts20	3.55963e-25	5.61816e-21	-0.548544	0.003	0.262	0.0114504	alpha 2
Adamtsl1	1.6743e-09	2.64255e-05	-0.288165	0.091	0.237	0.383966	alpha 2
Adcy2	1.65063e-12	2.60519e-08	0.28746	0.363	0.184	1.97283	alpha 2
Adgb	1.23185e-09	1.94422e-05	-0.301674	0.143	0.303	0.471947	alpha 2
Adm	2.72894e-23	4.30708e-19	-0.894544	0.015	0.263	0.0570342	alpha 2
Adora2b	9.63981e-19	1.52145e-14	-0.32116	0	0.195	0	alpha 2
Aebp1	8.16082e-17	1.28802e-12	-0.81442	0.161	0.37	0.435135	alpha 2
Agpat4	5.15206e-11	8.1315e-07	-0.337009	0.474	0.646	0.733746	alpha 2
Agt	1.45909e-16	2.30288e-12	-1.43258	0.003	0.179	0.0167598	alpha 2
Ahi1	2.05662e-17	3.24596e-13	0.401812	0.789	0.612	1.28922	alpha 2
Ak7	2.28226e-19	3.60209e-15	-0.922822	0.251	0.469	0.535181	alpha 2
Ak9	2.79663e-07	0.00441393	-0.257385	0.132	0.259	0.509653	alpha 2
Akap14	2.62492e-11	4.14292e-07	-0.30324	0.079	0.245	0.322449	alpha 2
Akip1	2.678e-08	0.000422668	-0.251844	0.164	0.311	0.527331	alpha 2
Akr1a1	2.22388e-10	3.50995e-06	0.308167	0.819	0.68	1.20441	alpha 2
Alcam	5.47342e-12	8.6387e-08	0.320792	0.471	0.283	1.66431	alpha 2
Amotl2	2.03274e-10	3.20827e-06	-0.32744	0.298	0.489	0.609407	alpha 2
Ang	7.25444e-08	0.00114497	-0.262389	0.132	0.269	0.490706	alpha 2
Ank	7.40719e-16	1.16908e-11	-0.352492	0.108	0.328	0.329268	alpha 2
Ank2	1.23777e-55	1.95358e-51	0.899358	0.93	0.59	1.57627	alpha 2
Ankrd40	1.2145e-09	1.91684e-05	-0.278788	0.263	0.437	0.601831	alpha 2
Ankrd44	9.61371e-19	1.51733e-14	-0.415262	0.053	0.278	0.190647	alpha 2
Ankrd66	4.20836e-17	6.64206e-13	-0.460666	0.073	0.29	0.251724	alpha 2
Ano6	6.75574e-14	1.06626e-09	-0.351354	0.135	0.343	0.393586	alpha 2
Antxr1	3.94015e-09	6.21873e-05	-0.423434	0.471	0.606	0.777228	alpha 2
Anxa1	1.11226e-08	0.000175548	-0.546773	0.222	0.366	0.606557	alpha 2
Anxa11	1.51655e-17	2.39357e-13	-0.557053	0.24	0.466	0.515021	alpha 2
Ap1s2	2.5455e-14	4.01757e-10	0.383894	0.719	0.51	1.4098	alpha 2
Ap3m1	2.57019e-18	4.05653e-14	-0.464081	0.094	0.331	0.283988	alpha 2
Apbb2	4.0777e-27	6.43583e-23	-0.559689	0.096	0.41	0.234146	alpha 2
Apoa1	2.52626e-24	3.9872e-20	0.381213	0.319	0.098	3.2551	alpha 2
Apobec2	2.94057e-19	4.64111e-15	-0.474065	0.003	0.206	0.0145631	alpha 2
Apoe	2.49431e-54	3.93677e-50	0.821084	1	1	1	alpha 2
Aqp4	3.21072e-42	5.06748e-38	-1.46018	0.164	0.553	0.296564	alpha 2
Arap2	2.68199e-11	4.23298e-07	0.344429	0.617	0.445	1.38652	alpha 2
Arglu1	1.73296e-17	2.73513e-13	0.40072	0.924	0.841	1.09869	alpha 2
Arhgdig	1.2527e-39	1.97714e-35	-1.26224	0.114	0.491	0.232179	alpha 2
Arhgef28	7.24227e-30	1.14305e-25	0.363755	0.307	0.075	4.09333	alpha 2
Armc4	4.08989e-20	6.45508e-16	-0.428925	0.026	0.254	0.102362	alpha 2
Arvcf	3.15496e-10	4.97948e-06	-0.301949	0.173	0.35	0.494286	alpha 2
Asb4	5.04395e-57	7.96086e-53	0.668552	0.392	0.057	6.87719	alpha 2
Ascc1	4.49513e-31	7.09466e-27	-1.66094	0.181	0.485	0.373196	alpha 2
Astn1	4.27677e-20	6.75002e-16	0.404092	0.579	0.319	1.81505	alpha 2
Atp1a1	5.99009e-21	9.45416e-17	-0.512384	0.83	0.907	0.915105	alpha 2
Atp1b1	1.69448e-22	2.67439e-18	0.534029	0.711	0.464	1.53233	alpha 2
Atp2a2	9.64608e-18	1.52244e-13	-0.511423	0.655	0.8	0.81875	alpha 2
Atp2b1	1.39993e-13	2.20951e-09	-0.460242	0.316	0.519	0.608863	alpha 2
Atp5j	3.24105e-12	5.11535e-08	-0.250563	0.974	0.988	0.98583	alpha 2
Atp8a1	1.1618e-09	1.83367e-05	0.291312	0.482	0.312	1.54487	alpha 2
Auts2	9.42695e-12	1.48786e-07	0.300516	0.392	0.214	1.83178	alpha 2
Avpi1	1.36775e-07	0.00215873	-0.424218	0.336	0.46	0.730435	alpha 2
B230217C12Rik	2.29634e-10	3.62432e-06	0.261498	0.368	0.208	1.76923	alpha 2
B3gat2	1.47117e-15	2.32195e-11	0.32187	0.336	0.147	2.28571	alpha 2
Baalc	2.09772e-16	3.31083e-12	-0.460333	0.032	0.225	0.142222	alpha 2
Bace2	4.82966e-21	7.62266e-17	-0.572766	0.058	0.305	0.190164	alpha 2
Baiap2	2.63225e-18	4.15448e-14	-0.457411	0.061	0.285	0.214035	alpha 2
Barx2	8.7306e-20	1.37795e-15	-0.428734	0	0.206	0	alpha 2
Basp1	8.33953e-61	1.31623e-56	0.892003	0.991	0.66	1.50152	alpha 2
Bbox1	5.14483e-11	8.12008e-07	-0.437417	0.325	0.485	0.670103	alpha 2
BC051019	3.244e-21	5.12e-17	-0.458358	0.003	0.224	0.0133929	alpha 2
Bcl2	3.02929e-35	4.78113e-31	0.750462	0.743	0.462	1.60823	alpha 2
Bex1	2.77297e-31	4.37658e-27	0.632607	0.766	0.429	1.78555	alpha 2
Bex2	7.57193e-51	1.19508e-46	0.863976	0.836	0.459	1.82135	alpha 2
Bex3	4.81845e-15	7.60495e-11	0.331954	0.968	0.878	1.10251	alpha 2
Bex4	2.63897e-28	4.16509e-24	0.528349	0.813	0.516	1.57558	alpha 2
Bmyc	3.41042e-44	5.38266e-40	0.775194	0.889	0.577	1.54073	alpha 2
Bok	8.29716e-25	1.30954e-20	-0.62801	0.041	0.312	0.13141	alpha 2
Bola1	5.10249e-11	8.05327e-07	-0.44099	0.535	0.661	0.80938	alpha 2
Bola3	9.9148e-09	0.000156485	-0.280148	0.576	0.698	0.825215	alpha 2
Bphl	1.18973e-12	1.87775e-08	-0.55031	0.863	0.862	1.00116	alpha 2
Bri3	6.95739e-19	1.09808e-14	-0.433866	0.839	0.911	0.920966	alpha 2
Bst2	9.40179e-19	1.48388e-14	0.512208	0.81	0.558	1.45161	alpha 2
Btg1	8.5369e-18	1.34738e-13	0.445924	0.871	0.687	1.26783	alpha 2
C130073E24Rik	1.05654e-45	1.66754e-41	0.616671	0.357	0.065	5.49231	alpha 2
C1qtnf4	3.35475e-08	0.00052948	0.279423	0.617	0.469	1.31557	alpha 2
C230004F18Rik	1.27101e-07	0.00200604	-0.466763	0.389	0.507	0.767258	alpha 2
Cabcoco1	5.16584e-22	8.15324e-18	-0.585299	0.038	0.287	0.132404	alpha 2
Cacna1s	3.57363e-17	5.64026e-13	-0.444811	0	0.18	0	alpha 2
Cacna2d2	6.40417e-21	1.01077e-16	-0.612534	0.047	0.29	0.162069	alpha 2
Cadm1	5.34473e-09	8.43559e-05	0.312165	0.807	0.678	1.19027	alpha 2
Calb1	2.71996e-29	4.29292e-25	-1.04746	0.006	0.301	0.0199336	alpha 2
Calm2	1.63552e-48	2.58135e-44	-0.870338	0.93	0.986	0.943205	alpha 2
Calr	2.08679e-08	0.000329358	-0.278833	0.746	0.862	0.865429	alpha 2
Camk2d	4.21809e-09	6.65741e-05	0.278618	0.643	0.481	1.3368	alpha 2
Camk2n1	3.34642e-07	0.00528165	-0.259192	0.304	0.455	0.668132	alpha 2
Capg	1.65068e-11	2.60527e-07	-0.325677	0.114	0.288	0.395833	alpha 2
Capsl	2.26579e-10	3.5761e-06	-0.693834	0.45	0.531	0.847458	alpha 2
Car2	2.63167e-08	0.000415357	-0.256861	0.026	0.132	0.19697	alpha 2
Car9	4.46573e-21	7.04826e-17	-0.506486	0	0.218	0	alpha 2
Cavin2	5.81956e-16	9.18501e-12	-0.313969	0	0.168	0	alpha 2
Cbs	3.0752e-19	4.85358e-15	-0.430624	0.091	0.335	0.271642	alpha 2
Ccdc121	2.05164e-30	3.23811e-26	-0.744249	0.023	0.335	0.0686567	alpha 2
Ccdc153	3.82319e-41	6.03414e-37	-3.18392	0.041	0.429	0.0955711	alpha 2
Ccdc162	2.34969e-13	3.70852e-09	-0.386293	0.091	0.28	0.325	alpha 2
Ccdc180	1.38499e-12	2.18594e-08	-0.426904	0.12	0.299	0.401338	alpha 2
Ccdc33	5.1636e-34	8.14971e-30	-0.943652	0.003	0.335	0.00895522	alpha 2
Ccdc78	6.38578e-16	1.00787e-11	-0.376334	0.012	0.188	0.0638298	alpha 2
Ccdc88c	1.12387e-13	1.7738e-09	-0.393085	0.129	0.328	0.393293	alpha 2
Ccpg1os	3.93652e-08	0.000621301	-0.401602	0.576	0.646	0.891641	alpha 2
Cct3	5.21663e-10	8.2334e-06	0.298689	0.889	0.809	1.09889	alpha 2
Cd109	7.11943e-08	0.00112366	-0.353359	0.173	0.305	0.567213	alpha 2
Cd24a	2.2185e-49	3.50145e-45	-1.85039	0.023	0.468	0.0491453	alpha 2
Cd55	9.1472e-20	1.4437e-15	-0.442242	0.035	0.262	0.133588	alpha 2
Cd59b	5.11462e-09	8.07241e-05	-0.310374	0.129	0.278	0.464029	alpha 2
Cd63	1.98929e-33	3.13969e-29	0.457321	1	0.995	1.00503	alpha 2
Cdc14a	7.20553e-08	0.00113725	0.28664	0.605	0.47	1.28723	alpha 2
Cdh2	6.49268e-18	1.02474e-13	0.406376	0.871	0.653	1.33384	alpha 2
Cdhr3	6.80706e-32	1.07436e-27	-0.824624	0	0.314	0	alpha 2
Cdhr4	5.70348e-26	9.0018e-22	-0.86314	0.003	0.268	0.011194	alpha 2
Cdkn1a	9.40906e-17	1.48503e-12	-0.535662	0.079	0.299	0.264214	alpha 2
Cebpb	1.32664e-28	2.09383e-24	-0.832932	0.333	0.648	0.513889	alpha 2
Celf2	1.93414e-07	0.00305265	0.261321	0.664	0.516	1.28682	alpha 2
Cers4	4.02411e-12	6.35126e-08	0.353452	0.515	0.334	1.54192	alpha 2
Ces1d	1.21153e-08	0.000191216	-0.259844	0.058	0.183	0.31694	alpha 2
Cetn4	1.04903e-16	1.65568e-12	-0.641856	0.398	0.593	0.671164	alpha 2
Cfap100	2.42471e-10	3.82692e-06	-0.386227	0.284	0.454	0.625551	alpha 2
Cfap157	4.44451e-14	7.01477e-10	-0.337829	0.047	0.224	0.209821	alpha 2
Cfap161	9.24102e-09	0.000145851	-0.425223	0.269	0.408	0.659314	alpha 2
Cfap20	1.46564e-25	2.31322e-21	-0.637024	0.596	0.777	0.767053	alpha 2
Cfap52	4.45953e-11	7.03848e-07	-0.526747	0.357	0.493	0.724138	alpha 2
Cfap54	1.04703e-09	1.65252e-05	-0.710755	0.415	0.504	0.823413	alpha 2
Cfap65	2.68466e-13	4.2372e-09	-0.528218	0.202	0.391	0.516624	alpha 2
Cfap70	5.47993e-08	0.000864898	-0.30377	0.181	0.319	0.567398	alpha 2
Cfap77	7.44225e-20	1.17461e-15	-0.546214	0.067	0.304	0.220395	alpha 2
Chchd10	2.49997e-44	3.9457e-40	-1.40014	0.933	0.97	0.961856	alpha 2
Chchd2	3.25917e-28	5.14394e-24	-0.49695	1	1	1	alpha 2
Chek2	1.32164e-20	2.08594e-16	-0.609502	0.053	0.29	0.182759	alpha 2
Chn1	1.25804e-12	1.98557e-08	0.348559	0.477	0.284	1.67958	alpha 2
Chpt1	1.56409e-10	2.46861e-06	-0.343518	0.711	0.838	0.848449	alpha 2
Chuk	4.68539e-09	7.39495e-05	-0.266898	0.246	0.418	0.588517	alpha 2
Cirbp	1.28918e-17	2.03471e-13	0.448047	0.86	0.728	1.18132	alpha 2
Cited2	2.13804e-16	3.37448e-12	-0.471623	0.088	0.303	0.290429	alpha 2
Ckb	4.36189e-51	6.88437e-47	-0.884844	0.994	0.999	0.994995	alpha 2
Cks1b	1.48889e-08	0.000234991	0.257792	0.313	0.177	1.76836	alpha 2
Clec3b	4.70933e-39	7.43274e-35	-1.27369	0.076	0.453	0.16777	alpha 2
Clic4	1.59038e-21	2.51009e-17	-0.487329	0.114	0.386	0.295337	alpha 2
Clmn	3.62435e-16	5.72031e-12	-0.299195	0.015	0.196	0.0765306	alpha 2
Clstn1	1.19187e-11	1.88113e-07	-0.351918	0.465	0.644	0.72205	alpha 2
Clu	4.49641e-22	7.09668e-18	-1.71856	0.775	0.728	1.06456	alpha 2
Cmss1	1.64708e-09	2.59959e-05	-0.322889	0.254	0.417	0.609113	alpha 2
Cmtm8	6.29109e-17	9.92923e-13	-0.316734	0.006	0.189	0.031746	alpha 2
Cnih2	4.47703e-33	7.0661e-29	0.473914	0.357	0.092	3.88043	alpha 2
Cnp	2.44416e-19	3.85761e-15	-0.59161	0.462	0.67	0.689552	alpha 2
Cntfr	4.0454e-10	6.38486e-06	-0.415503	0.17	0.331	0.513595	alpha 2
Cntrl	7.65384e-12	1.20801e-07	-0.313528	0.14	0.327	0.428135	alpha 2
Cog7	1.34133e-07	0.00211702	-0.362613	0.211	0.343	0.61516	alpha 2
Col23a1	2.27735e-40	3.59434e-36	0.730437	0.98	0.554	1.76895	alpha 2
Col25a1	2.52216e-17	3.98072e-13	-1.56373	0.105	0.319	0.329154	alpha 2
Col27a1	3.154e-16	4.97796e-12	-0.419902	0.079	0.291	0.271478	alpha 2
Col5a2	3.03775e-13	4.79449e-09	0.334361	0.436	0.245	1.77959	alpha 2
Col5a3	1.94066e-12	3.06295e-08	-0.283628	0.038	0.196	0.193878	alpha 2
Col6a3	1.66244e-31	2.62382e-27	0.301165	0.164	0.012	13.6667	alpha 2
Col6a5	1.28315e-10	2.02519e-06	-0.326274	0	0.111	0	alpha 2
Col8a2	2.49196e-22	3.93306e-18	-0.449506	0	0.23	0	alpha 2
Cotl1	2.89065e-13	4.56231e-09	-0.443289	0.345	0.548	0.629562	alpha 2
Cox6c	5.51992e-15	8.7121e-11	-0.260679	0.994	0.999	0.994995	alpha 2
Cp	4.28516e-18	6.76327e-14	-0.397314	0.006	0.2	0.03	alpha 2
Cpd	1.72887e-07	0.00272867	-0.269274	0.471	0.61	0.772131	alpha 2
Cpe	3.75763e-29	5.93066e-25	0.584576	0.994	0.912	1.08991	alpha 2
Cpn1	1.20863e-20	1.90759e-16	-0.44997	0.009	0.229	0.0393013	alpha 2
Crb1	2.88551e-19	4.5542e-15	0.258264	0.211	0.053	3.98113	alpha 2
Creg2	1.82203e-12	2.87571e-08	-0.269149	0.015	0.158	0.0949367	alpha 2
Crlf3	3.04049e-08	0.000479881	0.30226	0.421	0.282	1.49291	alpha 2
Crocc	6.49007e-14	1.02433e-09	-0.403808	0.117	0.316	0.370253	alpha 2
Crygn	6.71411e-32	1.05969e-27	-0.863846	0.009	0.327	0.0275229	alpha 2
Crym	2.27622e-64	3.59256e-60	1.43799	0.734	0.246	2.98374	alpha 2
Cryzl2	5.79373e-13	9.14424e-09	-0.439059	0.284	0.479	0.592902	alpha 2
Csrp2	2.60161e-34	4.10611e-30	-1.1192	0.094	0.444	0.211712	alpha 2
Cst3	8.07372e-75	1.27427e-70	1.30264	1	0.998	1.002	alpha 2
CT025619.1	9.26993e-10	1.46307e-05	0.304096	0.582	0.414	1.4058	alpha 2
Ctsh	1.39131e-13	2.1959e-09	-0.532933	0.284	0.466	0.609442	alpha 2
Ctsz	1.06477e-09	1.68053e-05	0.260369	0.76	0.615	1.23577	alpha 2
Cxcr4	3.20816e-15	5.06344e-11	-0.380164	0.067	0.266	0.25188	alpha 2
Cyb561	5.61096e-19	8.85579e-15	-0.447355	0.082	0.32	0.25625	alpha 2
Cyba	3.12301e-32	4.92905e-28	0.540272	0.918	0.721	1.27323	alpha 2
Cysltr1	4.00818e-10	6.32611e-06	-0.312558	0.009	0.122	0.0737705	alpha 2
Dbi	5.09934e-43	8.04829e-39	-1.68626	1	1	1	alpha 2
Ddah1	4.12204e-27	6.50582e-23	0.564398	0.599	0.302	1.98344	alpha 2
Ddr1	7.67741e-27	1.21173e-22	-0.839331	0.456	0.694	0.657061	alpha 2
Dgat2	1.68409e-30	2.65799e-26	-0.759728	0.029	0.343	0.0845481	alpha 2
Dhrs3	5.28057e-10	8.33432e-06	-0.289744	0.117	0.276	0.423913	alpha 2
Dip2b	1.32475e-14	2.09085e-10	0.31042	0.342	0.155	2.20645	alpha 2
Dlk1	1.64864e-11	2.60205e-07	-1.46568	0.032	0.175	0.182857	alpha 2
Dmd	3.86729e-12	6.10374e-08	-0.434061	0.319	0.502	0.635458	alpha 2
Dmkn	6.48517e-27	1.02355e-22	-1.0087	0.111	0.401	0.276808	alpha 2
Dnah1	6.07394e-12	9.5865e-08	-0.299263	0.058	0.221	0.262443	alpha 2
Dnah10	6.94958e-22	1.09685e-17	-0.482123	0.009	0.24	0.0375	alpha 2
Dnah12	3.7099e-21	5.85534e-17	-0.841008	0.158	0.407	0.388206	alpha 2
Dnah2	4.44698e-10	7.01867e-06	-0.280558	0.076	0.224	0.339286	alpha 2
Dnah3	3.70297e-18	5.8444e-14	-0.381364	0	0.19	0	alpha 2
Dnah5	5.72954e-15	9.04294e-11	-0.523795	0.108	0.311	0.347267	alpha 2
Dnah6	2.35514e-12	3.71711e-08	-0.605818	0.26	0.429	0.606061	alpha 2
Dnaic1	4.55654e-09	7.19159e-05	-0.327334	0.178	0.333	0.534535	alpha 2
Dnaic2	6.26262e-08	0.000988429	-0.31701	0.161	0.299	0.538462	alpha 2
Dnaja1	4.58489e-09	7.23633e-05	-0.346567	0.898	0.916	0.980349	alpha 2
Dnaja4	4.5788e-23	7.22673e-19	-0.734505	0.167	0.439	0.38041	alpha 2
Dnajb1	6.25931e-25	9.87906e-21	-1.29371	0.225	0.508	0.442913	alpha 2
Dnajc15	1.39402e-13	2.20018e-09	-0.405277	0.67	0.794	0.843829	alpha 2
Dnajc3	1.66194e-14	2.62304e-10	-0.409098	0.734	0.856	0.857477	alpha 2
Dnajc6	1.384e-18	2.18437e-14	-0.401797	0.009	0.209	0.0430622	alpha 2
Dnajc7	8.94767e-10	1.41221e-05	-0.585692	0.541	0.677	0.799114	alpha 2
Dnali1	3.77707e-09	5.96134e-05	-0.561769	0.368	0.484	0.760331	alpha 2
Drc3	1.08432e-07	0.00171138	-0.611615	0.462	0.519	0.890173	alpha 2
Drc7	1.06703e-07	0.00168409	-0.257741	0.155	0.295	0.525424	alpha 2
Dsg2	4.27373e-17	6.74523e-13	-0.339315	0.003	0.185	0.0162162	alpha 2
Dst	1.26528e-09	1.99699e-05	-0.330551	0.614	0.738	0.831978	alpha 2
Dstn	8.20172e-09	0.000129448	-0.341387	0.877	0.913	0.96057	alpha 2
Dthd1	2.87692e-19	4.54065e-15	-0.366547	0	0.201	0	alpha 2
Dusp1	4.75516e-14	7.50507e-10	-0.921871	0.523	0.688	0.760174	alpha 2
Dusp14	1.31223e-08	0.000207109	-0.282971	0.199	0.352	0.565341	alpha 2
Dusp6	6.3904e-11	1.0086e-06	-0.429803	0.099	0.264	0.375	alpha 2
Dynll1	3.54095e-15	5.58868e-11	-0.626704	0.988	0.976	1.0123	alpha 2
Dynlt1f	9.37623e-12	1.47985e-07	-0.368848	0.216	0.398	0.542714	alpha 2
E130114P18Rik	4.7706e-18	7.52943e-14	0.418559	0.538	0.298	1.80537	alpha 2
Ednrb	5.65926e-21	8.93202e-17	-0.796926	0.056	0.302	0.18543	alpha 2
Eea1	6.97995e-14	1.10165e-09	-0.473913	0.383	0.579	0.661485	alpha 2
Eef1a1	1.10515e-13	1.74426e-09	0.251281	1	0.997	1.00301	alpha 2
Eef2k	5.13454e-13	8.10384e-09	-0.324669	0.091	0.276	0.32971	alpha 2
Efcab10	1.86235e-21	2.93934e-17	-1.24956	0.213	0.436	0.488532	alpha 2
Eif4a2	2.60153e-14	4.106e-10	0.307761	0.965	0.925	1.04324	alpha 2
Elmod3	3.18734e-13	5.03058e-09	-0.308378	0.082	0.267	0.307116	alpha 2
Elof1	4.20093e-17	6.63033e-13	-1.18667	0.787	0.843	0.933571	alpha 2
Emb	1.1322e-07	0.00178694	-0.279581	0.126	0.262	0.480916	alpha 2
Emc10	2.16262e-07	0.00341326	0.258261	0.734	0.622	1.18006	alpha 2
Emsy	9.17229e-09	0.000144766	-0.285509	0.202	0.362	0.558011	alpha 2
Enah	5.41449e-10	8.54568e-06	-0.435193	0.412	0.552	0.746377	alpha 2
Endog	4.35037e-13	6.86619e-09	-0.457565	0.313	0.508	0.616142	alpha 2
Enho	4.68169e-07	0.00738911	-0.489295	0.754	0.749	1.00668	alpha 2
Eno1	1.03239e-15	1.62942e-11	-0.592445	0.778	0.864	0.900463	alpha 2
Eno4	2.78246e-07	0.00439155	-0.304448	0.19	0.317	0.599369	alpha 2
Epb41l2	6.21982e-15	9.81675e-11	0.385415	0.515	0.299	1.72241	alpha 2
Epha5	1.72419e-14	2.7213e-10	0.345309	0.266	0.106	2.50943	alpha 2
Ephb1	3.08804e-107	4.87386e-103	1.10329	0.614	0.08	7.675	alpha 2
Ephx1	8.755e-15	1.3818e-10	-0.32556	0.094	0.303	0.310231	alpha 2
Eps8	3.00079e-15	4.73615e-11	-0.347288	0.044	0.234	0.188034	alpha 2
Erg28	4.35857e-13	6.87913e-09	0.345065	0.702	0.512	1.37109	alpha 2
Erich2	1.05514e-11	1.66532e-07	-0.391691	0.137	0.312	0.439103	alpha 2
Erich3	1.27151e-08	0.000200683	-0.294807	0.099	0.234	0.423077	alpha 2
Esyt2	3.64475e-11	5.7525e-07	-0.287775	0.126	0.303	0.415842	alpha 2
Etfa	4.19783e-28	6.62543e-24	-0.73733	0.31	0.596	0.520134	alpha 2
Etnppl	1.59099e-08	0.000251106	-0.274448	0.02	0.125	0.16	alpha 2
Ezr	3.60659e-09	5.69228e-05	-0.61563	0.62	0.676	0.91716	alpha 2
Faap20	1.5649e-10	2.46988e-06	0.28864	0.515	0.344	1.49709	alpha 2
Fads1	1.42138e-09	2.24336e-05	-0.321534	0.301	0.461	0.652928	alpha 2
Fam107b	1.61158e-15	2.54356e-11	-0.355809	0.058	0.258	0.224806	alpha 2
Fam126a	2.8843e-07	0.00455229	-0.250798	0.181	0.316	0.572785	alpha 2
Fam13a	6.17458e-11	9.74535e-07	-0.297503	0.102	0.269	0.379182	alpha 2
Fam149a	3.07344e-08	0.000485081	-0.268665	0.146	0.289	0.50519	alpha 2
Fam189a2	1.88343e-10	2.97262e-06	0.367835	0.711	0.56	1.26964	alpha 2
Fam213a	7.68141e-10	1.21236e-05	-0.642377	0.772	0.744	1.03763	alpha 2
Fam216b	1.03775e-34	1.63788e-30	-0.792681	0.003	0.341	0.00879765	alpha 2
Fam46a	3.91268e-14	6.17538e-10	-0.433614	0.035	0.208	0.168269	alpha 2
Fam47e	1.79371e-13	2.83101e-09	-0.362096	0.094	0.283	0.332155	alpha 2
Fam81b	7.14073e-24	1.12702e-19	-0.552888	0.006	0.254	0.023622	alpha 2
Fam84b	4.16343e-11	6.57114e-07	-0.262448	0.05	0.2	0.25	alpha 2
Fam92b	1.29785e-23	2.0484e-19	-0.681253	0.07	0.337	0.207715	alpha 2
Fas	7.7242e-18	1.21911e-13	-0.425738	0.14	0.387	0.361757	alpha 2
Fat3	4.58258e-11	7.23269e-07	-0.467369	0.19	0.37	0.513514	alpha 2
Fbln1	3.93569e-07	0.0062117	-0.255885	0.129	0.255	0.505882	alpha 2
Fbln5	6.25851e-12	9.8778e-08	-0.287801	0.023	0.167	0.137725	alpha 2
Fbln7	3.97173e-18	6.26858e-14	-0.393458	0.015	0.215	0.0697674	alpha 2
Fbxl7	4.18994e-10	6.61298e-06	0.255713	0.433	0.256	1.69141	alpha 2
Fbxo2	1.95056e-37	3.07857e-33	0.694663	0.953	0.667	1.42879	alpha 2
Fbxo36	5.57146e-10	8.79344e-06	-0.435193	0.392	0.537	0.729981	alpha 2
Fez1	3.68794e-16	5.82067e-12	-0.535042	0.696	0.789	0.882129	alpha 2
Fezf2	6.09525e-21	9.62014e-17	0.365808	0.345	0.126	2.7381	alpha 2
Fgf12	1.66329e-18	2.62516e-14	0.322915	0.284	0.098	2.89796	alpha 2
Fgfr1	4.48842e-08	0.000708408	-0.393537	0.386	0.516	0.748062	alpha 2
Fhl1	6.40493e-18	1.01089e-13	-0.515731	0.623	0.785	0.793631	alpha 2
Fhod3	5.93179e-13	9.36214e-09	-0.257713	0.015	0.164	0.0914634	alpha 2
Fkbp3	1.21088e-15	1.91113e-11	0.35828	0.906	0.838	1.08115	alpha 2
Fndc3c1	1.40126e-21	2.21161e-17	-1.30431	0.035	0.277	0.126354	alpha 2
Fndc5	1.84361e-15	2.90978e-11	-0.344798	0.012	0.184	0.0652174	alpha 2
Folr1	2.01284e-18	3.17686e-14	-0.508455	0.02	0.226	0.0884956	alpha 2
Foxj1	2.10325e-17	3.31956e-13	-0.957833	0.354	0.522	0.678161	alpha 2
Frmpd2	3.75656e-24	5.92898e-20	-0.495632	0	0.247	0	alpha 2
Ftl1	7.48407e-16	1.18121e-11	0.295373	1	0.995	1.00503	alpha 2
Fzd3	7.63734e-20	1.2054e-15	-0.522359	0.398	0.63	0.631746	alpha 2
Gadd45b	2.5816e-22	4.07454e-18	-0.707854	0.143	0.426	0.335681	alpha 2
Gadd45g	2.80977e-23	4.43466e-19	-1.09438	0.149	0.445	0.334831	alpha 2
Galk1	4.11583e-08	0.000649602	-0.274919	0.295	0.448	0.658482	alpha 2
Gclc	1.29038e-09	2.0366e-05	-0.34061	0.292	0.474	0.616034	alpha 2
Gcnt1	1.91787e-13	3.02698e-09	-0.255262	0.006	0.153	0.0392157	alpha 2
Gcsh	1.17007e-08	0.000184672	0.262084	0.649	0.509	1.27505	alpha 2
Gde1	1.21866e-08	0.000192341	-0.29692	0.652	0.751	0.868176	alpha 2
Gdf11	2.38328e-09	3.76153e-05	0.257447	0.424	0.264	1.60606	alpha 2
Gfap	4.18931e-13	6.61199e-09	-0.945588	0.02	0.173	0.115607	alpha 2
Gja1	2.0437e-30	3.22557e-26	-0.943901	0.719	0.886	0.811512	alpha 2
Gjb6	8.05151e-09	0.000127077	-0.371969	0.006	0.102	0.0588235	alpha 2
Gldc	3.14829e-16	4.96895e-12	0.413067	0.43	0.222	1.93694	alpha 2
Gm10138	5.08661e-11	8.02819e-07	-0.256155	0.041	0.185	0.221622	alpha 2
Gm10714	2.35881e-38	3.72292e-34	-1.37062	0.026	0.397	0.0654912	alpha 2
Gm12144	9.92395e-14	1.5663e-09	-0.339486	0	0.145	0	alpha 2
Gm12326	3.6637e-21	5.78242e-17	-0.531499	0	0.219	0	alpha 2
Gm16006	1.81325e-27	2.86185e-23	-0.739012	0.058	0.357	0.162465	alpha 2
Gm16160	9.65868e-15	1.52443e-10	-0.421105	0	0.155	0	alpha 2
Gm17455	4.34552e-13	6.85854e-09	-0.539004	0.316	0.504	0.626984	alpha 2
Gm17750	5.33927e-11	8.42698e-07	-0.295419	0.099	0.267	0.370787	alpha 2
Gm19935	5.86332e-32	9.25408e-28	-1.90329	0.243	0.532	0.456767	alpha 2
Gm28729	2.71327e-20	4.28236e-16	-0.382058	0.003	0.216	0.0138889	alpha 2
Gm29538	3.75398e-17	5.9249e-13	-0.46811	0.026	0.223	0.116592	alpha 2
Gm38414	1.22586e-21	1.93478e-17	-0.664691	0.006	0.233	0.0257511	alpha 2
Gm48107	1.79533e-16	2.83357e-12	-0.36754	0	0.173	0	alpha 2
Gm48570	1.8593e-17	2.93453e-13	-0.330207	0.003	0.188	0.0159574	alpha 2
Gm5617	2.97185e-14	4.69047e-10	-0.537843	0.512	0.649	0.788906	alpha 2
Gm867	1.51972e-31	2.39857e-27	-0.933848	0.044	0.367	0.119891	alpha 2
Gm973	7.10481e-20	1.12135e-15	-0.660431	0.164	0.406	0.403941	alpha 2
Gnal	1.71095e-15	2.70039e-11	-0.323472	0.015	0.19	0.0789474	alpha 2
Gnao1	3.13284e-16	4.94457e-12	0.356096	0.632	0.381	1.65879	alpha 2
Gng5	1.71559e-21	2.70771e-17	-0.458497	0.991	0.998	0.992986	alpha 2
Got1l1	2.38568e-29	3.76531e-25	-0.773869	0	0.293	0	alpha 2
Gpc3	2.70737e-25	4.27304e-21	0.448733	0.667	0.31	2.15161	alpha 2
Gpld1	5.23365e-08	0.000826027	-0.475473	0.181	0.319	0.567398	alpha 2
Gpm6b	2.38907e-29	3.77067e-25	0.457017	0.988	0.925	1.06811	alpha 2
Gpr37	1.70477e-21	2.69063e-17	-0.491372	0.155	0.429	0.361305	alpha 2
Gpr37l1	3.32746e-40	5.25174e-36	-1.353	0.272	0.626	0.434505	alpha 2
Gpr50	7.98146e-36	1.25971e-31	0.762605	0.892	0.502	1.77689	alpha 2
Gprc5b	1.43284e-08	0.000226146	-0.32855	0.494	0.629	0.785374	alpha 2
Gpx1	1.02954e-11	1.62493e-07	-0.627767	0.509	0.632	0.80538	alpha 2
Gpx4	3.45979e-17	5.46058e-13	-0.296947	0.997	0.999	0.997998	alpha 2
Gria1	5.95543e-11	9.39946e-07	-0.410315	0.061	0.214	0.285047	alpha 2
Gria3	5.02006e-14	7.92317e-10	-0.358458	0.015	0.174	0.0862069	alpha 2
Grina	4.8331e-07	0.00762809	-0.262401	0.401	0.546	0.734432	alpha 2
Grpr	3.58152e-29	5.65271e-25	0.365109	0.316	0.079	4	alpha 2
Gsn	6.33139e-29	9.99284e-25	-0.97705	0.582	0.798	0.729323	alpha 2
H2-D1	7.17924e-13	1.1331e-08	0.404643	0.798	0.642	1.24299	alpha 2
H2-T23	1.5966e-12	2.51991e-08	0.409123	0.491	0.295	1.66441	alpha 2
H3f3b	1.20628e-13	1.90387e-09	0.296376	1	0.993	1.00705	alpha 2
Hbegf	3.46976e-10	5.47632e-06	-0.315205	0.079	0.231	0.341991	alpha 2
Hc	1.07188e-14	1.69174e-10	-0.391259	0.026	0.2	0.13	alpha 2
Hdc	5.62234e-36	8.87375e-32	-1.25503	0.056	0.41	0.136585	alpha 2
Hebp2	2.1568e-22	3.40407e-18	0.304997	0.31	0.098	3.16327	alpha 2
Hes1	2.65849e-21	4.1959e-17	0.629186	0.962	0.823	1.16889	alpha 2
Hexim1	1.50683e-11	2.37822e-07	-0.329152	0.292	0.493	0.592292	alpha 2
Hhatl	5.64069e-20	8.9027e-16	-0.428925	0.032	0.26	0.123077	alpha 2
Hipk1	2.13357e-14	3.36741e-10	-0.717972	0.404	0.563	0.717584	alpha 2
Hist1h1e	2.1238e-11	3.35199e-07	0.376273	0.547	0.366	1.49454	alpha 2
Hist1h2bc	5.62992e-20	8.88571e-16	-0.465069	0.936	0.98	0.955102	alpha 2
Hist1h4h	3.59346e-38	5.67155e-34	-1.26621	0.184	0.553	0.332731	alpha 2
Hist1h4i	2.14144e-18	3.37983e-14	-0.576487	0.219	0.462	0.474026	alpha 2
Hist2h2aa1	8.61331e-10	1.35944e-05	-0.325475	0.333	0.509	0.654224	alpha 2
Hmgn2	7.92667e-10	1.25107e-05	0.33039	0.845	0.76	1.11184	alpha 2
Hnrnpr	3.715e-13	5.86339e-09	0.329052	0.766	0.601	1.27454	alpha 2
Hopx	7.21863e-13	1.13932e-08	-0.425838	0.211	0.414	0.509662	alpha 2
Hrasls	1.90749e-17	3.01058e-13	-0.327624	0.015	0.209	0.0717703	alpha 2
Hsd17b10	2.77043e-13	4.37257e-09	0.333443	0.798	0.641	1.24493	alpha 2
Hsd17b4	5.45295e-13	8.6064e-09	0.352128	0.673	0.501	1.34331	alpha 2
Hsp90aa1	6.43909e-13	1.01628e-08	-1.44628	0.994	0.989	1.00506	alpha 2
Hsp90ab1	8.16052e-22	1.28797e-17	-0.572601	0.997	0.996	1.001	alpha 2
Hsp90b1	4.9143e-14	7.75624e-10	-0.416332	0.813	0.926	0.87797	alpha 2
Hspa5	3.12545e-12	4.9329e-08	-0.387911	0.857	0.924	0.927489	alpha 2
Hspa8	3.07735e-17	4.85698e-13	-0.377954	0.997	0.997	1	alpha 2
Hspe1	1.49564e-14	2.36058e-10	-0.448792	0.936	0.957	0.978056	alpha 2
Hsph1	4.69252e-10	7.4062e-06	-0.51697	0.333	0.48	0.69375	alpha 2
Htra1	1.75836e-41	2.77522e-37	-1.01876	0.196	0.596	0.328859	alpha 2
Hydin	3.2296e-21	5.09728e-17	-0.65193	0.117	0.372	0.314516	alpha 2
Id2	3.79352e-08	0.000598731	-0.497008	0.091	0.22	0.413636	alpha 2
Id4	2.36055e-26	3.72565e-22	0.628956	0.974	0.922	1.0564	alpha 2
Idh3a	8.02021e-13	1.26583e-08	-0.378041	0.325	0.531	0.612053	alpha 2
Ier5l	8.71652e-13	1.37573e-08	-0.27753	0.02	0.173	0.115607	alpha 2
Ifit3	8.50853e-17	1.3429e-12	0.390481	0.608	0.353	1.72238	alpha 2
Ifit3b	1.07356e-08	0.00016944	0.347348	0.404	0.255	1.58431	alpha 2
Ift20	1.5955e-12	2.51818e-08	-0.407646	0.64	0.767	0.83442	alpha 2
Ift27	5.13822e-07	0.00810965	-0.292384	0.55	0.65	0.846154	alpha 2
Ift46	2.36725e-08	0.000373623	-0.292108	0.222	0.374	0.593583	alpha 2
Ift88	3.25357e-07	0.00513511	-0.30069	0.225	0.361	0.623269	alpha 2
Igf1r	1.46351e-11	2.30986e-07	-0.369846	0.304	0.504	0.603175	alpha 2
Igfbp2	5.86559e-09	9.25766e-05	-0.297456	0.067	0.203	0.330049	alpha 2
Igfbp6	4.96942e-24	7.84323e-20	0.307871	0.152	0.018	8.44444	alpha 2
Igsf1	1.66276e-07	0.00262433	-0.440096	0.079	0.197	0.401015	alpha 2
Igsf11	4.27389e-19	6.74547e-15	-0.422025	0.076	0.315	0.24127	alpha 2
Ipo11	2.29461e-13	3.62158e-09	-0.420268	0.211	0.416	0.507212	alpha 2
Iqca	8.63121e-16	1.36226e-11	-0.712667	0.187	0.39	0.479487	alpha 2
Iqsec1	2.46525e-09	3.8909e-05	-0.283313	0.123	0.274	0.448905	alpha 2
Irx3	1.18828e-16	1.87546e-12	-0.329191	0.003	0.18	0.0166667	alpha 2
Irx5	9.42043e-26	1.48683e-21	-0.499259	0	0.261	0	alpha 2
Islr	8.48546e-20	1.33926e-15	0.446733	0.412	0.18	2.28889	alpha 2
Itga1	5.14206e-14	8.11572e-10	0.338184	0.272	0.108	2.51852	alpha 2
Itih3	4.57091e-13	7.21426e-09	-1.04952	0.012	0.159	0.0754717	alpha 2
Itih5	1.0335e-11	1.63118e-07	-0.438996	0.108	0.282	0.382979	alpha 2
Itm2b	1.53085e-72	2.41614e-68	0.796546	1	1	1	alpha 2
Itpkb	3.048e-35	4.81065e-31	-0.692143	0.14	0.517	0.270793	alpha 2
Ivns1abp	5.35676e-21	8.45458e-17	-0.721059	0.208	0.452	0.460177	alpha 2
Jade1	2.53781e-09	4.00543e-05	0.306853	0.5	0.337	1.48368	alpha 2
Jpt1	5.46415e-08	0.000862407	0.302455	0.778	0.679	1.1458	alpha 2
Jun	3.19957e-13	5.04988e-09	-0.558718	0.822	0.914	0.899344	alpha 2
Kazald1	1.12161e-08	0.000177024	-0.263506	0.053	0.175	0.302857	alpha 2
Kazn	2.52332e-18	3.98255e-14	-0.367523	0.035	0.249	0.140562	alpha 2
Kbtbd11	7.48217e-16	1.18091e-11	-0.481776	0.243	0.473	0.513742	alpha 2
Kcnj10	3.00736e-13	4.74652e-09	-0.520163	0.222	0.427	0.519906	alpha 2
Kcnk1	1.52631e-12	2.40897e-08	-0.312269	0.047	0.211	0.222749	alpha 2
Kcnk2	2.11089e-18	3.33162e-14	-0.568024	0.129	0.369	0.349593	alpha 2
Kcnma1	3.71664e-25	5.86598e-21	0.371214	0.266	0.066	4.0303	alpha 2
Kcnmb1	1.01257e-20	1.59813e-16	-0.423971	0	0.215	0	alpha 2
Kcnmb4	1.68299e-20	2.65626e-16	-0.439883	0.023	0.252	0.0912698	alpha 2
Kctd14	1.74632e-69	2.75621e-65	1.12826	0.763	0.29	2.63103	alpha 2
Klf7	8.37042e-08	0.0013211	-0.253234	0.076	0.199	0.38191	alpha 2
Klhdc8b	3.04637e-13	4.80809e-09	0.279746	0.711	0.496	1.43347	alpha 2
Krt18	3.64643e-15	5.75516e-11	-0.403446	0.003	0.165	0.0181818	alpha 2
Krt8	1.47224e-13	2.32363e-09	-0.421105	0	0.143	0	alpha 2
Lancl1	3.84784e-10	6.07305e-06	-0.284186	0.129	0.293	0.440273	alpha 2
Lbp	1.06305e-36	1.67781e-32	-1.53432	0.029	0.389	0.0745501	alpha 2
Lca5	4.04616e-11	6.38605e-07	-0.313144	0.126	0.3	0.42	alpha 2
Ldhb	2.20861e-19	3.48584e-15	0.369796	0.982	0.924	1.06277	alpha 2
Lgals3	7.78172e-23	1.22819e-18	-0.910968	0.178	0.445	0.4	alpha 2
Lgi1	2.80597e-12	4.42866e-08	-0.353581	0.05	0.211	0.236967	alpha 2
Lgr4	1.46903e-09	2.31857e-05	-0.300741	0.161	0.334	0.482036	alpha 2
Lhx2	6.04861e-43	9.54652e-39	0.651796	0.901	0.453	1.98896	alpha 2
Lman1	3.47445e-19	5.48373e-15	0.55094	0.871	0.722	1.20637	alpha 2
Lmo1	1.76338e-07	0.00278314	-0.431584	0.126	0.254	0.496063	alpha 2
Lmo3	3.22208e-21	5.08541e-17	0.381051	0.512	0.243	2.107	alpha 2
Lmo4	1.8785e-39	2.96483e-35	-0.788722	0.734	0.905	0.81105	alpha 2
Lpar4	5.91599e-11	9.3372e-07	-0.493399	0.237	0.412	0.575243	alpha 2
Lpin1	2.57079e-09	4.05747e-05	-0.264669	0.126	0.28	0.45	alpha 2
Lrguk	6.95449e-09	0.000109763	-0.269102	0.096	0.238	0.403361	alpha 2
Lrig1	4.30646e-11	6.79689e-07	-0.386887	0.137	0.312	0.439103	alpha 2
Lrp10	1.19601e-08	0.000188767	-0.261584	0.333	0.506	0.658103	alpha 2
Lrrc10b	3.14243e-11	4.9597e-07	-0.450917	0.254	0.425	0.597647	alpha 2
Lrrc34	6.64628e-10	1.04898e-05	-0.290956	0.099	0.251	0.394422	alpha 2
Lrrc36	7.30048e-26	1.15223e-21	-0.567956	0.018	0.289	0.0622837	alpha 2
Lrrc46	1.55859e-08	0.000245992	-0.274007	0.12	0.262	0.458015	alpha 2
Lrrc51	5.81201e-14	9.17309e-10	-0.703592	0.462	0.592	0.780405	alpha 2
Lrrc71	1.08558e-20	1.71337e-16	-0.545241	0.07	0.315	0.222222	alpha 2
Lrrc74b	8.96163e-19	1.41441e-14	-0.614971	0.114	0.348	0.327586	alpha 2
Lrrc8d	3.07155e-12	4.84782e-08	-0.547221	0.175	0.356	0.491573	alpha 2
Lrrn3	8.33534e-51	1.31557e-46	0.775561	0.55	0.165	3.33333	alpha 2
Lrrtm3	8.83097e-14	1.39379e-09	-0.403643	0.009	0.162	0.0555556	alpha 2
Lypd1	8.89735e-24	1.40427e-19	0.328102	0.173	0.026	6.65385	alpha 2
Macf1	1.47533e-11	2.32852e-07	-0.438068	0.813	0.872	0.932339	alpha 2
Macrod1	1.68188e-10	2.65452e-06	-0.328193	0.26	0.437	0.594966	alpha 2
Maf	1.56999e-22	2.47792e-18	-0.584389	0.073	0.341	0.214076	alpha 2
Mafb	3.76263e-09	5.93856e-05	-0.502854	0.018	0.127	0.141732	alpha 2
Maff	2.18182e-10	3.44356e-06	-0.339768	0.079	0.243	0.325103	alpha 2
Maged1	3.75239e-12	5.9224e-08	0.364223	0.898	0.801	1.1211	alpha 2
Maged2	4.89536e-07	0.00772634	0.265713	0.602	0.478	1.25941	alpha 2
Mamdc2	1.953e-18	3.08243e-14	-0.412225	0.12	0.369	0.325203	alpha 2
Map1lc3a	2.33577e-11	3.68654e-07	-0.352644	0.801	0.885	0.905085	alpha 2
Map2	2.04555e-18	3.2285e-14	0.433298	0.86	0.714	1.20448	alpha 2
Marc1	2.47869e-14	3.91212e-10	-0.289041	0	0.151	0	alpha 2
Mast4	4.85712e-16	7.66599e-12	-0.333448	0.064	0.273	0.234432	alpha 2
Matn2	7.49997e-11	1.18372e-06	-0.260036	0.029	0.166	0.174699	alpha 2
Mb	1.43287e-13	2.26149e-09	-0.284844	0	0.143	0	alpha 2
Mbnl2	6.67935e-09	0.00010542	0.277476	0.801	0.668	1.1991	alpha 2
Mcee	2.72169e-07	0.00429565	-0.261142	0.637	0.738	0.863144	alpha 2
Mdh1b	5.48584e-11	8.6583e-07	-0.323505	0.088	0.247	0.356275	alpha 2
Mdk	9.16389e-33	1.44634e-28	0.615771	0.927	0.755	1.22781	alpha 2
Med30	7.43083e-15	1.17281e-10	0.431552	0.716	0.548	1.30657	alpha 2
Med9os	3.0908e-08	0.000487821	-0.318663	0.237	0.385	0.615584	alpha 2
Mef2c	1.60145e-32	2.52757e-28	0.413285	0.617	0.251	2.45817	alpha 2
Meig1	6.30025e-11	9.94368e-07	-1.19535	0.737	0.682	1.08065	alpha 2
Mfge8	2.91057e-14	4.59376e-10	0.348406	0.556	0.323	1.72136	alpha 2
Mia	5.87006e-12	9.26471e-08	-0.512657	0.678	0.791	0.857143	alpha 2
Mid1ip1	1.74366e-13	2.75202e-09	-0.485001	0.708	0.827	0.856106	alpha 2
Mif	8.86264e-15	1.39879e-10	-0.43357	0.865	0.93	0.930108	alpha 2
Mif4gd	1.10324e-12	1.74125e-08	-0.324348	0.281	0.5	0.562	alpha 2
Minos1	5.92277e-11	9.3479e-07	-0.302478	0.734	0.843	0.8707	alpha 2
Mkrn1	5.04961e-07	0.00796979	-0.264339	0.278	0.413	0.673123	alpha 2
Morn3	2.33644e-10	3.6876e-06	-0.329175	0.117	0.275	0.425455	alpha 2
Morn5	3.48695e-13	5.50345e-09	-0.575435	0.304	0.473	0.642706	alpha 2
Mpp6	1.91041e-08	0.000301519	-0.310955	0.14	0.286	0.48951	alpha 2
Mrln	1.24712e-15	1.96833e-11	-0.38216	0.061	0.261	0.233716	alpha 2
Mro	2.42493e-15	3.82727e-11	-0.5221	0.199	0.409	0.486553	alpha 2
Mrpl33	5.32706e-12	8.4077e-08	-0.357319	0.632	0.775	0.815484	alpha 2
Msx1	1.40723e-13	2.22103e-09	-0.525861	0.164	0.36	0.455556	alpha 2
Mt3	2.22408e-10	3.51027e-06	-0.751667	0.997	0.996	1.001	alpha 2
Mtch1	2.03331e-30	3.20917e-26	0.548931	0.95	0.779	1.21951	alpha 2
mt-Nd4	3.28437e-13	5.18372e-09	-0.261524	1	1	1	alpha 2
mt-Nd4l	3.08975e-16	4.87656e-12	-0.417503	0.991	0.992	0.998992	alpha 2
Mtss1l	1.09728e-08	0.000173184	-0.257031	0.152	0.307	0.495114	alpha 2
Mxi1	7.196e-10	1.13574e-05	0.301751	0.635	0.476	1.33403	alpha 2
Myb	3.9451e-18	6.22655e-14	-0.404938	0.015	0.215	0.0697674	alpha 2
Mycbp	1.16294e-10	1.83547e-06	-0.367944	0.284	0.465	0.610753	alpha 2
Mycbpap	2.09764e-10	3.31071e-06	-0.321133	0.12	0.28	0.428571	alpha 2
Myh9	8.41274e-10	1.32778e-05	-0.270007	0.094	0.246	0.382114	alpha 2
Myl9	5.859e-08	0.000924726	-0.338763	0.14	0.277	0.505415	alpha 2
Myo16	3.4786e-21	5.49027e-17	-0.443908	0.073	0.332	0.21988	alpha 2
Myo1e	6.28244e-13	9.91557e-09	-0.289141	0.091	0.277	0.32852	alpha 2
Naaa	5.47071e-08	0.000863441	-0.34155	0.485	0.609	0.796388	alpha 2
Naca	2.08521e-13	3.29109e-09	0.27816	1	0.969	1.03199	alpha 2
Nap1l5	2.41316e-17	3.80869e-13	0.516164	0.693	0.484	1.43182	alpha 2
Nat8f1	6.44882e-14	1.01782e-09	-0.518946	0.363	0.553	0.65642	alpha 2
Nbl1	4.67503e-11	7.37859e-07	-0.399479	0.135	0.309	0.436893	alpha 2
Ncam1	3.95623e-19	6.24411e-15	-0.57526	0.494	0.709	0.696756	alpha 2
Ndn	6.40137e-31	1.01033e-26	0.680389	0.804	0.572	1.40559	alpha 2
Ndufb5	1.53627e-15	2.4247e-11	-0.428468	0.927	0.95	0.975789	alpha 2
Ndufc2	3.17812e-73	5.01603e-69	0.824266	0.997	0.981	1.01631	alpha 2
Nek1	1.90059e-10	2.99971e-06	-0.373557	0.181	0.35	0.517143	alpha 2
Nell2	1.24795e-53	1.96963e-49	0.671745	0.418	0.075	5.57333	alpha 2
Nfic	1.34553e-09	2.12365e-05	-0.315881	0.371	0.545	0.680734	alpha 2
Nfkbiz	2.9445e-08	0.000464731	-0.286192	0.082	0.215	0.381395	alpha 2
Ngef	1.39994e-14	2.20953e-10	-0.343866	0.158	0.377	0.419098	alpha 2
Nin	3.37095e-15	5.32037e-11	-0.51603	0.231	0.444	0.52027	alpha 2
Nipal2	1.99496e-11	3.14864e-07	-0.258327	0.047	0.199	0.236181	alpha 2
Nkain4	1.44275e-19	2.27709e-15	0.370626	0.895	0.773	1.15783	alpha 2
Nkx2-4	2.15642e-46	3.40348e-42	0.792754	0.953	0.697	1.36729	alpha 2
Nme1	1.62334e-09	2.56211e-05	0.269255	0.863	0.765	1.1281	alpha 2
Nme8	2.30914e-13	3.64452e-09	-0.318218	0.018	0.173	0.104046	alpha 2
Nme9	6.65941e-26	1.05105e-21	-0.859363	0.082	0.366	0.224044	alpha 2
Nnat	7.83435e-75	1.23649e-70	0.98771	1	0.988	1.01215	alpha 2
Npc2	8.65645e-13	1.36625e-08	0.300311	0.787	0.626	1.25719	alpha 2
Nphp1	8.38787e-10	1.32386e-05	-0.322834	0.298	0.464	0.642241	alpha 2
Nppc	6.44567e-10	1.01732e-05	-0.329049	0.006	0.114	0.0526316	alpha 2
Npy	2.76214e-14	4.35948e-10	-0.579914	0.023	0.19	0.121053	alpha 2
Nr2e1	2.02176e-21	3.19094e-17	0.26511	0.249	0.066	3.77273	alpha 2
Nr2f1	4.86639e-35	7.68063e-31	-0.838122	0.02	0.366	0.0546448	alpha 2
Nr2f2	4.45673e-11	7.03405e-07	-0.374492	0.076	0.234	0.324786	alpha 2
Nr4a3	8.06755e-10	1.2733e-05	-0.298117	0.076	0.224	0.339286	alpha 2
Nradd	5.84791e-10	9.22976e-06	0.286691	0.439	0.271	1.61993	alpha 2
Nrcam	6.13934e-10	9.68972e-06	0.279777	0.819	0.645	1.26977	alpha 2
Nrp2	1.75574e-19	2.77109e-15	0.501251	0.526	0.279	1.8853	alpha 2
Nrxn1	1.51067e-45	2.3843e-41	0.645692	0.822	0.389	2.11311	alpha 2
Nsg1	5.90584e-23	9.32119e-19	0.454696	0.576	0.304	1.89474	alpha 2
Nt5c	3.95103e-08	0.000623591	-0.353095	0.494	0.632	0.781646	alpha 2
Ntm	5.48696e-10	8.66007e-06	-0.451337	0.02	0.141	0.141844	alpha 2
Ntrk2	1.8064e-52	2.85104e-48	0.783168	1	0.991	1.00908	alpha 2
Ntsr2	8.83339e-08	0.00139417	-0.846075	0.079	0.198	0.39899	alpha 2
Nubpl	4.5546e-09	7.18852e-05	-0.264766	0.196	0.359	0.545961	alpha 2
Nudt4	5.66736e-51	8.9448e-47	-1.99467	0.365	0.709	0.51481	alpha 2
Nuf2	1.55809e-33	2.45913e-29	-0.881126	0.012	0.343	0.0349854	alpha 2
Nxn	1.73948e-24	2.74543e-20	-0.628862	0.368	0.645	0.570543	alpha 2
Oat	4.08933e-11	6.45419e-07	0.280374	0.839	0.697	1.20373	alpha 2
Odc1	1.26692e-19	1.99958e-15	-0.567656	0.69	0.823	0.838396	alpha 2
Odf3b	2.26854e-28	3.58044e-24	-1.15372	0.146	0.439	0.332574	alpha 2
Ogfrl1	4.08858e-15	6.45301e-11	0.409938	0.538	0.323	1.66563	alpha 2
Ogg1	3.69959e-10	5.83906e-06	-0.294867	0.152	0.318	0.477987	alpha 2
Ogt	8.0264e-13	1.26681e-08	0.369801	0.871	0.744	1.1707	alpha 2
Olfm1	2.4559e-09	3.87615e-05	0.251434	0.433	0.267	1.62172	alpha 2
Ophn1	1.48893e-11	2.34998e-07	-0.256571	0.117	0.299	0.391304	alpha 2
Oxct1	6.15598e-07	0.00971598	-0.326457	0.617	0.7	0.881429	alpha 2
P3h2	4.62642e-55	7.30188e-51	0.649433	0.383	0.059	6.49153	alpha 2
Pafah1b3	3.05574e-16	4.82287e-12	0.363281	0.611	0.392	1.55867	alpha 2
Paip2	6.79866e-12	1.07303e-07	-0.348518	0.924	0.934	0.989293	alpha 2
Pak3	2.34246e-26	3.6971e-22	0.450884	0.43	0.161	2.67081	alpha 2
Paqr6	7.74035e-11	1.22166e-06	-0.345191	0.05	0.195	0.25641	alpha 2
Paqr7	1.09088e-08	0.000172174	-0.314346	0.076	0.208	0.365385	alpha 2
Pbxip1	2.8777e-12	4.54187e-08	-0.532829	0.526	0.678	0.775811	alpha 2
Pcp4	7.74267e-109	1.22203e-104	1.54551	0.614	0.08	7.675	alpha 2
Pcp4l1	2.69158e-41	4.24812e-37	-1.72424	0.012	0.401	0.0299252	alpha 2
Pcsk1n	4.92881e-45	7.77914e-41	0.689647	0.991	0.901	1.09989	alpha 2
Pdzph1	6.72383e-110	1.06122e-105	1.36866	0.83	0.235	3.53191	alpha 2
Pea15a	1.52594e-12	2.40839e-08	0.304164	0.766	0.575	1.33217	alpha 2
Peg3	6.20014e-15	9.78569e-11	0.395846	0.775	0.532	1.45677	alpha 2
Pfn2	4.20732e-13	6.64042e-09	0.336772	0.895	0.782	1.1445	alpha 2
Pgk1	5.13656e-19	8.10704e-15	-0.503569	0.632	0.804	0.78607	alpha 2
Pgrmc1	6.92858e-19	1.09354e-14	0.286384	0.939	0.846	1.10993	alpha 2
Phactr1	1.13179e-15	1.7863e-11	0.376624	0.389	0.189	2.0582	alpha 2
Phkg1	1.87486e-08	0.00029591	-0.353043	0.14	0.283	0.4947	alpha 2
Phpt1	2.28384e-08	0.000360458	0.26442	0.845	0.756	1.11772	alpha 2
Phtf1	1.36421e-07	0.00215313	-0.256354	0.17	0.308	0.551948	alpha 2
Pid1	2.88089e-18	4.54691e-14	-0.325831	0.026	0.237	0.109705	alpha 2
Pitpnc1	7.25587e-18	1.14519e-13	0.455501	0.81	0.617	1.3128	alpha 2
Pkib	1.95078e-13	3.07892e-09	0.252209	0.389	0.19	2.04737	alpha 2
Pkm	4.92464e-20	7.77257e-16	-0.432506	0.804	0.924	0.87013	alpha 2
Plac9b	4.38484e-21	6.92059e-17	-0.470907	0	0.218	0	alpha 2
Plat	2.40754e-36	3.79983e-32	-0.827069	0.026	0.384	0.0677083	alpha 2
Plcb3	1.86001e-10	2.93565e-06	-0.385952	0.096	0.252	0.380952	alpha 2
Plce1	3.14145e-07	0.00495815	-0.253258	0.164	0.297	0.552189	alpha 2
Plekhb1	4.18875e-16	6.6111e-12	-0.56222	0.292	0.507	0.575937	alpha 2
Plin2	2.95655e-26	4.66632e-22	0.563103	0.512	0.24	2.13333	alpha 2
Plin5	1.21328e-15	1.91492e-11	-0.405275	0.067	0.269	0.249071	alpha 2
Plod2	1.0801e-19	1.70473e-15	-0.470879	0.152	0.413	0.368039	alpha 2
Plpp1	4.35892e-16	6.87968e-12	-0.372196	0.175	0.407	0.429975	alpha 2
Plpp3	1.00248e-21	1.58221e-17	0.296849	0.93	0.797	1.16688	alpha 2
Plppr4	4.83449e-15	7.63027e-11	-0.311448	0.015	0.185	0.0810811	alpha 2
Pltp	1.50793e-15	2.37996e-11	-1.51986	0.64	0.646	0.990712	alpha 2
Plxnb2	8.45484e-15	1.33443e-10	-0.418205	0.471	0.672	0.700893	alpha 2
Pmepa1	3.17153e-26	5.00563e-22	-0.489257	0.023	0.302	0.0761589	alpha 2
Pmp22	2.74949e-17	4.33952e-13	-0.444852	0.178	0.419	0.424821	alpha 2
Polr3h	2.41482e-18	3.81131e-14	-0.50575	0.447	0.658	0.679331	alpha 2
Ppdpf	1.73296e-09	2.73513e-05	-0.363164	0.614	0.729	0.84225	alpha 2
Ppia	1.68848e-24	2.66494e-20	0.321977	1	1	1	alpha 2
Ppil6	2.93094e-14	4.6259e-10	-0.522209	0.26	0.455	0.571429	alpha 2
Ppp1cb	4.16143e-09	6.56799e-05	-0.381231	0.664	0.744	0.892473	alpha 2
Ppp1r1b	2.53795e-09	4.00565e-05	-0.340167	0.202	0.37	0.545946	alpha 2
Ppp1r32	1.55047e-13	2.44711e-09	-0.44205	0.111	0.301	0.368771	alpha 2
Ppp1r36	3.34707e-08	0.000528268	-0.612922	0.421	0.499	0.843687	alpha 2
Ppp1r9a	1.89719e-12	2.99434e-08	0.363548	0.503	0.317	1.58675	alpha 2
Ppt1	3.73077e-10	5.88828e-06	0.320883	0.564	0.405	1.39259	alpha 2
Pqlc1	4.09322e-12	6.46032e-08	-0.291455	0.061	0.226	0.269912	alpha 2
Prag1	6.57682e-12	1.03802e-07	-0.332604	0.126	0.31	0.406452	alpha 2
Prdx2	2.02943e-18	3.20305e-14	0.31383	0.997	0.978	1.01943	alpha 2
Prdx6	2.06685e-85	3.26211e-81	1.14952	1	1	1	alpha 2
Prelp	1.55476e-10	2.45388e-06	-0.333321	0.582	0.733	0.793997	alpha 2
Prex2	3.07611e-09	4.85502e-05	0.289024	0.421	0.261	1.61303	alpha 2
Prr16	1.27017e-85	2.00471e-81	0.73632	0.433	0.033	13.1212	alpha 2
Prr29	2.40739e-21	3.79958e-17	-0.556956	0	0.221	0	alpha 2
Psip1	5.41497e-09	8.54644e-05	0.300654	0.772	0.684	1.12865	alpha 2
Psmc3ip	9.58923e-08	0.00151347	-0.319636	0.251	0.39	0.64359	alpha 2
Psmd1	2.88625e-07	0.00455537	0.257071	0.509	0.374	1.36096	alpha 2
Psme1	1.80065e-09	2.84197e-05	0.316229	0.687	0.52	1.32115	alpha 2
Ptch1	4.91939e-16	7.76428e-12	-0.532922	0.222	0.455	0.487912	alpha 2
Ptges3	1.62734e-09	2.56843e-05	-0.34003	0.804	0.868	0.926267	alpha 2
Ptma	2.5619e-12	4.04344e-08	-0.610048	1	0.997	1.00301	alpha 2
Ptn	2.35405e-31	3.71539e-27	0.698802	1	0.711	1.40647	alpha 2
Ptprf	1.73462e-20	2.73775e-16	-0.517554	0.196	0.461	0.425163	alpha 2
Pttg1	3.26368e-10	5.15107e-06	-0.384299	0.781	0.823	0.948967	alpha 2
Pura	5.56885e-17	8.78931e-13	0.390258	0.939	0.846	1.10993	alpha 2
Pvalb	1.95916e-17	3.09214e-13	-0.469983	0	0.183	0	alpha 2
Pxdc1	7.51223e-20	1.18566e-15	-0.623714	0.304	0.559	0.543828	alpha 2
Qk	1.71266e-09	2.70309e-05	-0.380872	0.629	0.772	0.814767	alpha 2
Ramp1	1.04072e-14	1.64257e-10	-0.797578	0.728	0.693	1.05051	alpha 2
Rarres2	9.33873e-20	1.47393e-15	-2.16725	0.769	0.753	1.02125	alpha 2
Rasgrf1	2.10553e-17	3.32316e-13	0.289408	0.327	0.128	2.55469	alpha 2
Rasl11a	2.26863e-09	3.58057e-05	-0.652602	0.094	0.24	0.391667	alpha 2
Rassf9	3.76656e-30	5.94476e-26	-0.758641	0.058	0.379	0.153034	alpha 2
Rax	3.17157e-63	5.00569e-59	1.12775	0.901	0.429	2.10023	alpha 2
Rbms1	3.69431e-20	5.83073e-16	-0.42756	0.064	0.311	0.205788	alpha 2
Rbp1	1.43942e-15	2.27184e-11	-0.474371	0.208	0.437	0.475973	alpha 2
Rbpms	1.99341e-25	3.1462e-21	-0.512064	0.009	0.273	0.032967	alpha 2
Rcn1	1.33771e-89	2.11131e-85	1.19788	0.904	0.472	1.91525	alpha 2
Rcn3	8.92319e-14	1.40835e-09	0.372668	0.462	0.269	1.71747	alpha 2
Rdh10	2.18739e-12	3.45236e-08	-0.35032	0.132	0.32	0.4125	alpha 2
Rgcc	2.1837e-13	3.44653e-09	-0.993695	0.409	0.578	0.707612	alpha 2
Rgs22	3.9458e-12	6.22766e-08	-0.357997	0.064	0.23	0.278261	alpha 2
Rgs4	2.40841e-10	3.80119e-06	-0.264558	0.047	0.188	0.25	alpha 2
Rgs7bp	2.00437e-21	3.1635e-17	-0.791128	0.012	0.24	0.05	alpha 2
Rorb	2.18981e-24	3.45618e-20	0.468342	0.646	0.336	1.92262	alpha 2
Rpl22l1	2.85614e-37	4.50785e-33	0.488358	0.997	0.987	1.01013	alpha 2
Rpl3	6.37675e-14	1.00644e-09	0.259528	1	0.996	1.00402	alpha 2
Rpl37a	1.17506e-17	1.8546e-13	0.258948	1	0.999	1.001	alpha 2
Rpl39	5.27188e-18	8.3206e-14	0.290118	1	0.998	1.002	alpha 2
Rps27l	6.75308e-10	1.06584e-05	-0.283008	0.819	0.874	0.937071	alpha 2
Rps29	4.80655e-17	7.58618e-13	0.25165	1	1	1	alpha 2
Rrbp1	1.69812e-12	2.68014e-08	-0.405311	0.491	0.66	0.743939	alpha 2
Rsf1	1.29337e-14	2.04132e-10	0.392146	0.617	0.419	1.47255	alpha 2
Rsph1	1.42329e-11	2.24637e-07	-1.38871	0.655	0.65	1.00769	alpha 2
Rsph4a	1.36764e-10	2.15855e-06	-0.508856	0.272	0.423	0.643026	alpha 2
Rtl8a	7.98438e-09	0.000126018	0.278354	0.561	0.402	1.39552	alpha 2
Rtn1	4.65003e-14	7.33914e-10	0.328697	0.88	0.732	1.20219	alpha 2
Ruvbl2	3.36867e-13	5.31677e-09	-0.490626	0.313	0.492	0.636179	alpha 2
S100a1	9.10796e-15	1.43751e-10	0.324159	0.965	0.902	1.06984	alpha 2
S100a13	1.47353e-21	2.32567e-17	0.425901	0.892	0.665	1.34135	alpha 2
S100a4	9.94742e-30	1.57e-25	0.874684	0.699	0.397	1.76071	alpha 2
S100a6	1.90256e-100	3.00281e-96	1.4713	1	0.89	1.1236	alpha 2
S100b	1.94766e-56	3.07399e-52	-1.90017	0.067	0.547	0.122486	alpha 2
Scd1	5.7568e-14	9.08597e-10	-0.313577	0.012	0.169	0.0710059	alpha 2
Scd2	1.85273e-14	2.92417e-10	-0.552391	0.889	0.948	0.937764	alpha 2
Scg5	6.00846e-49	9.48316e-45	0.791286	0.886	0.573	1.54625	alpha 2
Scn7a	2.47389e-29	3.90453e-25	-2.05711	0.079	0.391	0.202046	alpha 2
Scnn1a	2.09685e-09	3.30946e-05	-0.279581	0.108	0.262	0.412214	alpha 2
Scrn1	2.52678e-33	3.98802e-29	-0.635424	0.178	0.538	0.330855	alpha 2
Sdc3	2.27908e-14	3.59707e-10	-0.401193	0.05	0.232	0.215517	alpha 2
Sdc4	1.70356e-09	2.68873e-05	-0.355574	0.523	0.673	0.777117	alpha 2
Sdf4	6.17071e-10	9.73923e-06	0.297588	0.798	0.677	1.17873	alpha 2
Selenbp1	6.7042e-13	1.05812e-08	-0.363744	0.193	0.39	0.494872	alpha 2
Selenop	1.81234e-14	2.86041e-10	-0.591812	0.202	0.408	0.495098	alpha 2
Selenow	2.13244e-20	3.36563e-16	0.351151	0.997	0.992	1.00504	alpha 2
Sem1	3.02926e-16	4.78109e-12	-0.408992	0.977	0.98	0.996939	alpha 2
Sema6d	5.39365e-17	8.5128e-13	-0.479208	0.211	0.449	0.469933	alpha 2
Serpinb1a	1.85132e-25	2.92193e-21	-0.821959	0.038	0.315	0.120635	alpha 2
Serpinb6b	5.85099e-16	9.23462e-12	-0.324862	0.006	0.179	0.0335196	alpha 2
Serpine2	4.66855e-28	7.36838e-24	-1.1282	0.213	0.501	0.42515	alpha 2
Serpinh1	2.39223e-14	3.77566e-10	-0.424525	0.482	0.669	0.720478	alpha 2
Sertad1	3.33408e-10	5.26217e-06	-0.334225	0.132	0.301	0.438538	alpha 2
Sez6	7.65123e-19	1.20759e-14	0.3374	0.228	0.064	3.5625	alpha 2
Sfrp2	9.3313e-10	1.47276e-05	-0.251157	0.012	0.123	0.097561	alpha 2
Sfrp5	6.0077e-14	9.48196e-10	-0.417817	0.032	0.203	0.157635	alpha 2
Sfxn1	9.6691e-14	1.52607e-09	-0.388394	0.219	0.432	0.506944	alpha 2
Sfxn5	3.08269e-13	4.86542e-09	0.301577	0.76	0.567	1.34039	alpha 2
Sgk1	5.02658e-11	7.93346e-07	-0.286715	0.032	0.171	0.187135	alpha 2
Sh3bgrl	8.64653e-11	1.36468e-06	0.33383	0.588	0.424	1.38679	alpha 2
Sh3bgrl3	1.90882e-20	3.01269e-16	0.494605	0.819	0.657	1.24658	alpha 2
Sh3glb1	1.59052e-08	0.000251031	-0.365527	0.629	0.711	0.884669	alpha 2
Sik3	1.84516e-32	2.91222e-28	0.599906	0.833	0.537	1.55121	alpha 2
Six3	3.20452e-07	0.00505769	-0.798048	0.506	0.563	0.898757	alpha 2
Six6	1.53311e-15	2.41971e-11	-0.677755	0.056	0.256	0.21875	alpha 2
Slc14a2	8.43169e-19	1.33077e-14	-0.426422	0.003	0.201	0.0149254	alpha 2
Slc16a1	5.21632e-08	0.000823291	-0.263781	0.301	0.46	0.654348	alpha 2
Slc20a1	6.72475e-13	1.06137e-08	-0.401977	0.117	0.303	0.386139	alpha 2
Slc22a17	4.75438e-10	7.50384e-06	0.294079	0.769	0.62	1.24032	alpha 2
Slc22a23	1.37534e-25	2.1707e-21	-0.549805	0.132	0.433	0.30485	alpha 2
Slc22a4	8.08017e-10	1.27529e-05	-0.271761	0.076	0.223	0.340807	alpha 2
Slc24a4	3.63148e-14	5.73157e-10	-0.267933	0	0.149	0	alpha 2
Slc25a18	2.74282e-32	4.329e-28	-0.89131	0.202	0.539	0.374768	alpha 2
Slc25a33	5.09361e-11	8.03924e-07	-0.299969	0.167	0.347	0.481268	alpha 2
Slc2a1	1.84276e-48	2.90842e-44	-1.33281	0.249	0.651	0.382488	alpha 2
Slc35a2	4.01503e-08	0.000633692	-0.261973	0.31	0.465	0.666667	alpha 2
Slc38a1	2.16883e-07	0.00342306	0.310397	0.871	0.778	1.11954	alpha 2
Slc38a3	1.25006e-26	1.97297e-22	-0.568728	0.064	0.361	0.177285	alpha 2
Slc3a2	4.84012e-08	0.000763916	0.263441	0.652	0.5	1.304	alpha 2
Slc41a1	8.53343e-15	1.34683e-10	-0.380892	0.202	0.433	0.466513	alpha 2
Slc4a4	7.2289e-35	1.14094e-30	-1.26163	0.237	0.595	0.398319	alpha 2
Slc6a19	1.40848e-13	2.22301e-09	-0.254046	0	0.143	0	alpha 2
Slc6a9	8.83804e-10	1.39491e-05	-0.253441	0.047	0.182	0.258242	alpha 2
Slc7a10	1.50685e-09	2.37826e-05	-0.423477	0.012	0.122	0.0983607	alpha 2
Slc7a11	3.20508e-09	5.05858e-05	0.452112	0.415	0.249	1.66667	alpha 2
Slc9a3r1	2.80401e-12	4.42556e-08	-0.358083	0.289	0.48	0.602083	alpha 2
Slit2	1.33954e-74	2.1142e-70	1.07502	0.927	0.516	1.79651	alpha 2
Smim5	7.10266e-30	1.12101e-25	-0.866995	0.12	0.442	0.271493	alpha 2
Sncg	1.23914e-15	1.95574e-11	-0.760207	0.006	0.175	0.0342857	alpha 2
Sntb2	1.44387e-18	2.27887e-14	-0.478241	0.018	0.226	0.079646	alpha 2
Sntn	1.406e-32	2.21909e-28	-1.35337	0.003	0.324	0.00925926	alpha 2
Snx3	1.02385e-13	1.61595e-09	0.302283	0.962	0.909	1.05831	alpha 2
Sod2	4.01619e-12	6.33875e-08	-0.351285	0.681	0.807	0.843866	alpha 2
Son	5.69429e-13	8.98729e-09	0.251654	1	0.977	1.02354	alpha 2
Sorbs1	2.79421e-17	4.41011e-13	-0.476223	0.216	0.456	0.473684	alpha 2
Sorl1	3.73157e-31	5.88954e-27	-0.641072	0.243	0.582	0.417526	alpha 2
Sp3os	5.86945e-09	9.26375e-05	-0.312798	0.313	0.476	0.657563	alpha 2
Spa17	1.00623e-10	1.58813e-06	-0.746915	0.564	0.634	0.88959	alpha 2
Spaca9	8.28385e-10	1.30744e-05	-0.452701	0.243	0.398	0.610553	alpha 2
Spag16	7.47655e-08	0.00118002	-0.358759	0.254	0.39	0.651282	alpha 2
Spag17	1.44981e-23	2.28823e-19	-0.682646	0.056	0.32	0.175	alpha 2
Spag6l	1.25135e-12	1.97501e-08	-0.600254	0.269	0.433	0.621247	alpha 2
Sparc	1.07368e-39	1.69459e-35	-1.08549	0.804	0.925	0.869189	alpha 2
Sparcl1	2.8433e-71	4.48757e-67	-2.84514	0.155	0.675	0.22963	alpha 2
Spata18	1.06297e-13	1.67769e-09	-0.274329	0.006	0.155	0.0387097	alpha 2
Spata24	7.57019e-15	1.1948e-10	-0.482656	0.228	0.439	0.519362	alpha 2
Spcs2	5.63297e-14	8.89051e-10	0.313428	0.982	0.953	1.03043	alpha 2
Specc1	1.85231e-12	2.9235e-08	-0.364212	0.05	0.212	0.235849	alpha 2
Spef1	7.18311e-12	1.13371e-07	-0.487544	0.246	0.418	0.588517	alpha 2
Spint2	2.38204e-12	3.75958e-08	-0.411976	0.254	0.453	0.560706	alpha 2
Spop	6.99196e-10	1.10354e-05	-0.363943	0.415	0.58	0.715517	alpha 2
Sptbn1	2.77933e-07	0.00438661	0.286085	0.827	0.728	1.13599	alpha 2
Sptlc3	5.46666e-19	8.62803e-15	-0.384993	0.003	0.203	0.0147783	alpha 2
Srebf1	3.9938e-22	6.30342e-18	-0.616387	0.518	0.762	0.67979	alpha 2
Srek1ip1	2.64664e-07	0.00417719	-0.323353	0.556	0.65	0.855385	alpha 2
Ssbp2	6.29985e-09	9.94305e-05	0.285585	0.678	0.524	1.29389	alpha 2
Sssca1	1.23846e-07	0.00195466	-0.256211	0.398	0.543	0.732965	alpha 2
St3gal6	5.38349e-17	8.49677e-13	-0.55739	0.216	0.439	0.492027	alpha 2
St8sia2	1.65723e-12	2.61561e-08	-0.305612	0.044	0.204	0.215686	alpha 2
Stim1	7.58156e-09	0.00011966	-0.261816	0.216	0.377	0.572944	alpha 2
Stip1	4.68264e-09	7.39061e-05	-0.32058	0.316	0.477	0.662474	alpha 2
Stk32c	1.83196e-12	2.89138e-08	-0.273523	0.047	0.209	0.22488	alpha 2
Stmn1	2.19733e-32	3.46804e-28	0.605223	0.848	0.547	1.55027	alpha 2
Stmn3	3.29788e-59	5.20504e-55	0.744318	0.57	0.15	3.8	alpha 2
Stmnd1	8.59587e-25	1.35669e-20	-0.538754	0.003	0.257	0.0116732	alpha 2
Stoml3	2.00852e-27	3.17005e-23	-0.878456	0.006	0.285	0.0210526	alpha 2
Strbp	5.74894e-09	9.07355e-05	-0.37633	0.345	0.495	0.69697	alpha 2
Styxl1	1.0548e-13	1.66479e-09	-0.273402	0.02	0.182	0.10989	alpha 2
Suclg1	6.50517e-15	1.02671e-10	-0.364951	0.705	0.831	0.848375	alpha 2
Sulf1	1.12998e-11	1.78345e-07	0.327116	0.497	0.31	1.60323	alpha 2
Sulf2	5.08871e-22	8.03152e-18	-0.547998	0.094	0.359	0.261838	alpha 2
Supt20	3.06631e-14	4.83955e-10	-0.435998	0.278	0.492	0.565041	alpha 2
Svbp	8.15851e-08	0.00128766	0.251318	0.705	0.546	1.29121	alpha 2
Syne1	7.9969e-24	1.26215e-19	-1.17199	0.316	0.551	0.573503	alpha 2
Synj1	1.33479e-08	0.000210669	-0.287538	0.254	0.415	0.612048	alpha 2
Syt10	3.25398e-20	5.13576e-16	-0.416705	0.012	0.23	0.0521739	alpha 2
T2	3.44305e-16	5.43417e-12	-0.321579	0.015	0.196	0.0765306	alpha 2
Tacc2	4.97941e-12	7.859e-08	-0.283517	0.067	0.234	0.286325	alpha 2
Tango6	3.70767e-17	5.85181e-13	-0.500336	0.099	0.319	0.310345	alpha 2
Tax1bp1	1.6128e-08	0.000254548	-0.300461	0.711	0.807	0.881041	alpha 2
Tbca	1.99271e-07	0.00314509	-0.258706	0.839	0.889	0.943757	alpha 2
Tbcel	7.10807e-11	1.12187e-06	-0.335737	0.211	0.39	0.541026	alpha 2
Tcea3	2.01612e-10	3.18204e-06	-0.257186	0.173	0.351	0.492877	alpha 2
Tceal9	2.09135e-26	3.30078e-22	0.530159	0.863	0.646	1.33591	alpha 2
Tcf4	2.52177e-07	0.0039801	0.279275	0.886	0.818	1.08313	alpha 2
Tcf7l2	2.73683e-41	4.31954e-37	0.80167	0.787	0.476	1.65336	alpha 2
Tcp11l2	1.92514e-12	3.03844e-08	-0.351634	0.272	0.47	0.578723	alpha 2
Tctex1d2	1.11137e-10	1.75407e-06	-0.33792	0.377	0.555	0.679279	alpha 2
Tctex1d4	1.74497e-38	2.75409e-34	-1.18087	0.006	0.374	0.0160428	alpha 2
Tekt4	1.64372e-13	2.59428e-09	-0.564541	0.199	0.383	0.519582	alpha 2
Tesc	7.29333e-21	1.15111e-16	-0.620724	0.032	0.269	0.118959	alpha 2
Tgfb2	1.6837e-19	2.65738e-15	-0.681404	0.155	0.417	0.371703	alpha 2
Tgfbr2	4.77377e-13	7.53444e-09	-0.266005	0.015	0.164	0.0914634	alpha 2
Thrsp	5.15282e-48	8.13269e-44	1.07917	0.904	0.527	1.71537	alpha 2
Timp2	7.6667e-26	1.21004e-21	0.540192	0.942	0.832	1.13221	alpha 2
Timp3	6.0411e-08	0.000953467	-0.542217	0.766	0.815	0.939877	alpha 2
Timp4	1.6398e-31	2.5881e-27	-0.90587	0.102	0.439	0.232346	alpha 2
Tiparp	1.36916e-23	2.16094e-19	0.480173	0.86	0.583	1.47513	alpha 2
Tm4sf1	4.286e-53	6.76459e-49	-2.00765	0.032	0.5	0.064	alpha 2
Tmem107	2.76292e-08	0.000436072	-0.534344	0.713	0.736	0.96875	alpha 2
Tmem108	5.94746e-25	9.38687e-21	-0.515997	0.026	0.295	0.0881356	alpha 2
Tmem159	2.53828e-09	4.00616e-05	0.287656	0.401	0.247	1.62348	alpha 2
Tmem167	5.02569e-23	7.93204e-19	0.597546	0.713	0.485	1.4701	alpha 2
Tmem178	5.74515e-18	9.06757e-14	0.275163	0.193	0.048	4.02083	alpha 2
Tmem212	7.62568e-46	1.20356e-41	-3.54658	0.038	0.457	0.083151	alpha 2
Tmem245	1.58252e-07	0.0024977	-0.412775	0.257	0.383	0.671018	alpha 2
Tmem29	8.09118e-18	1.27703e-13	0.496115	0.687	0.518	1.32625	alpha 2
Tmem59	1.30432e-15	2.05861e-11	0.310371	0.994	0.97	1.02474	alpha 2
Tmem59l	8.30144e-10	1.31022e-05	0.338127	0.36	0.208	1.73077	alpha 2
Tmsb10	2.27123e-23	3.58468e-19	0.516607	0.871	0.642	1.3567	alpha 2
Tmsb4x	2.27713e-12	3.594e-08	-0.471078	0.982	0.974	1.00821	alpha 2
Tnfrsf12a	2.39521e-09	3.78035e-05	-0.256333	0.079	0.224	0.352679	alpha 2
Tnfrsf19	5.82904e-16	9.19997e-12	0.629092	0.319	0.138	2.31159	alpha 2
Tob1	7.48465e-09	0.00011813	-0.360146	0.474	0.621	0.763285	alpha 2
Tpm1	7.33864e-10	1.15826e-05	-0.32377	0.199	0.369	0.539295	alpha 2
Tppp3	1.33939e-17	2.11397e-13	-1.22765	0.643	0.665	0.966917	alpha 2
Tprkb	4.45512e-12	7.03151e-08	-0.453626	0.354	0.544	0.650735	alpha 2
Traf1	5.12949e-10	8.09587e-06	-0.356571	0.322	0.484	0.665289	alpha 2
Trbc2	7.05492e-20	1.11348e-15	0.273927	0.228	0.059	3.86441	alpha 2
Trib2	2.54606e-11	4.01844e-07	-0.269719	0.064	0.224	0.285714	alpha 2
Trim35	4.80317e-22	7.58084e-18	0.44081	0.757	0.503	1.50497	alpha 2
Trp53bp2	1.14805e-15	1.81197e-11	-0.530573	0.152	0.365	0.416438	alpha 2
Trpm3	9.96095e-15	1.57214e-10	-0.50469	0.076	0.271	0.280443	alpha 2
Tsc22d3	2.98999e-08	0.000471911	0.398802	0.664	0.511	1.29941	alpha 2
Tsga10	5.40529e-13	8.53116e-09	-0.431941	0.164	0.353	0.464589	alpha 2
Tspan15	4.92404e-13	7.77161e-09	-0.469898	0.418	0.602	0.694352	alpha 2
Tspan7	7.86102e-68	1.2407e-63	1.02328	0.944	0.581	1.62478	alpha 2
Tspo	8.70507e-25	1.37392e-20	0.459791	0.906	0.776	1.16753	alpha 2
Ttc12	7.54055e-11	1.19013e-06	-0.324887	0.202	0.387	0.521964	alpha 2
Ttc16	6.54559e-11	1.03309e-06	-0.258446	0.05	0.198	0.252525	alpha 2
Ttc3	1.44549e-14	2.28141e-10	0.390054	0.839	0.673	1.24666	alpha 2
Ttc9	4.85029e-18	7.65522e-14	-0.509878	0.187	0.429	0.435897	alpha 2
Ttll3	1.37184e-16	2.16517e-12	-0.537127	0.19	0.414	0.458937	alpha 2
Ttll9	1.42143e-09	2.24344e-05	-0.262117	0.082	0.226	0.362832	alpha 2
Ttyh1	1.0294e-25	1.62471e-21	0.437428	0.98	0.882	1.11111	alpha 2
Tubb2b	4.7667e-23	7.52329e-19	0.439372	0.69	0.361	1.91136	alpha 2
Tubb4b	5.36985e-16	8.47524e-12	-1.10732	0.947	0.925	1.02378	alpha 2
Txn1	2.63494e-28	4.15873e-24	-0.943301	0.924	0.949	0.973656	alpha 2
Txnip	1.075e-17	1.69668e-13	-0.684824	0.266	0.519	0.512524	alpha 2
Ubc	6.04113e-12	9.53472e-08	-0.448846	0.994	0.997	0.996991	alpha 2
Ube2b	4.29739e-11	6.78258e-07	-0.332033	0.772	0.848	0.910377	alpha 2
Ubl3	1.67921e-17	2.65029e-13	-0.459391	0.377	0.605	0.62314	alpha 2
Ubqln2	1.43747e-10	2.26876e-06	0.3137	0.596	0.419	1.42243	alpha 2
Ubxn10	5.88996e-13	9.29612e-09	-0.334642	0.123	0.317	0.388013	alpha 2
Uchl1	1.25059e-09	1.97381e-05	0.261671	0.667	0.475	1.40421	alpha 2
Uckl1os	5.29035e-17	8.34976e-13	-0.363565	0	0.178	0	alpha 2
Uhrf1bp1	1.24058e-11	1.95801e-07	-0.256022	0.038	0.187	0.203209	alpha 2
Ulk2	1.23489e-10	1.94903e-06	-0.301949	0.175	0.355	0.492958	alpha 2
Usp2	4.13474e-11	6.52586e-07	-0.379845	0.363	0.548	0.662409	alpha 2
Usp53	5.52535e-17	8.72065e-13	-0.605075	0.158	0.384	0.411458	alpha 2
Vangl1	6.40543e-12	1.01097e-07	-0.327136	0.082	0.252	0.325397	alpha 2
Vcam1	3.70546e-16	5.84832e-12	0.342089	0.442	0.213	2.07512	alpha 2
Vcan	1.06341e-124	1.67838e-120	1.51729	0.684	0.091	7.51648	alpha 2
Vcl	5.14697e-08	0.000812347	-0.291582	0.181	0.326	0.555215	alpha 2
Vegfa	9.06758e-12	1.43114e-07	-0.612665	0.216	0.388	0.556701	alpha 2
Vit	8.068e-29	1.27337e-24	-0.611963	0.091	0.414	0.219807	alpha 2
Vstm4	6.73672e-10	1.06326e-05	-0.252923	0.135	0.302	0.44702	alpha 2
Wls	1.42656e-14	2.25154e-10	0.381617	0.696	0.5	1.392	alpha 2
Wnt4	2.7408e-23	4.32581e-19	-0.696159	0.02	0.272	0.0735294	alpha 2
Wrn	1.60845e-08	0.000253861	-0.304916	0.111	0.248	0.447581	alpha 2
Wwc1	9.23019e-18	1.4568e-13	-0.624094	0.269	0.502	0.535857	alpha 2
Ypel3	7.71731e-12	1.21802e-07	-0.305802	0.509	0.687	0.740902	alpha 2
Ywhaq	6.99435e-14	1.10392e-09	0.302449	0.977	0.942	1.03715	alpha 2
Zfp36l1	4.30423e-08	0.000679337	-0.443212	0.839	0.889	0.943757	alpha 2
Zfp467	6.66814e-16	1.05243e-11	-0.469035	0.304	0.539	0.564007	alpha 2
Zfp474	1.25302e-19	1.97765e-15	-0.411093	0.023	0.244	0.0942623	alpha 2
Zfp608	5.692e-07	0.00898368	0.255387	0.532	0.398	1.33668	alpha 2
Zfp704	3.82766e-10	6.04119e-06	-0.31309	0.111	0.269	0.412639	alpha 2
Zfr	2.61839e-08	0.000413261	-0.32242	0.532	0.674	0.789318	alpha 2
Zmynd10	4.87965e-10	7.70156e-06	-0.41191	0.205	0.359	0.571031	alpha 2
Zmynd12	8.03364e-10	1.26795e-05	-0.293974	0.091	0.239	0.380753	alpha 2
Zp3	1.30743e-19	2.06351e-15	-0.533787	0.041	0.272	0.150735	alpha 2
1110004E09Rik	2.42782e-14	3.83183e-10	-1.02132	0.094	0.681	0.138032	astrocytes
1110008P14Rik	2.67962e-09	4.22924e-05	-0.764489	0.057	0.492	0.115854	astrocytes
1110017D15Rik	1.9783e-10	3.12236e-06	-2.35581	0.019	0.485	0.0391753	astrocytes
1110032A03Rik	1.05212e-10	1.66056e-06	-0.890045	0.226	0.738	0.306233	astrocytes
1500015O10Rik	9.32071e-12	1.47109e-07	-1.62052	0	0.512	0	astrocytes
1700001C02Rik	2.93031e-07	0.00462491	-1.25563	0	0.348	0	astrocytes
1700001L19Rik	1.73215e-07	0.00273386	-0.814904	0	0.357	0	astrocytes
1700007G11Rik	1.78363e-08	0.00028151	-1.18842	0.019	0.416	0.0456731	astrocytes
1700007K13Rik	2.00354e-08	0.000316219	-1.1394	0.151	0.528	0.285985	astrocytes
1700012B09Rik	2.51756e-10	3.97346e-06	-1.69164	0	0.466	0	astrocytes
1700016K19Rik	7.08365e-11	1.11801e-06	-1.20283	0.038	0.521	0.0729367	astrocytes
1700028P14Rik	7.7653e-10	1.2256e-05	-0.830447	0.019	0.472	0.0402542	astrocytes
1700029J07Rik	3.82431e-07	0.0060359	-0.593023	0.094	0.457	0.205689	astrocytes
1700088E04Rik	1.56069e-13	2.46324e-09	-1.13916	0.094	0.632	0.148734	astrocytes
2310022B05Rik	1.3735e-28	2.16779e-24	1.89883	0.849	0.345	2.46087	astrocytes
2410004P03Rik	5.65764e-15	8.92946e-11	-1.442	0.057	0.641	0.0889236	astrocytes
2900052N01Rik	1.41947e-07	0.00224035	0.354354	0.113	0.015	7.53333	astrocytes
3110082J24Rik	6.34531e-32	1.00148e-27	0.542624	0.302	0.02	15.1	astrocytes
3300002A11Rik	6.01453e-07	0.00949274	-1.01671	0	0.334	0	astrocytes
4833427G06Rik	3.2944e-07	0.00519955	-0.642225	0	0.343	0	astrocytes
4933434E20Rik	1.20133e-15	1.89605e-11	-2.2693	0.415	0.823	0.504253	astrocytes
5031439G07Rik	1.30543e-17	2.06036e-13	1.24229	0.585	0.179	3.26816	astrocytes
6330403K07Rik	2.39316e-14	3.77712e-10	-3.70582	0.83	0.916	0.906114	astrocytes
6430503K07Rik	9.73797e-34	1.53694e-29	0.47138	0.208	0.007	29.7143	astrocytes
A330076C08Rik	5.97867e-50	9.43614e-46	0.689204	0.245	0.005	49	astrocytes
Aatk	6.14774e-11	9.70298e-07	0.530713	0.264	0.053	4.98113	astrocytes
Abcd2	8.00202e-32	1.26296e-27	0.826078	0.472	0.057	8.2807	astrocytes
Abhd3	3.43089e-22	5.41498e-18	1.5504	0.849	0.419	2.02625	astrocytes
Ablim2	7.83928e-10	1.23727e-05	0.400825	0.17	0.025	6.8	astrocytes
Abr	8.79692e-18	1.38842e-13	1.11738	0.642	0.209	3.07177	astrocytes
Acot1	2.25443e-07	0.00355816	-0.821103	0.34	0.701	0.485021	astrocytes
Acsbg1	1.20941e-56	1.90881e-52	1.95569	0.887	0.138	6.42754	astrocytes
Acsl3	9.46822e-36	1.49437e-31	2.11816	1	0.52	1.92308	astrocytes
Acsl6	1.15194e-33	1.81811e-29	2.0218	0.962	0.437	2.20137	astrocytes
Acss1	1.47597e-19	2.32953e-15	1.05211	0.566	0.139	4.07194	astrocytes
Actb	4.73007e-07	0.00746546	-0.779088	1	0.999	1.001	astrocytes
Actg1	7.13517e-12	1.12614e-07	-1.04482	1	0.999	1.001	astrocytes
Actr3b	5.50906e-10	8.69494e-06	0.52731	0.226	0.042	5.38095	astrocytes
Adam11	1.12408e-08	0.000177414	0.404791	0.151	0.023	6.56522	astrocytes
Adcy8	3.81211e-99	6.01665e-95	1.14365	0.547	0.015	36.4667	astrocytes
Adcyap1r1	2.29059e-102	3.61524e-98	1.76957	0.736	0.035	21.0286	astrocytes
Adgrb1	4.52081e-21	7.1352e-17	1.31968	0.717	0.238	3.01261	astrocytes
Adgrb2	1.55469e-11	2.45377e-07	0.826516	0.415	0.123	3.37398	astrocytes
Adgrb3	5.07825e-13	8.015e-09	0.695715	0.509	0.151	3.37086	astrocytes
Adgrg1	3.20381e-33	5.05657e-29	1.62947	0.868	0.253	3.43083	astrocytes
Adk	1.73038e-22	2.73106e-18	1.53489	0.792	0.326	2.42945	astrocytes
Adora1	9.7234e-09	0.000153464	0.63277	0.321	0.093	3.45161	astrocytes
Adra2a	8.65608e-11	1.36619e-06	0.441683	0.245	0.046	5.32609	astrocytes
Agpat4	8.11059e-09	0.000128009	-0.693855	0.189	0.621	0.304348	astrocytes
Agpat5	2.06246e-23	3.25519e-19	1.58236	0.811	0.362	2.24033	astrocytes
Agt	1.44975e-87	2.28814e-83	4.22067	0.981	0.107	9.16822	astrocytes
Ahcyl1	3.71723e-13	5.8669e-09	1.29112	0.736	0.429	1.71562	astrocytes
Ahsa1	1.46532e-07	0.00231271	-0.640126	0.302	0.705	0.428369	astrocytes
AI464131	2.261e-39	3.56854e-35	1.15763	0.453	0.041	11.0488	astrocytes
Aifm3	1.38424e-08	0.000218474	0.806077	0.377	0.129	2.92248	astrocytes
Aig1	2.1599e-08	0.000340897	-0.695035	0.434	0.793	0.547289	astrocytes
Ak7	1.89584e-09	2.9922e-05	-1.24062	0	0.434	0	astrocytes
Aldh1a1	1.21004e-42	1.90981e-38	0.920489	0.377	0.023	16.3913	astrocytes
Aldh1l1	1.22262e-47	1.92966e-43	1.39716	0.66	0.081	8.14815	astrocytes
Aldoc	8.6992e-17	1.373e-12	1.3127	1	0.753	1.32802	astrocytes
Als2cl	2.95148e-15	4.65832e-11	0.369122	0.208	0.023	9.04348	astrocytes
Angpt1	1.41635e-35	2.23543e-31	0.532233	0.283	0.015	18.8667	astrocytes
Anp32b	3.80549e-07	0.0060062	-0.498217	0.208	0.621	0.334944	astrocytes
Antxr1	4.49678e-07	0.00709726	-0.786115	0.245	0.587	0.417376	astrocytes
Anxa11	2.10716e-09	3.32573e-05	-0.814904	0	0.429	0	astrocytes
Anxa2	2.53205e-25	3.99634e-21	-1.80552	0.189	0.888	0.212838	astrocytes
Anxa5	2.04483e-23	3.22736e-19	-1.43739	0.981	0.995	0.98593	astrocytes
Ap1s2	3.75822e-12	5.9316e-08	-1.00815	0.057	0.578	0.0986159	astrocytes
Apba2	4.22218e-16	6.66386e-12	0.925904	0.415	0.09	4.61111	astrocytes
Apc2	3.1358e-15	4.94923e-11	0.661683	0.358	0.069	5.18841	astrocytes
Aplp1	5.5027e-09	8.68492e-05	0.933793	0.566	0.293	1.93174	astrocytes
Apoe	1.53992e-20	2.43046e-16	1.25012	1	1	1	astrocytes
Appl2	3.1176e-14	4.9205e-10	1.21755	0.717	0.335	2.1403	astrocytes
Aqp4	7.08939e-24	1.11892e-19	2.36289	0.906	0.446	2.03139	astrocytes
Arhgdig	5.23408e-09	8.26094e-05	-1.26074	0	0.418	0	astrocytes
Arhgef26	1.82767e-15	2.88461e-11	1.0131	0.679	0.25	2.716	astrocytes
Arl3	3.00946e-08	0.000474984	-0.601493	0.736	0.929	0.79225	astrocytes
Arl4a	6.18749e-10	9.76572e-06	-0.789655	0.132	0.612	0.215686	astrocytes
Arl4c	2.22426e-07	0.00351054	-0.630161	0.075	0.435	0.172414	astrocytes
Armc3	7.58501e-08	0.00119714	-0.657162	0	0.369	0	astrocytes
Arxes1	6.98361e-10	1.10222e-05	0.813002	0.453	0.162	2.7963	astrocytes
Arxes2	1.42501e-17	2.2491e-13	1.18543	0.792	0.366	2.16393	astrocytes
Asic2	2.80864e-07	0.00443287	0.362716	0.208	0.048	4.33333	astrocytes
Aspg	1.78131e-27	2.81145e-23	0.314437	0.113	0.001	113	astrocytes
Asrgl1	2.64235e-14	4.17042e-10	1.09558	0.868	0.574	1.5122	astrocytes
Atf3	5.88892e-08	0.000929449	-2.07103	0.151	0.516	0.292636	astrocytes
Atl2	3.56466e-10	5.62611e-06	0.708466	0.434	0.14	3.1	astrocytes
Atp13a4	2.67543e-106	4.22263e-102	1.38138	0.566	0.014	40.4286	astrocytes
Atp13a5	8.40595e-12	1.32671e-07	0.301271	0.113	0.008	14.125	astrocytes
Atp1a1	8.77835e-15	1.38549e-10	-1.10234	0.528	0.903	0.584718	astrocytes
Atp1a2	1.95895e-36	3.09182e-32	3.21264	1	0.667	1.49925	astrocytes
Atp1b1	7.37066e-09	0.000116331	-0.863582	0.113	0.537	0.210428	astrocytes
Atp1b2	1.66395e-33	2.62621e-29	2.28555	1	0.755	1.3245	astrocytes
Atp2a2	7.37778e-16	1.16443e-11	1.00211	0.981	0.758	1.2942	astrocytes
Atp2b2	1.4661e-08	0.000231395	0.308082	0.208	0.041	5.07317	astrocytes
Atpif1	6.21028e-13	9.80168e-09	-0.837592	0.811	0.964	0.841286	astrocytes
B230323A14Rik	1.17666e-27	1.85713e-23	0.762892	0.358	0.037	9.67568	astrocytes
B3galt2	4.77229e-92	7.5321e-88	1.03622	0.472	0.011	42.9091	astrocytes
B3galt5	5.40397e-17	8.52908e-13	0.284295	0.132	0.007	18.8571	astrocytes
B9d1	1.4105e-09	2.2262e-05	-0.771552	0.226	0.657	0.343988	astrocytes
Baalc	3.77565e-23	5.95911e-19	1.08386	0.66	0.162	4.07407	astrocytes
Basp1	1.97971e-10	3.12458e-06	-1.49418	0.491	0.746	0.658177	astrocytes
BC005624	5.54597e-10	8.75321e-06	-0.88896	0.34	0.757	0.449141	astrocytes
Bcan	2.62117e-31	4.13699e-27	1.95215	1	0.645	1.55039	astrocytes
Bcas2	3.16205e-08	0.000499066	-0.585376	0.415	0.809	0.512979	astrocytes
Bdh1	1.34149e-08	0.000211727	0.532893	0.377	0.121	3.1157	astrocytes
Bex1	2.39797e-07	0.00378471	-0.753139	0.132	0.521	0.253359	astrocytes
Bex3	3.02686e-11	4.77729e-07	-0.842024	0.66	0.907	0.727674	astrocytes
Bex4	1.17476e-07	0.00185412	-0.691842	0.208	0.6	0.346667	astrocytes
Bmpr1b	1.00876e-29	1.59212e-25	0.89323	0.415	0.047	8.82979	astrocytes
Bola1	1.49003e-08	0.000235171	-0.774826	0.245	0.646	0.379257	astrocytes
Bphl	5.89904e-16	9.31045e-12	-1.33364	0.453	0.877	0.516534	astrocytes
Brinp2	4.54626e-17	7.17536e-13	0.425684	0.208	0.02	10.4	astrocytes
Brinp3	1.75372e-24	2.7679e-20	0.465672	0.264	0.021	12.5714	astrocytes
Btbd17	2.9681e-44	4.68456e-40	1.94161	0.792	0.131	6.0458	astrocytes
Btf3	5.02445e-09	7.9301e-05	-0.480591	0.943	0.99	0.952525	astrocytes
Btg1	2.59736e-08	0.000409942	-1.06569	0.472	0.739	0.638701	astrocytes
Btg2	1.01953e-13	1.60913e-09	-2.32932	0.642	0.836	0.767943	astrocytes
C130071C03Rik	3.29993e-09	5.20828e-05	0.706577	0.472	0.176	2.68182	astrocytes
C1d	7.38553e-08	0.00116566	-0.550399	0.189	0.622	0.303859	astrocytes
C1qtnf4	9.35866e-08	0.00147708	-0.649304	0.132	0.518	0.254826	astrocytes
C230004F18Rik	8.47173e-11	1.33709e-06	-1.06719	0.019	0.496	0.0383065	astrocytes
C230072F16Rik	2.33997e-07	0.00369317	-0.625812	0	0.349	0	astrocytes
C4b	2.78867e-41	4.40136e-37	1.99912	0.623	0.083	7.50602	astrocytes
Cables1	1.0836e-29	1.71025e-25	1.15848	0.491	0.069	7.11594	astrocytes
Cacybp	1.33962e-09	2.11433e-05	-0.695985	0.396	0.837	0.473118	astrocytes
Cadm2	5.4217e-44	8.55707e-40	1.70851	0.774	0.129	6	astrocytes
Cadm4	4.32226e-22	6.82182e-18	1.24844	0.717	0.22	3.25909	astrocytes
Calm1	1.15733e-17	1.82661e-13	-1.30645	1	0.999	1.001	astrocytes
Calm2	2.71393e-19	4.28339e-15	-1.2618	0.943	0.974	0.968172	astrocytes
Calm3	1.83584e-08	0.000289751	-0.61361	0.736	0.941	0.782147	astrocytes
Calml4	3.27948e-11	5.17601e-07	-1.73192	0.075	0.56	0.133929	astrocytes
Camk2g	1.26072e-25	1.9898e-21	1.59336	0.849	0.309	2.74757	astrocytes
Capsl	2.30138e-11	3.63227e-07	-1.28671	0.038	0.53	0.0716981	astrocytes
Car2	1.24003e-31	1.95715e-27	1.31433	0.566	0.09	6.28889	astrocytes
Caskin1	4.1312e-15	6.52027e-11	0.835599	0.377	0.08	4.7125	astrocytes
Catip	9.34399e-09	0.000147476	-0.777703	0.057	0.464	0.122845	astrocytes
Cavin1	2.11205e-07	0.00333346	-0.629133	0.057	0.416	0.137019	astrocytes
Cbs	1.23582e-08	0.000195049	0.760529	0.566	0.268	2.11194	astrocytes
Ccdc113	3.34057e-11	5.27242e-07	-1.08362	0	0.492	0	astrocytes
Ccdc141	5.67375e-12	8.95489e-08	0.655917	0.358	0.085	4.21176	astrocytes
Ccdc146	7.38174e-10	1.16506e-05	-0.909605	0	0.446	0	astrocytes
Ccdc152	1.02628e-10	1.61977e-06	0.272205	0.132	0.013	10.1538	astrocytes
Ccdc30	2.97395e-08	0.000469378	-0.65205	0.094	0.494	0.190283	astrocytes
Ccdc34	3.73694e-13	5.89801e-09	-1.15641	0.226	0.756	0.298942	astrocytes
Ccdc39	2.66709e-07	0.00420948	-0.757197	0.226	0.581	0.388985	astrocytes
Ccdc74a	2.07935e-13	3.28184e-09	-1.17001	0.113	0.648	0.174383	astrocytes
Ccdc88a	3.97057e-08	0.000626675	1.02558	0.698	0.496	1.40726	astrocytes
Ccnd2	1.0282e-12	1.62281e-08	-1.06298	0.17	0.686	0.247813	astrocytes
Ccpg1os	1.47393e-11	2.3263e-07	-0.942871	0.151	0.648	0.233025	astrocytes
Cct8	4.7065e-07	0.00742826	-0.56431	0.358	0.755	0.474172	astrocytes
Cd38	8.55901e-56	1.35087e-51	1.4345	0.679	0.07	9.7	astrocytes
Cd81	2.88151e-33	4.54789e-29	1.94008	1	0.992	1.00806	astrocytes
Cdc14a	8.20249e-10	1.2946e-05	-0.744409	0.057	0.518	0.110039	astrocytes
Cdh10	6.68394e-55	1.05493e-50	0.757632	0.358	0.013	27.5385	astrocytes
Cdh11	1.46376e-08	0.000231026	0.748568	0.491	0.206	2.3835	astrocytes
Cdh20	4.39275e-25	6.93307e-21	0.44167	0.189	0.009	21	astrocytes
Cdkl4	1.39704e-08	0.000220495	-0.676415	0	0.397	0	astrocytes
Cep126	6.48143e-09	0.000102296	-0.740672	0.038	0.46	0.0826087	astrocytes
Cep290	2.03759e-07	0.00321593	-0.688815	0.094	0.47	0.2	astrocytes
Cep83	2.1048e-07	0.003322	-0.625387	0.057	0.416	0.137019	astrocytes
Cep85l	6.54171e-29	1.03248e-24	0.928483	0.434	0.054	8.03704	astrocytes
Cetn2	5.77015e-14	9.10703e-10	-1.18193	0.377	0.851	0.443008	astrocytes
Cetn3	7.02074e-14	1.10808e-09	-0.905325	0.491	0.907	0.541345	astrocytes
Cetn4	9.66442e-11	1.52534e-06	-1.05539	0.094	0.564	0.166667	astrocytes
Cfap100	9.43768e-08	0.00148955	-0.732571	0.057	0.428	0.133178	astrocytes
Cfap126	9.16751e-19	1.44691e-14	-1.9615	0.019	0.719	0.0264256	astrocytes
Cfap161	1.74425e-07	0.00275295	-0.724423	0.019	0.389	0.0488432	astrocytes
Cfap20	2.54585e-09	4.01812e-05	-0.796146	0.321	0.751	0.42743	astrocytes
Cfap206	1.45487e-08	0.000229622	-0.812209	0.038	0.451	0.0842572	astrocytes
Cfap43	6.71013e-08	0.00105906	-0.709191	0	0.371	0	astrocytes
Cfap45	3.55902e-14	5.6172e-10	-1.17619	0.038	0.617	0.0615883	astrocytes
Cfap52	3.06961e-10	4.84476e-06	-0.963834	0.019	0.478	0.039749	astrocytes
Cfap53	3.89268e-07	0.00614381	-0.618531	0	0.34	0	astrocytes
Cfap54	2.21136e-09	3.49019e-05	-1.15407	0.075	0.499	0.150301	astrocytes
Cfap69	3.22304e-09	5.08692e-05	-0.775871	0.038	0.461	0.0824295	astrocytes
Cfdp1	1.05552e-07	0.00166593	-0.559468	0.302	0.733	0.412005	astrocytes
Chchd2	3.19972e-07	0.00505011	-0.560878	1	1	1	astrocytes
Chchd6	3.16703e-10	4.99852e-06	-0.893257	0.245	0.665	0.368421	astrocytes
Chd3os	1.38086e-07	0.0021794	-0.607092	0.075	0.461	0.16269	astrocytes
Chl1	1.32072e-21	2.08449e-17	0.743527	0.321	0.038	8.44737	astrocytes
Chst1	1.08472e-65	1.71201e-61	1.26164	0.566	0.035	16.1714	astrocytes
Chst10	4.69048e-11	7.40298e-07	0.720215	0.264	0.052	5.07692	astrocytes
Chst2	1.21154e-12	1.91217e-08	0.915692	0.453	0.136	3.33088	astrocytes
Churc1	7.39973e-10	1.1679e-05	-0.688757	0.245	0.731	0.335157	astrocytes
Cit	4.06507e-08	0.00064159	0.623283	0.302	0.088	3.43182	astrocytes
Ckb	1.92228e-27	3.03393e-23	1.49556	1	0.998	1.002	astrocytes
Clcn6	2.42221e-19	3.82298e-15	0.604112	0.34	0.049	6.93878	astrocytes
Cldn10	6.47775e-19	1.02238e-14	1.01209	0.981	0.414	2.36957	astrocytes
Clec3b	5.22121e-07	0.00824064	-1.14296	0.038	0.377	0.100796	astrocytes
Clic1	6.83794e-11	1.07923e-06	-0.755935	0.566	0.879	0.643914	astrocytes
Clu	7.0088e-25	1.1062e-20	2.01907	1	0.729	1.37174	astrocytes
Cmss1	2.54087e-07	0.00401026	-0.591395	0.038	0.392	0.0969388	astrocytes
Cmtm5	6.46412e-40	1.02023e-35	1.75131	0.774	0.153	5.05882	astrocytes
Col11a2	2.43371e-20	3.84113e-16	0.419762	0.189	0.013	14.5385	astrocytes
Col16a1	2.37716e-17	3.75187e-13	0.444319	0.226	0.023	9.82609	astrocytes
Col23a1	5.67761e-13	8.96097e-09	-1.76966	0.132	0.672	0.196429	astrocytes
Col9a2	8.00212e-18	1.26297e-13	0.384145	0.17	0.012	14.1667	astrocytes
Cpd	2.39658e-08	0.000378253	-0.674689	0.17	0.593	0.286678	astrocytes
Cpe	2.95265e-08	0.000466017	0.897606	1	0.929	1.07643	astrocytes
Cpeb2	3.91965e-08	0.000618638	0.501735	0.34	0.106	3.20755	astrocytes
Crip1	9.22557e-11	1.45607e-06	-1.33165	0.509	0.775	0.656774	astrocytes
Crip2	1.54418e-09	2.43718e-05	-0.729306	0.792	0.936	0.846154	astrocytes
Cspg5	1.62241e-21	2.56066e-17	1.59323	0.83	0.34	2.44118	astrocytes
Csrp1	5.32957e-08	0.000841165	0.738189	0.868	0.674	1.28783	astrocytes
Csrp2	6.15738e-08	0.00097182	-1.10178	0	0.376	0	astrocytes
Cst3	6.95766e-08	0.00109813	0.682831	1	0.999	1.001	astrocytes
Cth	2.79756e-13	4.41539e-09	0.276285	0.208	0.026	8	astrocytes
Ctnnd2	2.32108e-12	3.66336e-08	0.774328	0.491	0.151	3.25166	astrocytes
Ctsd	3.03997e-20	4.79799e-16	1.23764	0.962	0.675	1.42519	astrocytes
Ctsf	1.16509e-10	1.83887e-06	1.02284	0.604	0.292	2.06849	astrocytes
Ctsh	8.49133e-08	0.00134019	-0.77283	0.057	0.437	0.130435	astrocytes
Ctsl	4.97136e-09	7.8463e-05	0.735997	0.943	0.848	1.11203	astrocytes
Ctxn1	4.24612e-09	6.70165e-05	-0.912986	0.132	0.552	0.23913	astrocytes
Cxadr	8.19211e-08	0.00129296	-0.546402	0.019	0.386	0.0492228	astrocytes
Cxcl14	2.86135e-75	4.51607e-71	2.12498	0.849	0.085	9.98824	astrocytes
Cyfip1	2.25712e-09	3.56241e-05	0.783304	0.736	0.458	1.60699	astrocytes
Cyp2d22	3.54244e-10	5.59103e-06	0.920017	0.509	0.198	2.57071	astrocytes
Cyp2j6	6.22125e-47	9.819e-43	1.55391	0.66	0.081	8.14815	astrocytes
Cyp2j9	2.93798e-38	4.63701e-34	1.28111	0.755	0.133	5.67669	astrocytes
Cyp4f14	6.0784e-102	9.59354e-98	0.6461	0.34	0.001	340	astrocytes
Cyp7b1	6.56582e-27	1.03628e-22	1.00578	0.547	0.097	5.63918	astrocytes
Cyr61	8.20276e-15	1.29464e-10	-2.83979	0.34	0.761	0.446781	astrocytes
Daam2	4.39159e-17	6.93125e-13	0.802687	0.34	0.057	5.96491	astrocytes
Dab2	3.43141e-20	5.41579e-16	0.593411	0.226	0.02	11.3	astrocytes
Dad1	2.99151e-08	0.00047215	-0.487886	0.981	0.987	0.993921	astrocytes
Dalrd3	3.22106e-08	0.00050838	-0.650799	0.264	0.674	0.391691	astrocytes
Dbx2	1.07238e-99	1.69254e-95	1.47565	0.547	0.015	36.4667	astrocytes
Ddhd1	1.84059e-36	2.90501e-32	1.89169	0.906	0.252	3.59524	astrocytes
Dhcr24	3.43388e-08	0.00054197	0.546004	0.34	0.104	3.26923	astrocytes
Dhcr7	9.22131e-10	1.4554e-05	0.596727	0.302	0.076	3.97368	astrocytes
Dlgap1	1.04725e-20	1.65287e-16	1.06788	0.642	0.174	3.68966	astrocytes
Dmkn	3.23777e-07	0.00511018	-1.03423	0	0.346	0	astrocytes
Dnah12	1.31566e-07	0.00207651	-0.978961	0	0.362	0	astrocytes
Dnah6	1.10639e-08	0.000174621	-0.963892	0	0.405	0	astrocytes
Dnah9	1.77602e-07	0.00280309	-0.702644	0.019	0.377	0.0503979	astrocytes
Dnaja4	9.03442e-08	0.0014259	-0.844721	0.019	0.389	0.0488432	astrocytes
Dnajb1	6.32178e-08	0.000997767	-1.29752	0.057	0.457	0.124726	astrocytes
Dnajb2	3.20379e-10	5.05654e-06	-0.750335	0.151	0.658	0.229483	astrocytes
Dnajc15	1.39674e-10	2.20447e-06	-0.815283	0.302	0.782	0.386189	astrocytes
Dnal4	2.74118e-07	0.0043264	-0.565273	0.132	0.507	0.260355	astrocytes
Dnali1	1.47566e-09	2.32903e-05	-1.05497	0.038	0.472	0.0805085	astrocytes
Dock4	2.67756e-17	4.226e-13	0.80731	0.415	0.085	4.88235	astrocytes
Dok7	1.40086e-33	2.21098e-29	0.688773	0.283	0.016	17.6875	astrocytes
Dpy30	3.44518e-10	5.43753e-06	-0.712295	0.226	0.703	0.321479	astrocytes
Drc1	4.87558e-08	0.000769512	-0.752168	0.057	0.439	0.129841	astrocytes
Drc3	1.32738e-10	2.09501e-06	-1.17491	0.057	0.523	0.108987	astrocytes
Dstn	1.45433e-07	0.00229537	-0.686828	0.736	0.911	0.807903	astrocytes
Dusp1	1.44417e-11	2.27933e-07	-2.05315	0.226	0.665	0.33985	astrocytes
Dync2li1	1.5434e-13	2.43594e-09	-0.949184	0.189	0.713	0.265077	astrocytes
Dynlrb2	4.89035e-20	7.71845e-16	-2.49351	0.075	0.759	0.0988142	astrocytes
Ednrb	1.13152e-51	1.78588e-47	2.61257	0.962	0.218	4.41284	astrocytes
Eea1	2.65429e-07	0.00418927	-0.723715	0.189	0.546	0.346154	astrocytes
Eef1a1	1.3521e-21	2.13402e-17	-1.09218	0.981	0.999	0.981982	astrocytes
Eef1b2	6.33265e-08	0.000999482	-0.555601	0.849	0.931	0.911923	astrocytes
Efcab1	2.26576e-08	0.000357605	-0.790721	0.132	0.544	0.242647	astrocytes
Efcab10	1.74355e-08	0.000275184	-1.40699	0	0.398	0	astrocytes
Efcab2	5.48935e-07	0.00866384	-0.618463	0.094	0.447	0.210291	astrocytes
Efhd1	4.23279e-09	6.68062e-05	0.379657	0.17	0.027	6.2963	astrocytes
Efr3b	3.80529e-08	0.000600589	0.282242	0.151	0.024	6.29167	astrocytes
Egfr	2.1398e-74	3.37724e-70	0.805138	0.321	0.004	80.25	astrocytes
Egr1	1.10498e-14	1.744e-10	-1.75881	0.679	0.869	0.781358	astrocytes
Eid1	1.24711e-07	0.00196831	-0.603962	0.434	0.766	0.56658	astrocytes
Eif1	2.33714e-15	3.68871e-11	-0.710828	1	1	1	astrocytes
Eif4a2	1.9107e-08	0.000301567	-0.564603	0.83	0.939	0.883919	astrocytes
Elmo2	3.8236e-12	6.03479e-08	0.985584	0.585	0.242	2.41736	astrocytes
Elmod1	2.9657e-10	4.68077e-06	-0.909224	0.038	0.509	0.0746562	astrocytes
Elof1	7.48465e-12	1.1813e-07	-1.65582	0.453	0.844	0.53673	astrocytes
Elovl5	3.67608e-07	0.00580196	0.704861	0.491	0.235	2.08936	astrocytes
Emc3	1.76749e-08	0.000278963	0.788007	0.679	0.451	1.50554	astrocytes
Emc7	2.82523e-07	0.00445906	0.706433	0.792	0.69	1.14783	astrocytes
Enho	2.36406e-10	3.73119e-06	0.749064	0.925	0.744	1.24328	astrocytes
Enkur	9.99195e-15	1.57703e-10	-1.39249	0.113	0.698	0.161891	astrocytes
Entpd2	7.48697e-29	1.18167e-24	1.38595	0.698	0.164	4.2561	astrocytes
Epas1	8.86317e-27	1.39887e-22	0.722521	0.415	0.052	7.98077	astrocytes
Eps8	1.22389e-07	0.00193166	0.658765	0.453	0.18	2.51667	astrocytes
Erh	8.57605e-09	0.000135356	-0.666545	0.396	0.787	0.503177	astrocytes
Etnppl	3.84072e-28	6.0618e-24	1.2339	0.528	0.085	6.21176	astrocytes
Etv4	2.89741e-09	4.57298e-05	0.407773	0.151	0.021	7.19048	astrocytes
Eva1a	5.45188e-08	0.00086047	0.847331	0.585	0.314	1.86306	astrocytes
Evi5	2.68432e-07	0.00423666	-0.568864	0.132	0.528	0.25	astrocytes
Exoc3l4	2.05312e-22	3.24044e-18	0.325994	0.17	0.008	21.25	astrocytes
Extl1	1.63515e-25	2.58076e-21	0.574596	0.396	0.049	8.08163	astrocytes
Ezr	1.07704e-09	1.69988e-05	-1.11929	0.264	0.678	0.389381	astrocytes
F3	3.1869e-30	5.02988e-26	2.08144	0.962	0.499	1.92786	astrocytes
Fabp5	2.08178e-09	3.28567e-05	0.890946	0.868	0.613	1.41599	astrocytes
Fabp7	2.71023e-25	4.27756e-21	2.16714	0.849	0.347	2.44669	astrocytes
Fads2	2.69373e-08	0.000425151	0.517	0.396	0.136	2.91176	astrocytes
Fam103a1	3.09439e-08	0.000488388	-0.601834	0.132	0.559	0.236136	astrocytes
Fam107a	1.59822e-07	0.00252247	0.821714	0.642	0.364	1.76374	astrocytes
Fam166b	6.12883e-10	9.67314e-06	-1.02594	0.057	0.509	0.111984	astrocytes
Fam171b	5.30928e-08	0.000837963	0.55689	0.415	0.151	2.74834	astrocytes
Fam183b	4.59061e-17	7.24535e-13	-2.10601	0.113	0.725	0.155862	astrocytes
Fam198a	2.2503e-11	3.55165e-07	0.309479	0.208	0.031	6.70968	astrocytes
Fam20a	1.81803e-22	2.8694e-18	1.00814	0.547	0.116	4.71552	astrocytes
Fam213a	2.15965e-09	3.40857e-05	0.848867	0.925	0.744	1.24328	astrocytes
Fam216a	4.98845e-09	7.87326e-05	-0.666997	0.189	0.638	0.296238	astrocytes
Fam234b	3.30818e-11	5.22131e-07	0.584749	0.321	0.074	4.33784	astrocytes
Fam81a	5.69453e-07	0.00898767	-0.639693	0.038	0.386	0.0984456	astrocytes
Fasn	4.71055e-07	0.00743466	0.650865	0.623	0.357	1.7451	astrocytes
Fau	1.25967e-19	1.98813e-15	-0.924545	1	1	1	astrocytes
Fbxo36	1.75192e-10	2.76506e-06	-0.919546	0.057	0.52	0.109615	astrocytes
Fermt2	5.5692e-08	0.000878987	0.725274	0.792	0.64	1.2375	astrocytes
Fgd6	1.43373e-11	2.26286e-07	0.39618	0.245	0.042	5.83333	astrocytes
Fgfr3	7.48359e-42	1.18113e-37	2.03013	0.849	0.201	4.22388	astrocytes
Fhad1	4.26408e-13	6.72999e-09	-0.935406	0	0.544	0	astrocytes
Fhl1	4.25579e-10	6.71691e-06	-0.8979	0.396	0.761	0.520368	astrocytes
Fjx1	1.08915e-12	1.71901e-08	1.15658	0.698	0.35	1.99429	astrocytes
Fkbp3	7.72671e-12	1.21951e-07	-0.843378	0.509	0.867	0.587082	astrocytes
Flna	7.87372e-08	0.00124271	-0.562988	0.113	0.524	0.215649	astrocytes
Fmnl2	6.68239e-10	1.05468e-05	0.613576	0.377	0.112	3.36607	astrocytes
Folh1	3.95689e-78	6.24516e-74	0.664397	0.245	0	Inf	astrocytes
Fos	4.35021e-18	6.86593e-14	-2.30859	0.906	0.941	0.962806	astrocytes
Fosb	5.51435e-10	8.7033e-06	-1.27772	0.377	0.703	0.536273	astrocytes
Foxj1	7.82526e-08	0.00123506	-1.15613	0.132	0.496	0.266129	astrocytes
Fry	2.92899e-32	4.62283e-28	1.40478	0.717	0.153	4.68627	astrocytes
Fsd1l	1.55626e-07	0.00245625	-0.612489	0.094	0.469	0.200426	astrocytes
Fth1	5.04212e-13	7.95797e-09	-0.701465	1	1	1	astrocytes
Ftl1	1.75973e-11	2.77738e-07	-0.85731	0.962	0.997	0.964895	astrocytes
Fut9	3.093e-19	4.88168e-15	1.26949	0.698	0.251	2.78088	astrocytes
Fxyd7	1.26123e-07	0.0019906	0.33175	0.208	0.046	4.52174	astrocytes
Fzd2	7.2873e-10	1.15015e-05	0.883576	0.604	0.293	2.06143	astrocytes
Fzd5	4.63163e-07	0.0073101	-1.24935	0.132	0.471	0.280255	astrocytes
Fzd9	1.41929e-13	2.24006e-09	0.575496	0.283	0.048	5.89583	astrocytes
Gabarap	4.20105e-09	6.63052e-05	-0.588769	0.943	0.982	0.960285	astrocytes
Gabarapl2	6.59472e-11	1.04085e-06	-0.7051	0.811	0.963	0.84216	astrocytes
Gabbr2	4.86815e-59	7.6834e-55	1.61483	0.679	0.065	10.4462	astrocytes
Gabrb1	3.75837e-35	5.93184e-31	1.58729	0.66	0.117	5.64103	astrocytes
Gabrg1	1.86012e-75	2.93583e-71	1.48782	0.604	0.034	17.7647	astrocytes
Garem2	2.64745e-29	4.17846e-25	0.653221	0.264	0.017	15.5294	astrocytes
Gas8	7.38928e-08	0.00116625	-0.580907	0.019	0.39	0.0487179	astrocytes
Gatm	1.35719e-59	2.14206e-55	1.02519	0.415	0.018	23.0556	astrocytes
Gdpd2	1.99805e-16	3.15351e-12	0.584927	0.34	0.057	5.96491	astrocytes
Gfap	1.8769e-23	2.96232e-19	2.49601	0.566	0.121	4.67769	astrocytes
Gja1	1.54951e-28	2.44559e-24	1.81079	1	0.841	1.18906	astrocytes
Gjb2	1.78201e-37	2.81254e-33	0.530232	0.264	0.011	24	astrocytes
Gjb6	2.84705e-103	4.4935e-99	2.08378	0.849	0.051	16.6471	astrocytes
Gjc3	1.41128e-38	2.22743e-34	0.416741	0.151	0.001	151	astrocytes
Gli1	1.69961e-22	2.68249e-18	0.563686	0.17	0.008	21.25	astrocytes
Glo1	2.04782e-08	0.000323207	-0.618989	0.415	0.813	0.510455	astrocytes
Glud1	3.17782e-30	5.01556e-26	1.85402	0.925	0.443	2.08804	astrocytes
Glul	6.942e-26	1.09566e-21	2.08253	0.943	0.537	1.75605	astrocytes
Gm10076	1.04417e-12	1.64802e-08	-0.848583	0.66	0.915	0.721311	astrocytes
Gm10561	2.8614e-14	4.51615e-10	0.971276	0.396	0.092	4.30435	astrocytes
Gm11627	5.53364e-18	8.73374e-14	0.577698	0.226	0.023	9.82609	astrocytes
Gm17018	8.80226e-12	1.38926e-07	-0.899161	0.283	0.757	0.373844	astrocytes
Gm17455	3.84167e-08	0.000606332	-0.846805	0.075	0.475	0.157895	astrocytes
Gm19935	4.17334e-07	0.00658679	-1.83139	0.151	0.477	0.316562	astrocytes
Gm2a	5.09715e-10	8.04484e-06	0.944609	0.755	0.5	1.51	astrocytes
Gm3764	8.1916e-60	1.29288e-55	2.74839	0.962	0.171	5.62573	astrocytes
Gm4491	5.2776e-35	8.32963e-31	0.376534	0.151	0.002	75.5	astrocytes
Gm5617	1.8289e-12	2.88655e-08	-1.04768	0.113	0.636	0.177673	astrocytes
Gna13	1.96719e-09	3.10481e-05	0.949267	0.679	0.38	1.78684	astrocytes
Gng5	2.65855e-11	4.19599e-07	-0.76735	1	0.996	1.00402	astrocytes
Gpam	5.74961e-11	9.07462e-07	0.408042	0.245	0.044	5.56818	astrocytes
Gpc3	1.48227e-07	0.00233947	-0.943309	0.038	0.406	0.0935961	astrocytes
Gpc5	2.89038e-116	4.56188e-112	1.35189	0.528	0.008	66	astrocytes
Gpld1	3.07457e-39	4.8526e-35	2.10482	0.925	0.263	3.51711	astrocytes
Gpm6a	2.0059e-31	3.16592e-27	2.01906	0.943	0.498	1.89357	astrocytes
Gpr162	2.89924e-24	4.57588e-20	0.783551	0.358	0.042	8.52381	astrocytes
Gpr37l1	7.99209e-37	1.26139e-32	2.51804	1	0.527	1.89753	astrocytes
Gpr50	5.89638e-13	9.30626e-09	-1.56174	0.057	0.613	0.0929853	astrocytes
Gprasp1	9.60525e-08	0.001516	-0.588652	0.208	0.621	0.334944	astrocytes
Gprc5b	1.11712e-08	0.000176316	0.824802	0.792	0.59	1.34237	astrocytes
Gpsm1	5.08032e-07	0.00801827	0.61272	0.283	0.09	3.14444	astrocytes
Gpx4	1.16791e-09	1.84332e-05	-0.571425	1	0.999	1.001	astrocytes
Grcc10	1.2217e-07	0.00192821	-0.630054	0.434	0.79	0.549367	astrocytes
Gria1	4.84041e-36	7.63963e-32	1.80792	0.755	0.157	4.80892	astrocytes
Gria2	1.35148e-23	2.13304e-19	1.56393	0.547	0.112	4.88393	astrocytes
Grid2	1.13138e-08	0.000178566	0.494608	0.264	0.065	4.06154	astrocytes
Grin2c	4.13377e-90	6.52433e-86	0.870974	0.302	0.001	302	astrocytes
Grina	1.42408e-13	2.24763e-09	1.06577	0.792	0.501	1.58084	astrocytes
Grk3	2.18869e-17	3.45442e-13	1.21857	0.642	0.204	3.14706	astrocytes
Grm3	1.13396e-34	1.78972e-30	0.411674	0.189	0.005	37.8	astrocytes
Gsdme	1.84426e-12	2.9108e-08	0.951729	0.509	0.171	2.97661	astrocytes
Gstm5	1.84974e-07	0.00291944	0.786501	0.906	0.843	1.07473	astrocytes
Gstp1	2.31565e-12	3.65479e-08	-0.847746	0.302	0.761	0.396846	astrocytes
H2afv	1.47768e-11	2.33223e-07	-0.722854	0.698	0.965	0.723316	astrocytes
H3f3a	4.80331e-19	7.58106e-15	-0.826316	1	1	1	astrocytes
H3f3b	4.0541e-15	6.39859e-11	-0.981328	1	0.994	1.00604	astrocytes
Hacd2	1.32639e-07	0.00209344	0.662461	0.792	0.629	1.25914	astrocytes
Hacd3	3.68139e-08	0.000581034	0.717317	0.642	0.369	1.73984	astrocytes
Hap1	8.67069e-08	0.00136849	-0.551546	0.019	0.401	0.0473815	astrocytes
Hdhd5	4.346e-08	0.000685929	0.489812	0.208	0.044	4.72727	astrocytes
Hes1	6.75582e-10	1.06627e-05	-1.87393	0.755	0.859	0.878929	astrocytes
Hes5	4.28732e-42	6.76668e-38	1.84604	0.509	0.048	10.6042	astrocytes
Heyl	2.72977e-55	4.3084e-51	0.663247	0.302	0.008	37.75	astrocytes
Hif1a	8.93036e-09	0.000140948	0.91699	0.604	0.352	1.71591	astrocytes
Hint1	1.90053e-16	2.9996e-12	-0.839814	0.943	0.997	0.945838	astrocytes
Hipk1	5.11363e-07	0.00807084	-0.903747	0.189	0.538	0.351301	astrocytes
Hmgb1	1.70532e-14	2.6915e-10	-0.881913	0.981	0.996	0.98494	astrocytes
Hmgb2	1.66007e-08	0.000262009	-0.707953	0.189	0.603	0.313433	astrocytes
Hmgn1	2.7563e-16	4.35026e-12	-0.946319	0.811	0.969	0.836945	astrocytes
Hmgn2	1.46526e-08	0.000231262	-0.734088	0.415	0.793	0.523329	astrocytes
Hnrnpa1	2.57496e-08	0.000406407	-0.662673	0.264	0.684	0.385965	astrocytes
Hnrnpf	7.59703e-10	1.19904e-05	-0.829767	0.698	0.879	0.794084	astrocytes
Hprt	2.24836e-10	3.54859e-06	-0.700887	0.038	0.506	0.0750988	astrocytes
Hrh1	8.17522e-67	1.29029e-62	0.709938	0.283	0.004	70.75	astrocytes
Hsbp1	3.41689e-10	5.39287e-06	-0.692074	0.755	0.927	0.814455	astrocytes
Hsd11b1	1.31153e-37	2.06998e-33	0.78199	0.321	0.019	16.8947	astrocytes
Hsp90aa1	1.22804e-18	1.93821e-14	-2.26964	0.943	0.992	0.950605	astrocytes
Hsp90ab1	1.77155e-15	2.79603e-11	-1.0494	0.962	0.997	0.964895	astrocytes
Hspa1a	3.75834e-07	0.0059318	-1.74117	0.113	0.454	0.248899	astrocytes
Htra1	1.89774e-22	2.99521e-18	2.12556	0.906	0.488	1.85656	astrocytes
Id2	3.71081e-56	5.85677e-52	2.59216	0.925	0.162	5.70988	astrocytes
Id3	1.64431e-29	2.59521e-25	2.49744	0.792	0.22	3.6	astrocytes
Ier2	5.3038e-10	8.37098e-06	-1.79722	0.453	0.752	0.602394	astrocytes
Ifitm3	2.009e-08	0.000317081	-1.21986	0.679	0.797	0.851945	astrocytes
Ift22	1.44391e-11	2.27892e-07	-0.940366	0.226	0.735	0.307483	astrocytes
Ift43	5.46165e-14	8.62012e-10	-1.05538	0.283	0.823	0.343864	astrocytes
Ift74	2.84617e-10	4.49211e-06	-0.832738	0.17	0.627	0.271132	astrocytes
Igdcc4	4.97035e-14	7.8447e-10	0.663582	0.321	0.06	5.35	astrocytes
Igsf1	1.18483e-57	1.87001e-53	2.52211	0.887	0.143	6.2028	astrocytes
Il33	3.11648e-14	4.91875e-10	0.476848	0.226	0.03	7.53333	astrocytes
Ildr2	2.39582e-07	0.00378132	-0.713032	0.396	0.766	0.516971	astrocytes
Inf2	4.3823e-13	6.91659e-09	0.49761	0.245	0.038	6.44737	astrocytes
Iqca	1.91015e-07	0.00301479	-0.903082	0	0.355	0	astrocytes
Iqcg	5.25721e-13	8.29746e-09	-1.10162	0.113	0.637	0.177394	astrocytes
Iqub	6.10972e-09	9.64297e-05	-0.656444	0.019	0.429	0.044289	astrocytes
Irx1	5.65768e-10	8.92952e-06	0.315926	0.113	0.011	10.2727	astrocytes
Itga6	7.352e-29	1.16037e-24	1.1037	0.509	0.078	6.52564	astrocytes
Itga7	2.31233e-22	3.64955e-18	0.612366	0.302	0.032	9.4375	astrocytes
Itih3	1.40655e-89	2.21996e-85	4.11373	0.943	0.094	10.0319	astrocytes
Itpr2	1.13657e-14	1.79384e-10	0.83941	0.321	0.059	5.44068	astrocytes
Jpt1	4.35924e-13	6.88019e-09	-0.966049	0.17	0.722	0.235457	astrocytes
Jun	6.54688e-15	1.03329e-10	-2.03922	0.774	0.897	0.862876	astrocytes
Junb	1.7228e-10	2.7191e-06	-1.86712	0.811	0.852	0.951878	astrocytes
Jund	1.28393e-24	2.02643e-20	-1.76658	0.925	0.999	0.925926	astrocytes
Kcnd2	7.55422e-64	1.19228e-59	0.844742	0.396	0.013	30.4615	astrocytes
Kcnip3	1.28706e-22	2.03136e-18	1.17915	0.509	0.102	4.9902	astrocytes
Kcnj10	1.0534e-23	1.66258e-19	1.49389	0.868	0.361	2.40443	astrocytes
Kcnk1	6.21736e-09	9.81286e-05	0.929798	0.434	0.163	2.66258	astrocytes
Kcnq3	3.23156e-12	5.10036e-08	0.253856	0.132	0.011	12	astrocytes
Kcnt1	2.25114e-11	3.55297e-07	0.51136	0.208	0.032	6.5	astrocytes
Khk	1.12969e-08	0.000178298	-0.653145	0.151	0.593	0.254637	astrocytes
Kif5b	1.13957e-08	0.000179858	-0.701512	0.283	0.699	0.404864	astrocytes
Klf4	4.34248e-07	0.00685374	-0.750918	0.057	0.416	0.137019	astrocytes
Klf7	3.2658e-14	5.15441e-10	0.925589	0.528	0.157	3.36306	astrocytes
Klhdc8b	8.64532e-08	0.00136449	-0.631134	0.151	0.561	0.269162	astrocytes
Krcc1	2.58281e-07	0.00407644	-0.597289	0.151	0.514	0.293774	astrocytes
Ktn1	1.52593e-08	0.000240838	0.66711	0.887	0.742	1.19542	astrocytes
Lama2	2.01292e-25	3.177e-21	0.559776	0.264	0.02	13.2	astrocytes
Lamp1	8.63242e-13	1.36245e-08	0.967872	0.981	0.917	1.06979	astrocytes
Lamp2	7.42042e-08	0.00117117	0.583998	0.849	0.744	1.14113	astrocytes
Lamtor2	5.69618e-09	8.99027e-05	-0.595784	0.604	0.911	0.663008	astrocytes
Lcat	6.11164e-59	9.646e-55	1.37426	0.642	0.056	11.4643	astrocytes
Ldhb	6.31688e-15	9.96993e-11	0.982204	1	0.935	1.06952	astrocytes
Lfng	1.44968e-09	2.28803e-05	0.945803	0.623	0.313	1.99042	astrocytes
Lgi1	8.04811e-27	1.27023e-22	1.36117	0.679	0.155	4.38065	astrocytes
Lgi4	4.25894e-56	6.72188e-52	1.15079	0.453	0.025	18.12	astrocytes
Lhx2	2.98223e-09	4.70686e-05	-0.938219	0.132	0.573	0.230366	astrocytes
Lmna	3.93953e-07	0.00621775	-0.583788	0.151	0.559	0.270125	astrocytes
Lpar1	9.66505e-09	0.000152543	-0.681601	0.019	0.424	0.0448113	astrocytes
Lpar6	3.8145e-08	0.000602043	0.347368	0.245	0.058	4.22414	astrocytes
Lpo	3.41509e-27	5.39004e-23	0.350402	0.151	0.004	37.75	astrocytes
Lrig1	2.41424e-28	3.8104e-24	1.65414	0.811	0.251	3.23108	astrocytes
Lrp1	4.40967e-13	6.95978e-09	1.13076	0.774	0.499	1.5511	astrocytes
Lrp1b	1.4343e-15	2.26375e-11	0.649396	0.358	0.067	5.34328	astrocytes
Lrrc10b	4.94444e-08	0.00078038	-0.761046	0.019	0.399	0.047619	astrocytes
Lrrc23	2.76304e-10	4.3609e-06	-0.909828	0.057	0.513	0.111111	astrocytes
Lrrc51	1.39114e-10	2.19563e-06	-1.18275	0.132	0.578	0.228374	astrocytes
Lrrc8a	6.37141e-18	1.0056e-13	1.26823	0.642	0.217	2.95853	astrocytes
Lrriq1	9.07673e-09	0.000143258	-0.742811	0.038	0.446	0.0852018	astrocytes
Lrtm2	2.09709e-60	3.30984e-56	0.557482	0.189	0	Inf	astrocytes
Lsamp	4.27411e-24	6.74583e-20	1.52269	0.906	0.429	2.11189	astrocytes
Lsm4	6.74114e-08	0.00106395	-0.608453	0.264	0.679	0.388807	astrocytes
Lsm5	2.73077e-07	0.00430997	-0.507037	0.132	0.52	0.253846	astrocytes
Luzp2	8.147e-43	1.28584e-38	2.27791	0.83	0.169	4.91124	astrocytes
Lxn	2.17838e-19	3.43814e-15	1.33047	0.774	0.327	2.36697	astrocytes
Macf1	9.39904e-12	1.48345e-07	0.986925	0.962	0.855	1.12515	astrocytes
Magoh	1.86274e-07	0.00293997	-0.504441	0.189	0.602	0.313953	astrocytes
Map1b	3.02084e-19	4.7678e-15	-2.15797	0.17	0.792	0.214646	astrocytes
Map1lc3a	5.39148e-07	0.00850937	-0.612349	0.679	0.872	0.77867	astrocytes
Marcks	3.96604e-08	0.00062596	0.958669	0.792	0.616	1.28571	astrocytes
Mbd2	6.39942e-08	0.00101002	-0.559353	0.019	0.391	0.0485934	astrocytes
Mbd3	2.59164e-08	0.000409038	-0.624198	0.132	0.531	0.248588	astrocytes
Mcc	8.8264e-09	0.000139307	0.519134	0.321	0.091	3.52747	astrocytes
Mdga2	4.56123e-08	0.000719899	0.573212	0.415	0.15	2.76667	astrocytes
Med28	2.49163e-08	0.000393254	-0.597193	0.245	0.663	0.369532	astrocytes
Med31	1.43719e-11	2.26832e-07	-0.786923	0.245	0.742	0.330189	astrocytes
Meg3	6.50892e-09	0.00010273	-1.86445	0.491	0.756	0.649471	astrocytes
Megf10	3.65787e-14	5.77322e-10	0.761682	0.302	0.054	5.59259	astrocytes
[truncated: 6,377 more rows]

## Sheet: S2C GO_MF (Fig.1f)
Term	Overlap	P.value	Adjusted.P.value	Old.P.value	Old.Adjusted.P.value	Odds.Ratio	Combined.Score	Genes	cell_type
amyloid-beta binding (GO:0001540)	9/80	6.03821e-07	0.000202884	0	0	10.5275	150.754	GRIA1;CST3;PRNP;PGRMC1;TGFB2;APOE;FCGR2B;CRYAB;ITM2C	alpha 1
amino acid:sodium symporter activity (GO:0005283)	4/11	6.88728e-06	0.00115706	0	0	46.6281	554.214	SLC38A1;SLC1A2;SLC6A11;SLC38A2	alpha 1
L-amino acid transmembrane transporter activity (GO:0015179)	6/53	4.61057e-05	0.00516384	0	0	10.4824	104.663	SLC38A1;SLC1A2;SLC3A2;SLC7A11;SLC17A8;SLC38A2	alpha 1
amino acid transmembrane transporter activity (GO:0015171)	5/49	0.000331477	0.0234136	0	0	9.29366	74.4604	SLC6A6;SLC38A1;SLC3A2;SLC7A11;SLC38A2	alpha 1
organic anion transmembrane transporter activity (GO:0008514)	8/144	0.0004181	0.0234136	0	0	4.84874	37.7222	SLC6A6;GJA1;SLC38A1;SLC1A2;SLC3A2;SLC17A8;SLC38A2;SFXN5	alpha 1
calcium ion binding (GO:0005509)	13/348	0.000398038	0.0234136	0	0	3.23422	25.3206	PRNP;SPARC;ANXA1;S100A1;NRXN1;RASGRP2;SYT11;SPOCK2;S100A13;S100A6;SPARCL1;SLIT2;S100A10	alpha 1
L-glutamate transmembrane transporter activity (GO:0005313)	3/14	0.000605262	0.025731	0	0	22.1582	164.189	SLC1A2;SLC7A11;SLC17A8	alpha 1
neutral amino acid transmembrane transporter activity (GO:0015175)	4/32	0.000612642	0.025731	0	0	11.6446	86.1438	SLC6A6;SLC38A1;SLC3A2;SLC38A2	alpha 1
metal ion binding (GO:0046872)	16/517	0.000705783	0.0263492	0	0	2.67333	19.3982	PRNP;SPARC;ANXA1;S100A1;NRXN1;RASGRP2;GEM;SYT11;SPOCK2;S100A13;S100A6;SPARCL1;APOE;SLIT2;PRKACB;S100A10	alpha 1
tropomyosin binding (GO:0005523)	3/16	0.000914392	0.0307236	0	0	18.7474	131.18	TNNT1;TMOD2;S100A6	alpha 1
1,4-alpha-oligoglucan phosphorylase activity (GO:0004645)	2/5	0.00147036	0.0380031	0	0	53.9645	351.97	PYGB;PYGM	alpha 1
RNA polymerase II general transcription initiation factor binding (GO:0001091)	2/5	0.00147036	0.0380031	0	0	53.9645	351.97	AR;TCF4	alpha 1
opioid receptor binding (GO:0031628)	2/5	0.00147036	0.0380031	0	0	53.9645	351.97	GNAO1;GNAS	alpha 1
gap junction channel activity involved in cell communication by electrical coupling (GO:1903763)	2/6	0.00218766	0.0486066	0	0	40.4713	247.884	GJA1;GJB6	alpha 1
aspartic-type endopeptidase inhibitor activity (GO:0019828)	2/7	0.00303791	0.0486066	0	0	32.3754	187.667	PRNP;GAPDH	alpha 1
minor groove of adenine-thymine-rich DNA binding (GO:0003680)	2/7	0.00303791	0.0486066	0	0	32.3754	187.667	MEF2C;MAPT	alpha 1
organic acid:sodium symporter activity (GO:0005343)	2/7	0.00303791	0.0486066	0	0	32.3754	187.667	SLC6A6;SLC38A1	alpha 1
gamma-aminobutyric acid transmembrane transporter activity (GO:0015185)	2/7	0.00303791	0.0486066	0	0	32.3754	187.667	SLC6A6;SLC6A11	alpha 1
cation transmembrane transporter activity (GO:0008324)	4/48	0.0028432	0.0486066	0	0	7.40421	43.4096	SLC6A6;SLC38A1;SLC3A2;SLC38A2	alpha 1
endopeptidase inhibitor activity (GO:0004866)	6/115	0.00300491	0.0486066	0	0	4.50573	26.1671	CST3;PRNP;LXN;SPOCK2;GAPDH;AGT	alpha 1
protein heterodimerization activity (GO:0046982)	8/188	0.00233525	0.0486066	0	0	3.65528	22.1496	YWHAE;ARNT2;MEF2C;TUBB2B;CYBA;TCF4;ATP1A2;ATP1B2	alpha 1
sequence-specific DNA binding (GO:0043565)	24/707	3.43337e-07	9.09843e-05	0	0	3.66944	54.618	EGR1;CSRNP1;CEBPB;JUND;KMT2A;CEBPD;TINF2;RAX;CREM;PROX1;FOS;RORB;POU3F1;KLF4;KLF2;NR4A1;SIX6;MAFF;SIX3;BCL2;FOSB;HES1;JUNB;ATF3	beta 1
sequence-specific double-stranded DNA binding (GO:1990837)	22/712	5.0266e-06	0.000666025	0	0	3.29233	40.169	EGR1;CEBPB;JUND;CEBPD;RAX;CREM;PROX1;FOS;RORB;POU3F1;KLF4;KLF2;PER1;NR4A1;SIX6;BASP1;MAFF;SIX3;FOSB;HES1;JUNB;ATF3	beta 1
double-stranded DNA binding (GO:0003690)	20/651	1.50358e-05	0.00132816	0	0	3.24788	36.068	EGR1;CEBPB;JUND;CEBPD;RAX;CREM;PROX1;FOS;RORB;POU3F1;KLF4;KLF2;NR4A1;SIX6;MAFF;SIX3;FOSB;HES1;JUNB;ATF3	beta 1
transcription regulatory region nucleic acid binding (GO:0001067)	9/212	0.000376886	0.0249687	0	0	4.38648	34.5811	EGR1;PER1;CEBPB;JUND;BASP1;PROX1;FOS;KLF4;ATF3	beta 1
tubulin binding (GO:0015631)	42/307	2.08424e-07	0.0001336	0	0	2.63075	40.4706	TBCEL;DDX3X;SPEF1;ARL3;CETN3;STMND1;IFT74;GJA1;MAP1LC3A;KIF3A;RPS3;CCDC181;TOGARAM2;KIF21A;TPPP;GAS2L1;RAE1;CCT5;CDK5RAP2;PACRG;RCC2;PIFO;MTUS1;DLEC1;RMDN1;TBCA;CFAP157;KIF6;EML2;KIF9;TPPP3;FAM161A;IFT81;NME8;CCDC88C;EFHC1;CCDC170;EZR;SAXO2;GAS8;TTLL9;DNAL1	ependymal cells 1
cadherin binding (GO:0045296)	39/322	1.12911e-05	0.00361879	0	0	2.27913	25.9627	MACF1;DDX3X;HSP90AB1;AHNAK;ARHGAP18;CAPG;RTN4;CNN3;SLC9A3R2;DNAJB1;ARVCF;CALD1;COBLL1;RUVBL1;CTNNA1;SPTAN1;S100A11;LYPLA2;HSPA8;NUDC;HSPA5;AHSA1;ANK3;BAIAP2;EHD1;PLCB3;CCS;EIF5;KRT18;DIAPH3;GLOD4;CHMP2B;CDHR3;CTNNB1;MYH9;TAGLN2;ESYT2;EZR;PLEC	ependymal cells 1
microtubule binding (GO:0008017)	30/232	3.31267e-05	0.00707807	0	0	2.44728	25.2441	MACF1;SPEF1;ARL3;CETN3;MAP1LC3A;KIF3A;RPS3;CCDC181;TOGARAM2;KIF21A;TPPP;GAS2L1;RAE1;CEP290;CDK5RAP2;RCC2;MTUS1;RMDN1;CFAP157;KIF6;EML2;KIF9;FAM161A;STIM1;NME8;CCDC88C;CCDC170;EZR;SAXO2;GAS8	ependymal cells 1
C3HC4-type RING finger domain binding (GO:0055131)	4/6	0.000154185	0.0142786	0	0	32.5618	285.807	DNAJA1;HSPA8;PINK1;HSPA1B	ependymal cells 1
vinculin binding (GO:0017166)	5/11	0.000224859	0.0142786	0	0	13.5763	114.041	SYNM;ACTN1;CTNNA1;DMD;CORO2B	ependymal cells 1
disordered domain specific binding (GO:0097718)	7/23	0.000234873	0.0142786	0	0	7.1361	59.6326	HSP90AA1;HSP90AB1;MDM2;CALM3;HSPA2;CALM1;CALM2	ependymal cells 1
protein kinase activator activity (GO:0030295)	12/63	0.000235046	0.0142786	0	0	3.84744	32.1481	CDKN1A;STK11;GPRC5B;AFAP1L2;DDX3X;WNT11;CALM3;GAS6;CALM1;MT3;CALM2;STK3	ependymal cells 1
actin binding (GO:0003779)	23/177	0.000245031	0.0142786	0	0	2.45221	20.388	TMOD1;MACF1;PACRG;GSN;SPEF1;SYNPO2;CXCR4;SORBS1;IQGAP2;CORO2B;SYNE1;EPS8;MYL4;ABLIM1;PDLIM2;CALD1;TMSB4X;MYH9;ANG;DMD;EZR;MYOZ2;PDLIM4	ependymal cells 1
ubiquitin protein ligase binding (GO:0031625)	31/265	0.000164325	0.0142786	0	0	2.18121	19.0063	RPL5;CDKN1A;HSP90AB1;CXCR4;CLU;FHIT;RTN4;HSPD1;TUBA1B;MAP1LC3A;CBS;CHEK2;SPOP;CKB;HSPA8;PACRG;SLF1;HSP90AA1;HSPA5;UBE2B;RPL23;USP2;TRAF1;SNCAIP;SMAD5;NFKBIA;DNAJA1;PINK1;MDM2;SLC25A5;HSPA1B	ependymal cells 1
calcium ion binding (GO:0005509)	38/348	0.000138848	0.0142786	0	0	2.02253	17.9643	CALR3;SPARC;CETN2;CETN3;ATP2A2;FBLN1;CALML4;LRP2;HSP90B1;CLEC3B;CALB1;IDS;ANXA8;S100A11;AOC1;GSN;TPM4;HSPA5;ANXA5;ANXA11;S100B;CABCOCO1;SNTN;PITPNM1;STIM1;PLSCR2;PITPNM3;SYT10;NDUFAB1;CASQ2;CDHR3;SPARCL1;CALM3;ESYT2;DSG2;CALM1;CALM2;PVALB	ependymal cells 1
ubiquitin-like protein ligase binding (GO:0044389)	32/282	0.000227604	0.0142786	0	0	2.10752	17.6777	RPL5;CDKN1A;PRR7;HSP90AB1;CXCR4;CLU;FHIT;RTN4;HSPD1;TUBA1B;MAP1LC3A;CBS;CHEK2;SPOP;CKB;HSPA8;PACRG;SLF1;HSP90AA1;HSPA5;UBE2B;RPL23;USP2;TRAF1;SNCAIP;SMAD5;NFKBIA;DNAJA1;PINK1;MDM2;SLC25A5;HSPA1B	ependymal cells 1
metal ion binding (GO:0046872)	50/517	0.000284482	0.0151961	0	0	1.7705	14.4558	CALR3;DYRK3;SPARC;DYRK2;CETN2;CETN3;ATP2A2;CALML4;STK11;CALB1;IDS;ANXA8;PSPH;IDH3A;TPM4;ANXA5;ANXA11;SNTN;STIM1;PITPNM1;PLSCR2;PITPNM3;CASQ2;CDHR3;SPARCL1;DSG2;PVALB;FBLN1;LRP2;HSP90B1;STK3;WRN;CLEC3B;TPPP;S100A11;AOC1;GSN;HSPA5;HSPE1;S100B;CABCOCO1;MT3;PINK1;GCLC;SYT10;NDUFAB1;CALM3;ESYT2;CALM1;CALM2	ependymal cells 1
ATPase activator activity (GO:0001671)	6/20	0.000723368	0.0356676	0	0	6.98516	50.5138	DNAJA1;DNAJB2;DNAJB1;DNAJB6;AHSA1;DNAJC15	ependymal cells 1
tubulin binding (GO:0015631)	43/307	1.06488e-07	6.26151e-05	0	0	2.67067	42.8782	SPEF1;ARL3;CETN3;STMND1;IFT74;MAP1LC3A;KIF3A;CCDC181;TOGARAM1;KIF21A;GAS2L1;CDK5RAP2;GABARAPL2;GABARAPL1;PACRG;DST;RCC2;PIFO;MTUS1;DLEC1;RMDN1;TBCA;CFAP157;KIF6;CKAP5;EML2;TTLL6;KIF9;TPPP3;RP1;KIF2A;IFT81;NME8;CCDC88C;EFHC1;CCDC170;PPP1R42;EZR;SAXO2;GAS8;TTLL9;DNAL1;MDM1	ependymal cells 2
microtubule binding (GO:0008017)	31/232	1.61884e-05	0.00475939	0	0	2.5108	27.6972	MACF1;SPEF1;ARL3;CETN3;MAP1LC3A;KIF3A;CCDC181;TOGARAM1;KIF21A;GAS2L1;CEP290;CDK5RAP2;GABARAPL2;DST;RCC2;MTUS1;RMDN1;CFAP157;KIF6;CKAP5;EML2;KIF9;RP1;KIF2A;NME8;CCDC88C;CCDC170;EZR;SAXO2;GAS8;MDM1	ependymal cells 2
calcium ion binding (GO:0005509)	39/348	8.4208e-05	0.0165048	0	0	2.05719	19.301	RYR2;C2CD5;CETN2;CETN3;ATP2A2;FBLN1;CALML4;EFCAB11;CDH7;HSP90B1;CLEC3B;CALB1;IDS;CDH26;S100A11;S100A10;SYT4;ANXA1;GSN;ANXA2;ANXA5;ANXA11;S100B;CABCOCO1;SNTN;PITPNM1;SYT10;PITPNM2;NDUFAB1;CASQ2;CDHR3;SPARCL1;CALM3;DCHS1;ESYT2;DSG2;CALM1;CALM2;PVALB	ependymal cells 2
metal ion binding (GO:0046872)	51/517	0.000205144	0.0301562	0	0	1.78759	15.1798	RYR2;C2CD5;DYRK3;CETN2;CETN3;ATP2A2;CALML4;EFCAB11;CDH7;THG1L;CALB1;IDS;PGM1;PSPH;IDH3A;ANXA1;ANXA2;ANXA5;ANXA11;SNTN;PITPNM1;PITPNM2;CASQ2;CDHR3;SPARCL1;DSG2;PVALB;FBLN1;HSP90B1;STK3;WRN;CLEC3B;CDH26;S100A11;S100A10;SYT4;GSN;IDH2;HSPE1;S100B;CABCOCO1;MT3;PINK1;GCLC;SYT10;NDUFAB1;DCHS1;CALM3;ESYT2;CALM1;CALM2	ependymal cells 2

## Sheet: S2D GO_BP (Fig.1f)
Term	Overlap	P.value	Adjusted.P.value	Old.P.value	Old.Adjusted.P.value	Odds.Ratio	Combined.Score	Genes	cell_type
regulation of dendritic spine maintenance (GO:1902950)	3/8	9.83508e-05	0.011335	0	0	48.763	449.934	PRNP;APOE;FCGR2B	alpha 1
regulation of cellular response to vascular endothelial growth factor stimulus (GO:1902547)	2/5	0.00147036	0.0348204	0	0	53.9645	351.97	CD63;TSPAN12	alpha 1
caveola assembly (GO:0070836)	2/5	0.00147036	0.0348204	0	0	53.9645	351.97	CAV2;EMP2	alpha 1
cellular response to brain-derived neurotrophic factor stimulus (GO:1990416)	2/5	0.00147036	0.0348204	0	0	53.9645	351.97	NTRK2;MAPT	alpha 1
regulation of integrin biosynthetic process (GO:0045113)	2/5	0.00147036	0.0348204	0	0	53.9645	351.97	AR;TGFB2	alpha 1
Roundabout signaling pathway (GO:0035385)	2/5	0.00147036	0.0348204	0	0	53.9645	351.97	SLIT2;RHOA	alpha 1
ventricular cardiac muscle cell differentiation (GO:0055012)	2/5	0.00147036	0.0348204	0	0	53.9645	351.97	MEF2C;HEY2	alpha 1
negative regulation of gonadotropin secretion (GO:0032277)	2/5	0.00147036	0.0348204	0	0	53.9645	351.97	GJA1;INHBA	alpha 1
negative regulation of vascular endothelial cell proliferation (GO:1905563)	2/5	0.00147036	0.0348204	0	0	53.9645	351.97	MEF2C;FLT1	alpha 1
negative regulation of amyloid-beta formation (GO:1902430)	4/17	4.68659e-05	0.00747176	0	0	25.0998	250.2	NTRK2;PRNP;RTN1;APOE	alpha 1
regulation of amyloid precursor protein biosynthetic process (GO:0042984)	3/11	0.000281962	0.0197978	0	0	30.4722	249.072	NECAB2;SOAT1;ITM2C	alpha 1
regulation of lipid kinase activity (GO:0043550)	3/11	0.000281962	0.0197978	0	0	30.4722	249.072	EEF1A2;PPP2R5A;PIK3R1	alpha 1
positive regulation by host of viral process (GO:0044794)	3/11	0.000281962	0.0197978	0	0	30.4722	249.072	CAV2;CFL1;APOE	alpha 1
regulation of focal adhesion disassembly (GO:0120182)	2/6	0.00218766	0.0435969	0	0	40.4713	247.884	PIK3R1;MAPRE2	alpha 1
regulation of glutamate receptor signaling pathway (GO:1900449)	2/6	0.00218766	0.0435969	0	0	40.4713	247.884	NECAB2;PRNP	alpha 1
gamma-aminobutyric acid transport (GO:0015812)	2/6	0.00218766	0.0435969	0	0	40.4713	247.884	SLC6A6;SLC6A11	alpha 1
membrane raft assembly (GO:0001765)	2/6	0.00218766	0.0435969	0	0	40.4713	247.884	EMP2;S100A10	alpha 1
negative regulation of erythrocyte differentiation (GO:0045647)	2/6	0.00218766	0.0435969	0	0	40.4713	247.884	MAFB;ZFP36L1	alpha 1
plasma membrane raft assembly (GO:0044854)	2/6	0.00218766	0.0435969	0	0	40.4713	247.884	CAV2;EMP2	alpha 1
positive regulation of focal adhesion disassembly (GO:0120183)	2/6	0.00218766	0.0435969	0	0	40.4713	247.884	PIK3R1;MAPRE2	alpha 1
secondary alcohol biosynthetic process (GO:1902653)	6/34	3.28301e-06	0.00204694	0	0	17.6125	222.389	IDI1;FDPS;HMGCS1;INSIG1;MSMO1;FDFT1	alpha 1
smooth muscle cell differentiation (GO:0051145)	3/12	0.000372539	0.0197978	0	0	27.085	213.841	MEF2C;EDNRB;HEY2	alpha 1
modulation by host of viral process (GO:0044788)	3/12	0.000372539	0.0197978	0	0	27.085	213.841	CAV2;CFL1;APOE	alpha 1
negative regulation of vascular permeability (GO:0043116)	3/12	0.000372539	0.0197978	0	0	27.085	213.841	DDAH1;SLIT2;FERMT2	alpha 1
cholesterol biosynthetic process (GO:0006695)	6/35	3.9217e-06	0.00204694	0	0	17.0043	211.686	IDI1;FDPS;HMGCS1;INSIG1;MSMO1;FDFT1	alpha 1
negative regulation of amyloid precursor protein catabolic process (GO:1902992)	4/19	7.48613e-05	0.011044	0	0	21.751	206.631	NTRK2;PRNP;RTN1;APOE	alpha 1
negative regulation of endothelial cell proliferation (GO:0001937)	6/37	5.50252e-06	0.00204694	0	0	15.9056	192.622	MEF2C;FLT1;SPARC;CAV2;APOE;NR2F2	alpha 1
atrial cardiac muscle cell action potential (GO:0086014)	3/13	0.000479911	0.0214232	0	0	24.3753	186.274	GJA1;ANK2;KCNN2	alpha 1
fatty acid elongation (GO:0030497)	3/13	0.000479911	0.0214232	0	0	24.3753	186.274	TECR;HACD2;HACD4	alpha 1
sodium ion export across plasma membrane (GO:0036376)	3/13	0.000479911	0.0214232	0	0	24.3753	186.274	ATP1A2;ATP1B2;SLC4A4	alpha 1
very long-chain fatty acid biosynthetic process (GO:0042761)	3/13	0.000479911	0.0214232	0	0	24.3753	186.274	TECR;HACD2;HACD4	alpha 1
sterol biosynthetic process (GO:0016126)	6/38	6.46741e-06	0.00206218	0	0	15.4078	184.104	IDI1;FDPS;HMGCS1;INSIG1;MSMO1;FDFT1	alpha 1
atrial septum development (GO:0003283)	3/14	0.000605262	0.0243904	0	0	22.1582	164.189	TGFB2;HEY2;ANK2	alpha 1
substantia nigra development (GO:0021762)	6/43	1.35667e-05	0.0030281	0	0	13.3223	149.315	YWHAE;BASP1;S100A1;NDRG2;RHOA;SIRT2	alpha 1
myoblast fusion (GO:0007520)	3/15	0.000749728	0.0262103	0	0	20.3107	146.152	CD81;ADGRB3;CD9	alpha 1
positive regulation of cell-substrate junction organization (GO:0150117)	4/24	0.000195549	0.0189767	0	0	16.3091	139.275	PIK3R1;MAPRE2;FERMT2;S100A10	alpha 1
cellular response to corticosteroid stimulus (GO:0071384)	3/16	0.000914392	0.029156	0	0	18.7474	131.18	ANXA1;FAM107A;ZFP36L1	alpha 1
regulation of microtubule cytoskeleton organization (GO:0070507)	5/37	8.54289e-05	0.0112163	0	0	12.7866	119.782	STMN1;FAM107A;STMN2;MAPT;MAPRE2	alpha 1
pulmonary valve morphogenesis (GO:0003184)	3/17	0.00110029	0.0323138	0	0	17.4074	118.582	TGFB2;HEY2;SLIT2	alpha 1
cell communication by electrical coupling involved in cardiac conduction (GO:0086064)	3/17	0.00110029	0.0323138	0	0	17.4074	118.582	GJA1;ATP1A2;ATP1B2	alpha 1
gliogenesis (GO:0042063)	3/17	0.00110029	0.0323138	0	0	17.4074	118.582	TGFB2;ANXA1;CD9	alpha 1
neuron development (GO:0048666)	12/143	2.10038e-07	0.000468806	0	0	7.68174	118.114	GPM6A;NTRK2;MEF2C;TGFB2;BLOC1S1;STMN1;STMN2;APOE;MAPT;ATXN10;POU3F2;GPM6B	alpha 1
cholesterol metabolic process (GO:0008203)	8/77	4.73369e-06	0.00204694	0	0	9.58957	117.576	IDI1;FDPS;HMGCS1;SOAT1;INSIG1;MSMO1;APOE;FDFT1	alpha 1
response to glucocorticoid (GO:0051384)	4/27	0.000313753	0.0197978	0	0	14.1797	114.386	ANXA1;FAM107A;SLIT2;ZFP36L1	alpha 1
negative regulation of protein polymerization (GO:0032272)	4/27	0.000313753	0.0197978	0	0	14.1797	114.386	STMN1;STMN2;SLIT2;PFN2	alpha 1
acidic amino acid transport (GO:0015800)	3/18	0.00130842	0.0348204	0	0	16.2461	107.857	SLC6A6;GJA1;SLC1A2	alpha 1
pulmonary valve development (GO:0003177)	3/18	0.00130842	0.0348204	0	0	16.2461	107.857	TGFB2;HEY2;SLIT2	alpha 1
cellular response to glucocorticoid stimulus (GO:0071385)	3/18	0.00130842	0.0348204	0	0	16.2461	107.857	ANXA1;FAM107A;ZFP36L1	alpha 1
long-chain fatty-acyl-CoA biosynthetic process (GO:0035338)	3/18	0.00130842	0.0348204	0	0	16.2461	107.857	TECR;ACSBG1;HACD2	alpha 1
nitric oxide mediated signal transduction (GO:0007263)	3/18	0.00130842	0.0348204	0	0	16.2461	107.857	DDAH1;APOE;AGT	alpha 1
regulation of microtubule polymerization or depolymerization (GO:0031110)	4/28	0.000362533	0.0197978	0	0	13.5882	107.651	STMN1;STMN2;MAPT;MAPRE2	alpha 1
neutral amino acid transport (GO:0015804)	4/28	0.000362533	0.0197978	0	0	13.5882	107.651	SLC6A6;SLC38A1;SLC3A2;SLC38A2	alpha 1
glycolytic process (GO:0006096)	4/29	0.000416504	0.0211281	0	0	13.044	101.529	LDHA;TPI1;ALDOC;GAPDH	alpha 1
atrioventricular valve morphogenesis (GO:0003181)	3/19	0.00153971	0.0357982	0	0	15.2299	98.6316	OLFM1;TGFB2;HEY2	alpha 1
transport across blood-brain barrier (GO:0150104)	8/86	1.08544e-05	0.00269188	0	0	8.47921	96.9253	SLC6A6;SLC38A1;FABP5;SLC1A2;ATP1A2;ATP1B2;SLC4A4;SLC38A2	alpha 1
fatty-acyl-CoA biosynthetic process (GO:0046949)	4/30	0.000475972	0.0214232	0	0	12.5416	95.9454	FASN;TECR;ACSBG1;HACD2	alpha 1
negative regulation of supramolecular fiber organization (GO:1902904)	7/72	2.91754e-05	0.00548303	0	0	8.87177	92.6407	MID1IP1;STMN1;STMN2;APOE;SLIT2;CRYAB;PFN2	alpha 1
cardiac epithelial to mesenchymal transition (GO:0060317)	3/20	0.00179507	0.0404706	0	0	14.3333	90.6255	OLFM1;TGFB2;HEY2	alpha 1
positive regulation of heart contraction (GO:0045823)	3/20	0.00179507	0.0404706	0	0	14.3333	90.6255	TGFB2;RGS2;ATP1A2	alpha 1
neurotransmitter transport (GO:0006836)	7/73	3.19352e-05	0.00548303	0	0	8.73691	90.4427	SLC38A1;NRXN1;SLC1A2;ATP1A2;SLC17A8;SYN2;SLC38A2	alpha 1
amino acid transmembrane transport (GO:0003333)	5/45	0.000221035	0.0197978	0	0	10.2251	86.0667	SLC6A6;SLC38A1;SLC3A2;SLC7A11;SLC38A2	alpha 1
very long-chain fatty acid metabolic process (GO:0000038)	4/33	0.000690467	0.0252643	0	0	11.2425	81.8247	TECR;ACSBG1;HACD2;HACD4	alpha 1
regulation of amyloid-beta formation (GO:1902003)	4/34	0.000775037	0.0262103	0	0	10.8672	77.8375	NTRK2;PRNP;RTN1;APOE	alpha 1
cellular response to nerve growth factor stimulus (GO:1990090)	3/22	0.00238137	0.0466247	0	0	12.8233	77.4535	NTRK2;STMN2;MAPT	alpha 1
regulation of cellular protein metabolic process (GO:0032268)	5/49	0.000331477	0.0197978	0	0	9.29366	74.4604	EDNRB;RPL10;APOE;INHBA;AGT	alpha 1
cellular response to amyloid-beta (GO:1904646)	4/35	0.000866666	0.0280348	0	0	10.5161	74.1477	PRNP;GJA1;VCAM1;FCGR2B	alpha 1
negative regulation of epithelial cell migration (GO:0010633)	4/35	0.000866666	0.0280348	0	0	10.5161	74.1477	APOE;SLIT2;NR2F2;PFN2	alpha 1
amino acid transport (GO:0006865)	5/50	0.000364652	0.0197978	0	0	9.08668	71.9353	SLC6A6;SLC38A1;SLC3A2;SLC7A11;SLC38A2	alpha 1
neuron migration (GO:0001764)	5/50	0.000364652	0.0197978	0	0	9.08668	71.9353	GPM6A;NTRK2;MEF2C;TUBB2B;TUBB2A	alpha 1
vascular transport (GO:0010232)	7/84	7.91684e-05	0.011044	0	0	7.48459	70.684	SLC6A6;SLC38A1;SLC1A2;ATP1A2;ATP1B2;SLC4A4;SLC38A2	alpha 1
gonad development (GO:0008406)	5/51	0.000400275	0.0207771	0	0	8.88869	69.5394	AR;TGFB2;BASP1;INHBA;NR2F2	alpha 1
negative regulation of protein metabolic process (GO:0051248)	5/52	0.000438463	0.0214232	0	0	8.69913	67.2637	PRNP;EDNRB;APOE;CRYAB;SIRT2	alpha 1
plasma membrane bounded cell projection organization (GO:0120036)	9/128	2.97684e-05	0.00548303	0	0	6.26582	65.3028	GPM6A;BLOC1S1;STMN1;STMN2;ATP1B2;APOE;MAPT;ATXN10;GPM6B	alpha 1
negative regulation of endothelial cell migration (GO:0010596)	4/38	0.00118707	0.0344097	0	0	9.58678	64.5791	MEF2C;APOE;SLIT2;NR2F2	alpha 1
regulation of focal adhesion assembly (GO:0051893)	5/54	0.000523007	0.0221039	0	0	8.34321	63.0406	FAM107A;RHOA;GPM6B;FERMT2;S100A10	alpha 1
generation of neurons (GO:0048699)	12/202	8.06683e-06	0.00225064	0	0	5.28043	61.9276	GPM6A;NTRK2;MEF2C;TUBB2B;MAP2K1;TGFB2;TUBB2A;FUT9;HEY2;MAPT;POU3F2;ITM2C	alpha 1
negative regulation of epithelial cell proliferation (GO:0050680)	6/72	0.000258334	0.0197978	0	0	7.45758	61.6089	SOX2;TGFB2;SPARC;CAV2;APOE;NR2F2	alpha 1
regulation of cardiac conduction (GO:1903779)	5/55	0.000569604	0.0235437	0	0	8.17593	61.0789	FXYD1;ANK2;ATP1A2;ATP1B2;AGT	alpha 1
stem cell differentiation (GO:0048863)	4/40	0.00144176	0.0348204	0	0	9.05326	59.2254	GPM6A;MEF2C;TGFB2;SOX21	alpha 1
regulation of heart contraction (GO:0008016)	7/93	0.000150798	0.0152991	0	0	6.69826	58.9418	TGFB2;S100A1;FXYD1;ANK2;ATP1A2;ATP1B2;AGT	alpha 1
regulation of stress fiber assembly (GO:0051492)	6/74	0.000300112	0.0197978	0	0	7.2375	58.7059	STMN1;PIK3R1;RHOA;FERMT2;PFN2;S100A10	alpha 1
carboxylic acid transport (GO:0046942)	5/57	0.000672066	0.0251213	0	0	7.86068	57.4234	SLC6A6;SLC38A1;SLC6A11;SLC3A2;SLC38A2	alpha 1
cellular response to peptide (GO:1901653)	5/57	0.000672066	0.0251213	0	0	7.86068	57.4234	PRNP;GJA1;VCAM1;FCGR2B;ZFP36L1	alpha 1
carbohydrate catabolic process (GO:0016052)	4/41	0.00158237	0.0364108	0	0	8.80813	56.8021	LDHA;TPI1;ALDOC;GAPDH	alpha 1
cellular response to hormone stimulus (GO:0032870)	6/76	0.000347013	0.0197978	0	0	7.03	56.002	AR;MEF2C;ATP1A2;SLIT2;RAMP1;ZFP36L1	alpha 1
positive regulation of cell projection organization (GO:0031346)	8/117	0.000100627	0.011335	0	0	6.05813	55.7596	NTRK2;RIT2;FUT9;STMN2;ATP1B2;APOE;SLIT2;RHOA	alpha 1
positive regulation of axonogenesis (GO:0050772)	4/43	0.00189169	0.0422225	0	0	8.35558	52.3919	NTRK2;SLIT2;MAPT;RHOA	alpha 1
regulation of anatomical structure morphogenesis (GO:0022603)	8/123	0.00014268	0.0151648	0	0	5.7403	50.8298	MEF2C;SPARC;ADGRB3;CFL1;EMP2;MAPT;TSPAN12;FERMT2	alpha 1
cardiac ventricle morphogenesis (GO:0003208)	4/44	0.00206101	0.0435969	0	0	8.14628	50.3811	MEF2C;TGFB2;HEY2;CPE	alpha 1
response to amyloid-beta (GO:1904645)	4/44	0.00206101	0.0435969	0	0	8.14628	50.3811	PRNP;GJA1;VCAM1;FCGR2B	alpha 1
positive regulation of stress fiber assembly (GO:0051496)	4/44	0.00206101	0.0435969	0	0	8.14628	50.3811	RHOA;FERMT2;S100A10;PFN2	alpha 1
negative regulation of protein modification process (GO:0031400)	6/81	0.00048953	0.0214241	0	0	6.55967	49.9982	PRNP;FXYD1;MAPT;SLIT2;PLPP3;PPIA	alpha 1
nervous system development (GO:0007399)	19/447	3.02471e-06	0.00204694	0	0	3.77943	48.0316	GPM6A;ARNT2;MEF2C;NRXN1;TMOD2;LSAMP;INHBA;POU3F2;DCLK1;ZEB2;MARCKS;EDNRB;PTPRZ1;FEZ1;FABP7;SPOCK2;CSPG5;ATXN10;GPM6B	alpha 1
negative regulation of phosphorylation (GO:0042326)	6/86	0.00067395	0.0251213	0	0	6.14813	44.8958	PRNP;MAPT;SLIT2;INHBA;PLPP3;PPIA	alpha 1
positive regulation of neuron projection development (GO:0010976)	6/88	0.000761181	0.0262103	0	0	5.99756	43.0663	NTRK2;RIT2;FUT9;STMN2;ATP1B2;APOE	alpha 1
regulation of endothelial cell migration (GO:0010594)	6/89	0.000807942	0.0269153	0	0	5.925	42.192	SPARC;EMP2;APOE;SLIT2;NR2F2;AGT	alpha 1
regulation of lipid metabolic process (GO:0019216)	6/92	0.000961614	0.0302299	0	0	5.71744	39.7185	IDI1;FDPS;HMGCS1;MID1IP1;FASN;FDFT1	alpha 1
neuron projection development (GO:0031175)	9/171	0.000275228	0.0197978	0	0	4.59259	37.6497	GPM6A;BLOC1S1;STMN1;STMN2;APOE;MAPT;ATXN10;GPM6B;DCLK1	alpha 1
regulation of neuron apoptotic process (GO:0043523)	6/98	0.00133554	0.0348204	0	0	5.34293	35.3618	PRNP;NTRK2;MEF2C;TGFB2;PTPRZ1;APOE	alpha 1
positive regulation of hydrolase activity (GO:0051345)	8/149	0.000524869	0.0221039	0	0	4.67561	35.3119	NDUFA13;CAV2;RASGRP2;EVI5;MAPRE2;FERMT2;RHOA;S100A10	alpha 1
organic acid transport (GO:0015849)	6/100	0.00148205	0.0348204	0	0	5.22872	34.0616	SLC6A6;SLC38A1;SLC3A2;SLC7A11;SLC38A2;SFXN5	alpha 1
positive regulation of multicellular organismal process (GO:0051240)	14/345	0.000101568	0.011335	0	0	3.54102	32.5589	TGFB2;THRA;INHBA;AGT;GADD45G;OLFM1;GJA1;FABP5;CFL1;S100A13;GNAS;APOE;GAPDH;FERMT2	alpha 1
muscle contraction (GO:0006936)	7/129	0.00109572	0.0323138	0	0	4.71308	32.126	GNAO1;DTNA;TNNT1;TMOD2;FXYD1;ITGA1;CRYAB	alpha 1
cellular response to growth factor stimulus (GO:0071363)	8/158	0.000772155	0.0262103	0	0	4.39305	31.482	NTRK2;MEF2C;FLT1;ANXA1;STMN2;MAPT;SIRT2;ZFP36L1	alpha 1
positive regulation of cell differentiation (GO:0045597)	11/258	0.00036989	0.0197978	0	0	3.69674	29.2127	AR;SLC6A6;OLFM1;GJA1;MEF2C;TGFB2;TCF4;FERMT2;RHOA;AGT;ZFP36L1	alpha 1
regulation of neuron projection development (GO:0010975)	8/165	0.00102305	0.0317146	0	0	4.19569	28.8871	NTRK2;RIT2;FUT9;CFL1;STMN2;ATP1B2;APOE;ITM2C	alpha 1
receptor-mediated endocytosis (GO:0006898)	7/143	0.00198317	0.0435969	0	0	4.2249	26.2918	SPARC;CD81;CAV2;CD9;APOE;FCGR2B;RAMP1	alpha 1
neuron differentiation (GO:0030182)	8/174	0.00143721	0.0348204	0	0	3.96639	25.9602	NTRK2;MAP2K1;MEF2C;TGFB2;FUT9;INHBA;POU3F2;ITM2C	alpha 1
positive regulation of MAPK cascade (GO:0043410)	11/274	0.000611945	0.0243904	0	0	3.46899	25.6666	SOX2;NECAB2;NTRK2;MAP2K1;TGFB2;RIT2;FLT1;CAV2;GPR37L1;APOE;FERMT2	alpha 1
negative regulation of multicellular organismal process (GO:0051241)	9/214	0.00137457	0.0348204	0	0	3.6213	23.863	GJA1;MEF2C;RGS2;TNNT1;SYT11;HEY2;CIDEA;FCGR2B;PFN2	alpha 1
negative regulation of cellular process (GO:0048523)	17/566	0.000675304	0.0251213	0	0	2.5969	18.9583	NDUFA13;MAP2K1;TGFB2;ITGA1;INHBA;SIRT2;AR;GJA1;ADGRG1;DDAH1;SYT11;FABP7;CD9;SLIT2;FCGR2B;CRYAB;FERMT2	alpha 1
negative regulation of gene expression (GO:0010629)	11/322	0.00223184	0.0440837	0	0	2.92636	17.8652	OLFM1;MEF2C;MAP2K1;TGFB2;SYT11;HEY2;CIDEA;APOE;MAPT;FCGR2B;GAPDH	alpha 1
positive regulation of cellular process (GO:0048522)	18/625	0.000766842	0.0262103	0	0	2.49029	17.8634	NTRK2;TGFB2;FLT1;CD81;MLC1;EMP2;CYBA;POU3F2;SIRT2;ZFP36L1;AR;SLC6A6;ADGRG1;CXCL12;FASN;S100A13;MAPT;FCGR2B	alpha 1
cellular protein metabolic process (GO:0044267)	13/417	0.00206514	0.0435969	0	0	2.67231	16.5217	RPN2;RPL10;CST3;SPCS2;RPL18A;EEF1A2;SPARCL1;CPE;SCG3;APOE;RPS2;MFGE8;RPS12	alpha 1
retinal ganglion cell axon guidance (GO:0031290)	3/6	3.2411e-05	0.0101554	0	0	84.0809	869.145	ALCAM;SLIT2;EPHB1	alpha 2
axon extension involved in axon guidance (GO:0048846)	3/8	8.9162e-05	0.0128942	0	0	50.4434	470.388	NRP2;ALCAM;SLIT2	alpha 2
regulation of extent of cell growth (GO:0061387)	3/8	8.9162e-05	0.0128942	0	0	50.4434	470.388	OLFM1;NRCAM;APOE	alpha 2
neuron projection extension involved in neuron projection guidance (GO:1902284)	3/8	8.9162e-05	0.0128942	0	0	50.4434	470.388	NRP2;ALCAM;SLIT2	alpha 2
regulation of Rac protein signal transduction (GO:0035020)	4/16	3.1801e-05	0.0101554	0	0	28.1339	291.355	AUTS2;RASGRF1;STMN3;OGT	alpha 2
axon extension (GO:0048675)	4/24	0.000172285	0.0215931	0	0	16.8735	146.232	NRP2;ALCAM;AUTS2;SLIT2	alpha 2
dendrite morphogenesis (GO:0048813)	5/36	6.38272e-05	0.0128942	0	0	13.6585	131.932	MAP2;PHACTR1;PTN;PAK3;EPHB1	alpha 2
neuron migration (GO:0001764)	6/50	2.73429e-05	0.0101554	0	0	11.5897	121.774	NTRK2;MEF2C;TUBB2B;AUTS2;NRCAM;ASTN1	alpha 2
regulation of axon extension (GO:0030516)	5/38	8.33525e-05	0.0128942	0	0	12.8294	120.499	OLFM1;MAP2;NRCAM;APOE;DIP2B	alpha 2
negative regulation of protein polymerization (GO:0032272)	4/27	0.000276692	0.0288989	0	0	14.6704	120.189	MAP2;STMN1;SLIT2;PFN2	alpha 2
neuron development (GO:0048666)	11/143	1.16938e-06	0.00174357	0	0	7.20631	98.4313	EPHA5;NTRK2;MEF2C;MAP2;STMN1;RASGRF1;PPT1;STMN3;APOE;PPP1R9A;GPM6B	alpha 2
regulation of axonogenesis (GO:0050770)	5/51	0.00034404	0.0340419	0	0	9.19761	73.3487	NTRK2;CDH2;CHN1;SLIT2;PAK3	alpha 2
negative regulation of neuron apoptotic process (GO:0043524)	6/71	0.000200183	0.0235215	0	0	7.837	66.7421	NTRK2;MEF2C;MDK;BCL2;PPT1;APOE	alpha 2
neuron projection development (GO:0031175)	10/171	3.99078e-05	0.0107181	0	0	5.33971	54.0856	MAP2;SVBP;STMN1;RASGRF1;STMN3;APOE;PPP1R9A;PAK3;EPHB1;GPM6B	alpha 2
nervous system development (GO:0007399)	19/447	1.85487e-06	0.00174357	0	0	3.91911	51.7232	GDF11;MEF2C;NRXN1;STMN3;PTN;NR2E1;AHI1;VCAN;CDH2;MDK;ADAM23;PPT1;NRCAM;HES1;EPHB1;PAFAH1B3;FGF12;GPM6B;ITM2B	alpha 2
negative regulation of cell growth (GO:0030308)	8/126	0.000134411	0.0180495	0	0	5.79042	51.6193	BST2;BTG1;MAP2;JADE1;PPT1;DIP2B;SLIT2;CRLF3	alpha 2
cellular protein metabolic process (GO:0044267)	17/417	1.13119e-05	0.00708881	0	0	3.72346	42.4089	RPL3;FBXO2;APOA1;CST3;EEF1A1;SPCS2;VCAN;RCN1;CDH2;RPS29;RPL37A;GPC3;CPE;APOE;IGFBP6;MFGE8;RPL39	alpha 2
positive regulation of cell differentiation (GO:0045597)	12/258	6.52202e-05	0.0128942	0	0	4.21239	40.5979	OLFM1;MEF2C;PCP4;BTG1;CDH2;MDK;LMO3;NRCAM;TCF4;ASB4;PTN;AAMDC	alpha 2
post-translational protein modification (GO:0043687)	13/345	0.000266739	0.0288989	0	0	3.38139	27.8263	FBXO2;APOA1;CST3;VCAN;RCN1;CDH2;PSME1;GPC3;PSMD1;ASB4;APOE;MFGE8;FBXL7	alpha 2
ionotropic glutamate receptor signaling pathway (GO:0035235)	3/10	0.000124284	0.0306626	0	0	41.5672	373.812	APP;GRIA2;GRIN3A	beta 1
regulation of axonogenesis (GO:0050770)	5/51	0.000180531	0.0389722	0	0	10.6258	91.5903	NTRK2;CDH2;METRN;SLIT2;LRRC4C	beta 1
regulation of cation channel activity (GO:2001257)	7/89	3.86315e-05	0.0135145	0	0	8.41323	85.4906	APP;GRIA2;CAMK2D;HOMER1;CAMK2A;ANK2;CNIH2	beta 1
axonogenesis (GO:0007409)	11/240	4.29383e-05	0.0135145	0	0	4.79467	48.214	APP;NRP2;MAP1B;NRXN1;IRS2;NRCAM;PIK3R1;SLIT2;LGR6;EFNA5;SPTBN1	beta 1
negative regulation of cell population proliferation (GO:0008285)	14/379	4.32308e-05	0.0135145	0	0	3.86105	38.7996	APP;BTG2;BTG1;TINF2;CTNNBIP1;P3H2;PROX1;KLF4;FRZB;LMNA;HES1;TRIB1;SLC16A2;EMD	beta 1
positive regulation of transcription by RNA polymerase II (GO:0045944)	25/908	8.28681e-06	0.011902	0	0	2.94171	34.4205	APP;CSRNP1;CEBPB;BEX1;KMT2A;RAX;RSF1;PIK3R1;RORB;HES1;JUNB;IER2;EGR1;JUND;FZD5;PROX1;FOS;KLF4;KLF2;FOSL2;PER1;NR4A1;AHI1;MAFF;ATF3	beta 1
positive regulation of transcription, DNA-templated (GO:0045893)	29/1183	1.37835e-05	0.011902	0	0	2.63145	29.4513	APP;CSRNP1;CEBPB;BEX1;KMT2A;RASL11A;RAX;RSF1;PIK3R1;RORB;LBH;HES1;JUNB;IER2;EGR1;JUND;FZD5;PROX1;FOS;POU3F1;KLF4;KLF2;FOSL2;PER1;NR4A1;AHI1;LHX2;MAFF;ATF3	beta 1
regulation of cell population proliferation (GO:0042127)	21/764	4.69524e-05	0.0135145	0	0	2.89476	28.8503	APP;NTRK2;BTG2;JUND;BTG1;IL15;P3H2;IRS2;PROX1;PTN;KLF4;PIAS1;FRZB;LMNA;FGF18;SIX3;BCL2;S1PR3;HES1;JUNB;FGF10	beta 1
nervous system development (GO:0007399)	14/447	0.000244665	0.0469485	0	0	3.24331	26.9701	FZD5;NRXN1;PROX1;PTN;POU3F1;EFNA5;DCLK1;AHI1;CDH2;GLRB;ADAM23;NRCAM;HES1;GPM6B	beta 1
positive regulation of transcription from RNA polymerase II promoter in response to hypoxia (GO:0061419)	4/5	5.33351e-05	0.00792779	0	0	65.3068	642.548	NOTCH1;HIF1A;NFE2L2;VEGFA	beta 2
adipose tissue development (GO:0060612)	7/12	1.31205e-06	0.000570304	0	0	22.9121	310.319	XBP1;SPTLC2;NAMPT;SH3PXD2B;LRP5;RORC;ARID5B	beta 2
negative regulation of long-term synaptic potentiation (GO:1900272)	5/8	3.11853e-05	0.00595819	0	0	27.2319	282.546	APP;EPHA4;ABL1;PTN;AGER	beta 2
connective tissue development (GO:0061448)	13/38	1.06927e-07	0.000104575	0	0	8.54571	137.168	XBP1;LRP5;RORC;SCX;ARID5B;SLC39A13;SULF1;SPTLC2;HYAL2;CREB3L2;NAMPT;SH3PXD2B;CD44	beta 2
regulation of extracellular matrix constituent secretion (GO:0003330)	4/8	0.000648357	0.0396308	0	0	16.3241	119.836	NOTCH1;RGCC;IER3IP1;TNFRSF1A	beta 2
regulation of mesenchymal cell proliferation (GO:0010464)	5/11	0.000222138	0.0193112	0	0	13.6138	114.522	STAT1;WNT5A;LRP5;PDGFA;FGFR2	beta 2
maintenance of blood-brain barrier (GO:0035633)	10/30	4.21522e-06	0.00149909	0	0	8.19774	101.462	TJP1;CLDN3;LAMC1;F11R;ACTB;JAM2;VCL;ACTG1;JAM3;MFSD2A	beta 2
maintenance of protein localization in endoplasmic reticulum (GO:0035437)	5/12	0.000362668	0.0253349	0	0	11.6683	92.4367	HSPA5;RER1;INSIG2;KDELR1;KDELR2	beta 2
regulation of axon regeneration (GO:0048679)	5/12	0.000362668	0.0253349	0	0	11.6683	92.4367	EPHA4;GRN;PTPRS;PTN;CERS2	beta 2
epiboly involved in wound healing (GO:0090505)	6/16	0.000180051	0.017473	0	0	9.80833	84.5701	TOR1A;PDCD10;PDPN;FLNA;RHOC;CD44	beta 2
regulation of keratinocyte proliferation (GO:0010837)	8/24	3.93728e-05	0.00669681	0	0	8.18522	83.018	NOTCH2;EPB41L4B;ZFP36;MDK;KLF9;CASK;FGFR2;FGF10	beta 2
protein N-linked glycosylation via asparagine (GO:0018279)	9/30	3.35072e-05	0.00595819	0	0	7.02014	72.3338	DPM1;LMAN1;MCFD2;MGAT5;ALG5;STT3A;MGAT1;MAGT1;STT3B	beta 2
peptidyl-asparagine modification (GO:0018196)	9/31	4.48009e-05	0.00724363	0	0	6.70069	67.0959	DPM1;LMAN1;MCFD2;MGAT5;ALG5;STT3A;MGAT1;MAGT1;STT3B	beta 2
regulation of endoplasmic reticulum stress-induced intrinsic apoptotic signaling pathway (GO:1902235)	7/22	0.000169215	0.0169735	0	0	7.6333	66.2902	XBP1;BCL2L11;SELENOS;DDIT3;SYVN1;HERPUD1;NCK1	beta 2
amyloid precursor protein catabolic process (GO:0042987)	5/14	0.000831671	0.0433799	0	0	9.0744	64.3563	APH1A;BACE1;PSEN2;ADAM10;ABCG1	beta 2
positive regulation of cardiac muscle cell proliferation (GO:0060045)	5/14	0.000831671	0.0433799	0	0	9.0744	64.3563	NOTCH1;ERBB4;FGFR2;TBX2;BMPR1A	beta 2
regulation of IRE1-mediated unfolded protein response (GO:1903894)	5/14	0.000831671	0.0433799	0	0	9.0744	64.3563	BCL2L11;HSPA5;DAB2IP;DNAJB9;BFAR	beta 2
negative regulation of programmed cell death (GO:0043069)	55/381	3.47291e-10	1.3586e-06	0	0	2.83215	61.6867	ARF4;ARL6IP1;CITED2;ZFAND6;ARAF;APIP;SCX;HSPB1;FAIM2;TM7SF3;IFIT3;IGF1R;CCND2;AKT2;CFL1;GPX4;WNT5A;ADAM10;MIF;TMBIM4;TAX1BP1;YME1L1;NAA38;CD44;NOTCH2;SHC1;HDAC1;GSTP1;PSEN2;NOL3;HIGD1A;FSTL1;FOXO1;MTDH;SOCS2;PRDX5;NUAK2;MIEN1;UBB;PDCD10;PDPN;UBC;FLNA;MCL1;XBP1;HSPA5;BFAR;CFLAR;HYPK;TBX3;VEGFA;TJP1;GOLPH3;SPRY2;TPT1	beta 2
positive regulation of cell cycle (GO:0045787)	15/66	4.14242e-06	0.00149909	0	0	4.83531	59.93	APP;CITED2;PRKCA;MEIS2;TBX3;LRP6;CCND3;CCND2;RPS15A;RGCC;CCND1;CCNY;EIF4E;TRIM32;FGFR2	beta 2
positive regulation of transcription from RNA polymerase II promoter in response to stress (GO:0036003)	7/24	0.000310118	0.0227049	0	0	6.73455	54.4055	CEBPB;NOTCH1;HSPA5;DDIT3;HIF1A;VEGFA;NFE2L2	beta 2
protein exit from endoplasmic reticulum (GO:0032527)	7/24	0.000310118	0.0227049	0	0	6.73455	54.4055	LMAN1;SELENOS;FAF2;SURF4;SYVN1;SEC61B;HERPUD1	beta 2
positive regulation of endopeptidase activity (GO:0010950)	8/30	0.000229627	0.0195283	0	0	5.95099	49.8637	APH1A;EPHA4;STAT3;PSME1;USP50;PSME2;AGER;VSIR	beta 2
cellular response to type I interferon (GO:0071357)	14/65	1.66615e-05	0.00395053	0	0	4.50902	49.61	EGR1;IFITM2;STAT1;ISG15;IFI35;IFIT1;SAMHD1;IFIT3;PSMB8;BST2;IFI27;IRF1;XAF1;IP6K2	beta 2
type I interferon signaling pathway (GO:0060337)	14/65	1.66615e-05	0.00395053	0	0	4.50902	49.61	EGR1;IFITM2;STAT1;ISG15;IFI35;IFIT1;SAMHD1;IFIT3;PSMB8;BST2;IFI27;IRF1;XAF1;IP6K2	beta 2
negative regulation of apoptotic process (GO:0043066)	62/485	3.7155e-09	7.26751e-06	0	0	2.46324	47.8134	ARF4;ARL6IP1;CITED1;CITED2;ZFAND6;ARAF;APIP;SCX;HSPB1;FAIM2;IFIT3;IGF1R;CCND2;MDK;AKT2;CFL1;GPX1;WNT5A;ADAM10;PRKCA;MIF;TMBIM4;TAX1BP1;YME1L1;NAA38;CD44;NOTCH2;GRN;NOTCH1;SHC1;HDAC1;GSTP1;PSEN2;NOL3;HIGD1A;FSTL1;FOXO1;MTDH;SOCS2;PRDX5;MIEN1;NUAK2;UBB;PDCD10;PDPN;UBC;FLNA;MCL1;XBP1;HSPA5;TGFB3;BFAR;CFLAR;TBX3;HYPK;VEGFA;TJP1;GOLPH3;SPRY2;RETREG1;TPT1;LAMTOR5	beta 2
negative regulation of response to wounding (GO:1903035)	6/21	0.000950378	0.0458997	0	0	6.53715	45.4898	EPHA4;PTPRS;CLDN3;MDK;CASK;CERS2	beta 2
regulation of cell-substrate junction assembly (GO:0090109)	6/21	0.000950378	0.0458997	0	0	6.53715	45.4898	EFNA5;CLASP1;VCL;ACTG1;CORO1C;SLC9A1	beta 2
negative regulation of intrinsic apoptotic signaling pathway (GO:2001243)	13/64	6.36078e-05	0.00858048	0	0	4.18329	40.4221	XBP1;TMEM161A;SYVN1;HSPB1;ENO1;NOL3;HERPUD1;SFRP2;SELENOS;TRIM32;TPT1;MCL1;NFE2L2	beta 2
regulation of epithelial cell migration (GO:0010632)	11/51	0.000130712	0.0146099	0	0	4.50789	40.3119	DOCK5;RHOJ;DAB2IP;PTN;PFN1;ADIPOR1;HIF1A;ARSB;CLASP1;CORO1C;FGF10	beta 2
regulation of pri-miRNA transcription by RNA polymerase II (GO:1902893)	10/45	0.000202342	0.0184084	0	0	4.68069	39.8118	EGR1;DDX5;JUN;NFIB;SRF;STAT3;FOS;NR3C1;HIF1A;TEAD1	beta 2
response to interferon-beta (GO:0035456)	7/28	0.000865732	0.0437427	0	0	5.45062	38.4374	BST2;PLSCR1;IFITM2;STAT1;IRF1;XAF1;UBE2K	beta 2
positive regulation of pri-miRNA transcription by RNA polymerase II (GO:1902895)	8/34	0.000579483	0.0371629	0	0	5.03438	37.5231	EGR1;JUN;SRF;STAT3;FOS;NR3C1;HIF1A;TEAD1	beta 2
Notch signaling pathway (GO:0007219)	12/60	0.000141269	0.0153512	0	0	4.09991	36.3451	NOTCH2;APH1A;GALNT11;KAT2B;NOTCH1;MDK;STAT1;PSEN2;ADAM10;HES1;SORBS2;PBX1	beta 2
protein N-linked glycosylation (GO:0006487)	13/67	0.000104542	0.0120284	0	0	3.95025	36.2077	MCFD2;PMM1;ALG5;MAGT1;ALG1;TMEM165;DPM1;LMAN1;MGAT5;STT3A;MGAT1;STT3B;MPDU1	beta 2
regulation of apoptotic process (GO:0042981)	81/742	2.60329e-08	3.39469e-05	0	0	2.06864	36.1266	ARF4;MTCH1;ARL6IP1;CITED1;CITED2;ZFAND6;ARAF;APIP;SCX;SRA1;HSPB1;FAIM2;IER3IP1;IFIT3;IGF1R;CCND2;AKT2;CFL1;CYP1B1;MAP3K5;CTSB;ARHGEF12;TNFRSF12A;ACTN1;ARHGEF17;WNT5A;ADAM10;ANO6;MIF;DUSP6;NME1;SFRP2;TMBIM4;TAX1BP1;YME1L1;NAA38;CD44;NOTCH2;PHLPP1;SHC1;HDAC1;MAGED1;GSTP1;PSEN2;NOL3;HIGD1A;FSTL1;NDRG1;FOXO1;MTDH;SOCS2;APH1A;PRDX5;BCL2L11;MIEN1;NUAK2;UBB;PDCD10;PDPN;UBC;ABL1;FLNA;NAE1;IP6K2;MCL1;JUN;…	beta 2
extracellular matrix organization (GO:0030198)	40/300	7.42709e-07	0.000363185	0	0	2.55704	36.0874	APP;ITGB5;COL11A1;HTRA1;SCX;PDGFA;PLOD2;FURIN;LAMC1;F11R;LOXL1;FBLN5;ADAMTSL1;SCUBE1;ADAMTSL3;SH3PXD2B;CYP1B1;ITGAV;A2M;JAM2;JAM3;COL27A1;MIA;COL25A1;COL23A1;ADAM10;P3H4;COL1A1;BCAN;P4HA2;COL4A4;MFAP2;COL9A1;COL4A5;TLL1;CD47;TGFBI;RECK;CD44;ITGA9	beta 2
regulation of cell development (GO:0060284)	9/41	0.000461529	0.0311294	0	0	4.60428	35.3653	NOTCH2;HES6;GRN;RPS19;RHEB;DOCK7;BHLHE40;HES1;FOXO1	beta 2
regulation of transcription from RNA polymerase II promoter in response to hypoxia (GO:0061418)	14/75	8.91628e-05	0.0110202	0	0	3.76783	35.1352	NOTCH1;CITED2;HIGD1A;HIF1A;PSMB10;PSMB8;PSMB9;VEGFA;UBB;UBC;PSME1;PSME2;ELOC;NFE2L2	beta 2
lung development (GO:0030324)	8/35	0.000713481	0.0413626	0	0	4.84767	35.1231	ERRFI1;ABCA3;PDPN;NKX2-1;SOX11;FGFR2;VEGFA;FGF10	beta 2
regulation of cell migration (GO:0030334)	50/408	4.46244e-07	0.000259811	0	0	2.32993	34.0692	MCTP1;CITED2;VSIR;ACTG1;IGF1R;MDK;AKT2;CYP1B1;PHACTR1;PLXNC1;ACVR1;EPHA4;IGFBP5;LMO4;DDX58;ADAM10;PRKCA;MIF;RHOC;CLDN3;SFRP2;VCL;HBEGF;GRN;NOTCH1;PDGFA;CORO1C;MIEN1;PDCD10;ERBB4;MGAT5;PDPN;NKX2-1;FLNA;ARSB;XBP1;HSPA5;SEMA4B;STAT3;SULF1;VEGFA;COL1A1;BST2;TJP1;TRIP6;SPRY2;LGR6;RECK;TRIM32;FGF10	beta 2
regulation of epithelial to mesenchymal transition (GO:0010717)	14/76	0.000103551	0.0120284	0	0	3.70686	34.0121	TGFB3;DAB2IP;ADIPOR1;VASN;COL1A1;SPRED2;SFRP2;RGCC;MDK;MCRIP1;PDPN;NKX2-1;SPRY2;CLASP1	beta 2
regulation of ossification (GO:0030278)	8/36	0.000871331	0.0437427	0	0	4.67429	32.9326	ACVR1;NOTCH1;CHSY1;MDK;WNT5A;SOX11;PTN;LRP6	beta 2
glycosaminoglycan catabolic process (GO:0006027)	11/56	0.000313411	0.0227049	0	0	4.00595	32.32	BCAN;HYAL2;FUCA1;HEXA;SDC3;GPC3;PRELP;GPC4;CD44;ARSB;SLC9A1	beta 2
regulation of extrinsic apoptotic signaling pathway (GO:2001236)	12/64	0.000267782	0.0213788	0	0	3.78373	31.1225	ACVR1;AR;DEPTOR;TNFRSF12A;HYAL2;GSTP1;G0S2;ITGAV;CFLAR;LTBR;NOL3;FGFR1	beta 2
regulation of fat cell differentiation (GO:0045598)	14/80	0.000183127	0.017473	0	0	3.48146	29.9591	CEBPB;XBP1;LMO3;SYAP1;WNT5A;RORC;LRP5;LRP3;NR1D1;FOXO1;ZFP36;SFRP2;CCDC85B;TRIB2	beta 2
positive regulation of cell migration (GO:0030335)	35/269	6.24993e-06	0.00203748	0	0	2.4784	29.6986	DOCK5;GRN;NOTCH1;PDGFA;HIF1A;VSIR;ACTG1;IGF1R;MIEN1;PDCD10;MDK;AKT2;MGAT5;PDPN;CLASP1;ACVR1;XBP1;HSPA5;SEMA4B;STAT3;DAB2IP;ADAM10;PRKCA;RHOC;VEGFA;COL1A1;TJP1;CLDN3;TRIP6;SPRY2;PFN1;LGR6;TRIM32;HBEGF;FGF10	beta 2
collagen fibril organization (GO:0030199)	15/89	0.000168886	0.0169735	0	0	3.32837	28.9112	COL27A1;COL25A1;COL11A1;COL23A1;SCX;PLOD2;P3H4;LOXL1;COL1A1;P4HA2;COL4A4;COL9A1;CYP1B1;COL4A5;TLL1	beta 2
positive regulation of transcription by RNA polymerase II (GO:0045944)	90/908	3.73072e-07	0.000259811	0	0	1.85682	27.4837	ARF4;CSRNP1;APP;CITED1;CITED2;RAX;SCX;NR3C1;GLI3;ELK3;IRF2BPL;SOX1;ZMIZ1;MED10;HYAL2;NAMPT;JUNB;TEAD1;IER2;NCK1;EIF5A;ACVR1;LMO1;SREBF1;PEG3;DDX58;WNT5A;ETV1;SOX11;FOS;MED6;TNFRSF1A;AR;KAT2B;PLSCR1;SFRP2;DDIT3;SUB1;IRF1;NCOA7;TLR3;CEBPB;NFIX;NOTCH1;SMARCD3;BEX1;HLF;MAX;HDAC1;SRF;GLIS3;LRP5;HIF1A;FOXO1;GLIS2;SLC9A1;LRP6;SBNO2;UBB;UBC;NRIP1;NKX2-1;ABL1;HES1;EGR1;JUN;XBP1;ZFHX3;JUND;FZD5;STAT1;TGFB3…	beta 2
Wnt signaling pathway (GO:0016055)	15/92	0.000246495	0.0200894	0	0	3.19818	26.571	FZD1;VPS29;FZD2;FZD5;NXN;CSNK1A1;WNT5A;CUL1;LRP5;FZD8;LRP6;SFRP2;UBB;UBC;GPC4	beta 2
regulation of epithelial cell proliferation (GO:0050678)	15/93	0.00027843	0.0217843	0	0	3.15701	25.8444	CDKN1C;GRN;GPX1;MAGED1;DAB2IP;LAMC1;NR1D1;NME1;VEGFA;EPB41L4B;ZFP36;SFRP2;B2M;FGFR2;FGF10	beta 2
positive regulation of cell motility (GO:2000147)	29/221	3.23361e-05	0.00595819	0	0	2.49506	25.7973	GRN;NOTCH1;PDGFA;VSIR;ACTG1;IGF1R;MIEN1;PDCD10;MDK;AKT2;MGAT5;PDPN;ACVR1;XBP1;HSPA5;SEMA4B;STAT3;ADAM10;PRKCA;RHOC;VEGFA;COL1A1;TJP1;CLDN3;TRIP6;SPRY2;LGR6;TRIM32;HBEGF	beta 2
response to endoplasmic reticulum stress (GO:0034976)	17/110	0.000191558	0.0178422	0	0	3.00371	25.7127	MBTPS1;JUN;CEBPB;HSPA5;CCDC47;DAB2IP;SYVN1;HERPUD1;BCL2L11;SELENOS;TMEM259;DDIT3;CREB3L2;UFC1;DNAJB9;MAP3K5;NCK1	beta 2
positive regulation of transcription, DNA-templated (GO:0045893)	110/1183	4.64896e-07	0.000259811	0	0	1.73818	25.3452	APP;RASL11A;RORC;RAX;SCX;NR3C1;ELK3;SOX1;ZMIZ1;CREB3L2;NAMPT;JUNB;IER2;MAP3K5;ACVR1;LMO1;WNT5A;SOX11;MED6;AR;SFRP2;DDIT3;ENY2;NOTCH1;BEX1;SHC1;MAX;GLIS3;HIF1A;FOXO1;GLIS2;SLC9A1;SBNO2;UBB;PRDM16;UBC;NKX2-1;ABL1;HIVEP3;FZD1;EGR1;JUN;XBP1;ZFHX3;FZD2;JUND;FZD5;TGFB3;NR1D1;SMARCA2;PBX1;COL1A1;CDK8;RGCC;LHX2;MAFF;FGFR2;NFE2L2;BMPR1A;CDKN1C;ARF4;CSRNP1;CITED1;CITED2;GLI3;IRF2BPL;MED10;HYAL2;YAF2;TEAD1;…	beta 2
antigen processing and presentation of exogenous peptide antigen via MHC class I (GO:0042590)	13/78	0.000503598	0.0333911	0	0	3.27983	24.9061	ITGB5;TAP2;LNPEP;PSMB10;PSMB8;TAPBP;PSMB9;VAMP8;MFSD6;PSME1;PSME2;ITGAV;B2M	beta 2
negative regulation of multicellular organismal process (GO:0051241)	28/214	4.62911e-05	0.00724363	0	0	2.48534	24.8051	GRN;NOTCH1;SRF;DOCK7;ADM;ADIPOR1;AGER;CORO1C;SPRED2;RPS19;CHSY1;MDK;NKX2-1;NPTN;IL15;PTCH1;DAB2IP;LNPEP;NR1D1;VASN;SFRP2;RGCC;NFIB;RHEB;SYT11;DDIT3;SPRY2;LGR4	beta 2
cellular response to reactive oxygen species (GO:0034614)	11/63	0.000894929	0.044316	0	0	3.46539	24.3228	NET1;IMPACT;PRDX5;JUN;ABL1;CYP1B1;ROMO1;FOS;MAP3K5;MAPK13;NFE2L2	beta 2
positive regulation of cell population proliferation (GO:0008284)	52/474	7.27207e-06	0.00218833	0	0	2.05223	24.2809	SCX;IRS2;LAMC1;IGF1R;CCND2;MDK;AKT2;NAMPT;ITGAV;IL15;WNT5A;ADAM10;SOX11;MIF;NME1;AR;GAREM1;SFRP2;NDUFS4;CD47;TOX;HBEGF;GRN;CTF1;NOTCH1;SHC1;HDAC1;COX17;LRP5;PDGFA;PTN;RPS15A;RASSF10;PDCD10;ERBB4;HES1;ROMO1;MCTS1;XBP1;STAT1;TGFB3;MEIS2;TBX3;TBX2;VEGFA;BST2;TJP1;ACER3;FGFR2;BMPR1A;FGF10;FGFR1	beta 2
regulation of transcription from RNA polymerase II promoter in response to stress (GO:0043618)	14/87	0.00045051	0.0309192	0	0	3.14645	24.2438	HIGD1A;HIF1A;PSMB10;PSMB8;PSMB9;VEGFA;IMPACT;UBB;DDIT3;UBC;PSME1;PSME2;ELOC;NFE2L2	beta 2
extracellular structure organization (GO:0043062)	28/216	5.47164e-05	0.00792779	0	0	2.45863	24.1274	APP;ITGB5;COL11A1;PDGFA;FURIN;LAMC1;F11R;LOXL1;FBLN5;ADAMTSL1;ADAMTSL3;ITGAV;JAM2;JAM3;COL27A1;MIA;COL23A1;COL1A1;BCAN;COL4A4;MFAP2;COL9A1;COL4A5;CD47;TGFBI;RECK;CD44;ITGA9	beta 2
gland development (GO:0048732)	12/71	0.000718982	0.0413626	0	0	3.33357	24.1273	XBP1;IGSF3;CITED2;MDK;TGFB3;SIX3;NKX2-1;ARID5B;HES1;TBX3;FGFR2;FGF10	beta 2
external encapsulating structure organization (GO:0045229)	28/217	5.94269e-05	0.00830278	0	0	2.44549	23.7965	APP;ITGB5;COL11A1;PDGFA;FURIN;LAMC1;F11R;LOXL1;FBLN5;ADAMTSL1;ADAMTSL3;ITGAV;JAM2;JAM3;COL27A1;MIA;COL23A1;COL1A1;BCAN;COL4A4;MFAP2;COL9A1;COL4A5;CD47;TGFBI;RECK;CD44;ITGA9	beta 2
negative regulation of epithelial cell proliferation (GO:0050680)	12/72	0.000818106	0.0433799	0	0	3.27784	23.3006	CDKN1C;SFRP2;RGCC;MAGED1;STAT1;NFIB;KLF9;DAB2IP;CASK;SULF1;B2M;FGFR2	beta 2
positive regulation of inflammatory response (GO:0050729)	14/89	0.000570943	0.0371629	0	0	3.06221	22.8693	APP;GRN;IL15;WNT5A;IFI35;TNFRSF1A;MAPK13;VAMP8;RPS19;MDK;HYAL2;NFKBIZ;CD47;TLR3	beta 2
transmembrane receptor protein tyrosine kinase signaling pathway (GO:0007169)	45/404	2.02325e-05	0.0043972	0	0	2.08159	22.4983	SHC1;ARPC1B;ARPC1A;PSEN2;PDGFA;IRS2;EFNA5;FGFRL1;FOXO1;ACTB;ACTG1;IGF1R;SOCS2;APH1A;GHR;EFNB1;SPRED2;SIPA1L1;ERBB4;AKT2;NAMPT;POLR2F;ATP6V1H;ITGAV;POLR2H;ATP6V1E1;EPHB4;MPZL1;NCK1;POLR2L;ATP6V1F;EPHA4;EPHA7;ATP6V0B;STAT3;SULF1;VEGFA;COL1A1;RAB14;ARPC3;MAPKAPK2;ELMO1;FGFR2;FGF10;FGFR1	beta 2
negative regulation of cell migration (GO:0030336)	20/144	0.000242573	0.0200894	0	0	2.65293	22.0835	EPHA4;MCTP1;IGFBP5;CITED2;DAB2IP;MIF;ADIPOR1;SULF1;CORO1C;BST2;CLDN3;SFRP2;HYAL2;NKX2-1;CYP1B1;TRIB1;RECK;VCL;CLASP1;BMPR1A	beta 2
positive regulation of nucleic acid-templated transcription (GO:1903508)	54/511	1.43507e-05	0.00395053	0	0	1.96776	21.9439	CDKN1C;CITED1;CITED2;RORC;SCX;GLI3;ZMIZ1;CREB3L2;TEAD1;YAF2;MAP3K5;ACVR1;TESC;WNT5A;SOX11;EDF1;FOS;AR;DDIT3;IRF1;WAC;ENY2;CEBPB;NOTCH1;SMARCD3;SHC1;HDAC1;LRP5;RNF6;HIF1A;FOXO1;GLIS2;LRP6;NFIL3;ERBB4;PRDM16;NKX2-1;HIVEP3;HES1;FZD1;EGR1;JUN;ZFHX3;FZD2;STAT1;TGFB3;STAT3;NR1D1;HNRNPAB;SMARCA2;COL1A1;KLF6;NFIB;LHX2	beta 2
ephrin receptor signaling pathway (GO:0048013)	13/82	0.000822677	0.0433799	0	0	3.08903	21.9412	EPHA4;EPHA7;ARPC1B;ARPC1A;PSEN2;EFNA5;ACTB;ACTG1;APH1A;EFNB1;SIPA1L1;ARPC3;EPHB4	beta 2
cellular response to amino acid starvation (GO:0034198)	12/74	0.00105074	0.0495243	0	0	3.17176	21.7528	SH3GLB1;ATP6V0B;IMPACT;CEBPB;RHEB;ATP6V1H;EIF2AK2;ATP6V1E1;LAMTOR4;MAP3K5;ATP6V1F;LAMTOR5	beta 2
regulation of stress fiber assembly (GO:0051492)	12/74	0.00105074	0.0495243	0	0	3.17176	21.7528	TJP1;RGCC;TGFB3;LPAR1;ABL1;CD47;F11R;RHOC;PFN1;CLASP1;ACTG1;SLC9A1	beta 2
regulation of transforming growth factor beta receptor signaling pathway (GO:0017015)	15/100	0.000618774	0.0384229	0	0	2.89594	21.3945	CDKN1C;CITED1;CITED2;SOX11;VASN;SPRED2;EID2;UBB;PEG10;PRDM16;UBC;NKX2-1;SPRY2;EMILIN1;SKIL	beta 2
positive regulation of cellular process (GO:0048522)	62/625	2.44112e-05	0.00502613	0	0	1.83664	19.506	N6AMT1;CITED2;SCX;IRS2;IGF1R;EPB41L4B;ZFP36;CCND2;RPS19;CCND1;MDK;AKT2;NAMPT;ITGAV;MFSD2A;EPHA4;IL15;WNT5A;ADAM10;PRKCA;SOX11;AR;NSMCE4A;GAREM1;SFRP2;CD47;HBEGF;GRN;CTF1;NOTCH1;SHC1;HDAC1;SRF;COX17;LRP5;PDGFA;PLA2G5;PTN;LRP6;RPS15A;PDCD10;ERBB4;LMAN2;PDPN;HES1;ROMO1;MCTS1;XBP1;ZFHX3;SPAG5;TGFB3;MEIS2;TBX3;TBX2;VEGFA;TJP1;ACER3;TRIM32;FGFR2;EIF4G1;FGF10;FGFR1	beta 2
regulation of cell population proliferation (GO:0042127)	73/764	1.71674e-05	0.00395053	0	0	1.76732	19.3919	BTG3;APP;BTG2;BTG1;SCX;IRS2;IFI35;IFIT3;IGF1R;CCND2;AKT2;NAMPT;SIX3;CYP1B1;WDR6;SPEG;ITGAV;JUNB;KCNH1;KSR1;IL15;TESC;ADAM10;SOX11;P3H3;CGRRF1;NME1;AR;KAT2B;EID2;CLDN3;GAREM1;SFRP2;IRF1;CD47;HBEGF;CTF1;NOTCH1;SHC1;HDAC1;COX17;LRP5;PDGFA;PTN;RPS15A;PDCD10;ERBB4;PDPN;SH3BP4;HES1;ROMO1;MCTS1;JUN;XBP1;JUND;STAT1;TGFB3;STAT3;DAB2IP;EIF2AK2;SMARCA2;MEIS2;TBX3;TBX2;VEGFA;TJP1;FABP3;RGCC;ACER3;FGFR2;BMPR1…	beta 2
negative regulation of cell differentiation (GO:0045596)	24/191	0.000291165	0.0223341	0	0	2.3667	19.2687	ABCA1;NOTCH1;CITED1;PTCH1;WNT5A;LRP5;DAB2IP;SRA1;LRP3;ADIPOR1;MEIS2;FOXO1;VASN;TBX3;SPRED2;SFRP2;CCDC85B;SIX3;NKX2-1;SPRY2;ITGAV;HES1;TRIB2;ABCG1	beta 2
positive regulation of cellular component organization (GO:0051130)	16/114	0.000872171	0.0437427	0	0	2.67972	18.8774	SH3GLB1;GPX1;TMEM30A;TGFB3;SURF4;DAB2IP;ASAP1;RHOC;IGF1R;VEGFA;AR;LMAN1;CLDN3;BCL2L11;SUMO1;GPC3	beta 2
negative regulation of cell population proliferation (GO:0008285)	41/379	8.96434e-05	0.0110202	0	0	2.00946	18.7275	CDKN1C;APP;BTG3;BTG2;BTG1;NOTCH1;MAGED1;GSTP1;IFI35;IFIT3;ERBB4;PDPN;CYP1B1;SPEG;WDR6;SH3BP4;HES1;SLC16A2;B2M;IGFBP5;TGFB3;TESC;WNT5A;DAB2IP;EIF2AK2;SOX11;P3H3;CGRRF1;SMARCA2;TBX3;NME1;AR;KAT2B;MN1;FABP3;CLDN3;SFRP2;RGCC;IRF1;TRIB1;TRIM32	beta 2
positive regulation of cell differentiation (GO:0045597)	30/258	0.000221028	0.0193112	0	0	2.17129	18.2762	CEBPB;BTG1;SRF;SYAP1;LRP5;LRP3;PLA2G5;PTN;ZFP36;RRAS;CDH2;MDK;PDPN;ABL1;NRCAM;ACVR1;XBP1;TGFB3;LMO3;SUCO;SOX11;COL1A1;AR;IMPACT;SFRP2;RGCC;RIN2;TRIM32;BMPR1A;FGFR1	beta 2
cellular protein metabolic process (GO:0044267)	44/417	9.01451e-05	0.0110202	0	0	1.9557	18.2156	APP;GALNT11;MRPS16;RPL31;MRPS14;ARAF;PSEN2;PLOD2;FURIN;LAMC1;FSTL1;RPL6;APH1A;RPS15A;CDH2;RPS19;AKT2;PENK;ABL1;GPC3;TMEM208;RPS2;RPL19;SEC11C;ATG3;SLC35A1;MBTPS1;USP25;IGFBP5;IGFBP4;ABCA3;FBXO2;IGFBP2;TMEM132A;DAB2IP;ADAM10;CKAP4;EEF1A1;UBE2S;QPCT;YME1L1;RPS21;PIGH;EIF4G1	beta 2
supramolecular fiber organization (GO:0097435)	38/351	0.000157268	0.0166279	0	0	2.00851	17.5896	APP;COL11A1;SCX;PLOD2;FURIN;LTBP3;LOXL1;FBLN5;CORO1C;APH1A;UBB;UBC;CYP1B1;EMILIN1;B2M;MARCKSL1;COL27A1;COL25A1;ACTN1;COL23A1;ADAM10;SHROOM3;P3H4;RHOC;OOEP;CD2AP;COL1A1;BACE1;MYO1E;P4HA2;COL4A4;CLIP4;COL9A1;FAT1;ELMO1;COL4A5;TLL1;TGFBI	beta 2
cellular response to starvation (GO:0009267)	20/158	0.000819689	0.0433799	0	0	2.38201	16.9279	SH3GLB1;SREBF1;XBP1;ATP6V0B;CEBPB;HSPA5;EIF2AK2;FOXO1;IMPACT;NUAK2;RHEB;LAMP2;ATP6V1H;ATP6V1E1;LAMTOR4;XPR1;MAP3K5;MFSD2A;ATP6V1F;LAMTOR5	beta 2
neutrophil degranulation (GO:0043312)	46/481	0.000589656	0.0372054	0	0	1.75044	13.0162	CDA;GRN;RAB3A;BRI3;GSTP1;FAF2;MGST1;IQGAP1;MAGT1;SRP14;SYNGR1;LAMP2;RAB24;NEU1;MLEC;ITGAV;AGA;B2M;HMOX2;ARSB;CTSB;KCMF1;TRAPPC1;TMEM30A;ANXA2;DGAT1;FUCA1;GAA;SURF4;CMTM6;ADAM10;ANO6;MIF;EEF2;CKAP4;VAMP8;BST2;EEF1A1;RAB14;NPC2;QPCT;ALDOC;CD47;VAMP2;CD44;VCL	beta 2
neutrophil activation involved in immune response (GO:0002283)	46/485	0.000703139	0.0413626	0	0	1.73411	12.5896	CDA;GRN;RAB3A;BRI3;GSTP1;FAF2;MGST1;IQGAP1;MAGT1;SRP14;SYNGR1;LAMP2;RAB24;NEU1;MLEC;ITGAV;AGA;B2M;HMOX2;ARSB;CTSB;KCMF1;TRAPPC1;TMEM30A;ANXA2;DGAT1;FUCA1;GAA;SURF4;CMTM6;ADAM10;ANO6;MIF;EEF2;CKAP4;VAMP8;BST2;EEF1A1;RAB14;NPC2;QPCT;ALDOC;CD47;VAMP2;CD44;VCL	beta 2
neutrophil mediated immunity (GO:0002446)	46/488	0.000800577	0.0433799	0	0	1.72206	12.2786	CDA;GRN;RAB3A;BRI3;GSTP1;FAF2;MGST1;IQGAP1;MAGT1;SRP14;SYNGR1;LAMP2;RAB24;NEU1;MLEC;ITGAV;AGA;B2M;HMOX2;ARSB;CTSB;KCMF1;TRAPPC1;TMEM30A;ANXA2;DGAT1;FUCA1;GAA;SURF4;CMTM6;ADAM10;ANO6;MIF;EEF2;CKAP4;VAMP8;BST2;EEF1A1;RAB14;NPC2;QPCT;ALDOC;CD47;VAMP2;CD44;VCL	beta 2
cytokine-mediated signaling pathway (GO:0019221)	56/621	0.000679716	0.0409084	0	0	1.64385	11.99	CNTFR;IFITM2;RORC;IRS2;IFI35;IFIT1;IFIT3;TXNDC17;GHR;CCND1;CFL1;PRKACA;JUNB;B2M;EIF5A;ANXA2;TNFRSF12A;IL15;FOS;MIF;TNFRSF1A;IFI27;IRF1;PSME1;CDIP1;PSME2;CD44;CAMK2D;CTF1;CEBPD;SHC1;CUL1;ADIPOR1;SAMHD1;HIF1A;FOXO1;PSMB10;SOCS2;SOCS3;BCL2L11;UBB;UBC;IP6K2;MCL1;EGR1;IL10RB;STAT1;STAT3;ISG15;PSMB8;PSMB9;VEGFA;BST2;TAB2;LTBR;XAF1	beta 2
regulation of cilium beat frequency (GO:0003356)	6/7	2.51486e-07	5.59243e-05	0	0	97.8597	1487.06	CCDC39;DNAH11;DNAAF1;CFAP206;CFAP43;CCDC40	ependymal cells 1
regulation of cilium movement (GO:0003352)	8/10	5.1047e-09	1.65114e-06	0	0	65.3495	1247.73	CCDC39;DNAH11;DNAAF1;CCDC65;CFAP206;CFAP43;DRC1;CCDC40	ependymal cells 1
axoneme assembly (GO:0035082)	21/34	4.1356e-18	2.45241e-15	0	0	26.6765	1067.78	SPAG16;SPAG17;CCDC39;LRGUK;CFAP74;RSPH4A;TTC12;SPEF1;DNAAF3;CCDC103;DNAAF1;FOXJ1;RSPH9;CFAP206;RSPH1;TTLL3;CFAP46;CCDC65;DRC1;GAS8;CCDC40	ependymal cells 1
intraciliary transport involved in cilium assembly (GO:0035735)	23/40	1.02596e-18	7.3007e-16	0	0	22.377	926.877	DYNC2H1;IFT172;CEP131;WDR19;IFT80;DYNLL1;WDR35;HSPB11;DYNC2LI1;IFT20;IFT74;IFT22;IFT88;IFT43;TTC30B;KIF3A;IFT81;IFT27;DYNLRB2;IFT57;KIFAP3;IFT46;CLUAP1	ependymal cells 1
cilium movement (GO:0003341)	27/52	3.67679e-20	3.2705e-17	0	0	17.9181	801.829	CFAP61;SPAG17;DNAH1;SPEF2;SPEF1;CCDC103;DNAH5;DNAH9;RSPH9;CFAP206;TTC29;TEKT1;ZBBX;TEKT2;ROPN1L;TEKT4;SPA17;CCDC39;DNAH11;RSPH4A;DNAAF1;CFAP70;CFAP100;CFAP54;CFAP53;GAS8;CCDC40	ependymal cells 1
epithelial cilium movement involved in extracellular fluid movement (GO:0003351)	13/20	4.2132e-12	1.66562e-09	0	0	30.4649	797.961	CCDC39;SPAG17;SPEF2;CCDC103;DNAAF1;AQP4;SLC9A3R1;NEK10;NPHP3;ROPN1L;SPA17;CFAP53;CCDC40	ependymal cells 1
cilium-dependent cell motility (GO:0060285)	14/23	2.28146e-12	1.01468e-09	0	0	25.5372	684.554	DNAH3;CCDC39;DNAH1;DNAH2;RSPH9;TEKT1;EFHC1;TEKT2;CCDC65;TEKT4;CFAP54;DRC1;GAS8;CFAP44	ependymal cells 1
cilium assembly (GO:0060271)	92/314	4.29849e-40	1.5294e-36	0	0	7.21717	654.201	SPAG16;CEP126;LRGUK;IFT172;CETN2;CEP164;HSPB11;RPGR;TUBA1A;TBC1D32;WDR90;CNTRL;TEKT1;TMEM107;CCDC96;TEKT2;NEK1;CFAP46;TEKT4;KIFAP3;CFAP43;IFT57;CEP290;CDK5RAP2;CFAP44;DYNC2H1;CCDC39;CFAP52;HSP90AA1;DNAAF3;DNAAF1;CCDC113;CEP131;RFX2;IFT80;RPGRIP1L;DYNLL1;WDR35;IFT88;IFT43;FAM161A;IFT81;NME8;MAK;TMEM216;WDPCP;BBOF1;ZMYND10;CFAP54;IFT46;CCNO;GAS8;EXOC1;CCDC40;ARL6;ARL3;DNAH5;RSPH9;CFAP206;DYNC2LI1;I…	ependymal cells 1
determination of pancreatic left/right asymmetry (GO:0035469)	4/5	5.38839e-05	0.00599121	0	0	65.1271	640.113	CCDC39;DNAAF1;NPHP3;CCDC40	ependymal cells 1
negative regulation of inclusion body assembly (GO:0090084)	7/10	2.24319e-07	5.32086e-05	0	0	38.0855	583.096	DNAJB2;DNAJB1;DNAJB6;DNAJA4;HSPA2;SORL1;HSPA1B	ependymal cells 1
cilium organization (GO:0044782)	71/228	5.14474e-33	9.1525e-30	0	0	7.75096	576.263	SPAG16;CEP126;IFT172;CEP164;TTC29;HSPB11;RPGR;CATIP;WDR90;TEKT1;TMEM107;CCDC96;TEKT2;NEK1;TEKT4;KIFAP3;CFAP43;CEP290;CFAP44;DYNC2H1;CFAP52;DNAAF1;CCDC113;CEP131;RFX2;IFT80;DYNLL1;WDR35;IQCG;IFT88;IFT43;FAM161A;IFT81;NME8;MAK;TMEM216;WDPCP;MNS1;CFAP54;IFT46;CCNO;EXOC1;CFAP61;ARL6;ARL3;DNAH5;CFAP126;SLC9A3R1;IFT74;ABLIM1;ARL13B;KIF3A;TMEM67;RAB23;NPHP3;CFAP20;GSN;CFAP70;WDR19;FOXJ1;FUZ;EHD1;IFT20;T…	ependymal cells 1
determination of digestive tract left/right asymmetry (GO:0071907)	5/7	1.24399e-05	0.00184421	0	0	40.7375	460.113	CCDC39;CCDC103;DNAAF1;NPHP3;CCDC40	ependymal cells 1
cilium movement involved in cell motility (GO:0060294)	6/9	2.72691e-06	0.000425009	0	0	32.6165	417.893	TEKT1;TEKT2;RSPH9;TEKT4;CFAP54;GAS8	ependymal cells 1
epithelial cilium movement involved in determination of left/right asymmetry (GO:0060287)	6/9	2.72691e-06	0.000425009	0	0	32.6165	417.893	CCDC39;CCDC103;DNAAF1;NPHP3;CFAP53;CCDC40	ependymal cells 1
regulation of inclusion body assembly (GO:0090083)	7/11	5.85806e-07	0.000115794	0	0	28.5626	409.881	DNAJB2;DNAJB1;DNAJB6;DNAJA4;HSPA2;SNCAIP;HSPA1B	ependymal cells 1
plasma membrane bounded cell projection assembly (GO:0120031)	69/278	1.56493e-25	1.85601e-22	0	0	5.63239	321.704	SPAG16;CEP126;SPEF1;IFT172;CEP164;HSPB11;RPGR;OPHN1;WDR90;TEKT1;TMEM107;CCDC96;TEKT2;NEK1;TEKT4;CFAP43;CEP290;CFAP44;DYNC2H1;CFAP52;DNAAF1;CCDC113;CEP131;RFX2;EMP1;IFT80;DYNLL1;WDR35;IFT88;IFT43;FAM161A;IFT81;NME8;MAK;TMEM216;ARHGEF4;WDPCP;EZR;CFAP54;IFT46;CCNO;EXOC1;ARL6;ARL3;DNAH5;SLC9A3R1;IFT74;ABLIM1;ARL13B;KIF3A;TMEM67;RAB23;NPHP3;CFAP20;GSN;CFAP70;WDR19;FOXJ1;FUZ;EHD1;IFT20;TTC8;TMEM17;TTLL…	ependymal cells 1
motile cilium assembly (GO:0044458)	7/12	1.33517e-06	0.000250029	0	0	22.8489	309.064	CCDC39;DNAAF3;DNAAF1;RSPH9;BBOF1;ZMYND10;CCDC40	ependymal cells 1
determination of liver left/right asymmetry (GO:0071910)	4/6	0.000154185	0.0152386	0	0	32.5618	285.807	CCDC39;DNAAF1;NPHP3;CCDC40	ependymal cells 1
detection of calcium ion (GO:0005513)	7/13	2.74739e-06	0.000425009	0	0	19.0397	243.801	STIM1;KCNMB1;CASQ2;KCNMB4;CALM3;CALM1;CALM2	ependymal cells 1
inner dynein arm assembly (GO:0036159)	7/13	2.74739e-06	0.000425009	0	0	19.0397	243.801	CCDC39;DNAH1;CFAP100;CCDC103;DNAAF1;ZMYND10;CCDC40	ependymal cells 1
microtubule bundle formation (GO:0001578)	17/45	2.01534e-10	7.17059e-08	0	0	9.98336	222.879	SPAG16;LRGUK;CFAP74;RSPH4A;SPEF1;FOXJ1;RSPH9;CFAP206;RSPH1;TPPP3;TTLL3;CFAP46;TPPP;GAS2L1;GAS8;CDK5RAP2;CCDC40	ependymal cells 1
axonemal dynein complex assembly (GO:0070286)	13/32	9.803e-09	2.90659e-06	0	0	11.2168	206.844	CCDC39;DNAH1;TTC12;DNAAF3;CCDC103;DNAH5;DNAAF1;CFAP100;CCDC65;ZMYND10;DRC1;DNAL1;CCDC40	ependymal cells 1
extracellular transport (GO:0006858)	6/13	4.5513e-05	0.00539784	0	0	13.9755	139.72	SPAG17;SPEF2;CCDC103;ROPN1L;SPA17;CCDC40	ependymal cells 1
intraciliary retrograde transport (GO:0035721)	6/13	4.5513e-05	0.00539784	0	0	13.9755	139.72	DYNC2H1;DYNC2LI1;IFT43;WDR19;TTC21A;WDR35	ependymal cells 1
microtubule-based transport (GO:0099111)	6/13	4.5513e-05	0.00539784	0	0	13.9755	139.72	SPAG17;SPEF2;CCDC103;ROPN1L;SPA17;CCDC40	ependymal cells 1
regulation of cell communication by electrical coupling (GO:0010649)	6/13	4.5513e-05	0.00539784	0	0	13.9755	139.72	IRX3;CASQ2;CALM3;ANK3;CALM1;CALM2	ependymal cells 1
non-motile cilium assembly (GO:1905515)	11/30	4.72253e-07	9.88397e-05	0	0	9.4746	138.005	IFT88;TTC8;TMEM17;ARL13B;TBC1D32;TMEM216;TMEM107;FUZ;RPGRIP1L;IFT57;CEP290	ependymal cells 1
organelle assembly (GO:0070925)	73/425	4.56257e-17	2.31909e-14	0	0	3.52385	132.589	SPAG16;CEP126;DDX3X;IFT172;CEP164;ATP2A2;HSPB11;RPGR;MAP1LC3A;WDR90;TEKT1;TMEM107;CCDC96;TEKT2;NEK1;TEKT4;CFAP43;CEP290;CFAP44;DYNC2H1;TMOD1;CFAP52;DNAAF1;CEP131;CCDC113;RFX2;IFT80;DYNLL1;WDR35;IFT88;IFT43;FAM161A;IFT81;MAK;NME8;TMEM216;ULK2;WDPCP;CFAP54;IFT46;CCNO;EXOC1;SMIM22;CDS1;ARL6;ARL3;DNAH5;IFT74;ABLIM1;ARL13B;KIF3A;TMEM67;RAB23;G3BP1;RPS3;NPHP3;CFAP20;GSN;CFAP70;WDR19;FOXJ1;FUZ;EHD1;IFT2…	ependymal cells 1
response to unfolded protein (GO:0006986)	15/49	6.36737e-08	1.7427e-05	0	0	7.23937	119.953	HSPA8;HSP90AA1;PACRG;HSP90AB1;HSPA5;HSPA4L;HSPA2;HSPE1;HSPD1;DNAJB2;DNAJA1;DNAJB1;HSPH1;SERPINH1;HSPA1B	ependymal cells 1
chaperone cofactor-dependent protein refolding (GO:0051085)	8/26	7.67816e-05	0.00827845	0	0	7.25489	68.7368	DNAJB1;HSPA8;HSPA5;DNAJC7;PTGES3;HSPA2;HSPE1;HSPA1B	ependymal cells 1
determination of left/right symmetry (GO:0007368)	11/42	1.94373e-05	0.00265991	0	0	5.80331	62.9562	CCDC39;DNAH11;ARL6;CCDC103;DNAH5;DNAAF1;NPHP3;FOXJ1;CFAP53;ENKUR;CCDC40	ependymal cells 1
protein localization to cilium (GO:0061512)	9/35	0.000129776	0.0131926	0	0	5.65294	50.5922	EHD1;IFT20;ARL6;ARL3;TMEM107;WDR19;TTC21A;MAPK15;WDR35	ependymal cells 1
'de novo' posttranslational protein folding (GO:0051084)	8/31	0.000299128	0.0280078	0	0	5.67623	46.0606	DNAJB1;HSPA8;HSPA5;DNAJC7;PTGES3;HSPA2;HSPE1;HSPA1B	ependymal cells 1
cellular component assembly (GO:0022607)	38/261	1.57698e-07	4.00779e-05	0	0	2.82478	44.2434	SPAG16;SPAG17;LRGUK;SPEF1;SLC2A1;USH1C;NEDD9;CAPG;RSPH9;CFAP206;RTN4;EPS8;SLC9A3R2;SLC9A3R1;OPHN1;CALD1;CFAP46;FLNC;KIFAP3;CEP290;CFAP74;RSPH4A;GSN;WDR19;CHCHD10;FOXJ1;ANK3;TRAF1;BAIAP2;OCLN;RSPH1;TTLL3;MDM2;FAS;EZR;GAS6;GAS8;CCDC40	ependymal cells 1
cellular protein-containing complex assembly (GO:0034622)	25/168	1.37041e-05	0.00195037	0	0	2.87723	32.2187	TBCEL;HSP90AB1;ARL6;CCDC103;USH1C;CLU;RTN4;HSPD1;NCK2;RPL38;DMD;CCDC39;HSP90AA1;TTC12;DNAAF3;DNAAF1;MID1IP1;PTGES3;TBCA;HOPX;TIAM1;CASQ2;CCDC65;DRC1;CCDC40	ependymal cells 1
regulation of cellular response to stress (GO:0080135)	19/118	4.80905e-05	0.00551955	0	0	3.14936	31.3122	HSPA8;DYRK3;HSP90AA1;CEBPB;HSP90AB1;HSBP1;PTGES3;CORO2B;DNAJB1;CHCHD2;PINK1;HSPH1;BAG2;DNAJC7;DNAJB6;SLC38A2;RAE1;ATF3;HSPA1B	ependymal cells 1
ciliary basal body-plasma membrane docking (GO:0097711)	16/95	0.000107749	0.0112757	0	0	3.31834	30.3153	HSP90AA1;CETN2;CEP164;CEP131;RPGRIP1L;DYNLL1;TUBB4B;TUBA1A;TMEM216;TMEM67;CNTRL;NPHP1;CEP83;B9D1;CEP290;CDK5RAP2	ependymal cells 1
protein stabilization (GO:0050821)	23/179	0.000289109	0.0278013	0	0	2.42051	19.7241	RPL5;CDKN1A;HSP90AA1;COG7;HSP90AB1;UBE2B;RPL23;PTGES3;USP2;CLU;MT3;RTN4;STK3;HSPD1;PINK1;BAG2;CHEK2;MSX1;SUGT1;IFT46;CCT7;CCT5;HSPA1B	ependymal cells 1
axoneme assembly (GO:0035082)	26/34	8.72216e-26	9.6031e-23	0	0	53.2248	3071.14	SPAG16;SPAG17;TTC26;LRGUK;SPEF1;CCDC103;RSPH9;CFAP206;CFAP46;TOGARAM1;CCDC39;CFAP74;RSPH4A;TTC12;DNAAF3;DNAAF1;DNAJB13;FOXJ1;RP1;RSPH1;TTLL3;SPAG1;CCDC65;DRC1;GAS8;CCDC40	ependymal cells 2
regulation of cilium beat frequency (GO:0003356)	6/7	2.7011e-07	5.24809e-05	0	0	96.6159	1461.26	CCDC39;DNAH11;DNAAF1;CFAP206;CFAP43;CCDC40	ependymal cells 2
regulation of cilium movement (GO:0003352)	8/10	5.6127e-09	1.42606e-06	0	0	64.5176	1225.72	CCDC39;DNAH11;DNAAF1;CCDC65;CFAP206;CFAP43;DRC1;CCDC40	ependymal cells 2
intraciliary transport involved in cilium assembly (GO:0035735)	24/40	5.78279e-20	3.18343e-17	0	0	24.5122	1085.81	DYNC2H1;TTC26;TRAF3IP1;IFT172;CEP131;WDR19;IFT80;DYNLL1;WDR35;DYNC2LI1;IFT20;IFT52;IFT74;IFT22;IFT88;IFT43;TTC30B;KIF3A;IFT81;IFT27;DYNLRB2;IFT57;IFT46;CLUAP1	ependymal cells 2
cilium movement (GO:0003341)	28/52	2.71966e-21	1.7966e-18	0	0	19.1234	905.564	CFAP61;SPAG17;DNAH1;SPEF2;SPEF1;CCDC103;DNAH5;DNAH9;RSPH9;CFAP206;TTC29;TEKT1;ZBBX;TEKT3;ROPN1L;TEKT4;SPA17;CCDC39;DNAH11;RSPH4A;DNAAF1;CFAP70;DNAAF5;CFAP100;CFAP54;CFAP53;GAS8;CCDC40	ependymal cells 2
cilium assembly (GO:0060271)	101/314	1.22198e-47	4.0362e-44	0	0	8.21733	887.644	CEP126;TRAF3IP1;IFT172;CEP19;CCP110;TBC1D32;WDR90;TEKT1;CCDC96;NEK1;TEKT3;TEKT4;CEP97;CDK5RAP2;DYNC2H1;DNAAF3;DNAAF1;CEP131;RFX2;IFT80;RPGRIP1L;LZTFL1;IFT88;IFT81;TMEM138;MAK;AKAP9;WDPCP;BBOF1;ARL6;ARL3;SPATA6;DYNC2LI1;PRKAR2B;KIF3A;STK36;NPHP1;CFAP74;CCDC13;CFAP70;FUZ;TMEM231;IFT20;IFT22;TMEM17;UBXN10;CEP83;IFT27;DYNLRB2;SPAG16;TTC26;LRGUK;CETN2;CEP164;IFT52;TUBA1A;CNTRL;TMEM107;CFAP46;BBS7;CFAP…	ependymal cells 2
cilium-dependent cell motility (GO:0060285)	14/23	2.68415e-12	9.85084e-10	0	0	25.2105	671.699	DNAH3;CCDC39;DNAH1;DNAH2;RSPH9;TEKT1;EFHC1;TEKT3;CCDC65;TEKT4;CFAP54;DRC1;GAS8;CFAP44	ependymal cells 2
cilium organization (GO:0044782)	74/228	2.19873e-35	3.63121e-32	0	0	8.14875	650.292	SPAG16;CEP126;TTC26;TRAF3IP1;IFT172;CEP19;CEP164;CCP110;TTC29;IFT52;CATIP;WDR90;TEKT1;TMEM107;CCDC96;NEK1;TEKT3;TEKT4;BBS7;CFAP43;CEP290;CFAP44;DYNC2H1;CFAP52;DNAAF1;CCDC113;CEP131;RFX2;IFT80;DYNLL1;WDR35;LZTFL1;IQCG;ARMC2;IFT88;IFT43;IFT81;TMEM138;NME8;MAK;TMEM216;WDPCP;FAM161B;MNS1;CFAP54;IFT46;CFAP61;ARL6;ARL3;DNAH5;CFAP126;SLC9A3R1;IFT74;ABLIM1;ARL13B;KIF3A;STK36;TMEM67;CFAP20;GSN;CFAP70;WDR1…	ependymal cells 2
epithelial cilium movement involved in extracellular fluid movement (GO:0003351)	12/20	1.29901e-10	3.90058e-08	0	0	24.2696	552.478	CCDC39;SPAG17;SLC9A3R1;SPEF2;CCDC103;DNAAF1;NEK10;AQP4;ROPN1L;SPA17;CFAP53;CCDC40	ependymal cells 2
motile cilium assembly (GO:0044458)	8/12	5.55108e-08	1.30966e-05	0	0	32.2554	538.88	CCDC39;DNAAF3;DNAAF1;RSPH9;BBOF1;ZMYND10;SPATA6;CCDC40	ependymal cells 2
cilium movement involved in cell motility (GO:0060294)	6/9	2.92517e-06	0.000491652	0	0	32.2019	410.321	TEKT1;TEKT3;RSPH9;TEKT4;CFAP54;GAS8	ependymal cells 2
inner dynein arm assembly (GO:0036159)	8/13	1.36861e-07	2.82532e-05	0	0	25.8029	407.797	CCDC39;DNAH1;CFAP100;CCDC103;DNAAF1;DNAAF5;ZMYND10;CCDC40	ependymal cells 2
axonemal dynein complex assembly (GO:0070286)	15/32	6.89369e-11	2.27699e-08	0	0	14.3063	334.736	CCDC39;DNAH1;TTC12;DNAAF3;CCDC103;DNAH5;DNAAF1;DNAAF5;CFAP100;SPAG1;CCDC65;ZMYND10;DRC1;DNAL1;CCDC40	ependymal cells 2
microtubule bundle formation (GO:0001578)	19/45	1.99898e-12	8.25327e-10	0	0	11.8839	320.132	SPAG16;TTC26;LRGUK;CFAP74;RSPH4A;SPEF1;FOXJ1;RSPH9;CFAP206;RP1;RSPH1;TPPP3;TTLL3;CFAP46;TOGARAM1;GAS2L1;GAS8;CDK5RAP2;CCDC40	ependymal cells 2
plasma membrane bounded cell projection assembly (GO:0120031)	69/278	3.14755e-25	2.59909e-22	0	0	5.55692	313.51	SPAG16;CEP126;TTC26;SPEF1;TRAF3IP1;IFT172;CEP19;CEP164;IFT52;OPHN1;WDR90;TEKT1;TMEM107;CCDC96;NEK1;TEKT3;TEKT4;BBS7;CFAP43;CEP290;CFAP44;DYNC2H1;CFAP52;DNAAF1;CCDC113;CEP131;RFX2;IFT80;DYNLL1;WDR35;LZTFL1;IFT88;IFT43;IFT81;TMEM138;NME8;MAK;TMEM216;WDPCP;EZR;CFAP54;IFT46;ARL6;ARL3;DNAH5;SLC9A3R1;IFT74;ABLIM1;ARL13B;KIF3A;STK36;TMEM67;CFAP20;CARMIL1;GSN;CFAP70;WDR19;FOXJ1;FUZ;TMEM231;IFT20;TTC8;TME…	ependymal cells 2
negative regulation of inclusion body assembly (GO:0090084)	6/10	6.94768e-06	0.000997747	0	0	24.1501	286.834	DNAJB2;DNAJB1;DNAJA4;HSPA2;SORL1;HSPA1B	ependymal cells 2
aspartate metabolic process (GO:0006531)	4/6	0.000161578	0.0152484	0	0	32.1486	280.674	GOT1L1;GOT1;ASS1;DDO	ependymal cells 2
detection of calcium ion (GO:0005513)	7/13	2.977e-06	0.000491652	0	0	18.7975	239.191	RYR2;KCNMB1;CASQ2;KCNMB4;CALM3;CALM1;CALM2	ependymal cells 2
non-motile cilium assembly (GO:1905515)	13/30	4.35738e-09	1.19937e-06	0	0	12.3774	238.283	CCDC13;FUZ;RPGRIP1L;IFT88;TTC8;TMEM17;ARL13B;TBC1D32;TMEM216;TMEM107;TOGARAM1;IFT57;CEP290	ependymal cells 2
epithelial cilium movement involved in determination of left/right asymmetry (GO:0060287)	5/9	7.16563e-05	0.0081614	0	0	20.1079	191.902	CCDC39;CCDC103;DNAAF1;CFAP53;CCDC40	ependymal cells 2
determination of digestive tract left/right asymmetry (GO:0071907)	4/7	0.000359426	0.0289557	0	0	21.4313	169.971	CCDC39;CCDC103;DNAAF1;CCDC40	ependymal cells 2
extracellular transport (GO:0006858)	6/13	4.87001e-05	0.00592356	0	0	13.7979	137.011	SPAG17;SPEF2;CCDC103;ROPN1L;SPA17;CCDC40	ependymal cells 2
intraciliary retrograde transport (GO:0035721)	6/13	4.87001e-05	0.00592356	0	0	13.7979	137.011	DYNC2H1;DYNC2LI1;IFT43;WDR19;TTC21A;WDR35	ependymal cells 2
microtubule-based transport (GO:0099111)	6/13	4.87001e-05	0.00592356	0	0	13.7979	137.011	SPAG17;SPEF2;CCDC103;ROPN1L;SPA17;CCDC40	ependymal cells 2
organelle assembly (GO:0070925)	71/425	1.03861e-15	4.90076e-13	0	0	3.35565	115.773	SPAG16;CEP126;TTC26;TRAF3IP1;IFT172;CEP19;CEP164;ATP2A2;IFT52;MAP1LC3A;WDR90;TEKT1;TMEM107;CCDC96;NEK1;TEKT3;TEKT4;BBS7;CFAP43;CEP290;CFAP44;DYNC2H1;GABARAPL2;GABARAPL1;CFAP52;DNAAF1;CEP131;CCDC113;RFX2;IFT80;DYNLL1;WDR35;LZTFL1;IFT88;TRAPPC6A;IFT43;IFT81;TMEM138;MAK;NME8;TMEM216;ULK2;WDPCP;CFAP54;IFT46;CDS1;ARL6;ARL3;DNAH5;IFT74;ABLIM1;ARL13B;STK36;KIF3A;TMEM67;CFAP20;GSN;CFAP70;WDR19;FOXJ1;FUZ;…	ependymal cells 2
regulation of inclusion body assembly (GO:0090083)	5/11	0.000237902	0.0212376	0	0	13.4038	111.837	DNAJB2;DNAJB1;DNAJA4;HSPA2;HSPA1B	ependymal cells 2
determination of left/right symmetry (GO:0007368)	12/42	3.41053e-06	0.000536427	0	0	6.46432	81.377	CCDC39;DNAH11;ARL6;CCDC103;DNAH5;DNAAF1;FOXJ1;BBS7;PITX2;CFAP53;ENKUR;CCDC40	ependymal cells 2
regulation of cell communication by electrical coupling (GO:0010649)	5/13	0.000600261	0.0450605	0	0	10.0518	74.5658	IRX3;CASQ2;CALM3;CALM1;CALM2	ependymal cells 2
ciliary basal body-plasma membrane docking (GO:0097711)	21/95	1.10981e-07	2.4438e-05	0	0	4.61112	73.842	HSP90AA1;CETN2;CEP164;CEP131;CCP110;RPGRIP1L;DYNLL1;TUBB4B;CKAP5;TUBA1A;PRKAR2B;TMEM216;TMEM67;CNTRL;AKAP9;NPHP1;CEP83;B9D1;CEP97;CEP290;CDK5RAP2	ependymal cells 2
regulation of cardiac muscle contraction by calcium ion signaling (GO:0010882)	7/21	0.000133042	0.0137325	0	0	8.05265	71.8687	RYR2;CASQ2;ATP2A2;CALM3;DMD;CALM1;CALM2	ependymal cells 2
regulation of cardiac muscle contraction by regulation of the release of sequestered calcium ion (GO:0010881)	6/17	0.000286509	0.0242651	0	0	8.7786	71.6135	RYR2;CASQ2;CALM3;DMD;CALM1;CALM2	ependymal cells 2
chaperone cofactor-dependent protein refolding (GO:0051085)	8/26	8.35531e-05	0.00919919	0	0	7.16252	67.2563	DNAJB1;DNAJC7;PTGES3;BAG1;DNAJB13;HSPA2;HSPE1;HSPA1B	ependymal cells 2
'de novo' posttranslational protein folding (GO:0051084)	9/31	5.02148e-05	0.00592356	0	0	6.59703	65.3053	CHCHD4;DNAJB1;DNAJC7;PTGES3;BAG1;DNAJB13;HSPA2;HSPE1;HSPA1B	ependymal cells 2
outer dynein arm assembly (GO:0036158)	6/18	0.000408491	0.0321249	0	0	8.04662	62.7881	CCDC103;DNAAF1;DNAH5;DNAAF5;ZMYND10;DNAL1	ependymal cells 2
regulation of release of sequestered calcium ion into cytosol by sarcoplasmic reticulum (GO:0010880)	7/23	0.000252897	0.0219821	0	0	7.04532	58.3531	RYR2;CASQ2;AKAP6;CALM3;DMD;CALM1;CALM2	ependymal cells 2
determination of bilateral symmetry (GO:0009855)	8/29	0.000196068	0.0179892	0	0	6.13833	52.4032	DNAH11;ARL6;CCDC103;DNAH5;FOXJ1;BBS7;PITX2;CFAP53	ependymal cells 2
negative regulation of organelle assembly (GO:1902116)	9/35	0.000142172	0.0138116	0	0	5.58091	49.4384	ODF2L;PINK1;FEZ1;CCP110;TRIM37;CEP97;STYXL1;CDK5RAP2;MDM1	ependymal cells 2
protein localization to cilium (GO:0061512)	9/35	0.000142172	0.0138116	0	0	5.58091	49.4384	IFT20;TTC26;ARL6;ARL3;TMEM107;WDR19;TTC21A;MAPK15;WDR35	ependymal cells 2
response to unfolded protein (GO:0006986)	11/49	0.000101309	0.0107943	0	0	4.67212	42.971	DNAJB2;DNAJB1;HSP90AA1;PACRG;HSP90AB1;HSPH1;HSPA4L;SERPINH1;HSPA2;HSPE1;HSPA1B	ependymal cells 2
regulation of cell cycle G2/M phase transition (GO:1902749)	16/85	3.06756e-05	0.00422172	0	0	3.75256	38.9968	DYRK3;HSP90AA1;CETN2;CEP164;CEP131;CCP110;DYNLL1;TUBB4B;CKAP5;TUBA1A;PRKAR2B;CNTRL;AKAP9;NEK10;CEP290;CDK5RAP2	ependymal cells 2
cellular protein-containing complex assembly (GO:0034622)	26/168	5.56106e-06	0.000834917	0	0	2.97722	36.0236	HSP90AB1;ARL6;CCDC103;CLTA;CLU;RTN4;CHCHD4;NCK2;RPL38;DMD;CCDC39;HSP90AA1;TTC12;DNAAF3;DNAAF1;MID1IP1;PTGES3;TBCA;HOPX;TIAM1;NSG2;CASQ2;SPAG1;CCDC65;DRC1;CCDC40	ependymal cells 2
cellular component assembly (GO:0022607)	36/261	1.64428e-06	0.000301725	0	0	2.61282	34.7981	SPAG16;SPAG17;TTC26;LRGUK;SPEF1;SLC2A1;RSPH9;CFAP206;RTN4;SLC9A3R1;CHAF1A;OPHN1;CALD1;CFAP46;TOGARAM1;OTX2;PPARGC1A;CEP290;CFAP74;RSPH4A;GSN;WDR19;DNAJB13;CHCHD10;FOXJ1;TRAF1;BAIAP2;OCLN;RP1;RSPH1;TTLL3;EZR;GAS6;GAS8;PPID;CCDC40	ependymal cells 2
plasma membrane bounded cell projection organization (GO:0120036)	18/128	0.000495951	0.0380959	0	0	2.64689	20.1403	CFAP61;CARMIL1;BICDL1;STMND1;HMGB1;TTC29;CFAP126;IQCG;ARMC2;SLC9A3R1;CATIP;OPHN1;NPY;TMEM108;WDPCP;FAM161B;MNS1;FRYL	ependymal cells 2
protein stabilization (GO:0050821)	23/179	0.000342597	0.0282899	0	0	2.38931	19.0642	RPL5;CDKN1A;HSP90AA1;COG7;HSP90AB1;UBE2B;PTGES3;USP2;CLU;MT3;RTN4;STK3;PINK1;BAG2;CHEK2;BAG1;CCT8;MSX1;SUGT1;IFT46;PPARGC1A;SOX4;HSPA1B	ependymal cells 2

## Sheet: S2E GO_CC (Fig.1f)
Term	Overlap	P.value	Adjusted.P.value	Old.P.value	Old.Adjusted.P.value	Odds.Ratio	Combined.Score	Genes	cell_type
glial cell projection (GO:0097386)	4/14	2.02924e-05	0.000571087	0	0	32.6347	352.627	SLC1A2;ATP1B2;MAPT;SIRT2	alpha 1
sodium:potassium-exchanging ATPase complex (GO:0005890)	3/10	0.000206941	0.00407674	0	0	34.8272	295.441	FXYD1;ATP1A2;ATP1B2	alpha 1
astrocyte projection (GO:0097449)	2/8	0.00401777	0.0416579	0	0	26.9781	148.839	SLC1A2;ATP1B2	alpha 1
cation-transporting ATPase complex (GO:0090533)	3/16	0.000914392	0.0128668	0	0	18.7474	131.18	FXYD1;ATP1A2;ATP1B2	alpha 1
extracellular membrane-bounded organelle (GO:0065010)	6/56	6.32322e-05	0.00155709	0	0	9.852	95.256	GPM6A;TUBB2A;CD9;ATP1A2;APOE;MFGE8	alpha 1
vesicle (GO:0031982)	15/226	1.41965e-07	1.39835e-05	0	0	6.01434	94.8322	GPM6A;ANXA1;CD81;NRXN1;ATP1A2;RHOA;TUBB2A;BASP1;SYT11;CFL1;CD9;APOE;MFGE8;PPIA;GAPDH	alpha 1
extracellular vesicle (GO:1903561)	6/59	8.50939e-05	0.00186261	0	0	9.29292	87.091	GPM6A;TUBB2A;CD9;ATP1A2;APOE;MFGE8	alpha 1
membrane raft (GO:0045121)	11/163	5.77364e-06	0.000325153	0	0	6.03645	72.8129	PRNP;GJA1;RIT2;CAV2;SLC1A2;MLC1;EMP2;MAPT;PLPP3;GPM6B;S100A10	alpha 1
neuron projection (GO:0043005)	24/556	1.08109e-07	1.39835e-05	0	0	3.90612	62.6546	PCSK2;GRIA1;GPM6A;PRNP;NTRK2;TGFB2;HEPACAM;STMN2;FAM107A;SLC6A11;ANK2;SLC6A6;OLFM1;PGRMC1;RIT2;SYT11;FEZ1;STMN1;KCNN2;KIF1B;NCAM1;APOE;MAPT;ATXN10	alpha 1
caveola (GO:0005901)	5/60	0.000850833	0.0128668	0	0	7.43078	52.5304	CAV2;CAVIN3;FXYD1;MLC1;EMP2	alpha 1
focal adhesion (GO:0005925)	17/387	6.60209e-06	0.000325153	0	0	3.88915	46.3903	YWHAE;MAP2K1;ANXA1;FLT1;CD81;CAV2;ITGA1;FAM107A;RHOA;GJA1;MARCKS;CFL1;CD9;RPS2;MAPRE2;PPIA;FERMT2	alpha 1
cell-substrate junction (GO:0030055)	17/394	8.35001e-06	0.000328991	0	0	3.81556	44.6163	YWHAE;MAP2K1;ANXA1;FLT1;CD81;CAV2;ITGA1;FAM107A;RHOA;GJA1;MARCKS;CFL1;CD9;RPS2;MAPRE2;PPIA;FERMT2	alpha 1
sarcolemma (GO:0042383)	4/52	0.00380746	0.0416579	0	0	6.78581	37.8024	CAV2;FXYD1;ANK2;SGCZ	alpha 1
basolateral plasma membrane (GO:0016323)	8/151	0.00057332	0.00941201	0	0	4.60974	34.4074	SLC6A6;SLC38A1;CD81;MLC1;ANK2;SLC3A2;PLPP3;SLC4A4	alpha 1
plasma membrane raft (GO:0044853)	5/82	0.0034176	0.0416579	0	0	5.30177	30.1078	CAV2;CAVIN3;FXYD1;MLC1;EMP2	alpha 1
cell-cell junction (GO:0005911)	11/271	0.000558551	0.00941201	0	0	3.50956	26.2872	TMEM47;GJA1;ANXA1;HEPACAM;GJB6;PERP;CCDC85A;PLPP3;FERMT2;SIRT2;RHOA	alpha 1
integral component of plasma membrane (GO:0005887)	37/1454	1.9599e-05	0.000571087	0	0	2.29094	24.8339	CD63;FLT1;PCDH10;CD81;NRXN1;SLC1A2;ATP1A2;TSPAN12;SLC4A4;GJA1;PGRMC1;ADGRG1;EDNRB;PTPRZ1;TSPAN7;TSPAN3;SLC38A2;NTSR2;SLC14A1;NTRK2;SLC38A1;VCAM1;CAV2;SLC6A11;GPR50;CYBA;ATP1B2;DCLK1;SLC6A6;ADGRB3;FXYD1;CSPG5;CD9;PLPP3;FCGR2B;RAMP1;KCNK2	alpha 1
axon (GO:0030424)	8/204	0.00384603	0.0416579	0	0	3.35414	18.6514	OLFM1;NTRK2;TGFB2;HEPACAM;SYT11;FEZ1;KIF1B;MAPT	alpha 1
cytoskeleton (GO:0005856)	16/600	0.00321167	0.0416579	0	0	2.2835	13.1095	DTNA;FLT1;MID1IP1;TMOD2;FAM107A;RHOA;GFAP;HINT1;TUBB2B;MARCKS;BASP1;CFL1;ALDOC;MAPT;MAPRE2;GAPDH	alpha 1
extracellular membrane-bounded organelle (GO:0065010)	5/56	0.000533122	0.0169109	0	0	8.29378	62.5082	APOA1;COL6A3;APOE;ATP1B1;MFGE8	alpha 2
extracellular vesicle (GO:1903561)	5/59	0.000678834	0.0179406	0	0	7.83182	57.1342	APOA1;COL6A3;APOE;ATP1B1;MFGE8	alpha 2
neuron projection (GO:0043005)	21/556	3.41015e-06	0.000630878	0	0	3.4779	43.7824	EPHA5;NTRK2;CAMK2D;RASGRF1;STMN3;ANK2;ADCY2;NSG1;PPP1R9A;OLFM1;PGRMC1;ALCAM;CDH2;MAP2;STMN1;PPT1;NRCAM;DIP2B;APOE;CNIH2;EPHB1	alpha 2
collagen-containing extracellular matrix (GO:0062023)	16/380	1.38504e-05	0.00128117	0	0	3.84081	42.9679	COL23A1;CTSZ;P3H2;APOA1;SULF1;LMAN1;VCAN;CDH2;MDK;COL5A2;TIMP2;S100A6;COL6A3;S100A4;APOE;MFGE8	alpha 2
endoplasmic reticulum lumen (GO:0005788)	13/285	3.96478e-05	0.00244495	0	0	4.14003	41.9612	COL23A1;CTSZ;P3H2;APOA1;CST3;VCAN;RCN1;CDH2;COL5A2;GPC3;COL6A3;APOE;MFGE8	alpha 2
azurophil granule (GO:0042582)	8/155	0.000548463	0.0169109	0	0	4.64123	34.8482	BST2;HEBP2;CD63;ATP8A1;NPC2;PSMD1;NDUFC2;PRDX6	alpha 2
secretory granule lumen (GO:0034774)	11/316	0.0014854	0.0343499	0	0	3.09131	20.1308	EEF1A1;HEBP2;ISLR;NPC2;CTSZ;TIMP2;PSMD1;APOA1;MAGED2;PRDX6;PPIA	alpha 2
intracellular organelle lumen (GO:0070013)	22/848	0.000529981	0.0169109	0	0	2.33495	17.6117	CD63;OAT;GLDC;COL23A1;CTSZ;P3H2;APOA1;HSD17B10;GCSH;CST3;EEF1A1;VCAN;RCN1;CDH2;COL5A2;TIMP2;GPC3;SDF4;COL6A3;APOE;MFGE8;PPIA	alpha 2
integral component of postsynaptic specialization membrane (GO:0099060)	3/15	0.000453569	0.0342444	0	0	24.2414	186.619	CDH2;SORCS3;LRRC4C	beta 1
neuron projection (GO:0043005)	19/556	5.59933e-06	0.000845499	0	0	3.62399	43.8245	APP;GRIA2;NTRK2;CAMK2D;HOMER1;CAMK2A;ANK2;ADCY2;SYP;NSG1;UNC80;GRIN3A;CDH2;GLRB;MAP2;MAP1B;PENK;NRCAM;CNIH2	beta 1
Sec61 translocon complex (GO:0005784)	3/5	0.00177239	0.0246697	0	0	24.4675	155.012	SEC61A1;ARL6IP1;SEC61B	beta 2
spermatoproteasome complex (GO:1990111)	3/5	0.00177239	0.0246697	0	0	24.4675	155.012	PSMB10;PSMB8;PSMB9	beta 2
integral component of Golgi membrane (GO:0030173)	13/55	1.14143e-05	0.000799002	0	0	5.08214	57.838	SLC35A1;ZDHHC20;SLC35B1;SLC39A13;FURIN;PCSK7;IER3IP1;YIF1B;RER1;TBC1D20;UNC50;ACER3;ERGIC1	beta 2
intrinsic component of Golgi membrane (GO:0031228)	13/60	3.1032e-05	0.0015516	0	0	4.54028	47.1303	SLC35A1;ZDHHC20;SLC35B1;SLC39A13;FURIN;PCSK7;IER3IP1;YIF1B;RER1;TBC1D20;UNC50;ACER3;ERGIC1	beta 2
filopodium membrane (GO:0031527)	4/12	0.00380319	0.0443705	0	0	8.16031	45.4686	PALM;PDPN;ITGAV;ANTXR1	beta 2
azurophil granule membrane (GO:0035577)	12/58	0.000100191	0.00389632	0	0	4.27863	39.3994	VAMP8;BST2;SYNGR1;TMEM30A;BRI3;GAA;LAMP2;CMTM6;SURF4;MGST1;MAGT1;CKAP4	beta 2
endoplasmic reticulum-Golgi intermediate compartment membrane (GO:0033116)	10/49	0.000422253	0.0105563	0	0	4.19972	32.6315	TMEM199;LMAN1;MCFD2;TBC1D20;KDELR1;GALNT1;TAP2;MGAT1;TAPBP;BET1	beta 2
integral component of organelle membrane (GO:0031301)	30/214	6.42239e-06	0.000788369	0	0	2.69687	32.243	PTPRS;ARL6IP1;ZDHHC20;SLC35B1;CCDC47;FURIN;PCSK7;IER3IP1;SEC61A1;EMC4;SLC35A1;HSPA5;SYVN1;TAP2;SLC39A13;BFAR;SLC8B1;LEMD2;TMEM175;YIF1B;SLC25A17;SELENOS;TBC1D20;RER1;UNC50;ACER3;RETREG1;VAMP5;SLC25A4;ERGIC1	beta 2
lysosomal lumen (GO:0043202)	15/86	0.000113409	0.0039693	0	0	3.46956	31.5192	GAA;FUCA1;HEXA;SDC3;PRELP;LIPA;BCAN;TCN2;NPC2;LAMP2;NEU1;GPC3;GPC4;ARSB;CTSB	beta 2
endoplasmic reticulum membrane (GO:0005789)	75/712	3.60702e-07	0.000126246	0	0	1.97917	29.3615	PIGS;MCFD2;LPGAT1;MCTP1;ARL6IP1;KDELR1;PIGP;CISD2;MIA2;PLOD2;IER3IP1;HERPUD1;SEC61A1;TMEM147;SPTLC2;CYP1B1;LRAT;SLC39A7;SEC61B;PTGDS;STARD3;SREBF1;CERS5;CERS6;DGAT1;ALG5;TAP2;COPZ2;ACSL5;ALG1;POMGNT2;TAPBP;DPM1;PYURF;SELENON;SELENOS;TBC1D20;KDELR2;PIGF;TLR3;PIGH;CERS2;NOTCH2;GRAMD1B;RTN3;NOTCH1;PPM1L;LMAN2L;INSIG2;MGST1;MTDH;LMAN1;PTDSS2;UBB;LMAN2;UBC;DNAJB9;MLEC;SPTSSA;HMOX2;MPDU1;SEC11C;ABCA1;T…	beta 2
focal adhesion (GO:0005925)	45/387	6.75745e-06	0.000788369	0	0	2.18707	26.0368	ITGB5;RPL31;YWHAB;ARPC1B;DOCK7;ARL2;HSPB1;IQGAP1;LPP;RPL6;ACTB;CORO1C;SLC9A1;ACTG1;MRC2;RAB21;CSRP1;CDH2;RPS19;RRAS;CFL1;FLNA;FLNB;ITGAV;RPS2;B2M;MPZL1;CLASP1;PDLIM7;RPL19;FZD1;SVIL;FZD2;HSPA5;ACTN1;ADAM10;CASK;ARPC3;PALLD;TRIP6;FAT1;PFN1;CD44;VCL;SNTB2	beta 2
endoplasmic reticulum lumen (GO:0005788)	35/285	2.20965e-05	0.00128896	0	0	2.31779	24.8469	APP;SPON1;COL11A1;PDGFA;LAMC1;FSTL1;ADAMTSL1;CDH2;PENK;GPC3;B2M;ARSB;TOR3A;MBTPS1;COL27A1;TOR1A;IGFBP5;HSPA5;IGFBP4;COL25A1;COL23A1;WNT5A;TMEM132A;ADAM10;TOR1B;CKAP4;MANF;COL1A1;BACE1;SELENOM;P4HA2;COL4A4;COL9A1;ERP29;COL4A5	beta 2
cell-substrate junction (GO:0030055)	45/394	1.0735e-05	0.000799002	0	0	2.14239	24.5133	ITGB5;RPL31;YWHAB;ARPC1B;DOCK7;ARL2;HSPB1;IQGAP1;LPP;RPL6;ACTB;CORO1C;SLC9A1;ACTG1;MRC2;RAB21;CSRP1;CDH2;RPS19;RRAS;CFL1;FLNA;FLNB;ITGAV;RPS2;B2M;MPZL1;CLASP1;PDLIM7;RPL19;FZD1;SVIL;FZD2;HSPA5;ACTN1;ADAM10;CASK;ARPC3;PALLD;TRIP6;FAT1;PFN1;CD44;VCL;SNTB2	beta 2
microvillus (GO:0005902)	10/57	0.00145844	0.0221937	0	0	3.48339	22.7479	MYO1E;HYAL2;PDPN;STARD10;PDGFA;ITGAV;ESPN;TBC1D10A;CD44;JAM3	beta 2
axon (GO:0030424)	26/204	0.000131731	0.00419145	0	0	2.40831	21.5176	APP;CNTNAP2;PTPRS;RAB3A;KCNC3;SYAP1;DOCK7;GRIK3;RNF6;IQGAP1;ACTB;IGF1R;SCN9A;NPTN;SCN7A;NCDN;EPHA4;STAT1;DAB2IP;CD2AP;DNM3;NFIB;PALLD;SYT11;MAP1B;RAB5A	beta 2
azurophil granule (GO:0042582)	21/155	0.000243421	0.00655365	0	0	2.57858	21.4557	GRN;TRAPPC1;TMEM30A;ANXA2;BRI3;FUCA1;GAA;SURF4;FAF2;HEXA;CMTM6;MGST1;MAGT1;CKAP4;BST2;VAMP8;SYNGR1;NPC2;LAMP2;AGA;ARSB	beta 2
lysosomal membrane (GO:0005765)	37/330	9.34396e-05	0.00389632	0	0	2.08953	19.3871	SLC48A1;GRN;IFITM2;BRI3;MGST1;PSEN2;ECE1;MAGT1;TMEM165;SYNGR1;LAMP2;ATP6V1H;ATP6V1E1;STARD3;ABCA2;ATP6V0B;TMEM30A;ANXA2;GAA;SURF4;CMTM6;CYBRD1;LNPEP;VASN;TMEM175;CKAP4;BST2;VAMP8;EEF1A1;CLCN5;OSTM1;RAB14;RHEB;CDIP1;LAMTOR4;TLR3;LAMTOR5	beta 2
phagocytic vesicle (GO:0045335)	14/100	0.00183261	0.0246697	0	0	2.66897	16.8199	ABCA1;ATP6V0B;ITGB5;ZDHHC5;TAP2;PLA2G5;TAPBP;VAMP8;RAB14;SYT11;RAB34;ITGAV;B2M;RAB5A	beta 2
collagen-containing extracellular matrix (GO:0062023)	40/380	0.000194354	0.00566867	0	0	1.94696	16.6384	SPON1;COL11A1;SDC3;HTRA1;PRELP;LTBP3;LAMC1;FBLN2;LOXL1;FBLN5;LMAN1;CDH2;MDK;ABI3BP;TIMP3;EMILIN1;HMCN1;A2M;CTSB;CTHRC1;COL27A1;ANXA2;TGFB3;COL25A1;COL23A1;WNT5A;CASK;SULF1;KAZALD1;COL1A1;PLSCR1;SFRP2;COL4A4;MFAP2;COL9A1;COL4A5;MXRA7;TGFBI;FGFR2;FGF10	beta 2
vesicle (GO:0031982)	26/226	0.000662287	0.0154534	0	0	2.14087	15.6707	RAB3A;GSTP1;ECE1;PRELP;ATP1A1;FBLN2;ACTB;CYB561D2;CORO1C;RAB21;UBB;CFL1;UBC;MGAT1;LZTS2;ABCA1;ANXA2;MIF;VAMP8;MYO1E;MYL6;SYT11;RAB34;LGR6;VAMP2;VCL	beta 2
endocytic vesicle (GO:0030139)	22/189	0.0014249	0.0221937	0	0	2.16565	14.1929	ABCA1;CAMK2D;ITGB5;SH3KBP1;PTCH1;WNT5A;ZDHHC5;LPAR1;DAB2IP;MYO1E;UBB;RAB14;SYT11;RAB34;HYAL2;UBC;RAB24;ITGAV;RAB5A;GRIA3;CACNG4;HBEGF	beta 2
actin cytoskeleton (GO:0015629)	33/316	0.000779057	0.0170419	0	0	1.92367	13.7685	TMEM63B;ARPC1B;ARPC1A;ASAP1;IQGAP1;ACTB;ACTG1;CORO1C;SIPA1L1;CDH2;CFL2;SH3PXD2B;CFL1;ABL1;FLNA;PLS3;FLNB;PDLIM7;SVIL;DDX58;ACTN1;SWAP70;CASK;SHROOM3;SORBS2;NPM3;CD2AP;EEF1A1;MYO1E;ARPC3;PALLD;SPRY2;GAS7	beta 2
cell-cell junction (GO:0005911)	29/271	0.00107911	0.0195975	0	0	1.97425	13.4873	NOTCH1;USP53;LIN7A;F11R;NDRG1;ACTB;FGFRL1;MTDH;ACTG1;CDH6;CDH2;CCDC85B;FLNA;HMCN1;JAM2;PDLIM7;JAM3;ANXA2;ACTN1;STARD10;CASK;SHROOM3;VEGFA;TJP1;MYO1E;CLDN3;VANGL2;FAT1;VCL	beta 2
vacuolar lumen (GO:0005775)	19/161	0.00249032	0.0322819	0	0	2.19676	13.1703	GRN;TRAPPC1;ANXA2;FUCA1;GAA;SDC3;FAF2;HEXA;PRELP;LIPA;BCAN;TCN2;NPC2;LAMP2;NEU1;GPC3;AGA;GPC4;ARSB	beta 2
secretory granule membrane (GO:0030667)	29/274	0.00128032	0.0213387	0	0	1.94976	12.9866	RAB3A;BRI3;MGST1;IQGAP1;MAGT1;SYNGR1;LAMP2;RAB24;MLEC;ITGAV;HMOX2;TMEM30A;DGAT1;ABCA3;GAA;SLC30A5;PCDH7;SURF4;CMTM6;ADAM10;ANO6;CKAP4;BST2;VAMP8;RAB14;CD47;PAM;CD44;VAMP2	beta 2
organelle inner membrane (GO:0019866)	35/346	0.000971748	0.0188951	0	0	1.85706	12.8814	MRPS16;UQCRB;NDUFB6;MRPS14;NDUFA12;PSEN2;MPV17L2;UQCR11;HIGD1A;COX7C;MRPL57;MRPL54;PGS1;MRPL20;TIMM17A;NDUFV3;TMEM14C;MRPS28;NDUFA6;UQCC2;SLC8B1;LEMD2;TIMM10B;SLC25A16;TMX4;COQ2;IFI27;GPD2;UNC50;NDUFS4;YME1L1;CYCS;SLC25A4;MCU;CDS2	beta 2
lysosome (GO:0005764)	45/477	0.000892412	0.0183732	0	0	1.72301	12.0982	SLC48A1;GRN;IFITM2;CPQ;HEXA;SDC3;PSEN2;ECE1;PRELP;LIPA;TMEM165;HYAL2;LAMP2;NEU1;GPC3;ATP6V1H;AGA;GPC4;ATP6V1E1;ARSB;CTSB;STARD3;ABCA2;ATP6V0B;ANXA2;FUCA1;GAA;CYBRD1;LNPEP;TMEM175;VASN;BACE1;VAMP8;BCAN;CLCN5;TCN2;OSTM1;RAB14;RHEB;NPC2;SYT11;LAMTOR4;TLR3;PCYOX1;LAMTOR5	beta 2
intracellular organelle lumen (GO:0070013)	71/848	0.00111986	0.0195975	0	0	1.51861	10.3183	CDA;APP;ISCA2;SPON1;ACAA2;HIBADH;ECI1;ETFB;LAMC1;NR3C1;SRP14;ADAMTSL1;CDH2;AUH;ALDH2;B2M;AASS;CTSB;KCMF1;TOR3A;COL27A1;GPX1;IGFBP5;IGFBP4;COL25A1;GLRX5;COL23A1;WNT5A;SIRT5;ADAM10;MIF;CKAP4;EEF1A1;BACE1;BCAN;SELENOM;COL4A4;ACOT2;ERP29;COL4A5;ALDOC;VCL;OAT;COL11A1;GSTP1;SDC3;PDGFA;ARL2;FURIN;PRELP;FSTL1;DGUOK;PRDX5;ERBB4;PENK;GPC3;GPC4;ARSB;MBTPS1;TOR1A;HSPA5;UQCC2;TMEM132A;EEF2;TOR1B;ACADSB;MANF;C…	beta 2
mitochondrial membrane (GO:0031966)	42/469	0.00341647	0.0412333	0	0	1.62304	9.21748	MRPS16;UQCRB;NDUFB6;MRPS14;NDUFA12;PSEN2;MPV17L2;CISD2;UQCR11;HIGD1A;MRPL57;COX7C;TOMM20;MRPL54;PGS1;MRPL20;BCL2L11;UBB;UBC;TIMM17A;NDUFV3;MCL1;TMEM14C;MRPS28;CPT1A;NDUFA6;MTERF3;UQCC2;SLC8B1;SLC25A16;TIMM10B;DNM3;COQ2;IFI27;GPD2;NDUFS4;YME1L1;VDAC2;CYCS;SLC25A4;MCU;CDS2	beta 2
bounding membrane of organelle (GO:0098588)	63/767	0.00323954	0.0404942	0	0	1.48232	8.49716	SLC48A1;GALNT11;B4GALT3;MCFD2;RAB3A;KDELR1;ANTXR2;ANTXR1;HYAL2;B2M;SREBF1;ATP6V0B;SLC30A5;WNT5A;TAP2;COPZ2;CASK;TNFRSF1A;TAPBP;BACE1;VAMP8;TBC1D20;KDELR2;VAMP2;CD44;TLR3;HBEGF;NOTCH2;CAMK2D;NOTCH1;LMAN2L;PDGFA;FURIN;IQGAP1;TMEM165;CORO1C;APH1A;LMAN1;UBB;CHSY1;MAN2A1;LMAN2;MGAT5;RAB24;UBC;ST3GAL5;MGAT1;GRIA3;CACNG4;B3GALNT1;SLC35A1;MBTPS1;PTCH1;GALNT1;SLC33A1;SURF4;TMEM199;EXT2;CLCN5;TAB2;PAM;RAB5…	beta 2
motile cilium (GO:0031514)	32/68	6.12315e-22	9.9195e-20	0	0	14.8041	723.101	CFAP61;DRC7;DNAH2;SPEF1;DNAH5;DNAH9;RSPH9;CFAP206;DNALI1;DYNC2LI1;IFT74;ARL13B;NPHP1;ZBBX;ROPN1L;SPA17;CFAP20;DYNC2H1;DNAH11;RSPH4A;WDR19;IQCG;ENKUR;CFAP100;IFT88;RSPH1;IFT81;SCNN1A;IFT27;MNS1;IFT46;GAS8	ependymal cells 1
9+2 motile cilium (GO:0097729)	25/57	1.60024e-16	1.72826e-14	0	0	12.934	470.423	DNAH1;SPEF2;DNAH2;SPEF1;DNAH5;DNAH9;RSPH9;TTC29;DNALI1;RPGR;CCDC181;TEKT4;CFAP65;TCP11;DNAH11;CFAP70;ATP2B4;CABCOCO1;IQCG;TCTE1;ENKUR;IFT88;IFT27;SAXO2;SPACA9	ependymal cells 1
cilium (GO:0005929)	68/237	2.99918e-29	9.71735e-27	0	0	6.873	451.395	FANK1;IFT172;HSPB11;DNALI1;ROPN1L;KIFAP3;SPA17;IFT57;DYNC2H1;CCDC39;IFT80;NME5;RPGRIP1L;DYNLL1;WDR35;MLF1;IQCG;IFT88;CFAP100;IFT43;FAM161A;IFT81;MAK;TMEM216;SCNN1A;MNS1;IFT46;GAS8;SHANK2;CCDC40;CFAP61;DRC7;DNAH2;ARL6;ARL3;DNAH5;DNAH9;RSPH9;CFAP206;CFAP126;DYNC2LI1;IFT74;ARL13B;KIF3A;TMEM67;NPHP1;ZBBX;CFAP69;TOGARAM2;NPHP3;CFAP20;DNAH11;RSPH4A;WDR19;MOK;LCA5;IFT20;TTC8;IFT22;RSPH1;TMEM17;TTC30B;TT…	ependymal cells 1
sperm flagellum (GO:0036126)	19/52	3.43306e-11	2.78078e-09	0	0	9.48135	228.453	DNAH1;SPEF2;DNAH2;CFAP70;ATP2B4;TTC29;CABCOCO1;DNALI1;IQCG;TCTE1;RPGR;IFT88;CCDC181;IFT27;TEKT4;CFAP65;SAXO2;TCP11;SPACA9	ependymal cells 1
outer dynein arm (GO:0036157)	4/9	0.0011245	0.0364337	0	0	13.0226	88.4292	CFAP70;DNAH5;NME8;DNAL1	ependymal cells 1
microtubule (GO:0005874)	28/182	2.19971e-06	0.000118784	0	0	2.99848	39.0617	MACF1;SPEF1;ARL3;TUBA1B;TUBA1A;BAG2;KIF3A;DPYSL2;TOGARAM2;KIF21A;TPPP;KIFAP3;CCT7;CCT5;CDK5RAP2;DYNC2H1;RMDN1;TUBB4B;KIF6;KIF9;TPPP3;FAM161A;SYNJ1;CDK2AP2;CALM3;CALM1;CALM2;GAS8	ependymal cells 1
microtubule cytoskeleton (GO:0015630)	41/331	3.88694e-06	0.00017991	0	0	2.34147	29.1698	MACF1;CLIC4;SPEF1;ARL3;NEDD9;SLAIN2;TUBA1B;TUBA1A;BAG2;KIF3A;CSPP1;DPYSL2;TEKT1;TEKT2;KIF21A;TEKT4;TPPP;KIFAP3;CCT7;SPTAN1;CCT5;CDK5RAP2;DYNC2H1;NUDC;CENPV;MID1IP1;CEP131;MTUS1;ANXA11;TBCA;TUBB4B;KIF6;DNAJA1;KIF9;TPPP3;IFT43;TTLL3;SYNJ1;CDK2AP2;RELL1;GAS8	ependymal cells 1
cytoskeleton (GO:0005856)	65/600	9.10669e-07	5.90114e-05	0	0	2.02906	28.2224	FHOD3;RIPOR2;CLIC4;SYNM;DYRK3;DYRK2;CLU;RND3;TUBA1B;EPB41L4A;CATIP;TUBA1A;OPHN1;TEKT1;TEKT2;TEKT4;KIFAP3;MYOZ2;SPTAN1;CDK5RAP2;TMOD1;TPM4;CEP131;KRT8;MTUS1;ANK3;MYO7A;ARC;FRMD6;IFT43;ODF3B;MYH9;ANG;RELL1;EZR;SAXO2;PLEC;MACF1;AHNAK;SYNPO2;ARL3;CCDC146;SLAIN2;CAPG;IQGAP2;BARX2;CNN3;SLC9A3R1;ABLIM1;CALD1;KIF3A;RGS22;PDLIM4;CENPV;GSN;MID1IP1;DSTN;TBCA;TUBB4B;BAIAP2;CORO2B;DNAJA1;PINK1;TTLL3;CROCC	ependymal cells 1
sarcolemma (GO:0042383)	10/52	0.000708419	0.0255031	0	0	3.88834	28.2001	SYNM;CCDC78;AHNAK;SLC2A1;AQP4;DMD;ANK3;FLNC;SGCG;PLEC	ependymal cells 1
polymeric cytoskeletal fiber (GO:0099513)	29/256	0.000450513	0.0182458	0	0	2.10048	16.1845	MACF1;SYNM;SPEF1;TUBA1B;TUBA1A;BAG2;KIF3A;DPYSL2;KIF21A;TPPP;CCT7;GAS2L1;CCT5;CDK5RAP2;DYNC2H1;TMOD1;TPM4;ACTN1;KRT8;TUBB4B;KIF6;KIF9;TPPP3;KRT18;SYNJ1;CDK2AP2;EZR;GAS8;PLEC	ependymal cells 1
spindle (GO:0005819)	22/192	0.00180278	0.0486751	0	0	2.12115	13.4023	NUDC;ARL3;ANXA11;NEDD9;CAPG;HSPA2;RMDN1;DYNLL1;EML2;NIN;FAM161A;KIF3A;CSPP1;MAK;EFHC1;RPS3;TOGARAM2;CALM3;TPPP;KIFAP3;CALM1;CALM2	ependymal cells 1
cell-substrate junction (GO:0030055)	38/394	0.0015268	0.0449712	0	0	1.75682	11.3922	FBLN7;RPL5;AHNAK;PRAG1;SYNPO2;FHL1;RND3;RPL7;HSP90B1;CNN3;PPP1CB;SLC9A3R2;GJA1;CSRP2;G3BP1;RPS3;CTNNA1;RPL38;DMD;FLNC;HSPA8;GSN;TPM4;HSPA5;RPL23;ACTN1;RPL22;ANXA5;LAYN;SORBS1;CORO2B;ENAH;CTNNB1;MYH9;CD9;EZR;HSPA1B;PLEC	ependymal cells 1
motile cilium (GO:0031514)	36/68	1.1803e-26	1.84717e-24	0	0	18.562	1108.18	CFAP61;DRC7;DNAH2;SPEF1;DNAH5;DNAH9;RSPH9;CFAP206;DNALI1;DYNC2LI1;IFT52;IFT74;ARL13B;NPHP1;ZBBX;ROPN1L;SPA17;CFAP20;DYNC2H1;DNAH11;RSPH4A;ANXA1;WDR19;DNAJB13;DNAAF5;IQCG;ENKUR;CFAP100;IFT88;RSPH1;IFT81;SCNN1A;IFT27;MNS1;IFT46;GAS8	ependymal cells 2
cilium (GO:0005929)	75/237	5.27581e-35	1.65133e-32	0	0	7.8548	619.958	FANK1;TTC26;TRAF3IP1;IFT172;CEP19;DNALI1;IFT52;ROPN1L;SPA17;IFT57;DYNC2H1;CCDC39;ANXA1;DNAJB13;DNAAF5;IFT80;NME5;RPGRIP1L;DYNLL1;WDR35;MLF1;IQCG;IFT88;CFAP100;IFT43;IFT81;TMEM138;MAK;TMEM216;SCNN1A;FAM161B;MNS1;IFT46;GAS8;SHANK2;CCDC40;CFAP61;DRC7;DNAH2;ARL6;ARL3;DNAH5;DNAH9;RSPH9;CFAP206;CFAP126;DYNC2LI1;IFT74;ARL13B;KIF3A;TMEM67;NPHP1;ZBBX;CFAP69;TOGARAM1;CFAP20;DNAH11;RSPH4A;WDR19;MOK;LCA5;TME…	ependymal cells 2
9+2 motile cilium (GO:0097729)	26/57	1.58578e-17	1.65449e-15	0	0	13.7186	530.676	DNAH1;SPEF2;DNAH2;SPEF1;DNAH5;DNAH9;RSPH9;TTC29;DNALI1;CCDC181;TEKT3;TEKT4;CFAP65;TCP11;DNAH11;CFAP70;ATP2B4;DNAJB13;CABCOCO1;IQCG;TCTE1;ENKUR;IFT88;IFT27;SAXO2;SPACA9	ependymal cells 2
sperm flagellum (GO:0036126)	20/52	4.24652e-12	3.3229e-10	0	0	10.1694	266.284	DNAH1;SPEF2;DNAH2;CFAP70;ATP2B4;DNAJB13;TTC29;CABCOCO1;DNALI1;IQCG;TCTE1;IFT88;CCDC181;TEKT3;IFT27;TEKT4;CFAP65;SAXO2;TCP11;SPACA9	ependymal cells 2
outer dynein arm (GO:0036157)	4/9	0.00117637	0.0460254	0	0	12.8574	86.7272	CFAP70;DNAH5;NME8;DNAL1	ependymal cells 2
microtubule cytoskeleton (GO:0015630)	42/331	2.15773e-06	0.000135074	0	0	2.37759	31.0192	MACF1;SPEF1;ARL3;SLAIN2;TUBA1A;BAG2;KIF3A;CSPP1;DPYSL2;TEKT1;DCDC2B;TEKT3;TOGARAM1;KIF21A;TEKT4;CCT8;CDH26;SPTAN1;CDK5RAP2;ENKD1;DYNC2H1;NUDC;CENPV;DST;MID1IP1;CEP131;MTUS1;SPICE1;ANXA11;TBCA;TUBB4B;KIF6;CKAP5;KIF9;TPPP3;IFT43;KIF2A;TTLL3;SYNJ1;PPP1R42;FAM161B;GAS8	ependymal cells 2
microtubule (GO:0005874)	25/182	6.56844e-05	0.00293703	0	0	2.58488	24.8941	MACF1;SPEF1;ARL3;TTL;TUBA1A;BAG2;KIF3A;DPYSL2;DCDC2B;TOGARAM1;KIF21A;CCT8;CDK5RAP2;DYNC2H1;RMDN1;TUBB4B;KIF6;KIF9;TPPP3;SYNJ1;KIF2A;CALM3;CALM1;CALM2;GAS8	ependymal cells 2
cytoskeleton (GO:0005856)	61/600	2.09481e-05	0.00109279	0	0	1.8577	20.0138	RIPOR2;SYNM;DYRK3;CLU;EPB41L4A;CATIP;TUBA1A;OPHN1;TEKT1;TEKT3;TEKT4;SPTAN1;CDK5RAP2;DST;CEP131;MTUS1;MYO7A;SRCIN1;CKAP5;IFT43;AKAP9;CFAP58;ODF3B;ANG;PPP1R42;FAM161B;EZR;PFDN5;SAXO2;EPHA3;DBN1;PLEC;KANK1;MACF1;ARL3;CCDC146;SLAIN2;IQGAP2;BARX2;RHOBTB1;CNN3;SLC9A3R1;ABLIM1;CALD1;KIF3A;CCT8;CDH26;RGS22;ENKD1;CENPV;GSN;MID1IP1;DSTN;TBCA;TUBB4B;BAIAP2;PINK1;TTLL3;USH1G;CROCC;VIM	ependymal cells 2

## Sheet: S2F KEGG (Fig.1f)
Term	Overlap	P.value	Adjusted.P.value	Old.P.value	Old.Adjusted.P.value	Odds.Ratio	Combined.Score	Genes	cell_type
Steroid biosynthesis	4/19	7.48613e-05	0.00674549	0	0	21.751	206.631	SOAT1;MSMO1;CYP51;FDFT1	alpha 1
Biosynthesis of unsaturated fatty acids	4/32	0.000612642	0.0209462	0	0	11.6446	86.1438	TECR;SCD2;HACD2;HACD4	alpha 1
Glutamatergic synapse	9/114	1.17471e-05	0.00258437	0	0	7.10633	80.6703	GRIA1;GNAO1;SLC38A1;SLC1A2;GNAS;SLC17A8;PRKACB;SLC38A2;GNG11	alpha 1
Prion diseases	4/34	0.000775037	0.0209462	0	0	10.8672	77.8375	PRNP;MAP2K1;NCAM1;PRKACB	alpha 1
Proximal tubule bicarbonate reclamation	3/22	0.00238137	0.0300733	0	0	12.8233	77.4535	ATP1A2;ATP1B2;SLC4A4	alpha 1
Terpenoid backbone biosynthesis	3/23	0.0027139	0.0300733	0	0	12.1815	71.9849	FDPS;IDI1;HMGCS1	alpha 1
Gap junction	7/86	9.1984e-05	0.00674549	0	0	7.29437	67.7931	GJA1;MAP2K1;TUBB2B;TUBB5;TUBB2A;GNAS;PRKACB	alpha 1
Bile secretion	6/72	0.000258334	0.0142084	0	0	7.45758	61.6089	GNAS;ATP1A2;KCNN2;ATP1B2;SLC4A4;PRKACB	alpha 1
Fatty acid elongation	3/29	0.00530401	0.0388961	0	0	9.36752	49.0792	TECR;HACD2;HACD4	alpha 1
Fc gamma R-mediated phagocytosis	6/87	0.00071654	0.0209462	0	0	6.07191	43.9672	MAP2K1;MARCKS;CFL1;PIK3R1;PLPP3;FCGR2B	alpha 1
GABAergic synapse	6/90	0.000856888	0.0209462	0	0	5.85417	41.3433	GNAO1;SLC38A1;SLC6A11;PRKACB;SLC38A2;GNG11	alpha 1
Gastric acid secretion	5/74	0.0021839	0.0300286	0	0	5.91888	36.2628	GNAS;ATP1A2;ATP1B2;PRKACB;KCNK2	alpha 1
Adrenergic signaling in cardiomyocytes	8/148	0.000501919	0.0209462	0	0	4.70924	35.7765	PPP1R1A;PPP2R2B;GNAS;PPP2R5A;ATP1A2;ATP1B2;PRKACB;AGT	alpha 1
Endocrine and other factor-regulated calcium reabsorption	4/55	0.00466121	0.0366238	0	0	6.38567	34.2814	GNAS;ATP1A2;ATP1B2;PRKACB	alpha 1
Salivary secretion	5/78	0.00275094	0.0300733	0	0	5.59342	32.9777	CST3;GNAS;ATP1A2;ATP1B2;PRKACB	alpha 1
Relaxin signaling pathway	7/131	0.00119845	0.0229637	0	0	4.63659	31.1891	GNAO1;MAP2K1;EDNRB;GNAS;PIK3R1;PRKACB;GNG11	alpha 1
Aldosterone-regulated sodium reabsorption	3/38	0.0112935	0.0496913	0	0	6.95556	31.1854	ATP1A2;PIK3R1;ATP1B2	alpha 1
Serotonergic synapse	7/132	0.00125257	0.0229637	0	0	4.59926	30.7349	GNAO1;MAP2K1;CYP2J9;GNAS;KCNN2;PRKACB;GNG11	alpha 1
Parathyroid hormone synthesis, secretion and action	6/107	0.0020929	0.0300286	0	0	4.8646	30.0107	MAP2K1;MEF2C;MAFB;GNAS;PRKACB;RHOA	alpha 1
Dopaminergic synapse	7/135	0.00142647	0.0241402	0	0	4.49078	29.4261	GRIA1;GNAO1;PPP2R2B;GNAS;PPP2R5A;PRKACB;GNG11	alpha 1
Long-term depression	4/61	0.00673606	0.0463104	0	0	5.71176	28.5604	GRIA1;GNAO1;MAP2K1;GNAS	alpha 1
Insulin signaling pathway	7/139	0.00168702	0.0265104	0	0	4.35381	27.7982	PYGB;MAP2K1;PPP1R3C;FASN;PYGM;PIK3R1;PRKACB	alpha 1
Insulin secretion	5/86	0.00419316	0.0366238	0	0	5.03893	27.5846	GNAS;ATP1A2;KCNN2;ATP1B2;PRKACB	alpha 1
Colorectal cancer	5/88	0.00462466	0.0366238	0	0	4.91701	26.4356	MAP2K1;TGFB2;PIK3R1;RHOA;GADD45G	alpha 1
Thyroid hormone signaling pathway	6/115	0.00300491	0.0300733	0	0	4.50573	26.1671	MAP2K1;THRA;ATP1A2;ATP1B2;PIK3R1;PRKACB	alpha 1
Dilated cardiomyopathy (DCM)	5/90	0.00508685	0.0385899	0	0	4.80083	25.3536	TGFB2;ITGA1;GNAS;PRKACB;AGT	alpha 1
cAMP signaling pathway	9/211	0.00124637	0.0229637	0	0	3.67565	24.581	GRIA1;MAP2K1;FXYD1;GNAS;ATP1A2;PIK3R1;ATP1B2;PRKACB;RHOA	alpha 1
Glycolysis / Gluconeogenesis	4/67	0.00934551	0.0478142	0	0	5.16621	24.141	LDHA;TPI1;ALDOC;GAPDH	alpha 1
Long-term potentiation	4/67	0.00934551	0.0478142	0	0	5.16621	24.141	GRIA1;MAP2K1;PPP1R1A;PRKACB	alpha 1
Renal cell carcinoma	4/68	0.00983586	0.0480864	0	0	5.08523	23.5025	ARNT2;MAP2K1;TGFB2;PIK3R1	alpha 1
Cortisol synthesis and secretion	4/69	0.0103426	0.0487102	0	0	5.00674	22.8882	GNAS;PRKACB;KCNK2;AGT	alpha 1
Oxytocin signaling pathway	7/154	0.00300733	0.0300733	0	0	3.90656	22.6842	GNAO1;RGS2;MAP2K1;MEF2C;GNAS;PRKACB;RHOA	alpha 1
Circadian entrainment	5/99	0.00757644	0.0478142	0	0	4.33919	21.187	GRIA1;GNAO1;GNAS;PRKACB;GNG11	alpha 1
Melanogenesis	5/100	0.0078972	0.0478142	0	0	4.2933	20.7849	GNAO1;MAP2K1;EDNRB;GNAS;PRKACB	alpha 1
Aldosterone synthesis and secretion	5/102	0.0085668	0.0478142	0	0	4.20435	20.0121	GNAS;ATP1A2;ATP1B2;PRKACB;AGT	alpha 1
Glucagon signaling pathway	5/102	0.0085668	0.0478142	0	0	4.20435	20.0121	PYGB;LDHA;GNAS;PYGM;PRKACB	alpha 1
Chagas disease (American trypanosomiasis)	5/103	0.0089159	0.0478142	0	0	4.16123	19.6407	GNAO1;TGFB2;PPP2R2B;GNAS;PIK3R1	alpha 1
HIF-1 signaling pathway	5/104	0.00927471	0.0478142	0	0	4.11899	19.2788	MAP2K1;LDHA;FLT1;PIK3R1;GAPDH	alpha 1
Pancreatic secretion	5/105	0.00964335	0.0480864	0	0	4.07759	18.9261	GNAS;ATP1A2;ATP1B2;SLC4A4;RHOA	alpha 1
Proteoglycans in cancer	8/203	0.00373381	0.0342266	0	0	3.37151	18.8479	CD63;MAP2K1;TGFB2;CAV2;ANK2;PIK3R1;PRKACB;RHOA	alpha 1
cGMP-PKG signaling pathway	7/172	0.00550005	0.0390326	0	0	3.47719	18.0918	RGS2;MAP2K1;MEF2C;EDNRB;ATP1A2;ATP1B2;RHOA	alpha 1
Vascular smooth muscle contraction	6/140	0.0077861	0.0478142	0	0	3.66045	17.773	MAP2K1;GNAS;PRKACB;RAMP1;RHOA;AGT	alpha 1
Rap1 signaling pathway	8/209	0.00444676	0.0366238	0	0	3.26987	17.7082	GNAO1;MAP2K1;FLT1;GNAS;PIK3R1;RASGRP2;RHOA;PFN2	alpha 1
Fluid shear stress and atherosclerosis	6/143	0.00859951	0.0478142	0	0	3.57974	17.0254	MEF2C;VCAM1;CAV2;CYBA;PIK3R1;RHOA	alpha 1
MAPK signaling pathway	10/294	0.00360379	0.0342266	0	0	2.90493	16.3425	NTRK2;MEF2C;MAP2K1;TGFB2;FLT1;STMN1;MAPT;RASGRP2;PRKACB;GADD45G	alpha 1
Phospholipase D signaling pathway	6/149	0.0104063	0.0487102	0	0	3.4285	15.6523	MAP2K1;GNAS;PIK3R1;PLPP3;RHOA;AGT	alpha 1
Retrograde endocannabinoid signaling	6/150	0.0107317	0.0491868	0	0	3.40451	15.438	GRIA1;GNAO1;NDUFA13;SLC17A8;PRKACB;GNG11	alpha 1
Pathways in cancer	15/535	0.00268712	0.0300733	0	0	2.40185	14.2172	ARNT2;MAP2K1;TGFB2;PIK3R1;RASGRP2;GNG11;RHOA;AGT;GADD45G;AR;EDNRB;CXCL12;HEY2;GNAS;PRKACB	alpha 1
Ras signaling pathway	8/233	0.00839108	0.0478142	0	0	2.9175	13.9473	NTRK2;MAP2K1;FLT1;PIK3R1;RASGRP2;PRKACB;GNG11;RHOA	alpha 1
Chemokine signaling pathway	7/197	0.0111906	0.0496913	0	0	3.01581	13.5491	MAP2K1;CXCL12;PIK3R1;RASGRP2;PRKACB;GNG11;RHOA	alpha 1
Cell adhesion molecules (CAMs)	9/170	0.000206268	0.0389847	0	0	4.78475	40.605	H2-T23;VCAN;ALCAM;VCAM1;CDH2;CADM1;NRXN1;NRCAM;H2-D1	alpha 2
Amphetamine addiction	6/68	7.33545e-05	0.0145242	0	0	9.49976	90.4397	GRIA2;CAMK2D;GRIN3A;CAMK2A;FOSB;FOS	beta 1
Circadian entrainment	6/99	0.000576067	0.0380204	0	0	6.32322	47.1667	GRIA2;PER1;CAMK2D;CAMK2A;ADCY2;FOS	beta 1
Cholinergic synapse	6/113	0.00115286	0.0456532	0	0	5.49198	37.156	CAMK2D;CAMK2A;BCL2;ADCY2;PIK3R1;FOS	beta 1
cAMP signaling pathway	9/211	0.000364091	0.036045	0	0	4.40842	34.9063	GABBR2;GRIA2;CAMK2D;GRIN3A;PDE10A;CAMK2A;ADCY2;PIK3R1;FOS	beta 1
MAPK signaling pathway	10/294	0.00101742	0.0456532	0	0	3.48699	24.027	NR4A1;NTRK2;JUND;DUSP1;FGF18;FOS;DUSP8;EFNA5;MAP4K4;FGF10	beta 1
Proteoglycans in cancer	36/203	1.65518e-09	4.56829e-07	0	0	3.58801	72.5473	DDX5;CAMK2D;ITGB5;ARAF;IQGAP1;HIF1A;ACTB;ACTG1;IGF1R;SLC9A1;RRAS;CCND1;ERBB4;AKT2;GPC3;TIMP3;FLNA;FLNB;ITGAV;PRKACA;FZD1;FZD2;ARHGEF12;FZD5;PTCH1;STAT3;WNT5A;FZD8;PRKCA;VEGFA;MAPK13;COL1A1;TRP53;CD44;HBEGF;FGFR1	beta 2
Thyroid hormone signaling pathway	21/115	2.47047e-06	0.00013637	0	0	3.68371	47.5608	NOTCH2;NOTCH1;HDAC1;STAT1;DIO2;PRKCA;ATP1A1;HIF1A;ACTB;FOXO1;ACTG1;SLC9A1;KAT2B;NCOR1;CCND1;RHEB;AKT2;TRP53;ITGAV;SLC16A2;PRKACA	beta 2
Hepatocellular carcinoma	28/171	5.81008e-07	6.4878e-05	0	0	3.24013	46.5234	SMARCD3;SHC1;GSTP1;ARAF;GSTT3;MGST1;LRP5;GSTT2;GSTT1;ACTB;ACTG1;IGF1R;LRP6;CCND1;AKT2;FZD1;FZD2;FZD5;TGFB3;CSNK1A1;WNT5A;FZD8;PRKCA;SMARCA2;GSTA4;TRP53;GSTM7;NFE2L2	beta 2
Fluid shear stress and atherosclerosis	23/143	7.85235e-06	0.000309607	0	0	3.16157	37.1633	ACVR1;JUN;GSTP1;GSTT3;MGST1;PDGFA;GSTT2;GSTT1;FOS;ACTB;ACTG1;TNFRSF1A;MAPK13;VEGFA;SUMO1;GSTA4;AKT2;TRP53;ITGAV;GSTM7;MAP3K5;NFE2L2;BMPR1A	beta 2
Human papillomavirus infection	45/360	9.64962e-07	6.65824e-05	0	0	2.378	32.9381	NOTCH2;H2-T23;NOTCH1;ITGB5;HDAC1;H2-K1;H2-Q4;LAMC1;FOXO1;CCND3;CCND2;CCND1;AKT2;CREB3L2;ATP6V1H;ITGAV;HES1;ATP6V1E1;PRKACA;ATP6V1F;OASL2;FZD1;HES6;ATP6V0B;FZD2;FZD5;CSNK1A1;STAT1;WNT5A;FZD8;EIF2AK2;ISG15;TUBG1;VEGFA;TNFRSF1A;COL1A1;RHEB;COL4A4;TRP53;IRF1;COL9A1;COL4A5;TLR3;ATP6V0E;ITGA9	beta 2
Pathways in cancer	60/535	7.05196e-07	6.4878e-05	0	0	2.11297	29.9298	ARAF;LAMC1;GLI3;IGF1R;CKS1B;CCND3;CCND2;CCND1;AKT2;ITGAV;ELOC;PRKACA;RALBP1;ARHGEF12;IL15;WNT5A;PRKCA;FOS;AR;COL4A4;COL4A5;NOTCH2;CAMK2D;NOTCH1;MAX;HDAC1;GSTP1;CUL1;GSTT3;LRP5;MGST1;LPAR1;PDGFA;GSTT2;GSTT1;LPAR4;HIF1A;FOXO1;LRP6;BCL2L11;ABL1;HES1;FZD1;JUN;FZD2;FZD5;STAT1;TGFB3;PTCH1;STAT3;FZD8;VEGFA;GSTA4;TRP53;CYCS;GSTM7;FGFR2;NFE2L2;FGFR1;FGF10	beta 2
MAPK signaling pathway	37/294	7.45683e-06	0.000309607	0	0	2.38685	28.1801	MAX;SRF;ARAF;PDGFA;HSPB1;EFNA5;IGF1R;CACNG7;RRAS;ERBB4;AKT2;FLNA;FLNB;PRKACA;CACNG4;MAP3K5;JUN;JUND;TGFB3;CACNA2D2;PRKCA;FOS;DUSP8;DUSP6;DUSP7;VEGFA;TNFRSF1A;MAPK13;PPM1B;CACNB4;DDIT3;TRP53;MAPKAPK2;TAB2;FGFR2;FGFR1;FGF10	beta 2
Non-alcoholic fatty liver disease (NAFLD)	22/151	5.88815e-05	0.00203141	0	0	2.8093	27.3625	SREBF1;XBP1;JUN;NDUFA6;UQCRB;NDUFB6;NDUFA12;COX4I2;IRS2;UQCR11;COX6B2;ADIPOR1;COX7C;TNFRSF1A;SOCS3;BCL2L11;AKT2;DDIT3;NDUFS4;CYCS;NDUFV3;MAP3K5	beta 2
Breast cancer	21/147	0.000114483	0.00351081	0	0	2.74348	24.8973	NOTCH2;FZD1;JUN;NOTCH1;FZD2;FZD5;SHC1;CSNK1A1;WNT5A;ARAF;LRP5;FZD8;FOS;IGF1R;LRP6;CCND1;AKT2;TRP53;HES1;FGFR1;FGF10	beta 2
Protein export	6/28	0.00466318	0.0459656	0	0	4.45549	23.9173	SEC61A1;HSPA5;SRPR;SEC61B;SRP14;SEC11C	beta 2
Wnt signaling pathway	22/160	0.000140905	0.00388898	0	0	2.62482	23.2754	FZD1;JUN;CAMK2D;FZD2;FZD5;CSNK1A1;WNT5A;CUL1;LRP5;FZD8;PRKCA;LRP6;CCND3;CCND2;SFRP2;VANGL2;CCND1;TRP53;GPC4;PRKACA;LGR6;LGR4	beta 2
Oxidative phosphorylation	19/134	0.000262396	0.00658376	0	0	2.71644	22.3988	ATP6V0B;NDUFA6;UQCRB;NDUFB6;NDUFA12;COX17;COX4I2;UQCR11;COX6B2;ATP5F1;COX7C;ATP5G1;ATP5L;NDUFS4;ATP6V1H;NDUFV3;ATP6V1E1;ATP6V1F;ATP6V0E	beta 2
N-Glycan biosynthesis	9/50	0.00206802	0.0237822	0	0	3.59186	22.2019	DPM1;B4GALT3;MAN2A1;MGAT5;ALG5;STT3A;MGAT1;ALG1;STT3B	beta 2
AGE-RAGE signaling pathway in diabetic complications	15/101	0.000688554	0.0118776	0	0	2.86211	20.8388	EGR1;JUN;TGFB3;STAT1;STAT3;PRKCA;AGER;FOXO1;MAPK13;VEGFA;COL1A1;CCND1;AKT2;COL4A4;COL4A5	beta 2
Salmonella infection	12/78	0.00168201	0.0215638	0	0	2.9789	19.0285	TJP1;JUN;ARPC3;ARPC1B;ARPC1A;FLNA;FLNB;FOS;PFN1;ACTB;ACTG1;MAPK13	beta 2
Protein processing in endoplasmic reticulum	21/163	0.000485662	0.00983075	0	0	2.43227	18.5582	MBTPS1;XBP1;HSPA5;FBXO2;CUL1;SYVN1;EIF2AK2;CKAP4;HERPUD1;SEC61A1;LMAN1;CASP12;SELENOS;DDIT3;LMAN2;ERP29;STT3A;STT3B;SEC61B;MAP3K5;NFE2L2	beta 2
Alzheimer disease	22/175	0.000507834	0.00983075	0	0	2.36559	17.9438	APP;RTN3;NDUFA6;UQCRB;NDUFB6;NDUFA12;COX4I2;PSEN2;ADAM10;UQCR11;COX6B2;ATP5F1;COX7C;ATP5G1;TNFRSF1A;APH1A;BACE1;CASP12;NDUFS4;CYCS;NDUFV3;NAE1	beta 2
Prolactin signaling pathway	11/72	0.00273396	0.0301829	0	0	2.95269	17.4268	SOCS2;SOCS3;CCND2;CCND1;SHC1;STAT1;AKT2;IRF1;STAT3;FOS;MAPK13	beta 2
Focal adhesion	24/199	0.00053428	0.00983075	0	0	2.25754	17.0096	JUN;ITGB5;SHC1;ACTN1;PDGFA;PRKCA;LAMC1;ACTB;VEGFA;ACTG1;IGF1R;COL1A1;CCND3;CCND2;CCND1;AKT2;COL4A4;COL9A1;FLNA;COL4A5;FLNB;ITGAV;VCL;ITGA9	beta 2
Thermogenesis	27/231	0.000410563	0.00944295	0	0	2.18107	17.008	SMARCD3;UQCRB;NDUFB6;NDUFA12;COX17;COX4I2;UQCR11;COX7C;ATP5G1;ACTB;ATP5L;ACTG1;CREB3L2;PRDM16;NDUFV3;PRKACA;MAP3K5;CPT1A;NDUFA6;ACSL5;COX6B2;ATP5F1;SMARCA2;MAPK13;RHEB;NDUFS4;FGFR1	beta 2
TNF signaling pathway	15/110	0.00167634	0.0215638	0	0	2.58972	16.5513	JUN;CEBPB;IL15;DAB2IP;FOS;CFLAR;TNFRSF1A;MAPK13;SOCS3;AKT2;IRF1;CREB3L2;TAB2;JUNB;MAP3K5	beta 2
Bacterial invasion of epithelial cells	11/74	0.00340414	0.0361362	0	0	2.85865	16.245	DNM3;SEPT9;SHC1;ARPC3;ARPC1B;ARPC1A;ELMO1;ACTB;VCL;ACTG1;CD2AP	beta 2
Huntington disease	23/192	0.000758647	0.0123169	0	0	2.23903	16.0851	GPX1;NDUFA6;UQCRB;NDUFB6;NDUFA12;HDAC1;DCTN4;COX4I2;UQCR11;COX6B2;ATP5F1;COX7C;ATP5G1;TRP53;CREB3L2;NDUFS4;VDAC2;CYCS;POLR2F;NDUFV3;POLR2H;SLC25A4;POLR2L	beta 2
mTOR signaling pathway	19/154	0.00148566	0.0215638	0	0	2.31153	15.0525	FZD1;FZD2;FZD5;WNT5A;LRP5;FZD8;PRKCA;IGF1R;TNFRSF1A;LRP6;DEPTOR;RHEB;AKT2;ATP6V1H;ATP6V1E1;LAMTOR4;EIF4E;ATP6V1F;LAMTOR5	beta 2
Parkinson disease	18/144	0.00168507	0.0215638	0	0	2.34536	14.9774	GPR37;NDUFA6;UQCRB;NDUFB6;NDUFA12;COX4I2;UQCR11;COX6B2;ATP5F1;COX7C;ATP5G1;UBB;NDUFS4;VDAC2;CYCS;NDUFV3;PRKACA;SLC25A4	beta 2
Cardiac muscle contraction	11/78	0.00513698	0.0488899	0	0	2.68741	14.1661	CACNG7;CACNB4;UQCRB;COX4I2;CACNA2D2;UQCR11;ATP1A1;COX6B2;COX7C;CACNG4;SLC9A1	beta 2
Regulation of actin cytoskeleton	24/217	0.00179699	0.0215638	0	0	2.04501	12.9279	ARHGEF12;ITGB5;ACTN1;ARPC1B;ARPC1A;ARAF;LPAR1;PDGFA;LPAR4;IQGAP1;ACTB;ACTG1;SLC9A1;RRAS;ARPC3;CFL2;CFL1;ITGAV;PFN1;VCL;FGFR2;FGFR1;FGF10;ITGA9	beta 2
Epstein-Barr virus infection	25/229	0.00174968	0.0215638	0	0	2.01595	12.7979	H2-T23;HDAC1;H2-K1;H2-Q4;CCND3;CCND2;BCL2L11;CCND1;AKT2;HES1;B2M;JUN;STAT1;DDX58;STAT3;TAP2;EIF2AK2;ISG15;SAP30;TAPBP;MAPK13;TRP53;CYCS;TAB2;CD44	beta 2
Cell adhesion molecules (CAMs)	19/170	0.00456621	0.0459656	0	0	2.06484	11.1275	CNTNAP2;H2-T23;H2-K1;SDC3;H2-Q4;F11R;PTPRF;VSIR;CLDN10;CLDN3;CDH2;NRCAM;ITGAV;LRRC4C;NEO1;JAM2;MPZL1;ITGA9;JAM3	beta 2
Huntington disease	28/192	7.93221e-06	0.00199892	0	0	2.7777	32.6229	DNAH3;DNAH1;DNAH2;NDUFB5;DNAH5;DNAH6;ATP5J;CLTA;DNAH9;DNALI1;IFT57;POLR2I;PPARGC1A;DNAH12;DNAH11;DNAH10;DNAH7A;SOD2;DNAH7C;DNAH7B;SOD1;DNAIC2;PLCB3;DNAIC1;NDUFAB1;VDAC3;DNAL4;DNAL1	ependymal cells 2

## Sheet: S2G GWAS (Fig.1f)
Term	Overlap	P.value	Adjusted.P.value	Old.P.value	Old.Adjusted.P.value	Odds.Ratio	Combined.Score	Genes	cell_type
Plasma Vanadium Levels	2/5	0.00147036	0.176309	0	0	53.9645	351.97	ADGRG1;GNAS	alpha 1
Stimulant Dependence	2/5	0.00147036	0.176309	0	0	53.9645	351.97	GNAO1;NRXN1	alpha 1
Entorhinal Cortical Thickness	2/5	0.00147036	0.176309	0	0	53.9645	351.97	NCAM1;APOE	alpha 1
Pancreatic Ductal Adenocarcinoma	3/10	0.000206941	0.121008	0	0	34.8272	295.441	THRA;CAV2;AGT	alpha 1
Immunoglobulin Lambda-Like Polypeptide 1 Levels	2/6	0.00218766	0.210566	0	0	40.4713	247.884	MEF2C;AGT	alpha 1
Lamb Consumption	2/8	0.00401777	0.243816	0	0	26.9781	148.839	MEF2C;APOE	alpha 1
F-cooking Vegetables Liking (Derived Food-Liking Factor)	2/8	0.00401777	0.243816	0	0	26.9781	148.839	NCAM1;MAPT	alpha 1
DNA Methylation-Estimated Plasminogen Activator Inhibitor-1 Levels	3/15	0.000749728	0.176309	0	0	20.3107	146.152	LUZP2;MLC1;PHGDH	alpha 1
Antipsychotic Drug-Induced Weight Gain In Schizophrenia	2/9	0.00512394	0.250314	0	0	23.123	121.947	CAV2;LUZP2	alpha 1
Gluconate Levels In Elite Athletes	2/9	0.00512394	0.250314	0	0	23.123	121.947	NTRK2;LSAMP	alpha 1
Personality Dimensions	2/9	0.00512394	0.250314	0	0	23.123	121.947	NRXN1;ACSBG1	alpha 1
Prostate Cancer (Advanced)	2/10	0.00635319	0.253935	0	0	20.2316	102.347	ADGRG1;TCF4	alpha 1
Revision Surgery After Total Knee Arthroplasty	2/10	0.00635319	0.253935	0	0	20.2316	102.347	SLC6A6;SLC4A4	alpha 1
Executive Function (Trail Making Test B)	2/10	0.00635319	0.253935	0	0	20.2316	102.347	APOE;RHOA	alpha 1
Word Spelling	2/10	0.00635319	0.253935	0	0	20.2316	102.347	CCDC85A;NRXN1	alpha 1
Gut Microbiome Composition (Summer)	3/22	0.00238137	0.210566	0	0	12.8233	77.4535	PCSK2;RIT2;LSAMP	alpha 1
Asymmetrical Dimethylarginine Levels	2/12	0.00916833	0.306555	0	0	16.1836	75.9335	PYGB;DDAH1	alpha 1
Fractional Exhaled Nitric Oxide (Childhood)	2/12	0.00916833	0.306555	0	0	16.1836	75.9335	ANK2;SLC4A4	alpha 1
Cognitive Impairment Test Score	2/12	0.00916833	0.306555	0	0	16.1836	75.9335	ADGRB3;APOE	alpha 1
Post-traumatic Stress Disorder (Phenotype Risk Score)	3/23	0.0027139	0.210566	0	0	12.1815	71.9849	GPM6A;TCF4;MAPT	alpha 1
Educational Attainment (College Completion)	3/23	0.0027139	0.210566	0	0	12.1815	71.9849	GPM6A;MAPT;RHOA	alpha 1
Macular Telangiectasia Type 2	2/14	0.0124385	0.312851	0	0	13.485	59.158	PPP2R5A;PHGDH	alpha 1
Beta-endorphin Levels	3/7	5.62204e-05	0.0573607	0	0	63.0574	617.095	SIK3;APOA1;APOE	alpha 2
OTU97 8 (Ruminococcaceae) Prevalence	2/5	0.0013772	0.191529	0	0	55.8164	367.702	PREX2;KCNMA1	alpha 2
Ceramide (D18:2/20:0) Levels	2/5	0.0013772	0.191529	0	0	55.8164	367.702	CERS4;APOE	alpha 2
Stimulant Dependence	2/5	0.0013772	0.191529	0	0	55.8164	367.702	GNAO1;NRXN1	alpha 2
Sphingomyelin (D18:1/20:0, D16:1/22:0) Levels	2/5	0.0013772	0.191529	0	0	55.8164	367.702	CERS4;APOE	alpha 2
Age-related Cognitive Decline (Memory) (Slope Of Z-Scores)	3/10	0.00018772	0.0641816	0	0	36.0274	309.135	EMC10;APOE;FGF12	alpha 2
Brain Shape (Segment 2)	3/11	0.000255849	0.0641816	0	0	31.5223	260.719	CRB1;VCAN;TCF4	alpha 2
Cerebral Amyloid Angiopathy	2/6	0.0020496	0.194848	0	0	41.8602	259.119	PRR16;APOE	alpha 2
Pars Triangularis Volume	2/6	0.0020496	0.194848	0	0	41.8602	259.119	EPB41L2;SPTBN1	alpha 2
Loneliness (MTAG)	2/8	0.00376622	0.227439	0	0	27.904	155.751	EPB41L2;TCF4	alpha 2
Lamb Consumption	2/8	0.00376622	0.227439	0	0	27.904	155.751	MEF2C;APOE	alpha 2
Facial Morphology (Factor 4, Facial Height Related To Vertical Position Of Gnathion)	2/8	0.00376622	0.227439	0	0	27.904	155.751	CRB1;MEF2C	alpha 2
Coronary Artery Disease Or Ischemic Stroke	2/8	0.00376622	0.227439	0	0	27.904	155.751	PHACTR1;PLPP3	alpha 2
Gluconate Levels In Elite Athletes	2/9	0.00480441	0.244682	0	0	23.9165	127.671	NTRK2;CTSZ	alpha 2
Angioedema In Response To Angiotensin-Converting Enzyme Inhibitor And/Or Angiotensin Receptor Blocker	2/10	0.00595859	0.248686	0	0	20.9258	107.201	KCNMA1;FGF12	alpha 2
Endometriosis Or Depression (Pleiotropy)	2/11	0.00722587	0.248686	0	0	18.5998	91.6987	CRB1;KLHDC8B	alpha 2
Cognitive Performance (Attention)	2/11	0.00722587	0.248686	0	0	18.5998	91.6987	P3H2;PLIN2	alpha 2
Coronary Artery Disease Or Large Artery Stroke	2/11	0.00722587	0.248686	0	0	18.5998	91.6987	PHACTR1;PLPP3	alpha 2
Ischemic Stroke In Diabetes Mellitus	3/21	0.00188878	0.194848	0	0	14.0028	87.8234	EIF4A2;AUTS2;KCNMA1	alpha 2
Body Mass Index And Type 2 Diabetes (Pairwise)	2/12	0.00860342	0.248686	0	0	16.739	79.6038	TCF7L2;BCL2	alpha 2
Response To Statins (LDL Cholesterol Change)	2/12	0.00860342	0.248686	0	0	16.739	79.6038	EPB41L2;APOE	alpha 2
Fasting Blood Insulin (BMI Interaction)	2/12	0.00860342	0.248686	0	0	16.739	79.6038	TCF7L2;SULF1	alpha 2
Serum Immune Biomarker Levels	3/24	0.00279982	0.227439	0	0	12.0006	70.542	DDAH1;ARHGEF28;PITPNC1	alpha 2
Sphingomyeline C18:0 Levels	2/13	0.0100885	0.248686	0	0	15.2165	69.9405	CERS4;APOE	alpha 2
Cutaneous Leishmaniasis	2/13	0.0100885	0.248686	0	0	15.2165	69.9405	TCF4;CRLF3	alpha 2
Cortical Thickness (min-P)	2/14	0.0116783	0.248686	0	0	13.9477	62.0678	VCAN;COL5A2	alpha 2
Random Glucose Levels	2/14	0.0116783	0.248686	0	0	13.9477	62.0678	TCF7L2;AUTS2	alpha 2
Plasma Omega-6 Polyunsaturated Fatty Acid Levels (Adrenic Acid)	4/8	1.42859e-05	0.0155073	0	0	45.493	507.531	FADS2;REEP3;SLC1A2;SLC7A2	astrocyte
Plasma Free Amino Acid Levels (Adjusted For One Other PFAA)	3/6	0.000193304	0.0506241	0	0	45.3898	388.139	ASPG;PRODH;SLC7A2	astrocyte
F-cooking Flavour Liking (Derived Food-Liking Factor)	3/6	0.000193304	0.0506241	0	0	45.3898	388.139	GRIA1;C4B;CADM2	astrocyte
Vaginal Microbiome Relative Abundance (S Lactobacillus Jensenii)	4/9	2.52736e-05	0.0155073	0	0	36.3926	385.243	NRXN1;GPC5;FRY;MGLL	astrocyte
Postprandial Phospholipid Levels In IDL	2/5	0.0044985	0.177324	0	0	30.1898	163.146	FADS2;APOE	astrocyte
X-24870 Levels	2/5	0.0044985	0.177324	0	0	30.1898	163.146	FADS2;APOE	astrocyte
Entorhinal Cortical Thickness	2/5	0.0044985	0.177324	0	0	30.1898	163.146	NCAM1;APOE	astrocyte
Plasma Homocysteine Levels (Post-Methionine Load Test)	2/5	0.0044985	0.177324	0	0	30.1898	163.146	ALDH1L1;CBS	astrocyte
Lysoalkenylphosphatidylcholine (P-16:0) Levels	2/5	0.0044985	0.177324	0	0	30.1898	163.146	FADS2;APOE	astrocyte
Octadecanedioate Levels In Elite Athletes	2/5	0.0044985	0.177324	0	0	30.1898	163.146	LAMA2;NCAM1	astrocyte
Frozen Shoulder	2/5	0.0044985	0.177324	0	0	30.1898	163.146	MMP14;WNT7B	astrocyte
Total Lysoalkenylphosphatidylcholine Levels	2/5	0.0044985	0.177324	0	0	30.1898	163.146	FADS2;APOE	astrocyte
Total Lysophosphatidylethanolamine Levels	2/5	0.0044985	0.177324	0	0	30.1898	163.146	FADS2;APOE	astrocyte
Cholesteryl Ester (16:0) Levels	2/5	0.0044985	0.177324	0	0	30.1898	163.146	FADS2;APOE	astrocyte
Alkenylphosphatidylethanolamine (P-18:1/20:3) (B) Levels	2/5	0.0044985	0.177324	0	0	30.1898	163.146	FADS2;APOE	astrocyte
Alkylphosphatidylcholine (O-38:5) Levels	2/5	0.0044985	0.177324	0	0	30.1898	163.146	MACF1;FADS2	astrocyte
Lamb Liking	2/5	0.0044985	0.177324	0	0	30.1898	163.146	CADM2;APOE	astrocyte
Early Neurological Instability After Acute Ischemic Stroke	2/5	0.0044985	0.177324	0	0	30.1898	163.146	GRIA1;MDGA2	astrocyte
Lewy Body Disease	3/9	0.000773307	0.105603	0	0	22.6914	162.58	CTNND2;APOE;PARVB	astrocyte
Cerebral Microbleeds	2/6	0.0066511	0.177324	0	0	22.6412	113.5	APOE;SRGAP1	astrocyte
Cerebral Amyloid Angiopathy	2/6	0.0066511	0.177324	0	0	22.6412	113.5	APOE;MCC	astrocyte
Postprandial Linoleic Acid (18:2)	2/6	0.0066511	0.177324	0	0	22.6412	113.5	FADS2;APOE	astrocyte
Fasting Omega-3 Fatty Acids	2/6	0.0066511	0.177324	0	0	22.6412	113.5	FADS2;APOE	astrocyte
Pallidum Volume Change Rate X Age Interaction (1Df)	2/6	0.0066511	0.177324	0	0	22.6412	113.5	GABBR2;SORCS2	astrocyte
Economic And Political Preferences (Time)	2/6	0.0066511	0.177324	0	0	22.6412	113.5	DLGAP1;SLC13A5	astrocyte
Cannabis Use	2/6	0.0066511	0.177324	0	0	22.6412	113.5	CADM2;NCAM1	astrocyte
Asparagine Levels	2/6	0.0066511	0.177324	0	0	22.6412	113.5	ASPG;ASRGL1	astrocyte
IDP dMRI ProbtrackX ICVF Cst L	2/6	0.0066511	0.177324	0	0	22.6412	113.5	BCAN;SCFD2	astrocyte
Dehydrocholesteryl Ester (18:2) Levels	2/6	0.0066511	0.177324	0	0	22.6412	113.5	FADS2;APOE	astrocyte
Phosphatidylcholine (16:1 18:2) Levels	2/6	0.0066511	0.177324	0	0	22.6412	113.5	FADS2;APOE	astrocyte
Alkenylphosphatidylcholine (P-38:5) (B) Levels	2/6	0.0066511	0.177324	0	0	22.6412	113.5	FADS2;APOE	astrocyte
Alkenylphosphatidylcholine (P-18:0/22:5) Levels	2/6	0.0066511	0.177324	0	0	22.6412	113.5	FADS2;APOE	astrocyte
F-fatty Food Liking (Derived Food-Liking Factor)	2/6	0.0066511	0.177324	0	0	22.6412	113.5	CADM2;APOE	astrocyte
Plasma Free Amino Acid Levels (Adjusted For Twenty Other PFAAs)	4/18	0.000525572	0.0952903	0	0	12.9914	98.0981	PHKG1;ASPG;PRODH;SLC7A2	astrocyte
Serum Folate Levels	3/12	0.00192941	0.172099	0	0	15.1253	94.5412	GM2A;ASIC2;TUBA4A	astrocyte
Vaginal Microbiome MetaCyc Pathway (PWY-5180|toluene Degradation I (Aerobic) (Via O-Cresol))	4/19	0.000654386	0.105603	0	0	12.1247	88.8957	PPP3CA;CPE;SLC6A1;LRP1B	astrocyte
Liver Proton Density Fat Fraction	2/7	0.00917842	0.177324	0	0	18.112	84.9618	GPAM;APOE	astrocyte
IDP dMRI TBSS ICVF Superior Longitudinal Fasciculus L	2/7	0.00917842	0.177324	0	0	18.112	84.9618	BCAN;SCFD2	astrocyte
Fasting Linoleic Acid (18:2)	2/7	0.00917842	0.177324	0	0	18.112	84.9618	FADS2;APOE	astrocyte
1-(1-enyl-palmitoyl)-2-arachidonoyl-GPC (P-16:0/20:4) Levels In Elite Athletes	2/7	0.00917842	0.177324	0	0	18.112	84.9618	FADS2;MGLL	astrocyte
Response To Treatment In Irritable Bowel Syndrome (Symptom Severity)	2/7	0.00917842	0.177324	0	0	18.112	84.9618	SCFD2;CTNND2	astrocyte
Vigorous Physical Activity	2/7	0.00917842	0.177324	0	0	18.112	84.9618	CADM2;APOE	astrocyte
Cerebellum White Matter Volume	2/7	0.00917842	0.177324	0	0	18.112	84.9618	SGIP1;LRP1B	astrocyte
Response To Vitamin E Supplementation	2/7	0.00917842	0.177324	0	0	18.112	84.9618	GPR162;SLC6A1	astrocyte
Response To Antipsychotic Treatment In Schizophrenia	2/7	0.00917842	0.177324	0	0	18.112	84.9618	MEGF10;TNIK	astrocyte
QT Interval In Tripanosoma Cruzi Seropositivity	2/7	0.00917842	0.177324	0	0	18.112	84.9618	CHL1;ASIC2	astrocyte
1-stearoyl-2-linoleoyl-GPE (18:0/18:2) Levels	2/7	0.00917842	0.177324	0	0	18.112	84.9618	FADS2;APOE	astrocyte
IDP dMRI TBSS ICVF Genu Of Corpus Callosum	2/7	0.00917842	0.177324	0	0	18.112	84.9618	BCAN;SCFD2	astrocyte
IDP dMRI TBSS ICVF Body Of Corpus Callosum	2/7	0.00917842	0.177324	0	0	18.112	84.9618	BCAN;SCFD2	astrocyte
Total Cholesteryl Ester Levels	2/7	0.00917842	0.177324	0	0	18.112	84.9618	FADS2;APOE	astrocyte
Alkenylphosphatidylcholine (P-17:0/20:4) (A) Levels	2/7	0.00917842	0.177324	0	0	18.112	84.9618	FADS2;APOE	astrocyte
Alkenylphosphatidylcholine (P-17:0/20:4) (B) Levels	2/7	0.00917842	0.177324	0	0	18.112	84.9618	FADS2;APOE	astrocyte
F-savour/caloric Food Liking (Derived Food-Liking Factor)	2/7	0.00917842	0.177324	0	0	18.112	84.9618	CADM2;APOE	astrocyte
Liver Liking	2/7	0.00917842	0.177324	0	0	18.112	84.9618	CADM2;APOE	astrocyte
Macular Telangiectasia Type 2	3/14	0.00309097	0.177324	0	0	12.374	71.5125	REEP3;SLC1A4;PHGDH	astrocyte
Temperament	3/14	0.00309097	0.177324	0	0	12.374	71.5125	CADM2;NRXN1;APBA2	astrocyte
C-reactive Protein Levels Or LDL-cholesterol Levels (Pleiotropy)	3/14	0.00309097	0.177324	0	0	12.374	71.5125	FADS2;NCAN;ST3GAL4	astrocyte
Caudate Volume Change Rate X Age Interaction (1Df)	2/6	0.00155591	0.311927	0	0	48.2659	312.072	NRXN1;NOL4	beta 1
Milky Sweets Liking	2/7	0.00216344	0.311927	0	0	38.6107	236.918	SIX3;PAM	beta 1
vWF And FVIII Levels	2/9	0.00365847	0.311927	0	0	27.5763	154.723	LBH;CDH2	beta 1
RBC Levels Of 15-HETE	2/9	0.00365847	0.311927	0	0	27.5763	154.723	MEG3;PCDH11X	beta 1
Plasma Anastrozole Concentration In Anastrozole-Treated Estrogen Receptor Positive Breast Cancer	2/11	0.00551368	0.311927	0	0	21.4461	111.531	SVIL;GALNT17	beta 1
Glaucoma (High Intraocular Pressure)	2/12	0.00657154	0.311927	0	0	19.3005	96.9851	SIX6;GAS7	beta 1
Refractive Error (Autorefraction Measured)	2/13	0.00771373	0.311927	0	0	17.545	85.3521	LRRC4C;PRSS56	beta 1
Vaginal Microbiome Relative Abundance (S Gardnerella Vaginalis)	4/6	0.000152634	0.280494	0	0	32.6516	286.925	CYCS;HMCN1;IFIT1;LIPA	beta 2
Vaginal Microbiome MetaCyc Pathway (RUMP-PWY|formaldehyde Oxidation I)	3/5	0.00177239	0.372704	0	0	24.4675	155.012	HMCN1;IFIT1;LIPA	beta 2
Vaginal Microbiome MetaCyc Pathway (NONOXIPENT-PWY|pentose Phosphate Pathway (Non-Oxidative Branch))	3/5	0.00177239	0.372704	0	0	24.4675	155.012	IFIT1;LIPA;IFIT3	beta 2
Spatial Memory	4/9	0.0011136	0.372704	0	0	13.0586	88.8004	TSHZ2;NFKBIZ;HIVEP3;PDGFRL	beta 2
Malignant Lymphoma (Non-Hodgkin Lymphoma, Multiple Myeloma, Or Hodgkin Lymphoma)	3/7	0.00568145	0.540405	0	0	12.2325	63.2486	GRAMD1B;BCL2L11;QPCT	beta 2
Myocardial Fractal Dimension (Slice 3)	3/7	0.00568145	0.540405	0	0	12.2325	63.2486	SIPA1L1;SYN3;PDZRN3	beta 2
Medium Chain Acylcarnitines Levels (Additive Genetic Model)	3/7	0.00568145	0.540405	0	0	12.2325	63.2486	SLC35B1;CACNA2D2;LIN7A	beta 2
Milky Sweets Liking	3/7	0.00568145	0.540405	0	0	12.2325	63.2486	NEBL;SIX3;PAM	beta 2
Advanced Glycation End-Product Levels	3/8	0.00870132	0.560068	0	0	9.78545	46.4249	ISCA2;PALLD;AGER	beta 2
QT Interval (Drug Interaction)	3/8	0.00870132	0.560068	0	0	9.78545	46.4249	ADAMTSL1;CNTNAP2;CCND2	beta 2
Congenital Solitary Functioning Kidney	4/12	0.00380319	0.540405	0	0	8.16031	45.4686	HOMER1;TSHZ2;PFDN1;SYN3	beta 2
Corneal Structure	6/22	0.00124332	0.372704	0	0	6.12826	40.9979	TJP1;CHSY1;TMEM248;FNDC3B;LPAR1;ARID5B	beta 2
Multiple Myeloma And Monoclonal Gammopathy	3/6	0.00341741	0.892203	0	0	16.266	92.3724	DNAH11;LRRC34;ULK4	ependymal cells 1
Vaginal Microbiome MetaCyc Pathway (METH-ACETATE-PWY|methanogenesis From Acetate)	6/17	0.000268423	0.618446	0	0	8.89162	73.1153	WWTR1;DBNDD1;RBFOX1;LDB2;HMGB1;CD55	ependymal cells 1
COVID-19 (Severe Vs Population) X Cardiometabolic Health Status Interaction	3/8	0.00876409	0.892203	0	0	9.75855	46.2272	RBFOX1;FAM81A;GALK2	ependymal cells 1
Dilated Cardiomyopathy	3/8	0.00876409	0.892203	0	0	9.75855	46.2272	FHOD3;NMB;FLNC	ependymal cells 1
Preschool Internalizing Problems	3/8	0.00876409	0.892203	0	0	9.75855	46.2272	PCSK2;TENM3;G3BP1	ependymal cells 1
Vaginal Microbiome MetaCyc Pathway (GLUCOSE1PMETAB-PWY|glucose And Glucose-1-Phosphate Degradation)	3/8	0.00876409	0.892203	0	0	9.75855	46.2272	RBFOX1;CEP164;KAZN	ependymal cells 1
Multiple Myeloma And Monoclonal Gammopathy	3/6	0.00353685	0.930928	0	0	16.0597	90.6494	DNAH11;LRRC34;ULK4	ependymal cells 2
Blood Pressure (Pleiotropy Model 2 SBP Adjusted For Estimated Causal Effects X DBP)	29/285	0.002865	0.930928	0	0	1.83553	10.7474	SLC45A4;CCDC122;RYR2;CASZ1;DNAH2;ULK4;CEP164;MYL12A;ODF2L;CALD1;RUVBL1;CCDC30;GPR135;RALGPS2;CARMIL1;SLC35E3;SREK1IP1;VWA3B;GAPVD1;AIG1;CDK6;PTK7;CROCC;SYT10;NEK10;CASQ2;CEP83;RGS12;TRIM33	ependymal cells 2

## Sheet: S2H Feature lists (SuppFig.5)
Gene_Name	p_val	p_val_adj	avg_log2FC	pct.1	pct.2	diff (pct.1/pct.2)	Cluster	Condition
1110004E09Rik	4.80612e-07	0.0075855	-0.306252	0.571	0.68	0.839706	alpha 1	fed
1500009L16Rik	2.11425e-08	0.000333692	0.272573	0.378	0.224	1.6875	alpha 1	fed
1500015O10Rik	3.20941e-30	5.06542e-26	-1.18643	0.175	0.567	0.308642	alpha 1	fed
1700001C02Rik	7.41852e-11	1.17086e-06	-0.949084	0.207	0.365	0.567123	alpha 1	fed
1700001L19Rik	1.93014e-13	3.04634e-09	-0.578218	0.167	0.384	0.434896	alpha 1	fed
1700003F12Rik	2.57502e-18	4.06415e-14	-0.577968	0.055	0.308	0.178571	alpha 1	fed
1700007G11Rik	9.34529e-08	0.00147497	-0.588127	0.287	0.428	0.670561	alpha 1	fed
1700012B09Rik	6.85642e-12	1.08215e-07	-1.06449	0.324	0.478	0.677824	alpha 1	fed
1700024G13Rik	5.99965e-16	9.46925e-12	-1.12242	0.135	0.357	0.378151	alpha 1	fed
1700063D05Rik	3.05795e-08	0.000482636	-0.290506	0.076	0.224	0.339286	alpha 1	fed
2310022B05Rik	1.807e-19	2.852e-15	0.468567	0.578	0.313	1.84665	alpha 1	fed
2700046G09Rik	8.95647e-09	0.00014136	-0.334256	0.171	0.336	0.508929	alpha 1	fed
2810459M11Rik	2.6652e-17	4.20649e-13	0.380989	0.338	0.129	2.62016	alpha 1	fed
4930447C04Rik	3.84338e-10	6.066e-06	-0.282277	0.018	0.162	0.111111	alpha 1	fed
4931406C07Rik	3.44535e-14	5.43779e-10	-0.371667	0.167	0.42	0.397619	alpha 1	fed
6030419C18Rik	1.49203e-20	2.35488e-16	0.283486	0.142	0.018	7.88889	alpha 1	fed
6820408C15Rik	4.12917e-07	0.00651707	-0.287261	0.113	0.25	0.452	alpha 1	fed
A2m	3.77679e-20	5.9609e-16	-1.15895	0.015	0.272	0.0551471	alpha 1	fed
Abca1	2.95073e-16	4.65713e-12	-0.480299	0.215	0.478	0.449791	alpha 1	fed
Abca8a	4.995e-13	7.88361e-09	-0.510641	0.018	0.195	0.0923077	alpha 1	fed
Ablim1	5.28172e-12	8.33614e-08	-0.463059	0.171	0.377	0.453581	alpha 1	fed
Acsbg1	3.23244e-26	5.10176e-22	0.384515	0.385	0.115	3.34783	alpha 1	fed
Actn1	2.72988e-08	0.000430857	-0.326814	0.211	0.384	0.549479	alpha 1	fed
Acvr1	3.00008e-11	4.73503e-07	-0.281788	0.058	0.235	0.246809	alpha 1	fed
Acyp1	6.24398e-13	9.85487e-09	-0.332035	0.276	0.514	0.536965	alpha 1	fed
Adgrb3	9.23501e-08	0.00145756	0.27153	0.269	0.14	1.92143	alpha 1	fed
Adgrg1	1.9494e-20	3.07674e-16	0.420504	0.495	0.224	2.20982	alpha 1	fed
Adm	3.60998e-18	5.69763e-14	-0.866104	0.015	0.249	0.060241	alpha 1	fed
Adora2b	8.27829e-13	1.30656e-08	-0.286322	0.011	0.182	0.0604396	alpha 1	fed
Adss	9.95183e-10	1.5707e-05	-0.306278	0.229	0.427	0.5363	alpha 1	fed
Aebp1	7.31591e-16	1.15467e-11	-0.718877	0.124	0.367	0.337875	alpha 1	fed
Agt	7.71487e-53	1.21764e-48	0.470302	0.433	0.07	6.18571	alpha 1	fed
Ahsa1	1.91211e-07	0.00301789	-0.279564	0.567	0.719	0.788595	alpha 1	fed
Aldoa-ENSMUSG00000030695	2.08318e-19	3.28788e-15	0.398968	0.989	0.978	1.01125	alpha 1	fed
Aldoc	7.19098e-12	1.13495e-07	0.358827	0.927	0.724	1.28039	alpha 1	fed
Amotl2	1.39417e-11	2.20043e-07	-0.389454	0.258	0.487	0.529774	alpha 1	fed
Ank2	7.63943e-08	0.00120573	0.384066	0.785	0.642	1.22274	alpha 1	fed
Ankrd44	3.00822e-13	4.74788e-09	-0.37432	0.062	0.263	0.235741	alpha 1	fed
Ankrd66	4.88352e-11	7.70767e-07	-0.372419	0.087	0.275	0.316364	alpha 1	fed
Antxr1	4.29044e-15	6.7716e-11	-0.572062	0.385	0.618	0.622977	alpha 1	fed
Antxr2	1.2577e-11	1.98502e-07	-0.259417	0.015	0.173	0.0867052	alpha 1	fed
Anxa1	1.46927e-09	2.31894e-05	0.435712	0.48	0.298	1.61074	alpha 1	fed
Anxa11	7.6639e-12	1.20959e-07	-0.454789	0.244	0.452	0.539823	alpha 1	fed
Anxa2	1.82084e-27	2.87383e-23	-0.652557	0.705	0.899	0.784205	alpha 1	fed
Ap3m1	4.55109e-09	7.18298e-05	-0.350384	0.138	0.307	0.449511	alpha 1	fed
Apobec2	3.19619e-16	5.04454e-12	0.370856	0.324	0.121	2.67769	alpha 1	fed
Apoe	1.66203e-24	2.62318e-20	0.574649	1	1	1	alpha 1	fed
Ar	2.80779e-07	0.00443153	0.298088	0.247	0.131	1.8855	alpha 1	fed
Arap2	3.88873e-10	6.13758e-06	0.415932	0.615	0.456	1.34868	alpha 1	fed
Arhgap18	2.18041e-11	3.44134e-07	-0.3275	0.051	0.226	0.225664	alpha 1	fed
Arl4c	4.3968e-12	6.93946e-08	-0.366001	0.24	0.464	0.517241	alpha 1	fed
Arnt2	2.96798e-10	4.68436e-06	0.250089	0.295	0.14	2.10714	alpha 1	fed
Arvcf	3.03e-07	0.00478225	-0.268724	0.185	0.338	0.547337	alpha 1	fed
Asap1	3.75839e-07	0.00593187	-0.271014	0.36	0.532	0.676692	alpha 1	fed
Ascc1	4.54623e-15	7.17531e-11	-1.36249	0.247	0.453	0.545254	alpha 1	fed
[truncated: 25,440 more rows]

## Sheet: S2I Shared features (SuppFig.5)
Common_features (Number)	Fed_B2	F12_B2	F24_B2	Integrated_B2	Fed_B1	F12_B1	F24_B1	Integrated_B1	Fed_A2	F12_A2	F24_A2.1	F24_A2.2	Integrated_A2	Fed_A1	F12_A1.1	F12_A1.2	F24_A1.1	F24_A1.2	Integrated_A1.1	Integrated_A1.2	Fed_Ep1	F12_Ep1	F24_Ep1.1	F24_Ep1.2	F24_Ep1.3	Integrated_Ep1	Fed_Ep2	F12_Ep2	F24_Ep2	Integrated_Ep2
[truncated: 92 more rows]
