# Supplementary material for: Fasting induces metabolic switches and spatial redistributions of lipid processing and neuronal interactions in tanycytes
Source: Nat Commun. 2024 Aug 4;15:6604. doi: 10.1038/s41467-024-50913-w (PMC11298547; doi:10.1038/s41467-024-50913-w)
Supplement: Supplementary file 6 — Supplementary Data 3 [file 41467_2024_50913_MOESM6_ESM.xlsx]

## Sheet: S3A Class. (Fig.2d+Supp5)
Gene	Classification	Condition
Fcgr2b	a1	Fed
Mafb	a1	Fed
Eef1a2	a1	Fed
Sel1l3	a1	Fed
Chl1	a1	Fed
Gsg1l	a1	Fed
Slc17a8	a1	Fed
Scrg1	a1	Fed
Agt	a1	Fed
Gjb6	a1	Fed
Wdr72	a1	Fed
Vwc2	a1	Fed
Gfap	a1	Fed
Ntsr2	a1	Fed
Kcnk10	a1	Fed
2810459M11Rik	a1_a2	Fed
Slc1a2	a1_a2	Fed
Slc7a11	a1_a2	Fed
Phgdh	a1_a2	Fed
Ddah1	a1_a2	Fed
Cyp2j9	a1_a2	Fed
Plpp3	a1_a2	Fed
Stmn1	a1_a2	Fed
Flt1	a1_a2	Fed
Asb4	a1_a2	Fed
Luzp2	a1_a2	Fed
Nr2e1	a1_a2	Fed
Necab2	a1_a2	Fed
Kcnma1	a1_a2	Fed
Acsbg1	a1_a2	Fed
Sez6	a1_a2	Fed
Inhba	a1_a2	Fed
Tubb2b	a1_a2	Fed
Itga1	a1_a2	Fed
Cntn1	a1_a2	Fed
Cadm2	a1_a2	Fed
Cpne5	a1_a2	Fed
Kcnn2	a1_a2	Fed
Rgs20	a1_a2_b1	Fed
Rftn2	a1_a2_b1	Fed
Nrp2	a1_a2_b1	Fed
Bcl2	a1_a2_b1	Fed
Astn1	a1_a2_b1	Fed
Prrx1	a1_a2_b1	Fed
Pea15a	a1_a2_b1	Fed
Atp1a2	a1_a2_b1	Fed
Scg5	a1_a2_b1	Fed
Cst3	a1_a2_b1	Fed
Nnat	a1_a2_b1	Fed
Nkain4	a1_a2_b1	Fed
Stmn3	a1_a2_b1	Fed
Pcsk1n	a1_a2_b1	Fed
Tspan7	a1_a2_b1	Fed
Pgrmc1	a1_a2_b1	Fed
Gpr50	a1_a2_b1	Fed
Bex2	a1_a2_b1	Fed
Bex4	a1_a2_b1	Fed
Kcne1l	a1_a2_b1	Fed
Pak3	a1_a2_b1	Fed
Gpm6b	a1_a2_b1	Fed
Gm3764	a1_a2_b1	Fed
S100a1	a1_a2_b1	Fed
S100a13	a1_a2_b1	Fed
S100a6	a1_a2_b1	Fed
Vcam1	a1_a2_b1	Fed
Ank2	a1_a2_b1	Fed
E130114P18Rik	a1_a2_b1	Fed
Fgl2	a1_a2_b1	Fed
Nsg1	a1_a2_b1	Fed
Slit2	a1_a2_b1	Fed
Arap2	a1_a2_b1	Fed
Asphd2	a1_a2_b1	Fed
Sfxn5	a1_a2_b1	Fed
Slc6a11	a1_a2_b1	Fed
Ttyh1	a1_a2_b1	Fed
Apoe	a1_a2_b1	Fed
Mfge8	a1_a2_b1	Fed
Crym	a1_a2_b1	Fed
Rspo3	a1_a2_b1	Fed
Slc35f1	a1_a2_b1	Fed
Pkib	a1_a2_b1	Fed
Gm31592	a1_a2_b1	Fed
Cd63	a1_a2_b1	Fed
C130073E24Rik	a1_a2_b1	Fed
Gnao1	a1_a2_b1	Fed
Cyba	a1_a2_b1	Fed
Fam107a	a1_a2_b1	Fed
Itm2b	a1_a2_b1	Fed
AI593442	a1_a2_b1	Fed
Cspg5	a1_a2_b1	Fed
Ccdc85a	a1_a2_b1	Fed
Atp1b2	a1_a2_b1	Fed
Mapt	a1_a2_b1	Fed
Pitpnc1	a1_a2_b1	Fed
Ntrk2	a1_a2_b1	Fed
Mef2c	a1_a2_b1	Fed
Galnt16	a1_a2_b1	Fed
Basp1	a1_a2_b1	Fed
Nell2	a1_a2_b1	Fed
Fgf12	a1_a2_b1	Fed
Lsamp	a1_a2_b1	Fed
Pdzph1	a1_a2_b1	Fed
Dlgap1	a1_a2_b1	Fed
Nrxn1	a1_a2_b1	Fed
Dtna	a1_a2_b1	Fed
Rasgrp2	a1_a2_b1	Fed
Slc3a2	a1_a2_b1	Fed
Rorb	a1_a2_b1	Fed
Col6a3	a2	Fed
Sema3a	a2	Fed
Pcp4	a2	Fed
Adam23	a2_b1	Fed
Grpr	a2_b1	Fed
Trbc2	a2_b1	Fed
Ephb1	a2_b1	Fed
Vcan	a2_b1	Fed
Arhgef28	a2_b1	Fed
P3h2	a2_b1	Fed
Prr16	a2_b1	Fed
Cnih2	a2_b1	Fed
Ogfrl1	a2_b1_b2	Fed
B3gat2	a2_b1_b2	Fed
Unc50	a2_b1_b2	Fed
Casp8	a2_b1_b2	Fed
Fzd5	a2_b1_b2	Fed
Map2	a2_b1_b2	Fed
Epha4	a2_b1_b2	Fed
Pam	a2_b1_b2	Fed
Clasp1	a2_b1_b2	Fed
Mgat5	a2_b1_b2	Fed
Lgr6	a2_b1_b2	Fed
Xpr1	a2_b1_b2	Fed
Prdx6	a2_b1_b2	Fed
Sft2d2	a2_b1_b2	Fed
Celf2	a2_b1_b2	Fed
Ptgds	a2_b1_b2	Fed
Edf1	a2_b1_b2	Fed
Bmyc	a2_b1_b2	Fed
Fam69b	a2_b1_b2	Fed
1110008P14Rik	a2_b1_b2	Fed
Lhx2	a2_b1_b2	Fed
Kif5c	a2_b1_b2	Fed
Cd302	a2_b1_b2	Fed
Chn1	a2_b1_b2	Fed
Frzb	a2_b1_b2	Fed
Mdk	a2_b1_b2	Fed
Lrrc4c	a2_b1_b2	Fed
Cd44	a2_b1_b2	Fed
Rcn1	a2_b1_b2	Fed
Mpped2	a2_b1_b2	Fed
B2m	a2_b1_b2	Fed
Cds2	a2_b1_b2	Fed
Nkx2-4	a2_b1_b2	Fed
1700003F12Rik	a2_b1_b2	Fed
Slc35c2	a2_b1_b2	Fed
Gpc3	a2_b1_b2	Fed
Pls3	a2_b1_b2	Fed
Efnb1	a2_b1_b2	Fed
Slc16a2	a2_b1_b2	Fed
Pcdh11x	a2_b1_b2	Fed
Armcx6	a2_b1_b2	Fed
Tceal5	a2_b1_b2	Fed
Bex1	a2_b1_b2	Fed
Usp51	a2_b1_b2	Fed
Mageh1	a2_b1_b2	Fed
Pag1	a2_b1_b2	Fed
Fndc3b	a2_b1_b2	Fed
Tiparp	a2_b1_b2	Fed
Rbm46	a2_b1_b2	Fed
Bcan	a2_b1_b2	Fed
Cks1b	a2_b1_b2	Fed
Cers2	a2_b1_b2	Fed
Rhoc	a2_b1_b2	Fed
Gstm7	a2_b1_b2	Fed
Col11a1	a2_b1_b2	Fed
Camk2d	a2_b1_b2	Fed
Enho	a2_b1_b2	Fed
Hivep3	a2_b1_b2	Fed
Ncdn	a2_b1_b2	Fed
Marcksl1	a2_b1_b2	Fed
Myom3	a2_b1_b2	Fed
Mfap2	a2_b1_b2	Fed
Efhd2	a2_b1_b2	Fed
Pdpn	a2_b1_b2	Fed
Fbxo2	a2_b1_b2	Fed
Ctnnbip1	a2_b1_b2	Fed
Prdm16	a2_b1_b2	Fed
Smarcd3	a2_b1_b2	Fed
Galnt11	a2_b1_b2	Fed
Tbx3	a2_b1_b2	Fed
Erp29	a2_b1_b2	Fed
Aldh2	a2_b1_b2	Fed
Orai1	a2_b1_b2	Fed
Arpc1b	a2_b1_b2	Fed
Mest	a2_b1_b2	Fed
Ptn	a2_b1_b2	Fed
Tmem176b	a2_b1_b2	Fed
Pdzrn3	a2_b1_b2	Fed
Gt(ROSA)26Sor	a2_b1_b2	Fed
Lmo3	a2_b1_b2	Fed
Ccdc106	a2_b1_b2	Fed
Peg3	a2_b1_b2	Fed
Pafah1b3	a2_b1_b2	Fed
Rcn3	a2_b1_b2	Fed
Ftl1	a2_b1_b2	Fed
Zfand6	a2_b1_b2	Fed
Ndufc2	a2_b1_b2	Fed
Thrsp	a2_b1_b2	Fed
Kctd14	a2_b1_b2	Fed
Aamdc	a2_b1_b2	Fed
Spon1	a2_b1_b2	Fed
Gamt	a2_b1_b2	Fed
Mrpl54	a2_b1_b2	Fed
Plxnc1	a2_b1_b2	Fed
Btg1	a2_b1_b2	Fed
Sorbs2	a2_b1_b2	Fed
Inpp4b	a2_b1_b2	Fed
Il15	a2_b1_b2	Fed
Herpud1	a2_b1_b2	Fed
Tomm20	a2_b1_b2	Fed
Smim4	a2_b1_b2	Fed
Nt5dc2	a2_b1_b2	Fed
Psme1	a2_b1_b2	Fed
Emc9	a2_b1_b2	Fed
Ctsb	a2_b1_b2	Fed
Pcdh9	a2_b1_b2	Fed
CT025619.1	a2_b1_b2	Fed
Trappc4	a2_b1_b2	Fed
Sik3	a2_b1_b2	Fed
Timm8b	a2_b1_b2	Fed
Islr	a2_b1_b2	Fed
Slc35g2	a2_b1_b2	Fed
Ccdc12	a2_b1_b2	Fed
Rnf215	a2_b1_b2	Fed
Tbc1d10a	a2_b1_b2	Fed
Gatsl3	a2_b1_b2	Fed
Acyp2	a2_b1_b2	Fed
Rnf145	a2_b1_b2	Fed
Col23a1	a2_b1_b2	Fed
Chd3	a2_b1_b2	Fed
6330403K07Rik	a2_b1_b2	Fed
Aldoc	a2_b1_b2	Fed
Hlf	a2_b1_b2	Fed
Ifi35	a2_b1_b2	Fed
Prkca	a2_b1_b2	Fed
Gli3	a2_b1_b2	Fed
Phactr1	a2_b1_b2	Fed
Adcy2	a2_b1_b2	Fed
Ssbp2	a2_b1_b2	Fed
Map1b	a2_b1_b2	Fed
Fgf10	a2_b1_b2	Fed
Dgkb	a2_b1_b2	Fed
Lrrn3	a2_b1_b2	Fed
Nrcam	a2_b1_b2	Fed
Erg28	a2_b1_b2	Fed
Ifi27	a2_b1_b2	Fed
Ifi27l2a	a2_b1_b2	Fed
Meg3	a2_b1_b2	Fed
Slc1a3	a2_b1_b2	Fed
Sub1	a2_b1_b2	Fed
Fbxl7	a2_b1_b2	Fed
Cpq	a2_b1_b2	Fed
Deptor	a2_b1_b2	Fed
Asap1	a2_b1_b2	Fed
Pmm1	a2_b1_b2	Fed
Scube1	a2_b1_b2	Fed
Ubald1	a2_b1_b2	Fed
Cebpd	a2_b1_b2	Fed
Hes1	a2_b1_b2	Fed
Itgb5	a2_b1_b2	Fed
Arhgap31	a2_b1_b2	Fed
Lix1	a2_b1_b2	Fed
Flywch2	a2_b1_b2	Fed
Uqcc2	a2_b1_b2	Fed
Mtch1	a2_b1_b2	Fed
Psmb8	a2_b1_b2	Fed
H2-T23	a2_b1_b2	Fed
Efna5	a2_b1_b2	Fed
Six3	a2_b1_b2	Fed
Cdh2	a2_b1_b2	Fed
Rax	a2_b1_b2	Fed
Lman1	a2_b1_b2	Fed
As3mt	a2_b1_b2	Fed
Sorcs3	a2_b1_b2	Fed
Tcf7l2	a2_b1_b2	Fed
mt-Nd1	a2_b1_b2	Fed
mt-Co2	a2_b1_b2	Fed
mt-Co3	a2_b1_b2	Fed
mt-Cytb	a2_b1_b2	Fed
Hes6	b1_b2	Fed
Cdh19	b1_b2	Fed
Hmcn1	b1_b2	Fed
Pld5	b1_b2	Fed
Zdhhc12	b1_b2	Fed
Slc25a25	b1_b2	Fed
Scn9a	b1_b2	Fed
Zdhhc5	b1_b2	Fed
Lgr4	b1_b2	Fed
Bcl2l11	b1_b2	Fed
Snhg11	b1_b2	Fed
Cited1	b1_b2	Fed
Fndc3c1	b1_b2	Fed
Lpar4	b1_b2	Fed
Il1rapl2	b1_b2	Fed
Lrat	b1_b2	Fed
Col25a1	b1_b2	Fed
Penk	b1_b2	Fed
Cntfr	b1_b2	Fed
Reck	b1_b2	Fed
Tmeff1	b1_b2	Fed
Tmem245	b1_b2	Fed
Col27a1	b1_b2	Fed
Grik3	b1_b2	Fed
Ece1	b1_b2	Fed
Pla2g5	b1_b2	Fed
Nsun7	b1_b2	Fed
Antxr2	b1_b2	Fed
Gbp9	b1_b2	Fed
Lrrc8d	b1_b2	Fed
Fgfrl1	b1_b2	Fed
Tmem132c	b1_b2	Fed
Tmem176a	b1_b2	Fed
Vamp5	b1_b2	Fed
Antxr1	b1_b2	Fed
A2m	b1_b2	Fed
P3h3	b1_b2	Fed
Kcnc3	b1_b2	Fed
Fah	b1_b2	Fed
Abracl	b1_b2	Fed
Map3k5	b1_b2	Fed
Pde7b	b1_b2	Fed
Vsir	b1_b2	Fed
Elk3	b1_b2	Fed
Dusp6	b1_b2	Fed
Trhde	b1_b2	Fed
Fgfr1	b1_b2	Fed
Tll1	b1_b2	Fed
Maf	b1_b2	Fed
Zfp503	b1_b2	Fed
Dock5	b1_b2	Fed
Klf12	b1_b2	Fed
Cldn10	b1_b2	Fed
Ggact	b1_b2	Fed
Fat3	b1_b2	Fed
Gramd1b	b1_b2	Fed
1700063D05Rik	b1_b2	Fed
Ooep	b1_b2	Fed
Itga9	b1_b2	Fed
Spred2	b1_b2	Fed
4933415A04Rik	b1_b2	Fed
Gas7	b1_b2	Fed
Cxcl16	b1_b2	Fed
Spag5	b1_b2	Fed
Tbx2	b1_b2	Fed
Ppp1r1b	b1_b2	Fed
Igfbp4	b1_b2	Fed
Mrc2	b1_b2	Fed
Elmo1	b1_b2	Fed
Nfil3	b1_b2	Fed
Ptch1	b1_b2	Fed
Ftl1-ps1	b1_b2	Fed
Hpcal1	b1_b2	Fed
Etv1	b1_b2	Fed
Nkx2-1	b1_b2	Fed
4930447C04Rik	b1_b2	Fed
Six6	b1_b2	Fed
Tgfb3	b1_b2	Fed
Sptlc2	b1_b2	Fed
Dio2	b1_b2	Fed
Begain	b1_b2	Fed
Dlk1	b1_b2	Fed
B830012L14Rik	b1_b2	Fed
Mirg	b1_b2	Fed
Baalc	b1_b2	Fed
Cthrc1	b1_b2	Fed
Tmem184b	b1_b2	Fed
Syngr1	b1_b2	Fed
Fstl1	b1_b2	Fed
N6amt1	b1_b2	Fed
Fkbp5	b1_b2	Fed
Psmb9	b1_b2	Fed
Qpct	b1_b2	Fed
Cyp1b1	b1_b2	Fed
Garem1	b1_b2	Fed
Arhgap26	b1_b2	Fed
Smim3	b1_b2	Fed
Trpm3	b1_b2	Fed
Abca8a	b2	Fed
Abca8b	b2	Fed
Abi3bp	b2	Fed
Ackr4	b2	Fed
Adamtsl1	b2	Fed
Adamtsl3	b2	Fed
Adgrg6	b2	Fed
Adm	b2	Fed
Afap1l1	b2	Fed
Ano5	b2	Fed
Apln	b2	Fed
Apobec1	b2	Fed
B230112J18Rik	b2	Fed
C1qtnf1	b2	Fed
Cacna2d2	b2	Fed
Casp1	b2	Fed
Casp12	b2	Fed
Ccdc68	b2	Fed
Ccnjl	b2	Fed
Cda	b2	Fed
Cdh6	b2	Fed
Cers6	b2	Fed
Clcn5	b2	Fed
Cldn3	b2	Fed
Cntnap2	b2	Fed
Col1a1	b2	Fed
Col9a1	b2	Fed
Crispld1	b2	Fed
Ctgf	b2	Fed
Ctnnal1	b2	Fed
Cybrd1	b2	Fed
Cysltr1	b2	Fed
Dhx58	b2	Fed
Dnm3	b2	Fed
Dusp7	b2	Fed
Emilin1	b2	Fed
Ephb4	b2	Fed
Erbb4	b2	Fed
Fbln2	b2	Fed
Fbln5	b2	Fed
Fign	b2	Fed
Fndc5	b2	Fed
Frrs1	b2	Fed
Frrs1l	b2	Fed
Ghr	b2	Fed
Gm26771	b2	Fed
Gm32036	b2	Fed
Gm47767	b2	Fed
Gm4951	b2	Fed
Gria3	b2	Fed
Gstt3	b2	Fed
Gxylt2	b2	Fed
Ifi47	b2	Fed
Ifitm2	b2	Fed
Kazald1	b2	Fed
Klhl29	b2	Fed
Lamc1	b2	Fed
Lin7a	b2	Fed
Lipa	b2	Fed
Lmo1	b2	Fed
Loxl1	b2	Fed
Lrp3	b2	Fed
Lrrtm3	b2	Fed
Ly6e	b2	Fed
Ly75	b2	Fed
Man2a1	b2	Fed
Mapk13	b2	Fed
Mctp1	b2	Fed
Meis2	b2	Fed
Net1	b2	Fed
Nexmif	b2	Fed
Nol3	b2	Fed
Npr1	b2	Fed
Ntrk3	b2	Fed
Olfm2	b2	Fed
Parm1	b2	Fed
Parp10	b2	Fed
Pcdhac2	b2	Fed
Pdzrn4	b2	Fed
Phf11d	b2	Fed
Phldb2	b2	Fed
Plppr1	b2	Fed
Pm20d1	b2	Fed
Prkcd	b2	Fed
Ptgs1	b2	Fed
Pwwp2b	b2	Fed
Rab19	b2	Fed
Rasef	b2	Fed
Rasl12	b2	Fed
Rassf10	b2	Fed
Rbm47	b2	Fed
Rgcc	b2	Fed
Rgs7bp	b2	Fed
Rhoj	b2	Fed
Samhd1	b2	Fed
Scgb1c1	b2	Fed
Scn7a	b2	Fed
Scx	b2	Fed
Sdc3	b2	Fed
Sema3f	b2	Fed
Sfrp2	b2	Fed
Sh3kbp1	b2	Fed
Shc2	b2	Fed
Slc22a18	b2	Fed
Slc41a3	b2	Fed
Smco4	b2	Fed
Sntb2	b2	Fed
Socs2	b2	Fed
Specc1	b2	Fed
Spry4	b2	Fed
Stac2	b2	Fed
Stard3	b2	Fed
Syngr2	b2	Fed
Syt3	b2	Fed
Tbx3os1	b2	Fed
Tbx3os2	b2	Fed
Tesc	b2	Fed
Tgfbi	b2	Fed
Tmem132a	b2	Fed
Tmem140	b2	Fed
Tmem178b	b2	Fed
Tmem37	b2	Fed
Tmem44	b2	Fed
Tmem86a	b2	Fed
Trhr	b2	Fed
Vasn	b2	Fed
Vcl	b2	Fed
Vegfa	b2	Fed
Zswim5	b2	Fed
Rp1	e	Fed
A830018L16Rik	e	Fed
4930444P10Rik	e	Fed
Pi15	e	Fed
Efhc1	e	Fed
Vwa3b	e	Fed
2010300C02Rik	e	Fed
Tsga10	e	Fed
Lyg2	e	Fed
Creg2	e	Fed
Nck2	e	Fed
Dnah7c	e	Fed
Cavin2	e	Fed
Ccdc150	e	Fed
Ankrd44	e	Fed
Als2cr12	e	Fed
Gm973	e	Fed
Mdh1b	e	Fed
Spag16	e	Fed
March4	e	Fed
Cfap65	e	Fed
Daw1	e	Fed
Fbxo36	e	Fed
Neu2	e	Fed
Gm29538	e	Fed
Iqca	e	Fed
Crocc2	e	Fed
Bok	e	Fed
Rnf152	e	Fed
Gm17634	e	Fed
Cdh7	e	Fed
Cfap221	e	Fed
Htr5b	e	Fed
Cxcr4	e	Fed
Cd55	e	Fed
Gm16083	e	Fed
Fam72a	e	Fed
Plekha6	e	Fed
Gm19461	e	Fed
Cacna1s	e	Fed
Gm10138	e	Fed
Nmnat2	e	Fed
Npl	e	Fed
Cryzl2	e	Fed
Nuf2	e	Fed
Rgs4	e	Fed
Pcp4l1	e	Fed
1700016C15Rik	e	Fed
Kif26b	e	Fed
Ccdc121	e	Fed
Trp53bp2	e	Fed
Marc1	e	Fed
Spata17	e	Fed
Ptpn14	e	Fed
Rd3	e	Fed
Fam107b	e	Fed
Ccdc187	e	Fed
Stkld1	e	Fed
1700007K13Rik	e	Fed
Spaca9	e	Fed
Ak8	e	Fed
Cfap77	e	Fed
Endog	e	Fed
1700001O22Rik	e	Fed
Eng	e	Fed
Ttc16	e	Fed
Cfap157	e	Fed
Angptl2	e	Fed
Hc	e	Fed
Cntrl	e	Fed
Morn5	e	Fed
Strbp	e	Fed
Slc4a10	e	Fed
Gm13594	e	Fed
Erich2	e	Fed
Gm13703	e	Fed
Slc43a3	e	Fed
Pamr1	e	Fed
Itpka	e	Fed
Fgf7	e	Fed
Hdc	e	Fed
Fbln7	e	Fed
Slc20a1	e	Fed
Spef1	e	Fed
5330413P13Rik	e	Fed
Sptlc3	e	Fed
Cfap61	e	Fed
6820408C15Rik	e	Fed
Defb25	e	Fed
Ttll9	e	Fed
Tgif2	e	Fed
Ghrh	e	Fed
Lbp	e	Fed
Gtsf1l	e	Fed
Wfdc3	e	Fed
Bcas1	e	Fed
Bcas1os1	e	Fed
Gm10714	e	Fed
Cdh26	e	Fed
Lsm14b	e	Fed
Uckl1os	e	Fed
Akap14	e	Fed
Plxnb3	e	Fed
Gm7173	e	Fed
Dmd	e	Fed
Pih1h3b	e	Fed
Ribc1	e	Fed
Phex	e	Fed
Cnksr2	e	Fed
Zfp704	e	Fed
Ralyl	e	Fed
Cp	e	Fed
Tmem212	e	Fed
Lrrc34	e	Fed
Cetn4	e	Fed
Hspa4l	e	Fed
Stoml3	e	Fed
Supt20	e	Fed
Ankub1	e	Fed
Wdr49	e	Fed
Npy2r	e	Fed
Lrrc71	e	Fed
Il6ra	e	Fed
Gm16253	e	Fed
Spag17	e	Fed
Ptgfrn	e	Fed
Casq2	e	Fed
Vangl1	e	Fed
Gm16160	e	Fed
Tspan2	e	Fed
Hipk1	e	Fed
1700013F07Rik	e	Fed
Plppr4	e	Fed
Myoz2	e	Fed
Sec24d	e	Fed
Gm17225	e	Fed
Pitx2	e	Fed
Npnt	e	Fed
Gm31243	e	Fed
Bank1	e	Fed
Gm15689	e	Fed
Lpar3	e	Fed
Uox	e	Fed
Erich3	e	Fed
Calb1	e	Fed
Gabrr2	e	Fed
Car9	e	Fed
Spag8	e	Fed
Ccdc180	e	Fed
Ptgr1	e	Fed
Gm12695	e	Fed
Ube2u	e	Fed
Dnajc6	e	Fed
Tctex1d1	e	Fed
Fam159a	e	Fed
Faah	e	Fed
Tctex1d4	e	Fed
Armh1	e	Fed
Cfap57	e	Fed
Slc2a1	e	Fed
Zmynd12	e	Fed
Mycbp	e	Fed
Dnali1	e	Fed
Col8a2	e	Fed
Ubxn11	e	Fed
Grrp1	e	Fed
Stpg1	e	Fed
Wnt4	e	Fed
Ldlrad2	e	Fed
Ubxn10	e	Fed
Klhdc7a	e	Fed
Crocc	e	Fed
Kazn	e	Fed
Trp73	e	Fed
Megf6	e	Fed
Cfap74	e	Fed
Ttll10	e	Fed
Cdk6	e	Fed
Steap1	e	Fed
Gm21149	e	Fed
Ccdc146	e	Fed
Fbxl13	e	Fed
Reln	e	Fed
Crygn	e	Fed
1700001C02Rik	e	Fed
Plb1	e	Fed
Poln	e	Fed
Ppp2r2c	e	Fed
Msx1	e	Fed
Hs3st1	e	Fed
Dthd1	e	Fed
Rell1	e	Fed
Apbb2	e	Fed
Gm15478	e	Fed
Kctd8	e	Fed
Spata18	e	Fed
Areg	e	Fed
Cdkl2	e	Fed
Fam47e	e	Fed
Gm33050	e	Fed
1700007G11Rik	e	Fed
Cds1	e	Fed
Barhl2	e	Fed
Tgfbr3	e	Fed
Chek2	e	Fed
C130026L21Rik	e	Fed
E130006D01Rik	e	Fed
Hrk	e	Fed
Iqcd	e	Fed
Morn3	e	Fed
Wdr66	e	Fed
Lrrc43	e	Fed
B3gnt4	e	Fed
Dnah10	e	Fed
Styxl1	e	Fed
Zp3	e	Fed
Rsph10b	e	Fed
Tex26	e	Fed
Hsph1	e	Fed
1700019G24Rik	e	Fed
Lrguk	e	Fed
Cald1	e	Fed
Slc13a4	e	Fed
Aoc1	e	Fed
Npy	e	Fed
Gm44109	e	Fed
Gm16499-ENSMUSG00000108175	e	Fed
Gm45060	e	Fed
Dnah6	e	Fed
Gm20383	e	Fed
Gm44386	e	Fed
1810020O05Rik	e	Fed
Ogg1	e	Fed
Ttll3	e	Fed
Fancd2os	e	Fed
Zfand4	e	Fed
Rassf4	e	Fed
Scnn1a	e	Fed
Kcna1	e	Fed
Clec1b	e	Fed
Plbd1	e	Fed
BC049715	e	Fed
Eps8	e	Fed
Casc1	e	Fed
Lmntd1	e	Fed
Dnaaf3	e	Fed
Eml2	e	Fed
Kcnn4	e	Fed
Cyp2s1	e	Fed
9530053A07Rik	e	Fed
Spint2	e	Fed
Dmkn	e	Fed
Gm35611	e	Fed
Rhpn2	e	Fed
Ccdc155	e	Fed
Lhb	e	Fed
Ruvbl2	e	Fed
Ush1c	e	Fed
St8sia2	e	Fed
Wdr93	e	Fed
Tm6sf1	e	Fed
Saxo2	e	Fed
Cfap161	e	Fed
Ankrd42	e	Fed
Myo7a	e	Fed
Tsku	e	Fed
Dgat2	e	Fed
Plekhb1	e	Fed
Folr1	e	Fed
Cckbr	e	Fed
Akip1	e	Fed
BC051019	e	Fed
B230311B06Rik	e	Fed
Dnah3	e	Fed
Vwa3a	e	Fed
Eef2k	e	Fed
Cdiptos	e	Fed
AI467606	e	Fed
Tacc2	e	Fed
Cuzd1	e	Fed
Fank1	e	Fed
Tcerg1l	e	Fed
Cfap46	e	Fed
Kndc1	e	Fed
6430531B16Rik	e	Fed
Urah	e	Fed
Ifitm1	e	Fed
Shank2	e	Fed
Syne1	e	Fed
Adgb	e	Fed
Ect2l	e	Fed
Nhsl1	e	Fed
Myb	e	Fed
Sgk1	e	Fed
Arhgap18	e	Fed
Rsph4a	e	Fed
Gm16365	e	Fed
Traf3ip2	e	Fed
Ak9	e	Fed
Ppil6	e	Fed
Ccdc162	e	Fed
Gm34006	e	Fed
Cd24a	e	Fed
4933404K13Rik	e	Fed
Ascc1	e	Fed
Tbata	e	Fed
Hkdc1	e	Fed
Cabcoco1	e	Fed
Rhobtb1	e	Fed
Mrln	e	Fed
Rsph14	e	Fed
Susd2	e	Fed
Gm867	e	Fed
Vpreb3	e	Fed
2610028H24Rik	e	Fed
Adarb1	e	Fed
Prtn3	e	Fed
Cfap54	e	Fed
Gm17745	e	Fed
Gm47708	e	Fed
Gm33543	e	Fed
Rassf9	e	Fed
Csrp2	e	Fed
Gm40761	e	Fed
Glipr1l1	e	Fed
Glipr1l3	e	Fed
Slc35e3	e	Fed
Mdm1	e	Fed
Gm47972	e	Fed
Agap2	e	Fed
B4galnt1	e	Fed
Myo16	e	Fed
Adam5	e	Fed
Plekha2	e	Fed
Got1l1	e	Fed
Adrb3	e	Fed
Dusp26	e	Fed
Wrn	e	Fed
Rbpms	e	Fed
Gm38414	e	Fed
Klkb1	e	Fed
Nek1	e	Fed
Calr3	e	Fed
Ttc29	e	Fed
Adgre5	e	Fed
Gm19935	e	Fed
Irx3	e	Fed
Ces1d	e	Fed
Drc7	e	Fed
Ccdc113	e	Fed
Lrrc36	e	Fed
Tsnaxip1	e	Fed
Tango6	e	Fed
Hp	e	Fed
Hydin	e	Fed
Dnaaf1	e	Fed
Fam92b	e	Fed
Spata33	e	Fed
4933417D19Rik	e	Fed
Fanca	e	Fed
Pgbd5	e	Fed
Map3k21	e	Fed
Fhit	e	Fed
Synpr	e	Fed
Sntn	e	Fed
Nek10	e	Fed
Cfap70	e	Fed
Ap3m1	e	Fed
Anxa11	e	Fed
Plac9a	e	Fed
Gm9780	e	Fed
Plac9b	e	Fed
Dnah12	e	Fed
Dnah1	e	Fed
Sh3bp5	e	Fed
1700024G13Rik	e	Fed
Lrrc18	e	Fed
Frmpd2	e	Fed
Anxa8	e	Fed
Sncg	e	Fed
Lgals3	e	Fed
Ift88	e	Fed
Defb30	e	Fed
Gm31107	e	Fed
AC151836.1	e	Fed
Fam216b	e	Fed
Diaph3	e	Fed
Cep126	e	Fed
1700012B09Rik	e	Fed
Deup1	e	Fed
Col5a3	e	Fed
Cnn1	e	Fed
Dpy19l2	e	Fed
Gm1110	e	Fed
Barx2	e	Fed
Ccdc153	e	Fed
Ift46	e	Fed
Gm5617	e	Fed
Ttc12	e	Fed
Plet1	e	Fed
Layn	e	Fed
4833427G06Rik	e	Fed
4930550C14Rik	e	Fed
Dnaja4	e	Fed
Ccdc33	e	Fed
Gramd2	e	Fed
Paqr5	e	Fed
Calml4	e	Fed
Gm36033	e	Fed
Dyx1c1	e	Fed
Unc13c	e	Fed
Cd109	e	Fed
Lca5	e	Fed
Fam46a	e	Fed
Pcolce2	e	Fed
Gm28729	e	Fed
Spsb4	e	Fed
Rbp2	e	Fed
Nme9	e	Fed
Tmem108	e	Fed
Col6a5	e	Fed
Zmynd10	e	Fed
Slc38a3	e	Fed
Gm20661	e	Fed
Cdhr4	e	Fed
Lrrc2	e	Fed
Cmtm8	e	Fed
Tgfbr2	e	Fed
Dlec1	e	Fed
Xylb	e	Fed
Ulk4	e	Fed
Hhatl	e	Fed
Clec3b	e	Fed
Aebp1	e	Fed
Wdpcp	e	Fed
Kcnmb1	e	Fed
Gm12144	e	Fed
Ebf1	e	Fed
Gm26542	e	Fed
Med9os	e	Fed
Drc3	e	Fed
Adora2b	e	Fed
Tekt3	e	Fed
Dnah9	e	Fed
Usp43	e	Fed
Mfsd6l	e	Fed
Dnah2	e	Fed
Slc35g3	e	Fed
Slc16a11	e	Fed
Bcl6b	e	Fed
Gm12326	e	Fed
4732414G09Rik	e	Fed
Rph3al	e	Fed
Dusp14	e	Fed
Mycbpap	e	Fed
Dlx4	e	Fed
Calcoco2	e	Fed
Lrrc46	e	Fed
Gm11592	e	Fed
Krt25	e	Fed
Krt15	e	Fed
Dnajc7	e	Fed
Psmc3ip	e	Fed
Meox1	e	Fed
E130111B04Rik	e	Fed
Nags	e	Fed
BC030867	e	Fed
Ccdc103	e	Fed
Myl4	e	Fed
March10	e	Fed
Cyb561	e	Fed
Prr29	e	Fed
1810010H24Rik	e	Fed
Dnaic2	e	Fed
Ush1g	e	Fed
Smim5	e	Fed
Sap30bpos	e	Fed
Itgb4	e	Fed
Foxj1	e	Fed
Baiap2	e	Fed
Cep131	e	Fed
Lrrc45	e	Fed
Ryr2	e	Fed
Nme8	e	Fed
Hist1h4i	e	Fed
Hist1h4h	e	Fed
Ripor2	e	Fed
1700016G14Rik	e	Fed
Gm47888	e	Fed
Mboat1	e	Fed
Serpinb1a	e	Fed
Serpinb6b	e	Fed
Serpinb1b	e	Fed
Bmp6	e	Fed
Gm48107	e	Fed
Mak	e	Fed
Gm26877	e	Fed
Gm48570	e	Fed
Stmnd1	e	Fed
Trpc7	e	Fed
1700001L19Rik	e	Fed
Irx2	e	Fed
Slc6a19	e	Fed
Tppp	e	Fed
Fam81b	e	Fed
Iqgap2	e	Fed
Srek1ip1	e	Fed
Elovl7	e	Fed
Ccno	e	Fed
Emb	e	Fed
Slc26a3	e	Fed
Prkar2b	e	Fed
Cdhr3	e	Fed
Efcab10	e	Fed
Scin	e	Fed
Gm19990	e	Fed
Foxa1	e	Fed
Nin	e	Fed
Gpr135	e	Fed
Ttc9	e	Fed
Acot5	e	Fed
Acot6	e	Fed
Efcab11	e	Fed
Ccdc88c	e	Fed
Slc24a4	e	Fed
Bdkrb1	e	Fed
Ak7	e	Fed
Nudt14	e	Fed
Fyb	e	Fed
C1qtnf3	e	Fed
Dnah5	e	Fed
Ropn1l	e	Fed
Nipal2	e	Fed
Rgs22	e	Fed
Csmd3	e	Fed
Aard	e	Fed
Gm16006	e	Fed
Fam84b	e	Fed
Lrrc6	e	Fed
K230010J24Rik	e	Fed
Eppk1	e	Fed
Slc39a4	e	Fed
Mb	e	Fed
Pvalb	e	Fed
Fbln1	e	Fed
AU022754	e	Fed
Odf3b	e	Fed
Rabl2	e	Fed
Syt10	e	Fed
Adamts20	e	Fed
Ccdc65	e	Fed
Kcnh3	e	Fed
Mettl7a1	e	Fed
Acvrl1	e	Fed
A330009N23Rik	e	Fed
Krt8	e	Fed
Krt18	e	Fed
Amhr2	e	Fed
1700037C18Rik	e	Fed
Srl	e	Fed
Smim22	e	Fed
Grin2a	e	Fed
Mpv17l	e	Fed
Spag6l	e	Fed
Lrrc74b	e	Fed
St6gal1	e	Fed
Trp63	e	Fed
Hrasls	e	Fed
AC126280.1	e	Fed
Maats1	e	Fed
Zdhhc23	e	Fed
Cfap44	e	Fed
Cmss1	e	Fed
St3gal6	e	Fed
Tiam1	e	Fed
Clic6	e	Fed
Bace2	e	Fed
Dynlt1f	e	Fed
Sytl3	e	Fed
Prr18	e	Fed
T2	e	Fed
Gm3417	e	Fed
Hs3st6	e	Fed
Tekt4	e	Fed
Ccdc78	e	Fed
Arhgdig	e	Fed
Uhrf1bp1	e	Fed
Tcp11	e	Fed
Scube3	e	Fed
Ddr1	e	Fed
Ankrd66	e	Fed
Tcte1	e	Fed
Treml1	e	Fed
Unc5cl	e	Fed
Kif6	e	Fed
Chaf1a	e	Fed
Plin5	e	Fed
C3	e	Fed
Tmem232	e	Fed
Tmem200c	e	Fed
Vit	e	Fed
Armc4	e	Fed
Ankrd29	e	Fed
Lama3	e	Fed
Kctd1	e	Fed
Dsg2	e	Fed
Syt4	e	Fed
Spata24	e	Fed
Zfp474	e	Fed
Gnal	e	Fed
Cfap53	e	Fed
Slc14a2	e	Fed
Pqlc1	e	Fed
Slc22a12	e	Fed
Plcb3	e	Fed
Ppp1r32	e	Fed
Gcnt1	e	Fed
Gda	e	Fed
Vldlr	e	Fed
4430402I18Rik	e	Fed
2700046G09Rik	e	Fed
Pdlim1	e	Fed
Avpi1	e	Fed
Cnnm1	e	Fed
Cpn1	e	Fed
Neurl1a	e	Fed
Cfap58	e	Fed
Adrb1	e	Fed
Afap1l2	e	Fed
Ablim1	e	Fed
Eno4	e	Fed
Serpine2	e_a1	Fed
4933407L21Rik	e_a1	Fed
Dbi	e_a1	Fed
Gpr37l1	e_a1	Fed
Ivns1abp	e_a1	Fed
Tnr	e_a1	Fed
Kcnj10	e_a1	Fed
Itpkb	e_a1	Fed
Enah	e_a1	Fed
Kcnk2	e_a1	Fed
A430027H14Rik	e_a1	Fed
Meig1	e_a1	Fed
Ccdc3	e_a1	Fed
Itih5	e_a1	Fed
Tubb4b	e_a1	Fed
Cobll1	e_a1	Fed
Cd59b	e_a1	Fed
Bbox1	e_a1	Fed
Fsip1	e_a1	Fed
Sema6d	e_a1	Fed
Mall	e_a1	Fed
Pltp	e_a1	Fed
Sulf2	e_a1	Fed
Ppdpf	e_a1	Fed
Mid1ip1	e_a1	Fed
Maob	e_a1	Fed
C230004F18Rik	e_a1	Fed
Gm2464-ENSMUSG00000102215	e_a1	Fed
Ndufb5	e_a1	Fed
Tm4sf1	e_a1	Fed
Paqr6	e_a1	Fed
Pbxip1	e_a1	Fed
Bola1	e_a1	Fed
Synpo2	e_a1	Fed
Sgms2	e_a1	Fed
Ddit4l	e_a1	Fed
Gng5	e_a1	Fed
1110017D15Rik	e_a1	Fed
Dnaic1	e_a1	Fed
Tmod1	e_a1	Fed
Txn1	e_a1	Fed
Oscp1	e_a1	Fed
Pink1	e_a1	Fed
Ttc34	e_a1	Fed
Sema3e	e_a1	Fed
Ldb2	e_a1	Fed
Hopx	e_a1	Fed
Naaa	e_a1	Fed
Sparcl1	e_a1	Fed
Lrrc8b	e_a1	Fed
Pitpnm2	e_a1	Fed
Phkg1	e_a1	Fed
Chchd2	e_a1	Fed
Sem1	e_a1	Fed
1810058I24Rik	e_a1	Fed
Rarres2	e_a1	Fed
Elmod3	e_a1	Fed
Nat8f1	e_a1	Fed
Tprkb	e_a1	Fed
Cfap100	e_a1	Fed
Iqsec1	e_a1	Fed
Timp4	e_a1	Fed
Slc25a18	e_a1	Fed
Nr2f2	e_a1	Fed
Wnt11	e_a1	Fed
Lrrc51	e_a1	Fed
Ppp1r14c	e_a1	Fed
Sash1	e_a1	Fed
Gja1	e_a1	Fed
Gm17455	e_a1	Fed
Tspan15	e_a1	Fed
Bicc1	e_a1	Fed
Chchd10	e_a1	Fed
S100b	e_a1	Fed
Nudt4	e_a1	Fed
Atp2b1	e_a1	Fed
Kcnmb4	e_a1	Fed
4932443I19Rik	e_a1	Fed
Kbtbd11	e_a1	Fed
Plat	e_a1	Fed
Prag1	e_a1	Fed
Irx5	e_a1	Fed
Tppp3	e_a1	Fed
Itih3	e_a1	Fed
Ang	e_a1	Fed
Sgcg	e_a1	Fed
Clu	e_a1	Fed
Dnajc15	e_a1	Fed
Lmo7	e_a1	Fed
AC154683.1	e_a1	Fed
Elof1	e_a1	Fed
Fez1	e_a1	Fed
Spa17	e_a1	Fed
Idh3a	e_a1	Fed
Etfa	e_a1	Fed
Lingo1	e_a1	Fed
Fam81a	e_a1	Fed
Ctsh	e_a1	Fed
Gm11992	e_a1	Fed
Wwc1	e_a1	Fed
Pttg1	e_a1	Fed
Sparc	e_a1	Fed
Cfap52	e_a1	Fed
Pitpnm3	e_a1	Fed
Tom1l1	e_a1	Fed
Spop	e_a1	Fed
Cnp	e_a1	Fed
Ccdc40	e_a1	Fed
Nr2f1	e_a1	Fed
Gm17750	e_a1	Fed
Ipo11	e_a1	Fed
Dbpht2	e_a1	Fed
Ppp1r36	e_a1	Fed
Acot1	e_a1	Fed
3300002A11Rik	e_a1	Fed
Hsp90aa1	e_a1	Fed
Ckb	e_a1	Fed
Capsl	e_a1	Fed
Plec	e_a1	Fed
Wnt7b	e_a1	Fed
Rbfox1	e_a1	Fed
Pigz	e_a1	Fed
Tctex1d2	e_a1	Fed
Cdkn1a	e_a1	Fed
Rsph1	e_a1	Fed
Cbs	e_a1	Fed
Hsp90ab1	e_a1	Fed
Apobec2	e_a1	Fed
Calm2	e_a1	Fed
Abhd3	e_a1	Fed
Aqp4	e_a1	Fed
Cdo1	e_a1	Fed
Sncaip	e_a1	Fed
Mro	e_a1	Fed
Macrod1	e_a1	Fed
Lrrc10b	e_a1	Fed
Anxa1	e_a1	Fed
Dock8	e_a1	Fed
Lgi1	e_a1	Fed
Sorbs1	e_a1	Fed
Cfap43	e_a1	Fed
Cspp1	e_a1_a2	Fed
Dnah7a	e_a1_a2	Fed
Catip	e_a1_a2	Fed
Dnajb2	e_a1_a2	Fed
Dner	e_a1_a2	Fed
Itm2c	e_a1_a2	Fed
Ptma	e_a1_a2	Fed
Ackr3	e_a1_a2	Fed
Ramp1	e_a1_a2	Fed
Ralgps2	e_a1_a2	Fed
Ankrd45	e_a1_a2	Fed
Cfap126	e_a1_a2	Fed
Tagln2	e_a1_a2	Fed
Cfap45	e_a1_a2	Fed
Efcab2	e_a1_a2	Fed
Vim	e_a1_a2	Fed
Armc3	e_a1_a2	Fed
Enkur	e_a1_a2	Fed
BC005624	e_a1_a2	Fed
Zeb2	e_a1_a2	Fed
Ccdc173	e_a1_a2	Fed
Ckap5	e_a1_a2	Fed
Cd82	e_a1_a2	Fed
Fjx1	e_a1_a2	Fed
Ccdc34	e_a1_a2	Fed
Pcsk2os1	e_a1_a2	Fed
Pcsk2	e_a1_a2	Fed
Pkig	e_a1_a2	Fed
Cetn2	e_a1_a2	Fed
Tmem47	e_a1_a2	Fed
Tspan6	e_a1_a2	Fed
Prdx4	e_a1_a2	Fed
Stmn2	e_a1_a2	Fed
Fabp5	e_a1_a2	Fed
Ccdc39	e_a1_a2	Fed
Anxa5	e_a1_a2	Fed
Lhfp	e_a1_a2	Fed
Arhgef26	e_a1_a2	Fed
Mlf1	e_a1_a2	Fed
4933434E20Rik	e_a1_a2	Fed
S100a11	e_a1_a2	Fed
S100a10	e_a1_a2	Fed
Riiad1	e_a1_a2	Fed
Pifo	e_a1_a2	Fed
Cnn3	e_a1_a2	Fed
Wdr63	e_a1_a2	Fed
Pou3f2	e_a1_a2	Fed
Cfap206	e_a1_a2	Fed
Fam166b	e_a1_a2	Fed
Wdr31	e_a1_a2	Fed
Ift74	e_a1_a2	Fed
Wdr78	e_a1_a2	Fed
Ptp4a2	e_a1_a2	Fed
Nudc	e_a1_a2	Fed
Vwa5b1	e_a1_a2	Fed
Cfap69	e_a1_a2	Fed
Tomm7	e_a1_a2	Fed
Drc1	e_a1_a2	Fed
Ppp1cb	e_a1_a2	Fed
Fgfr3	e_a1_a2	Fed
Gm1673	e_a1_a2	Fed
Ccdc96	e_a1_a2	Fed
Uchl1	e_a1_a2	Fed
Atp8a1	e_a1_a2	Fed
Dynll1	e_a1_a2	Fed
Pebp1	e_a1_a2	Fed
Psph	e_a1_a2	Fed
Ift22	e_a1_a2	Fed
Hmgb1	e_a1_a2	Fed
Ptprz1	e_a1_a2	Fed
Iqub	e_a1_a2	Fed
Tspan33	e_a1_a2	Fed
Smkr-ps	e_a1_a2	Fed
Tmsb10	e_a1_a2	Fed
Chchd6	e_a1_a2	Fed
Slc6a1	e_a1_a2	Fed
Hnrnpf	e_a1_a2	Fed
Lrrc23	e_a1_a2	Fed
Cd9	e_a1_a2	Fed
St8sia1	e_a1_a2	Fed
Fxyd1	e_a1_a2	Fed
Ccdc114	e_a1_a2	Fed
Synm	e_a1_a2	Fed
Ccdc81	e_a1_a2	Fed
P4ha3	e_a1_a2	Fed
Dnajb13	e_a1_a2	Fed
Cavin3	e_a1_a2	Fed
Gprc5b	e_a1_a2	Fed
Ccdc170	e_a1_a2	Fed
Aig1	e_a1_a2	Fed
Marcks	e_a1_a2	Fed
Fabp7	e_a1_a2	Fed
Smpdl3a	e_a1_a2	Fed
Rfx4	e_a1_a2	Fed
Lrriq1	e_a1_a2	Fed
Ptges3	e_a1_a2	Fed
Ctxn1	e_a1_a2	Fed
Gas6	e_a1_a2	Fed
Nek5	e_a1_a2	Fed
Mtus1	e_a1_a2	Fed
Gpm6a	e_a1_a2	Fed
Hmgb2	e_a1_a2	Fed
Cpe	e_a1_a2	Fed
Ssbp4	e_a1_a2	Fed
Mt3	e_a1_a2	Fed
Mt1	e_a1_a2	Fed
Dynlrb2	e_a1_a2	Fed
Fam213a	e_a1_a2	Fed
Rnase4	e_a1_a2	Fed
Ndrg2	e_a1_a2	Fed
Amer2	e_a1_a2	Fed
Pih1d2	e_a1_a2	Fed
1110032A03Rik	e_a1_a2	Fed
Elmod1	e_a1_a2	Fed
Mns1	e_a1_a2	Fed
Ccpg1os	e_a1_a2	Fed
Scg3	e_a1_a2	Fed
Abhd14a	e_a1_a2	Fed
Dalrd3	e_a1_a2	Fed
Kif9	e_a1_a2	Fed
Ttc21a	e_a1_a2	Fed
Ctnnb1	e_a1_a2	Fed
Fam183b	e_a1_a2	Fed
B9d1	e_a1_a2	Fed
Tmem107	e_a1_a2	Fed
Tekt1	e_a1_a2	Fed
1700016K19Rik	e_a1_a2	Fed
Trim37	e_a1_a2	Fed
Ttc25	e_a1_a2	Fed
Cavin1	e_a1_a2	Fed
Taco1os	e_a1_a2	Fed
Dcdc2a	e_a1_a2	Fed
Bphl	e_a1_a2	Fed
Tubb2a	e_a1_a2	Fed
Rnf182	e_a1_a2	Fed
Id4	e_a1_a2	Fed
2410004P03Rik	e_a1_a2	Fed
Arl4a	e_a1_a2	Fed
Arhgap5	e_a1_a2	Fed
Akap6	e_a1_a2	Fed
Rtn1	e_a1_a2	Fed
Hspa2	e_a1_a2	Fed
Calm1	e_a1_a2	Fed
Gm266	e_a1_a2	Fed
Crip1	e_a1_a2	Fed
Dnah11	e_a1_a2	Fed
Oxct1	e_a1_a2	Fed
Spef2	e_a1_a2	Fed
Ctnnd2	e_a1_a2	Fed
Ly6h	e_a1_a2	Fed
Mapk15	e_a1_a2	Fed
Nrbp2	e_a1_a2	Fed
1700088E04Rik	e_a1_a2	Fed
Mlc1	e_a1_a2	Fed
Kif21a	e_a1_a2	Fed
Slc38a1	e_a1_a2	Fed
Tuba1a	e_a1_a2	Fed
Efcab1	e_a1_a2	Fed
Ccdc74a	e_a1_a2	Fed
Iqcg	e_a1_a2	Fed
1110004E09Rik	e_a1_a2	Fed
Mrps6	e_a1_a2	Fed
Ezr	e_a1_a2	Fed
Pacrg	e_a1_a2	Fed
Wdr27	e_a1_a2	Fed
Rsph9	e_a1_a2	Fed
Oard1	e_a1_a2	Fed
Cdkl4	e_a1_a2	Fed
C230072F16Rik	e_a1_a2	Fed
Rit2	e_a1_a2	Fed
Nme5	e_a1_a2	Fed
Ppp2r2b	e_a1_a2	Fed
Slc14a1	e_a1_a2	Fed
Ehbp1l1	e_a1_a2	Fed
Gm14964	e_a1_a2	Fed
Pla2g16	e_a1_a2	Fed
Asrgl1	e_a1_a2	Fed
1700028P14Rik	e_a1_a2	Fed
Gm17018	e_a1_a2	Fed
Fcgr2b	a1	Fast24
Gsg1l	a1	Fast24
Slc17a8	a1	Fast24
Sgcz	a1	Fast24
Agt	a1	Fast24
Gjb6	a1	Fast24
Ntsr2	a1	Fast24
Slc7a11	a1_a2	Fast24
Cyp2j9	a1_a2	Fast24
Stmn1	a1_a2	Fast24
Flt1	a1_a2	Fast24
Asb4	a1_a2	Fast24
Slc6a11	a1_a2	Fast24
Luzp2	a1_a2	Fast24
Rspo3	a1_a2	Fast24
Pkib	a1_a2	Fast24
Necab2	a1_a2	Fast24
Tubb2b	a1_a2	Fast24
Itga1	a1_a2	Fast24
Kcnn2	a1_a2	Fast24
Pea15a	a1_a2_b1	Fast24
Slc1a2	a1_a2_b1	Fast24
Cst3	a1_a2_b1	Fast24
Tspan7	a1_a2_b1	Fast24
Gpr50	a1_a2_b1	Fast24
Gpm6b	a1_a2_b1	Fast24
S100a13	a1_a2_b1	Fast24
Phgdh	a1_a2_b1	Fast24
Vcam1	a1_a2_b1	Fast24
Ank2	a1_a2_b1	Fast24
Ddah1	a1_a2_b1	Fast24
Plpp3	a1_a2_b1	Fast24
Slit2	a1_a2_b1	Fast24
Ttyh1	a1_a2_b1	Fast24
Apoe	a1_a2_b1	Fast24
Spon1	a1_a2_b1	Fast24
Cyba	a1_a2_b1	Fast24
Cspg5	a1_a2_b1	Fast24
Ntrk2	a1_a2_b1	Fast24
Mef2c	a1_a2_b1	Fast24
Slc1a3	a1_a2_b1	Fast24
Basp1	a1_a2_b1	Fast24
Nrxn1	a1_a2_b1	Fast24
Ogfrl1	a2_b1_b2	Fast24
B3gat2	a2_b1_b2	Fast24
Adam23	a2_b1_b2	Fast24
Fzd5	a2_b1_b2	Fast24
Map2	a2_b1_b2	Fast24
Pam	a2_b1_b2	Fast24
Mgat5	a2_b1_b2	Fast24
Lgr6	a2_b1_b2	Fast24
Xpr1	a2_b1_b2	Fast24
Prdx6	a2_b1_b2	Fast24
Sft2d2	a2_b1_b2	Fast24
Edf1	a2_b1_b2	Fast24
Bmyc	a2_b1_b2	Fast24
1110008P14Rik	a2_b1_b2	Fast24
Lhx2	a2_b1_b2	Fast24
Cd302	a2_b1_b2	Fast24
Chn1	a2_b1_b2	Fast24
Frzb	a2_b1_b2	Fast24
Mdk	a2_b1_b2	Fast24
Lrrc4c	a2_b1_b2	Fast24
Cd44	a2_b1_b2	Fast24
Rcn1	a2_b1_b2	Fast24
Mpped2	a2_b1_b2	Fast24
B2m	a2_b1_b2	Fast24
Nkx2-4	a2_b1_b2	Fast24
1700003F12Rik	a2_b1_b2	Fast24
Gpc3	a2_b1_b2	Fast24
Cited1	a2_b1_b2	Fast24
Slc16a2	a2_b1_b2	Fast24
Pcdh11x	a2_b1_b2	Fast24
Bex4	a2_b1_b2	Fast24
Tceal5	a2_b1_b2	Fast24
Bex1	a2_b1_b2	Fast24
Tro	a2_b1_b2	Fast24
Usp51	a2_b1_b2	Fast24
Mageh1	a2_b1_b2	Fast24
Ap1s2	a2_b1_b2	Fast24
Tiparp	a2_b1_b2	Fast24
Bcan	a2_b1_b2	Fast24
Cks1b	a2_b1_b2	Fast24
Rhoc	a2_b1_b2	Fast24
Camk2d	a2_b1_b2	Fast24
Enho	a2_b1_b2	Fast24
Cntfr	a2_b1_b2	Fast24
Hivep3	a2_b1_b2	Fast24
Marcksl1	a2_b1_b2	Fast24
Ece1	a2_b1_b2	Fast24
Pla2g5	a2_b1_b2	Fast24
Mfap2	a2_b1_b2	Fast24
Efhd2	a2_b1_b2	Fast24
Pdpn	a2_b1_b2	Fast24
Fbxo2	a2_b1_b2	Fast24
Ctnnbip1	a2_b1_b2	Fast24
Smarcd3	a2_b1_b2	Fast24
Add1	a2_b1_b2	Fast24
Tbx3	a2_b1_b2	Fast24
Tmem132c	a2_b1_b2	Fast24
Mest	a2_b1_b2	Fast24
Ptn	a2_b1_b2	Fast24
Tmem176b	a2_b1_b2	Fast24
Pdzrn3	a2_b1_b2	Fast24
Lmo3	a2_b1_b2	Fast24
Ccdc106	a2_b1_b2	Fast24
Peg3	a2_b1_b2	Fast24
Ftl1	a2_b1_b2	Fast24
Zfand6	a2_b1_b2	Fast24
Ndufc2	a2_b1_b2	Fast24
Thrsp	a2_b1_b2	Fast24
Kctd14	a2_b1_b2	Fast24
Aamdc	a2_b1_b2	Fast24
Crym	a2_b1_b2	Fast24
Gamt	a2_b1_b2	Fast24
Mrpl54	a2_b1_b2	Fast24
Plxnc1	a2_b1_b2	Fast24
Btg1	a2_b1_b2	Fast24
Sorbs2	a2_b1_b2	Fast24
Inpp4b	a2_b1_b2	Fast24
Il15	a2_b1_b2	Fast24
Nt5dc2	a2_b1_b2	Fast24
Psme1	a2_b1_b2	Fast24
Ctsb	a2_b1_b2	Fast24
CT025619.1	a2_b1_b2	Fast24
Trappc4	a2_b1_b2	Fast24
Sik3	a2_b1_b2	Fast24
Timm8b	a2_b1_b2	Fast24
Islr	a2_b1_b2	Fast24
Ephb1	a2_b1_b2	Fast24
Ccdc12	a2_b1_b2	Fast24
Tbc1d10a	a2_b1_b2	Fast24
Acyp2	a2_b1_b2	Fast24
Col23a1	a2_b1_b2	Fast24
6330403K07Rik	a2_b1_b2	Fast24
Aldoc	a2_b1_b2	Fast24
Hlf	a2_b1_b2	Fast24
Phactr1	a2_b1_b2	Fast24
Gm47423	a2_b1_b2	Fast24
Vcan	a2_b1_b2	Fast24
Ssbp2	a2_b1_b2	Fast24
Map1b	a2_b1_b2	Fast24
Fgf10	a2_b1_b2	Fast24
Hpcal1	a2_b1_b2	Fast24
Lrrn3	a2_b1_b2	Fast24
Nrcam	a2_b1_b2	Fast24
Erg28	a2_b1_b2	Fast24
Dio2	a2_b1_b2	Fast24
Ifi27	a2_b1_b2	Fast24
Begain	a2_b1_b2	Fast24
Meg3	a2_b1_b2	Fast24
Sub1	a2_b1_b2	Fast24
Fbxl7	a2_b1_b2	Fast24
Deptor	a2_b1_b2	Fast24
Asap1	a2_b1_b2	Fast24
Nell2	a2_b1_b2	Fast24
Ubald1	a2_b1_b2	Fast24
Tmem191c	a2_b1_b2	Fast24
P3h2	a2_b1_b2	Fast24
Hes1	a2_b1_b2	Fast24
Fstl1	a2_b1_b2	Fast24
Lix1	a2_b1_b2	Fast24
Flywch2	a2_b1_b2	Fast24
Metrn	a2_b1_b2	Fast24
Uqcc2	a2_b1_b2	Fast24
Mtch1	a2_b1_b2	Fast24
Psmb8	a2_b1_b2	Fast24
H2-T23	a2_b1_b2	Fast24
Pdzph1	a2_b1_b2	Fast24
Efna5	a2_b1_b2	Fast24
Six3	a2_b1_b2	Fast24
Cdh2	a2_b1_b2	Fast24
Rax	a2_b1_b2	Fast24
Lman1	a2_b1_b2	Fast24
As3mt	a2_b1_b2	Fast24
Sorcs3	a2_b1_b2	Fast24
Tcf7l2	a2_b1_b2	Fast24
mt-Nd1	a2_b1_b2	Fast24
mt-Co2	a2_b1_b2	Fast24
mt-Co3	a2_b1_b2	Fast24
mt-Nd3	a2_b1_b2	Fast24
mt-Cytb	a2_b1_b2	Fast24
Epha4	b1_b2	Fast24
Hmcn1	b1_b2	Fast24
Pld5	b1_b2	Fast24
Scn9a	b1_b2	Fast24
Scn7a	b1_b2	Fast24
Lgr4	b1_b2	Fast24
Snhg11	b1_b2	Fast24
Gria3	b1_b2	Fast24
Fndc3c1	b1_b2	Fast24
Lpar4	b1_b2	Fast24
Il1rapl2	b1_b2	Fast24
Gria2	b1_b2	Fast24
Sfrp2	b1_b2	Fast24
Col25a1	b1_b2	Fast24
Penk	b1_b2	Fast24
Col27a1	b1_b2	Fast24
Grik3	b1_b2	Fast24
Fndc5	b1_b2	Fast24
Sdc3	b1_b2	Fast24
Cda	b1_b2	Fast24
Rbm47	b1_b2	Fast24
Lrrc8d	b1_b2	Fast24
Tbx3os2	b1_b2	Fast24
Cntnap2	b1_b2	Fast24
Tmem176a	b1_b2	Fast24
A2m	b1_b2	Fast24
Fah	b1_b2	Fast24
Lmo1	b1_b2	Fast24
Adm	b1_b2	Fast24
Pde7b	b1_b2	Fast24
Lrrtm3	b1_b2	Fast24
Gstt3	b1_b2	Fast24
Tll1	b1_b2	Fast24
Sntb2	b1_b2	Fast24
Cldn10	b1_b2	Fast24
Fat3	b1_b2	Fast24
1700063D05Rik	b1_b2	Fast24
Cacna2d2	b1_b2	Fast24
Ccnjl	b1_b2	Fast24
Igfbp4	b1_b2	Fast24
Mrc2	b1_b2	Fast24
Abca8b	b1_b2	Fast24
Abca8a	b1_b2	Fast24
Elmo1	b1_b2	Fast24
4930447C04Rik	b1_b2	Fast24
Six6	b1_b2	Fast24
Fbln5	b1_b2	Fast24
Dlk1	b1_b2	Fast24
Mirg	b1_b2	Fast24
Baalc	b1_b2	Fast24
Cthrc1	b1_b2	Fast24
Scx	b1_b2	Fast24
Mapk13	b1_b2	Fast24
Qpct	b1_b2	Fast24
Cyp1b1	b1_b2	Fast24
Trpm3	b1_b2	Fast24
Rp1	e	Fast24
Ppp1r42	e	Fast24
A830018L16Rik	e	Fast24
4930444P10Rik	e	Fast24
Rdh10	e	Fast24
Pi15	e	Fast24
Efhc1	e	Fast24
2010300C02Rik	e	Fast24
Tsga10	e	Fast24
Lyg2	e	Fast24
Creg2	e	Fast24
Nck2	e	Fast24
Cavin2	e	Fast24
Ccdc150	e	Fast24
Ankrd44	e	Fast24
Als2cr12	e	Fast24
Gm973	e	Fast24
Mdh1b	e	Fast24
Spag16	e	Fast24
March4	e	Fast24
Cfap65	e	Fast24
Daw1	e	Fast24
Fbxo36	e	Fast24
Neu2	e	Fast24
Gm29538	e	Fast24
Iqca	e	Fast24
Crocc2	e	Fast24
Bok	e	Fast24
Rnf152	e	Fast24
Gm17634	e	Fast24
Cdh7	e	Fast24
Cfap221	e	Fast24
Htr5b	e	Fast24
Cd55	e	Fast24
Gm16083	e	Fast24
Dyrk3	e	Fast24
Fam72a	e	Fast24
Plekha6	e	Fast24
Cacna1s	e	Fast24
Gm10138	e	Fast24
Ivns1abp	e	Fast24
Nmnat2	e	Fast24
Npl	e	Fast24
Gm28694	e	Fast24
Cryzl2	e	Fast24
Tnr	e	Fast24
Nuf2	e	Fast24
Pcp4l1	e	Fast24
Kcnj10	e	Fast24
Kif26b	e	Fast24
Ccdc121	e	Fast24
Trp53bp2	e	Fast24
Marc1	e	Fast24
Spata17	e	Fast24
Batf3	e	Fast24
Nek2	e	Fast24
Rd3	e	Fast24
Fam107b	e	Fast24
Camk1d	e	Fast24
Ccdc187	e	Fast24
Stkld1	e	Fast24
1700007K13Rik	e	Fast24
Spaca9	e	Fast24
Ak8	e	Fast24
Cfap77	e	Fast24
Eng	e	Fast24
Ttc16	e	Fast24
Cfap157	e	Fast24
Angptl2	e	Fast24
C130021I20Rik	e	Fast24
Hc	e	Fast24
Morn5	e	Fast24
Strbp	e	Fast24
Gm13481	e	Fast24
Slc4a10	e	Fast24
Cobll1	e	Fast24
Gm13594	e	Fast24
Ccdc173	e	Fast24
Erich2	e	Fast24
Slc43a3	e	Fast24
Pax6	e	Fast24
Ccdc34	e	Fast24
Fsip1	e	Fast24
Itpka	e	Fast24
Fgf7	e	Fast24
Hdc	e	Fast24
Fbln7	e	Fast24
Slc20a1	e	Fast24
Spef1	e	Fast24
5330413P13Rik	e	Fast24
Sptlc3	e	Fast24
Cfap61	e	Fast24
6820408C15Rik	e	Fast24
Defb25	e	Fast24
Ttll9	e	Fast24
Ghrh	e	Fast24
Lbp	e	Fast24
Gtsf1l	e	Fast24
Bcas1	e	Fast24
Pmepa1	e	Fast24
Gm10714	e	Fast24
Uckl1os	e	Fast24
Akap14	e	Fast24
Plxnb3	e	Fast24
Pih1h3b	e	Fast24
Ribc1	e	Fast24
Phex	e	Fast24
Cnksr2	e	Fast24
Prps2	e	Fast24
Hey1	e	Fast24
Zfp704	e	Fast24
Car1	e	Fast24
Cp	e	Fast24
Tmem212	e	Fast24
Lrrc34	e	Fast24
Cetn4	e	Fast24
Stoml3	e	Fast24
Supt20	e	Fast24
Ankub1	e	Fast24
Plch1	e	Fast24
Wdr49	e	Fast24
Npy2r	e	Fast24
Lrrc71	e	Fast24
Il6ra	e	Fast24
Selenbp1	e	Fast24
Gm16253	e	Fast24
Fmo5	e	Fast24
Spag17	e	Fast24
Ptgfrn	e	Fast24
Casq2	e	Fast24
Vangl1	e	Fast24
Gm16160	e	Fast24
Hipk1	e	Fast24
1700013F07Rik	e	Fast24
Plppr4	e	Fast24
Sec24d	e	Fast24
Gm17225	e	Fast24
Pitx2	e	Fast24
Sgms2	e	Fast24
Bank1	e	Fast24
Gm15689	e	Fast24
Lpar3	e	Fast24
Uox	e	Fast24
Erich3	e	Fast24
Calb1	e	Fast24
Gabrr2	e	Fast24
Cfap206	e	Fast24
Fam166b	e	Fast24
Car9	e	Fast24
Spag8	e	Fast24
Frmpd1	e	Fast24
Ccdc180	e	Fast24
Musk	e	Fast24
Ptgr1	e	Fast24
Cdk5rap2	e	Fast24
Mllt3	e	Fast24
Gm12695	e	Fast24
Ube2u	e	Fast24
Dnajc6	e	Fast24
Tctex1d1	e	Fast24
Fam159a	e	Fast24
Faah	e	Fast24
Tctex1d4	e	Fast24
Armh1	e	Fast24
Cfap57	e	Fast24
Slc2a1	e	Fast24
Zmynd12	e	Fast24
Mycbp	e	Fast24
Dnali1	e	Fast24
Col8a2	e	Fast24
Ptpru	e	Fast24
Ubxn11	e	Fast24
Stpg1	e	Fast24
Wnt4	e	Fast24
Ubxn10	e	Fast24
Klhdc7a	e	Fast24
Crocc	e	Fast24
Kazn	e	Fast24
Trp73	e	Fast24
Megf6	e	Fast24
Ttll10	e	Fast24
Cdk6	e	Fast24
Steap1	e	Fast24
Sema3e	e	Fast24
Gm21149	e	Fast24
Ccdc146	e	Fast24
Fbxl13	e	Fast24
Reln	e	Fast24
Crygn	e	Fast24
Drc1	e	Fast24
1700001C02Rik	e	Fast24
Plb1	e	Fast24
Poln	e	Fast24
Ccdc96	e	Fast24
Msx1	e	Fast24
Hs3st1	e	Fast24
Dthd1	e	Fast24
Rell1	e	Fast24
Apbb2	e	Fast24
Gm15478	e	Fast24
Kctd8	e	Fast24
Spata18	e	Fast24
Cdkl2	e	Fast24
Fam47e	e	Fast24
Gm33050	e	Fast24
Bmp2k	e	Fast24
1700007G11Rik	e	Fast24
Barhl2	e	Fast24
Tgfbr3	e	Fast24
Chek2	e	Fast24
C130026L21Rik	e	Fast24
E130006D01Rik	e	Fast24
Hrk	e	Fast24
Iqcd	e	Fast24
Morn3	e	Fast24
Wdr66	e	Fast24
Lrrc43	e	Fast24
B3gnt4	e	Fast24
Dnah10	e	Fast24
Styxl1	e	Fast24
Zp3	e	Fast24
Lrwd1	e	Fast24
Col26a1	e	Fast24
6330403L08Rik	e	Fast24
Rsph10b	e	Fast24
Tex26	e	Fast24
Hsph1	e	Fast24
1700019G24Rik	e	Fast24
Smkr-ps	e	Fast24
Lrguk	e	Fast24
Cald1	e	Fast24
Aoc1	e	Fast24
Npy	e	Fast24
5430402O13Rik	e	Fast24
Gm44109	e	Fast24
Gm16499-ENSMUSG00000108175	e	Fast24
Gm45060	e	Fast24
Capg	e	Fast24
Dnah6	e	Fast24
Gm20383	e	Fast24
Gm43936	e	Fast24
Gm44386	e	Fast24
Efcc1	e	Fast24
Ogg1	e	Fast24
Ttll3	e	Fast24
Fancd2os	e	Fast24
Zfand4	e	Fast24
Rassf4	e	Fast24
Scnn1a	e	Fast24
Kcna1	e	Fast24
Clec1b	e	Fast24
Plbd1	e	Fast24
BC049715	e	Fast24
Eps8	e	Fast24
Pik3c2g	e	Fast24
Casc1	e	Fast24
Lmntd1	e	Fast24
Dnaaf3	e	Fast24
Eml2	e	Fast24
Kcnn4	e	Fast24
Cyp2s1	e	Fast24
9530053A07Rik	e	Fast24
Spint2	e	Fast24
Dmkn	e	Fast24
Gm35611	e	Fast24
Rhpn2	e	Fast24
Ccdc155	e	Fast24
Lhb	e	Fast24
Ruvbl2	e	Fast24
Ush1c	e	Fast24
Pgpep1l	e	Fast24
St8sia2	e	Fast24
Wdr93	e	Fast24
Saxo2	e	Fast24
Cfap161	e	Fast24
Ccdc89	e	Fast24
Ankrd42	e	Fast24
Myo7a	e	Fast24
Dgat2	e	Fast24
Plekhb1	e	Fast24
Folr1	e	Fast24
Cckbr	e	Fast24
Akip1	e	Fast24
BC051019	e	Fast24
B230311B06Rik	e	Fast24
Dnah3	e	Fast24
Vwa3a	e	Fast24
Eef2k	e	Fast24
Cdiptos	e	Fast24
Rgs10	e	Fast24
Tacc2	e	Fast24
Cuzd1	e	Fast24
Fank1	e	Fast24
Kndc1	e	Fast24
[truncated: 1,777 more rows]

## Sheet: S3B Comp_cluster-PS (SuppFig.3)
Standard clustering analysis	Number of features			%			Pseudospatial analysis	Number of features			%
	all	>1 enr	>5 spe	>1 enr	>5 spe			all	spe	shared	spe	shared
epen1	1161	106	140	9.13006	12.0586		epen	951	631	320	66.3512	33.6488
epen2	1175	117	108	9.95745	9.19149
a1	246	23	16	9.34959	6.50407		a1	428	15	413	3.50467	96.4953
a2	238	16	11	6.72269	4.62185		a2	453	3	450	0.662252	99.3377
b1	207	20	14	9.66184	6.76329		b1	346	0	346	0	100
b2	1158	83	140	7.16753	12.0898		b2	396	129	267	32.5758	67.4242
Comparison	Number of fetaures in common							%
	ClAll-PSAll	ClAll-PSspe	ClAll-PSShar	ClEnr-SPSpe	ClEnr-PSShar	ClSpe-SPSpe	ClSpe-PSShar	ClAll-PSAll	ClAll-PSspe	ClAll-PSShar	ClEnr-SPSpe	ClEnr-PSShar	ClSpe-SPSpe	ClSpe-PSShar
a1	116	10	106	2	14	9	3	47.1545	4.06504	43.0894	8.69565	60.8696	56.25	18.75
a2	124	2	122	1	15	2	7	52.1008	0.840336	51.2605	6.25	93.75	18.1818	63.6364
b1	85	0	85	0	6	0	3	41.0628	0	41.0628	0	30	0	21.4286
b2	326	89	237	14	55	73	55	28.152	7.68566	20.4663	16.8675	66.2651	52.1429	39.2857
Legend
ClAll	Standard clustering analysis - all features
ClEnr	Standard clustering analysis - >1 enr features (features with Avg_log2FC >1)
ClSpe	Standard clustering analysis - >5 spe features (features with pct.1/pct.2 ratio >5)
PSAll	Pseudospatial analysis - all features
Psspe	Pseudospatial analysis - specific features (features associated to one group)
PSShar	Pseudospatial analysis - shared features (features overlapping many groups)

## Sheet: S3C GOs_Fed (Fig.2d)
GO_terms	Overlap	P.value	Adjusted.P.value	Old.P.value	Old.Adjusted.P.value	Odds.Ratio	Combined.Score	Genes	condition	GOs	classification
axoneme assembly	15/34	2.76065e-14	5.57928e-11	0	0	24.7992	774.249	SPAG16;SPAG17;LRGUK;CFAP74;RSPH4A;TTC12;SPEF1;DNAAF3;CCDC103;DNAAF1;FOXJ1;RP1;TTLL3;CFAP46;CCDC65	Fed	BP	e
cilium movement	16/52	2.88152e-12	2.91178e-09	0	0	13.9715	371.259	CFAP61;SPAG17;DNAH1;RSPH4A;SPEF1;DNAAF1;CCDC103;DNAH5;CFAP70;DNAH9;TTC29;TEKT3;ROPN1L;TEKT4;CFAP54;CFAP53	Fed	BP	e
cilium assembly	33/314	1.59462e-09	1.07424e-06	0	0	3.74858	75.9336	SPAG16;CEP126;LRGUK;DNAH5;ABLIM1;PRKAR2B;CNTRL;NEK1;TEKT3;CFAP46;TEKT4;CFAP44;CFAP74;RSPH4A;DNAAF3;DNAAF1;CFAP70;CCDC113;CEP131;FOXJ1;IFT88;CFAP221;RP1;TTLL3;UBXN10;NME8;MAK;WDPCP;CCDC65;ZMYND10;CFAP54;IFT46;CCNO	Fed	BP	e
cilium-dependent cell motility	9/23	1.60968e-08	6.62416e-06	0	0	20.004	358.965	DNAH3;DNAH1;DNAH2;EFHC1;TEKT3;CCDC65;TEKT4;CFAP54;CFAP44	Fed	BP	e
cilium organization	26/228	1.63883e-08	6.62416e-06	0	0	4.07775	73.1006	CFAP61;SPAG16;CEP126;DNAH5;TTC29;ABLIM1;NEK1;TEKT3;TEKT4;CFAP44;DNAAF1;CFAP70;CCDC113;CEP131;FOXJ1;IFT88;CFAP221;TTLL3;UBXN10;NME8;MAK;WDPCP;CCDC65;CFAP54;IFT46;CCNO	Fed	BP	e
microtubule bundle formation	10/45	1.07084e-06	0.000360695	0	0	8.89533	122.285	SPAG16;LRGUK;CFAP74;RSPH4A;RP1;SPEF1;TTLL3;CFAP46;FOXJ1;TPPP	Fed	BP	e
plasma membrane bounded cell projection assembly	25/278	2.81547e-06	0.000812866	0	0	3.11705	39.8371	SPAG16;CEP126;SPEF1;DNAH5;ABLIM1;NEK1;TEKT3;TEKT4;CFAP44;DNAAF1;CFAP70;CCDC113;CEP131;FOXJ1;IFT88;CFAP221;TTLL3;UBXN10;NME8;MAK;WDPCP;CCDC65;CFAP54;IFT46;CCNO	Fed	BP	e
axonemal dynein complex assembly	8/32	5.05221e-06	0.00127631	0	0	10.3505	126.231	DNAH1;TTC12;DNAAF3;CCDC103;DNAH5;DNAAF1;CCDC65;ZMYND10	Fed	BP	e
epithelial cilium movement involved in extracellular fluid movement	6/20	2.55732e-05	0.00574261	0	0	13.272	140.338	SPAG17;CCDC103;DNAAF1;NEK10;ROPN1L;CFAP53	Fed	BP	e
inner dynein arm assembly	4/13	0.000558991	0.10695	0	0	13.7232	102.778	DNAH1;CCDC103;DNAAF1;ZMYND10	Fed	BP	e
equilibrioception	3/6	0.000582115	0.10695	0	0	30.8376	229.704	USH1G;USH1C;MYO7A	Fed	BP	e
cellular component assembly	19/261	0.00066138	0.111387	0	0	2.45377	17.9645	SPAG16;SPAG17;CFAP74;RSPH4A;LRGUK;SPEF1;FANCA;SLC2A1;USH1C;FOXJ1;BAIAP2;EPS8;RP1;CHAF1A;SCIN;TTLL3;CALD1;CFAP46;EPPK1	Fed	BP	e
cellular response to caffeine	3/7	0.000994824	0.14361	0	0	23.127	159.876	RYR2;CASQ2;CACNA1S	Fed	BP	e
response to caffeine	3/7	0.000994824	0.14361	0	0	23.127	159.876	RYR2;CASQ2;CACNA1S	Fed	BP	e
organelle assembly	26/425	0.00106793	0.143886	0	0	2.04321	13.9797	CDS1;SPAG16;CEP126;DNAH5;ABLIM1;NEK1;TEKT3;TEKT4;CFAP44;DNAAF1;CFAP70;CEP131;CCDC113;FOXJ1;IFT88;CFAP221;TTLL3;UBXN10;MAK;NME8;CCDC65;WDPCP;CFAP54;IFT46;CCNO;SMIM22	Fed	BP	e
multi-ciliated epithelial cell differentiation	3/8	0.00155447	0.196349	0	0	18.5006	119.637	CCDC78;DEUP1;CCNO	Fed	BP	e
determination of left/right symmetry	6/42	0.00192047	0.200099	0	0	5.15547	32.2484	CCDC103;DNAH5;DNAAF1;FOXJ1;PITX2;CFAP53	Fed	BP	e
determination of bilateral symmetry	5/29	0.0019491	0.200099	0	0	6.43803	40.1758	CCDC103;DNAH5;FOXJ1;PITX2;CFAP53	Fed	BP	e
outer dynein arm assembly	4/18	0.00211014	0.200099	0	0	8.81978	54.3387	CCDC103;DNAAF1;DNAH5;ZMYND10	Fed	BP	e
cilium movement involved in cell motility	3/9	0.00227722	0.200099	0	0	15.4164	93.8057	TEKT3;TEKT4;CFAP54	Fed	BP	e
epithelial cilium movement involved in determination of left/right asymmetry	3/9	0.00227722	0.200099	0	0	15.4164	93.8057	CCDC103;DNAAF1;CFAP53	Fed	BP	e
inner ear receptor cell development	3/9	0.00227722	0.200099	0	0	15.4164	93.8057	IFT88;USH1C;TSKU	Fed	BP	e
nucleoside diphosphate phosphorylation	3/9	0.00227722	0.200099	0	0	15.4164	93.8057	AK7;AK8;AK9	Fed	BP	e
cellular response to purine-containing compound	3/10	0.00317729	0.256852	0	0	13.2134	75.9997	RYR2;CASQ2;CACNA1S	Fed	BP	e
inner ear receptor cell stereocilium organization	3/10	0.00317729	0.256852	0	0	13.2134	75.9997	IFT88;USH1C;TSKU	Fed	BP	e
embryonic heart tube morphogenesis	6/47	0.00344245	0.267584	0	0	4.52558	25.6672	RYR2;CCDC103;DNAAF1;FOLR1;TGFBR2;ENG	Fed	BP	e
nucleotide metabolic process	4/23	0.00538985	0.401103	0	0	6.4971	33.9359	NMNAT2;AK7;FHIT;AK8	Fed	BP	e
motile cilium assembly	3/12	0.00555709	0.401103	0	0	10.276	53.36	DNAAF3;DNAAF1;ZMYND10	Fed	BP	e
detection of calcium ion	3/13	0.00705652	0.438418	0	0	9.24793	45.8124	RYR2;KCNMB1;CASQ2	Fed	BP	e
extracellular transport	3/13	0.00705652	0.438418	0	0	9.24793	45.8124	SPAG17;CCDC103;ROPN1L	Fed	BP	e
microtubule-based transport	3/13	0.00705652	0.438418	0	0	9.24793	45.8124	SPAG17;CCDC103;ROPN1L	Fed	BP	e
positive regulation of calcium ion-dependent exocytosis	3/13	0.00705652	0.438418	0	0	9.24793	45.8124	SYT4;SYT10;ZP3	Fed	BP	e
cardiac left ventricle morphogenesis	3/14	0.0087729	0.438418	0	0	8.40677	39.8152	RYR2;NPY2R;TGFBR2	Fed	BP	e
neuromuscular process controlling balance	3/14	0.0087729	0.438418	0	0	8.40677	39.8152	USH1G;USH1C;MYO7A	Fed	BP	e
nucleoside phosphate biosynthetic process	3/14	0.0087729	0.438418	0	0	8.40677	39.8152	NMNAT2;AK7;AK8	Fed	BP	e
reelin-mediated signaling pathway	2/5	0.00932803	0.438418	0	0	20.5257	95.9521	RELN;VLDLR	Fed	BP	e
de novo centriole assembly	2/5	0.00932803	0.438418	0	0	20.5257	95.9521	CCDC78;DEUP1	Fed	BP	e
de novo centriole assembly involved in multi-ciliated epithelial cell differentiation	2/5	0.00932803	0.438418	0	0	20.5257	95.9521	CCDC78;DEUP1	Fed	BP	e
His-Purkinje system development	2/5	0.00932803	0.438418	0	0	20.5257	95.9521	IRX3;DSG2	Fed	BP	e
microtubule nucleation by microtubule organizing center	2/5	0.00932803	0.438418	0	0	20.5257	95.9521	NIN;TPPP	Fed	BP	e
negative regulation of hydrogen peroxide metabolic process	2/5	0.00932803	0.438418	0	0	20.5257	95.9521	MPV17L;HP	Fed	BP	e
positive regulation of CD4-positive, alpha-beta T cell proliferation	2/5	0.00932803	0.438418	0	0	20.5257	95.9521	CD55;TGFBR2	Fed	BP	e
positive regulation of epithelial to mesenchymal transition involved in endocardial cushion formation	2/5	0.00932803	0.438418	0	0	20.5257	95.9521	ENG;TGFBR2	Fed	BP	e
sensory perception of light stimulus	8/95	0.010316	0.470648	0	0	2.846	13.0178	RD3;ABLIM1;USH1G;CRYGN;USH1C;SLC4A10;MYO7A;EML2	Fed	BP	e
eye photoreceptor cell development	3/15	0.0107124	0.470648	0	0	7.70581	34.9563	RP1;USH1C;MYO7A	Fed	BP	e
negative regulation of cellular component movement	3/15	0.0107124	0.470648	0	0	7.70581	34.9563	TGFBR3;FBLN1;SPINT2	Fed	BP	e
heart looping	5/43	0.0110107	0.47346	0	0	4.06318	18.3204	CCDC103;DNAAF1;FOLR1;TGFBR2;ENG	Fed	BP	e
cellular triglyceride homeostasis	2/6	0.013701	0.542936	0	0	15.3935	66.0424	C1QTNF3;DGAT2	Fed	BP	e
cerebral cortex cell migration	2/6	0.013701	0.542936	0	0	15.3935	66.0424	RELN;EFHC1	Fed	BP	e
retinal cone cell development	2/6	0.013701	0.542936	0	0	15.3935	66.0424	RP1;USH1C	Fed	BP	e
retinal cone cell differentiation	2/6	0.013701	0.542936	0	0	15.3935	66.0424	RP1;USH1C	Fed	BP	e
regulation of cardiac muscle contraction by regulation of the release of sequestered calcium ion	3/17	0.0152794	0.584022	0	0	6.6043	27.6142	RYR2;CASQ2;DMD	Fed	BP	e
determination of heart left/right asymmetry	5/47	0.0158395	0.584022	0	0	3.67545	15.2357	CCDC103;DNAAF1;FOLR1;TGFBR2;ENG	Fed	BP	e
cellular response to alkaloid	3/18	0.0179133	0.584022	0	0	6.16369	24.7917	RYR2;CASQ2;CACNA1S	Fed	BP	e
positive chemotaxis	3/18	0.0179133	0.584022	0	0	6.16369	24.7917	LGALS3;FGF7;PLXNB3	Fed	BP	e
regulation of aldosterone biosynthetic process	2/7	0.0187835	0.584022	0	0	12.3141	48.946	BMP6;WNT4	Fed	BP	e
definitive hemopoiesis	2/7	0.0187835	0.584022	0	0	12.3141	48.946	TGFBR3;HIPK1	Fed	BP	e
determination of digestive tract left/right asymmetry	2/7	0.0187835	0.584022	0	0	12.3141	48.946	CCDC103;DNAAF1	Fed	BP	e
dorsal aorta development	2/7	0.0187835	0.584022	0	0	12.3141	48.946	ACVRL1;ENG	Fed	BP	e
dorsal aorta morphogenesis	2/7	0.0187835	0.584022	0	0	12.3141	48.946	ACVRL1;ENG	Fed	BP	e
glandular epithelial cell development	2/7	0.0187835	0.584022	0	0	12.3141	48.946	CDK6;BMP6	Fed	BP	e
left/right pattern formation	2/7	0.0187835	0.584022	0	0	12.3141	48.946	DNAAF1;PITX2	Fed	BP	e
type B pancreatic cell development	2/7	0.0187835	0.584022	0	0	12.3141	48.946	CDK6;BMP6	Fed	BP	e
negative regulation of protein kinase activity by regulation of protein phosphorylation	2/7	0.0187835	0.584022	0	0	12.3141	48.946	ADARB1;DUSP26	Fed	BP	e
positive regulation of cardiac epithelial to mesenchymal transition	2/7	0.0187835	0.584022	0	0	12.3141	48.946	ENG;TGFBR2	Fed	BP	e
actin filament bundle assembly	4/33	0.0194485	0.586648	0	0	4.25452	16.7628	EPS8;CALD1;USH1C;BAIAP2	Fed	BP	e
actin filament bundle organization	4/33	0.0194485	0.586648	0	0	4.25452	16.7628	EPS8;CALD1;USH1C;BAIAP2	Fed	BP	e
endocardial cushion morphogenesis	3/19	0.0207833	0.617691	0	0	5.77816	22.3823	ACVRL1;TGFBR2;ENG	Fed	BP	e
cardiac muscle contraction	4/34	0.0215066	0.629926	0	0	4.11249	15.7895	MYL4;RYR2;CASQ2;DMD	Fed	BP	e
cardiac epithelial to mesenchymal transition	3/20	0.0238901	0.652212	0	0	5.43799	20.3071	ACVRL1;TGFBR3;ENG	Fed	BP	e
ganglioside metabolic process	3/20	0.0238901	0.652212	0	0	5.43799	20.3071	NEU2;ST8SIA2;B4GALNT1	Fed	BP	e
cell migration involved in heart development	2/8	0.0245265	0.652212	0	0	10.2613	38.0488	PITX2;FOLR1	Fed	BP	e
regulation of epithelial to mesenchymal transition involved in endocardial cushion formation	2/8	0.0245265	0.652212	0	0	10.2613	38.0488	ENG;TGFBR2	Fed	BP	e
hair cell differentiation	2/8	0.0245265	0.652212	0	0	10.2613	38.0488	USH1C;PITX2	Fed	BP	e
venous blood vessel development	2/8	0.0245265	0.652212	0	0	10.2613	38.0488	ACVRL1;ENG	Fed	BP	e
wound healing, spreading of epidermal cells	2/8	0.0245265	0.652212	0	0	10.2613	38.0488	ACVRL1;PLET1	Fed	BP	e
regulation of cardiac muscle contraction by calcium ion signaling	3/21	0.0272336	0.705597	0	0	5.13562	18.5052	RYR2;CASQ2;DMD	Fed	BP	e
striated muscle contraction	5/54	0.0273281	0.705597	0	0	3.14925	11.3368	MYL4;RYR2;CCDC78;CASQ2;DMD	Fed	BP	e
negative regulation of cell adhesion	6/73	0.0275815	0.705597	0	0	2.76566	9.93041	ACVRL1;RIPOR2;ARHGDIG;PLXNB3;FBLN1;SPINT2	Fed	BP	e
negative regulation of cell motility	8/114	0.0279741	0.706696	0	0	2.33357	8.34594	ACVRL1;IFITM1;PLXNB3;FBLN1;EPPK1;ADARB1;SPINT2;ENG	Fed	BP	e
lipid droplet organization	3/22	0.0308129	0.71742	0	0	4.86507	16.9296	CDS1;PLIN5;SMIM22	Fed	BP	e
negative regulation of lymphocyte activation	3/22	0.0308129	0.71742	0	0	4.86507	16.9296	LGALS3;BANK1;FOXJ1	Fed	BP	e
epithelial cell apoptotic process	2/9	0.0308835	0.71742	0	0	8.79491	30.5846	RYR2;HIPK1	Fed	BP	e
type B pancreatic cell differentiation	2/9	0.0308835	0.71742	0	0	8.79491	30.5846	CDK6;BMP6	Fed	BP	e
negative regulation of systemic arterial blood pressure	2/9	0.0308835	0.71742	0	0	8.79491	30.5846	ADRB3;ADRB1	Fed	BP	e
nucleoside triphosphate biosynthetic process	2/9	0.0308835	0.71742	0	0	8.79491	30.5846	AK7;AK8	Fed	BP	e
nucleotide phosphorylation	2/9	0.0308835	0.71742	0	0	8.79491	30.5846	AK7;AK8	Fed	BP	e
regulation of release of sequestered calcium ion into cytosol by sarcoplasmic reticulum	3/23	0.0346263	0.795225	0	0	4.62158	15.543	RYR2;CASQ2;DMD	Fed	BP	e
regulation of cilium movement	2/10	0.0378101	0.814119	0	0	7.69515	25.203	DNAAF1;CCDC65	Fed	BP	e
lipid droplet formation	2/10	0.0378101	0.814119	0	0	7.69515	25.203	CDS1;SMIM22	Fed	BP	e
N-acetylneuraminate metabolic process	2/10	0.0378101	0.814119	0	0	7.69515	25.203	ST6GAL1;NPL	Fed	BP	e
negative regulation of humoral immune response mediated by circulating immunoglobulin	2/10	0.0378101	0.814119	0	0	7.69515	25.203	FOXJ1;CD55	Fed	BP	e
regulation of cellular response to transforming growth factor beta stimulus	3/24	0.0386717	0.814119	0	0	4.40127	14.3158	TGFBR3;FOLR1;ENG	Fed	BP	e
regulation of keratinocyte proliferation	3/24	0.0386717	0.814119	0	0	4.40127	14.3158	FGF7;EPPK1;AREG	Fed	BP	e
wound healing, spreading of cells	3/24	0.0386717	0.814119	0	0	4.40127	14.3158	ACVRL1;DDR1;PLET1	Fed	BP	e
peptidyl-glutamic acid modification	3/24	0.0386717	0.814119	0	0	4.40127	14.3158	TTLL3;TTLL10;TTLL9	Fed	BP	e
heart contraction	4/41	0.0395774	0.824598	0	0	3.33325	10.7647	MYL4;RYR2;CASQ2;DMD	Fed	BP	e
cellular protein-containing complex assembly	10/168	0.0407187	0.839719	0	0	1.95795	6.26753	TIAM1;TTC12;DNAAF3;DNAAF1;CCDC103;NCK2;CASQ2;USH1C;DMD;CCDC65	Fed	BP	e
ventricular cardiac muscle tissue development	3/25	0.042946	0.843789	0	0	4.201	13.224	TGFBR3;IRX3;DSG2	Fed	BP	e
regulation of CD4-positive, alpha-beta T cell proliferation	2/11	0.0452641	0.843789	0	0	6.83978	21.1708	CD55;TGFBR2	Fed	BP	e
9+2 motile cilium	17/57	1.06e-12	2.09879e-10	0	0	13.3792	368.901	DNAH1;DNAH2;SPEF1;DNAH5;CFAP70;DNAH9;TTC29;CABCOCO1;DNALI1;TCTE1;IFT88;TEKT3;TEKT4;CFAP65;SAXO2;TCP11;SPACA9	Fed	CC	e
sperm flagellum	14/52	4.9072e-10	4.85812e-08	0	0	11.5429	247.423	DNAH1;DNAH2;CFAP70;TTC29;CABCOCO1;DNALI1;TCTE1;IFT88;TEKT3;TEKT4;CFAP65;SAXO2;TCP11;SPACA9	Fed	CC	e
motile cilium	12/68	1.26869e-06	8.37336e-05	0	0	6.68578	90.7764	CFAP61;IFT88;DRC7;RSPH4A;DNAH2;SPEF1;DNAH5;SCNN1A;ROPN1L;DNAH9;IFT46;DNALI1	Fed	CC	e
cilium	20/237	6.7353e-05	0.00333397	0	0	2.88897	27.7502	CFAP61;FANK1;RSPH4A;DRC7;DNAH2;DNAH5;NPY2R;LCA5;DNAH9;DNALI1;IFT88;CFAP221;TTLL3;UBXN10;MAK;SCNN1A;ROPN1L;IFT46;TTLL9;SHANK2	Fed	CC	e
outer dynein arm	3/9	0.00227722	0.090178	0	0	15.4164	93.8057	CFAP70;DNAH5;NME8	Fed	CC	e
acrosomal vesicle	6/48	0.00383139	0.126436	0	0	4.4176	24.5819	LRGUK;SCNN1A;TEKT3;CFAP65;TCP11;SPACA9	Fed	CC	e
deuterosome	2/5	0.00932803	0.230869	0	0	20.5257	95.9521	CCDC78;DEUP1	Fed	CC	e
neuronal dense core vesicle	2/5	0.00932803	0.230869	0	0	20.5257	95.9521	SYT4;NPY	Fed	CC	e
actin-based cell projection	7/83	0.015824	0.348129	0	0	2.84774	11.8074	RIPOR2;SPEF1;USH1C;DMD;MYO7A;IQGAP2;DNALI1	Fed	CC	e
hemidesmosome	2/7	0.0187835	0.371913	0	0	12.3141	48.946	ITGB4;EPPK1	Fed	CC	e
brush border membrane	4/37	0.0284569	0.509578	0	0	3.73805	13.3051	SLC22A12;SLC6A19;PLB1;SHANK2	Fed	CC	e
junctional sarcoplasmic reticulum membrane	2/9	0.0308835	0.509578	0	0	8.79491	30.5846	RYR2;CASQ2	Fed	CC	e
filopodium	5/58	0.0357834	0.545008	0	0	2.91097	9.69431	RIPOR2;SPEF1;DMD;IQGAP2;DNALI1	Fed	CC	e
cytoskeleton	27/600	0.0417015	0.589779	0	0	1.46635	4.65891	RIPOR2;CCDC146;IQGAP2;BARX2;RHOBTB1;PDLIM1;CNN1;ABLIM1;SCIN;CALD1;TEKT3;TEKT4;CDH26;RGS22;MYOZ2;CEP131;KRT8;MYO7A;BAIAP2;TTLL3;USH1G;CROCC;CFAP58;ODF3B;EPPK1;RELL1;SAXO2	Fed	CC	e
sarcoplasmic reticulum	4/45	0.0528423	0.697519	0	0	3.00743	8.84317	RYR2;MRLN;CCDC78;CASQ2	Fed	CC	e
sarcoplasmic reticulum membrane	3/28	0.0571068	0.698326	0	0	3.69631	10.5819	RYR2;MRLN;CASQ2	Fed	CC	e
secretory vesicle	3/29	0.0622586	0.698326	0	0	3.55396	9.86741	SYT4;SYT10;SYTL3	Fed	CC	e
exocytic vesicle	3/30	0.067618	0.698326	0	0	3.42215	9.21887	SYT4;SYT10;SYTL3	Fed	CC	e
cell projection membrane	6/92	0.0707909	0.698326	0	0	2.15252	5.69993	SLC22A12;SLC6A19;SCNN1A;DMD;PLB1;SHANK2	Fed	CC	e
catenin complex	3/31	0.0731797	0.698326	0	0	3.29976	8.62834	CDHR3;CDH26;CDH7	Fed	CC	e
keratin filament	2/15	0.0795828	0.698326	0	0	4.73425	11.9822	KRT18;EPPK1	Fed	CC	e
cation channel complex	5/73	0.0805507	0.698326	0	0	2.26708	5.71047	TRPC7;RYR2;GRIN2A;SCNN1A;CASQ2	Fed	CC	e
sarcolemma	4/52	0.0811186	0.698326	0	0	2.56792	6.4502	RYR2;CCDC78;SLC2A1;DMD	Fed	CC	e
dense core granule	2/16	0.0891118	0.735173	0	0	4.39587	10.6286	SYT4;NPY	Fed	CC	e
desmosome	2/17	0.0989562	0.783733	0	0	4.1026	9.48963	KAZN;DSG2	Fed	CC	e
serine/threonine protein kinase complex	3/37	0.110466	0.841238	0	0	2.71661	5.98482	CDK6;AMHR2;CCNO	Fed	CC	e
transport vesicle membrane	4/60	0.120755	0.885533	0	0	2.20016	4.65113	RASSF9;SEC24D;AREG;FOLR1	Fed	CC	e
endocytic vesicle lumen	2/21	0.140923	0.895057	0	0	3.23822	6.34542	HSPH1;HP	Fed	CC	e
chromaffin granule	1/5	0.148119	0.895057	0	0	7.68452	14.6755	CYB561	Fed	CC	e
cyclin A2-CDK2 complex	1/5	0.148119	0.895057	0	0	7.68452	14.6755	CCNO	Fed	CC	e
elastic fiber	1/5	0.148119	0.895057	0	0	7.68452	14.6755	FBLN1	Fed	CC	e
HULC complex	1/5	0.148119	0.895057	0	0	7.68452	14.6755	UBE2U	Fed	CC	e
collagen-containing extracellular matrix	16/380	0.149176	0.895057	0	0	1.35835	2.58443	VIT;LAMA3;ANXA11;FBLN1;AEBP1;NPNT;ADAMTS20;LGALS3;CLEC3B;COL5A3;COL8A2;ANGPTL2;ANXA8;PRTN3;COL6A5;ZP3	Fed	CC	e
calcium channel complex	3/45	0.168813	0.962512	0	0	2.19825	3.9106	RYR2;CASQ2;CACNA1S	Fed	CC	e
zymogen granule	1/6	0.175002	0.962512	0	0	6.1473	10.7145	CUZD1	Fed	CC	e
zymogen granule membrane	1/6	0.175002	0.962512	0	0	6.1473	10.7145	CUZD1	Fed	CC	e
endoplasmic reticulum-Golgi intermediate compartment membrane	3/49	0.200723	0.995141	0	0	2.00668	3.22239	AREG;FOLR1;CD55	Fed	CC	e
activin receptor complex	1/7	0.201039	0.995141	0	0	5.12249	8.21779	AMHR2	Fed	CC	e
cis-Golgi network membrane	1/7	0.201039	0.995141	0	0	5.12249	8.21779	BOK	Fed	CC	e
protein kinase complex	1/7	0.201039	0.995141	0	0	5.12249	8.21779	NEK10	Fed	CC	e
intermediate filament	3/50	0.208914	0.999993	0	0	1.96388	3.07512	KRT18;KRT8;EPPK1	Fed	CC	e
NMDA selective glutamate receptor complex	1/8	0.226255	0.999993	0	0	4.39048	6.52466	GRIN2A	Fed	CC	e
serine C-palmitoyltransferase complex	1/8	0.226255	0.999993	0	0	4.39048	6.52466	SPTLC3	Fed	CC	e
ER to Golgi transport vesicle membrane	3/54	0.242343	0.999993	0	0	1.80948	2.56476	SEC24D;AREG;FOLR1	Fed	CC	e
cyclin-dependent protein kinase holoenzyme complex	2/30	0.244194	0.999993	0	0	2.19634	3.09639	CDK6;CCNO	Fed	CC	e
transferase complex, transferring phosphorus-containing groups	1/9	0.250676	0.999993	0	0	3.84147	5.31503	NEK10	Fed	CC	e
coated vesicle membrane	3/55	0.250837	0.999993	0	0	1.77459	2.45417	SEC24D;AREG;FOLR1	Fed	CC	e
ciliary membrane	2/31	0.255988	0.999993	0	0	2.1205	2.88944	SCNN1A;SHANK2	Fed	CC	e
microvillus	3/57	0.267948	0.999993	0	0	1.70869	2.25028	SPEF1;USH1C;MYO7A	Fed	CC	e
actin cytoskeleton	12/316	0.296919	0.999993	0	0	1.21578	1.47631	ABLIM1;SCIN;USH1G;CALD1;CROCC;SLC2A1;MYO7A;RGS22;IQGAP2;BAIAP2;MYOZ2;BARX2	Fed	CC	e
primary lysosome	1/11	0.297234	0.999993	0	0	3.07286	3.7281	ANXA11	Fed	CC	e
filopodium membrane	1/12	0.319419	0.999993	0	0	2.79336	3.18793	DMD	Fed	CC	e
Swr1 complex	1/12	0.319419	0.999993	0	0	2.79336	3.18793	RUVBL2	Fed	CC	e
mitotic spindle	5/120	0.3286	0.999993	0	0	1.33727	1.48827	NIN;MAK;EFHC1;TPPP;EML2	Fed	CC	e
neuromuscular junction	2/38	0.338168	0.999993	0	0	1.70756	1.85136	UNC13C;ASCC1	Fed	CC	e
acrosomal membrane	1/13	0.340904	0.999993	0	0	2.56045	2.75544	TEKT3	Fed	CC	e
integral component of synaptic vesicle membrane	1/13	0.340904	0.999993	0	0	2.56045	2.75544	SYT4	Fed	CC	e
spanning component of plasma membrane	1/13	0.340904	0.999993	0	0	2.56045	2.75544	SLC24A4	Fed	CC	e
Ino80 complex	1/14	0.361712	0.999993	0	0	2.36337	2.40333	RUVBL2	Fed	CC	e
platelet dense granule lumen	1/14	0.361712	0.999993	0	0	2.36337	2.40333	CLEC3B	Fed	CC	e
exocytic vesicle membrane	2/41	0.372644	0.999993	0	0	1.57597	1.55569	SYNPR;UNC13C	Fed	CC	e
synaptic vesicle membrane	2/41	0.372644	0.999993	0	0	1.57597	1.55569	SYNPR;UNC13C	Fed	CC	e
COPII vesicle coat	1/15	0.381864	0.999993	0	0	2.19444	2.11257	SEC24D	Fed	CC	e
trans-Golgi network transport vesicle	1/15	0.381864	0.999993	0	0	2.19444	2.11257	RASSF9	Fed	CC	e
cornified envelope	2/43	0.395223	0.999993	0	0	1.49893	1.39147	KAZN;DSG2	Fed	CC	e
adherens junction	5/132	0.403872	0.999993	0	0	1.21016	1.0972	PDLIM1;KRT18;CDHR3;BAIAP2;CDH7	Fed	CC	e
voltage-gated potassium channel complex	3/73	0.406207	0.999993	0	0	1.31704	1.18651	KCNA1;KCNMB1;KCNN4	Fed	CC	e
intrinsic component of synaptic vesicle membrane	1/17	0.420282	0.999993	0	0	1.91994	1.66426	SYT4	Fed	CC	e
platelet alpha granule membrane	1/17	0.420282	0.999993	0	0	1.91994	1.66426	CD109	Fed	CC	e
protein phosphatase type 2A complex	1/17	0.420282	0.999993	0	0	1.91994	1.66426	PPP2R2C	Fed	CC	e
cell-cell contact zone	2/47	0.439201	0.999993	0	0	1.36541	1.12346	TIAM1;DSG2	Fed	CC	e
bicellular tight junction	3/78	0.448243	0.999993	0	0	1.22892	0.986108	AOC1;FRMPD2;EPPK1	Fed	CC	e
GABA-A receptor complex	1/19	0.456316	0.999993	0	0	1.70644	1.33882	GABRR2	Fed	CC	e
H4/H2A histone acetyltransferase complex	1/19	0.456316	0.999993	0	0	1.70644	1.33882	RUVBL2	Fed	CC	e
smooth endoplasmic reticulum	1/19	0.456316	0.999993	0	0	1.70644	1.33882	RYR2	Fed	CC	e
supramolecular fiber	1/19	0.456316	0.999993	0	0	1.70644	1.33882	FBLN1	Fed	CC	e
COPII-coated ER to Golgi transport vesicle	3/79	0.45651	0.999993	0	0	1.21268	0.95092	SEC24D;AREG;FOLR1	Fed	CC	e
potassium channel complex	3/80	0.464725	0.999993	0	0	1.19687	0.917176	KCNA1;KCNMB1;KCNN4	Fed	CC	e
anchored component of external side of plasma membrane	1/20	0.473486	0.999993	0	0	1.61654	1.20858	FOLR1	Fed	CC	e
NuA4 histone acetyltransferase complex	1/20	0.473486	0.999993	0	0	1.61654	1.20858	RUVBL2	Fed	CC	e
postsynaptic density membrane	1/20	0.473486	0.999993	0	0	1.61654	1.20858	GRIN2A	Fed	CC	e
spanning component of membrane	1/20	0.473486	0.999993	0	0	1.61654	1.20858	SLC24A4	Fed	CC	e
microtubule cytoskeleton	11/331	0.47352	0.999993	0	0	1.05614	0.789532	SPEF1;TTLL3;KIF26B;CEP131;TEKT3;ANXA11;TEKT4;RELL1;CDH26;TPPP;KIF6	Fed	CC	e
plasma membrane raft	3/82	0.480986	0.999993	0	0	1.16645	0.853745	CAVIN2;PRTN3;TGFBR2	Fed	CC	e
cell-cell junction	9/271	0.485465	0.999993	0	0	1.05522	0.762554	PDLIM1;TIAM1;KRT18;CDHR3;KAZN;DSG2;STEAP1;BAIAP2;CDH7	Fed	CC	e
platelet dense granule	1/21	0.490114	0.999993	0	0	1.53563	1.09509	CLEC3B	Fed	CC	e
postsynaptic specialization membrane	1/21	0.490114	0.999993	0	0	1.53563	1.09509	GRIN2A	Fed	CC	e
basement membrane	2/52	0.491605	0.999993	0	0	1.22855	0.872371	LAMA3;COL8A2	Fed	CC	e
intermediate filament cytoskeleton	3/84	0.497011	0.999993	0	0	1.13753	0.795297	KRT18;KRT8;EPPK1	Fed	CC	e
secretory granule membrane	9/274	0.498691	0.999993	0	0	1.04311	0.725764	LGALS3;SYT4;ADGRE5;CD109;TEKT3;IQGAP2;CYB561;CUZD1;CD55	Fed	CC	e
tight junction	3/85	0.50493	0.999993	0	0	1.1236	0.767797	AOC1;FRMPD2;EPPK1	Fed	CC	e
basolateral plasma membrane	5/151	0.519938	0.999993	0	0	1.05163	0.687817	SPEF1;FRMPD2;SLC4A10;SLC2A1;FOLR1	Fed	CC	e
Golgi-associated vesicle membrane	1/24	0.536918	0.999993	0	0	1.33513	0.83033	RASSF9	Fed	CC	e
INO80-type complex	1/24	0.536918	0.999993	0	0	1.33513	0.83033	RUVBL2	Fed	CC	e
intrinsic component of external side of plasma membrane	1/24	0.536918	0.999993	0	0	1.33513	0.83033	FOLR1	Fed	CC	e
bounding membrane of organelle	24/767	0.546637	0.999993	0	0	0.991182	0.598645	RYR2;ST6GAL1;MRLN;ST8SIA2;GCNT1;SLC2A1;NMNAT2;HS3ST6;IQGAP2;AREG;RHOBTB1;LGALS3;ADGRE5;B3GNT4;SCNN1A;TMEM108;CASQ2;ST3GAL6;B4GALNT1;FOLR1;CD55;SHANK2;BOK;WNT4	Fed	CC	e
SCF ubiquitin ligase complex	2/58	0.550252	0.999993	0	0	1.09658	0.655075	FBXL13;SPSB4	Fed	CC	e
sodium channel complex	1/25	0.551545	0.999993	0	0	1.27943	0.761301	SCNN1A	Fed	CC	e
MLL1 complex	1/26	0.565712	0.999993	0	0	1.22819	0.699664	RUVBL2	Fed	CC	e
MLL1/2 complex	1/26	0.565712	0.999993	0	0	1.22819	0.699664	RUVBL2	Fed	CC	e
transforming growth factor beta binding	6/24	7.97385e-05	0.0311777	0	0	10.3205	97.3924	ACVRL1;TGFBR3;CD109;TSKU;TGFBR2;ENG	Fed	MF	e
transmembrane receptor protein serine/threonine kinase activity	5/18	0.000187324	0.0366219	0	0	11.8924	102.068	ACVRL1;TGFBR3;AMHR2;TGFBR2;ENG	Fed	MF	e
transforming growth factor beta-activated receptor activity	4/12	0.000396865	0.0517247	0	0	15.4394	120.92	ACVRL1;TGFBR3;ENG;TGFBR2	Fed	MF	e
adenylate kinase activity	3/8	0.00155447	0.151949	0	0	18.5006	119.637	AK7;AK8;AK9	Fed	MF	e
activin-activated receptor activity	3/9	0.00227722	0.178079	0	0	15.4164	93.8057	ACVRL1;AMHR2;TGFBR2	Fed	MF	e
nucleoside monophosphate kinase activity	4/20	0.00317808	0.203313	0	0	7.71651	44.3813	LRGUK;AK7;AK8;AK9	Fed	MF	e
calcium ion binding	21/348	0.00363987	0.203313	0	0	2.00472	11.2581	RYR2;SYT4;CALR3;AOC1;ANXA11;FBLN1;CALML4;EFCAB11;CABCOCO1;CDH7;CLEC3B;SNTN;SCIN;CALB1;SYT10;CASQ2;CDHR3;ANXA8;DSG2;CDH26;PVALB	Fed	MF	e
phosphotransferase activity, phosphate group as acceptor	4/24	0.00630892	0.308349	0	0	6.17193	31.2657	ITPKA;AK7;AK8;AK9	Fed	MF	e
nucleoside diphosphate kinase activity	3/14	0.0087729	0.376643	0	0	8.40677	39.8152	AK7;AK8;AK9	Fed	MF	e
cell-cell adhesion mediator activity	5/42	0.00998309	0.376643	0	0	4.17321	19.2254	PDLIM1;KRT18;PLXNB3;EMB;BAIAP2	Fed	MF	e
actin binding	12/177	0.0105961	0.376643	0	0	2.25631	10.26	EPS8;MYL4;PDLIM1;ABLIM1;SCIN;SPEF1;CALD1;CXCR4;DMD;IQGAP2;MYOZ2;SYNE1	Fed	MF	e
nucleobase-containing compound kinase activity	3/17	0.0152794	0.489623	0	0	6.6043	27.6142	AK7;AK8;AK9	Fed	MF	e
transforming growth factor beta receptor binding	3/18	0.0179133	0.489623	0	0	6.16369	24.7917	TGFBR3;TGFBR2;ENG	Fed	MF	e
cadherin binding involved in cell-cell adhesion	3/18	0.0179133	0.489623	0	0	6.16369	24.7917	PDLIM1;KRT18;BAIAP2	Fed	MF	e
[heparan sulfate]-glucosamine 3-sulfotransferase 1 activity	2/7	0.0187835	0.489623	0	0	12.3141	48.946	HS3ST6;HS3ST1	Fed	MF	e
type II transforming growth factor beta receptor binding	2/8	0.0245265	0.599367	0	0	10.2613	38.0488	TGFBR3;ENG	Fed	MF	e
sialyltransferase activity	3/21	0.0272336	0.626372	0	0	5.13562	18.5052	ST6GAL1;ST8SIA2;ST3GAL6	Fed	MF	e
type I transforming growth factor beta receptor binding	2/9	0.0308835	0.645713	0	0	8.79491	30.5846	ENG;TGFBR2	Fed	MF	e
microtubule motor activity	5/56	0.0313774	0.645713	0	0	3.02543	10.473	DNAH3;DNAH1;DNAH2;KIF26B;KIF6	Fed	MF	e
oxidized purine DNA binding	2/10	0.0378101	0.739187	0	0	7.69515	25.203	WRN;OGG1	Fed	MF	e
PDZ domain binding	5/63	0.0483949	0.801507	0	0	2.65933	8.05341	SLC22A12;TGFBR3;PLEKHA2;CCDC88C;ADRB1	Fed	MF	e
calcium-activated potassium channel activity	2/12	0.0532055	0.801507	0	0	6.15548	18.0577	KCNMB1;KCNN4	Fed	MF	e
motor activity	5/66	0.0570719	0.801507	0	0	2.52815	7.23922	DNAH3;DNAH1;DNAH2;KIF26B;KIF6	Fed	MF	e
protein kinase A catalytic subunit binding	2/13	0.0615962	0.801507	0	0	5.59561	15.5958	RYR2;PRKAR2B	Fed	MF	e
metal ion binding	23/517	0.0627883	0.801507	0	0	1.44539	4.00081	CALR3;RYR2;SYT4;AOC1;ANXA11;FBLN1;CALML4;EFCAB11;CABCOCO1;CDH7;WRN;CLEC3B;SNTN;SCIN;CALB1;SYT10;CASQ2;CDHR3;ANXA8;DSG2;TPPP;CDH26;PVALB	Fed	MF	e
tubulin binding	15/307	0.0634852	0.801507	0	0	1.59088	4.38598	SPEF1;STMND1;DLEC1;CFAP157;KIF6;EML2;RP1;NME8;KIF26B;CCDC88C;EFHC1;TPPP;SAXO2;TTLL9;MDM1	Fed	MF	e
1-phosphatidylinositol binding	2/15	0.0795828	0.801507	0	0	4.73425	11.9822	SCIN;FRMPD2	Fed	MF	e
heparan sulfate sulfotransferase activity	2/15	0.0795828	0.801507	0	0	4.73425	11.9822	HS3ST6;HS3ST1	Fed	MF	e
neuropeptide receptor binding	2/18	0.109087	0.801507	0	0	3.84599	8.52122	GHRH;NPY	Fed	MF	e
calcium channel regulator activity	3/37	0.110466	0.801507	0	0	2.71661	5.98482	NPY;NPY2R;SGK1	Fed	MF	e
microtubule binding	11/232	0.118004	0.801507	0	0	1.53721	3.28506	RP1;SPEF1;NME8;KIF26B;CCDC88C;TPPP;CFAP157;KIF6;SAXO2;EML2;MDM1	Fed	MF	e
calcium activated cation channel activity	2/19	0.119475	0.801507	0	0	3.61956	7.6903	KCNMB1;KCNN4	Fed	MF	e
ligand-gated calcium channel activity	2/19	0.119475	0.801507	0	0	3.61956	7.6903	RYR2;GRIN2A	Fed	MF	e
phosphatidylinositol 3-kinase regulator activity	2/19	0.119475	0.801507	0	0	3.61956	7.6903	CCKBR;AGAP2	Fed	MF	e
serine C-palmitoyltransferase activity	1/5	0.148119	0.801507	0	0	7.68452	14.6755	SPTLC3	Fed	MF	e
acrosin binding	1/5	0.148119	0.801507	0	0	7.68452	14.6755	ZP3	Fed	MF	e
activin receptor activity, type I	1/5	0.148119	0.801507	0	0	7.68452	14.6755	ACVRL1	Fed	MF	e
alpha-2A adrenergic receptor binding	1/5	0.148119	0.801507	0	0	7.68452	14.6755	ADRB1	Fed	MF	e
anion:sodium symporter activity	1/5	0.148119	0.801507	0	0	7.68452	14.6755	SLC13A4	Fed	MF	e
transforming growth factor beta receptor activity, type I	1/5	0.148119	0.801507	0	0	7.68452	14.6755	ACVRL1	Fed	MF	e
C-palmitoyltransferase activity	1/5	0.148119	0.801507	0	0	7.68452	14.6755	SPTLC3	Fed	MF	e
C-X-C chemokine receptor activity	1/5	0.148119	0.801507	0	0	7.68452	14.6755	CXCR4	Fed	MF	e
type 2 fibroblast growth factor receptor binding	1/5	0.148119	0.801507	0	0	7.68452	14.6755	FGF7	Fed	MF	e
calcium, potassium:sodium antiporter activity	1/5	0.148119	0.801507	0	0	7.68452	14.6755	SLC24A4	Fed	MF	e
urate transmembrane transporter activity	1/5	0.148119	0.801507	0	0	7.68452	14.6755	SLC22A12	Fed	MF	e
cell adhesive protein binding involved in bundle of His cell-Purkinje myocyte communication	1/5	0.148119	0.801507	0	0	7.68452	14.6755	DSG2	Fed	MF	e
Y-form DNA binding	1/5	0.148119	0.801507	0	0	7.68452	14.6755	WRN	Fed	MF	e
cytoskeleton-nuclear membrane anchor activity	1/5	0.148119	0.801507	0	0	7.68452	14.6755	SYNE1	Fed	MF	e
D-loop DNA binding	1/5	0.148119	0.801507	0	0	7.68452	14.6755	WRN	Fed	MF	e
double-stranded RNA adenosine deaminase activity	1/5	0.148119	0.801507	0	0	7.68452	14.6755	ADARB1	Fed	MF	e
FATZ binding	1/5	0.148119	0.801507	0	0	7.68452	14.6755	MYOZ2	Fed	MF	e
fructokinase activity	1/5	0.148119	0.801507	0	0	7.68452	14.6755	HKDC1	Fed	MF	e
glucokinase activity	1/5	0.148119	0.801507	0	0	7.68452	14.6755	HKDC1	Fed	MF	e
glutamate-gated calcium ion channel activity	1/5	0.148119	0.801507	0	0	7.68452	14.6755	GRIN2A	Fed	MF	e
hexokinase activity	1/5	0.148119	0.801507	0	0	7.68452	14.6755	HKDC1	Fed	MF	e
inorganic phosphate transmembrane transporter activity	1/5	0.148119	0.801507	0	0	7.68452	14.6755	SLC20A1	Fed	MF	e
L-histidine transmembrane transporter activity	1/5	0.148119	0.801507	0	0	7.68452	14.6755	SLC38A3	Fed	MF	e
mannokinase activity	1/5	0.148119	0.801507	0	0	7.68452	14.6755	HKDC1	Fed	MF	e
neuregulin binding	1/5	0.148119	0.801507	0	0	7.68452	14.6755	ITGB4	Fed	MF	e
neuropeptide Y receptor activity	1/5	0.148119	0.801507	0	0	7.68452	14.6755	NPY2R	Fed	MF	e
oxo-acid-lyase activity	1/5	0.148119	0.801507	0	0	7.68452	14.6755	NPL	Fed	MF	e
pyruvate transmembrane transporter activity	1/5	0.148119	0.801507	0	0	7.68452	14.6755	SLC16A11	Fed	MF	e
syntaxin-1 binding	2/22	0.151934	0.801507	0	0	3.07615	5.79641	UNC13C;SYNPR	Fed	MF	e
protein kinase A regulatory subunit binding	2/22	0.151934	0.801507	0	0	3.07615	5.79641	RYR2;AKAP14	Fed	MF	e
cyclin-dependent protein kinase activity	2/23	0.163107	0.801507	0	0	2.92952	5.31225	CDKL2;CDK6	Fed	MF	e
cyclin-dependent protein serine/threonine kinase activity	2/23	0.163107	0.801507	0	0	2.92952	5.31225	CDKL2;CDK6	Fed	MF	e
phosphatase inhibitor activity	2/23	0.163107	0.801507	0	0	2.92952	5.31225	LGALS3;STYXL1	Fed	MF	e
cell adhesion mediator activity	2/24	0.174419	0.801507	0	0	2.79621	4.88302	PLXNB3;EMB	Fed	MF	e
sodium:bicarbonate symporter activity	1/6	0.175002	0.801507	0	0	6.1473	10.7145	SLC4A10	Fed	MF	e
solute:bicarbonate symporter activity	1/6	0.175002	0.801507	0	0	6.1473	10.7145	SLC4A10	Fed	MF	e
alpha-N-acetylneuraminate alpha-2,8-sialyltransferase activity	1/6	0.175002	0.801507	0	0	6.1473	10.7145	ST8SIA2	Fed	MF	e
BMP receptor activity	1/6	0.175002	0.801507	0	0	6.1473	10.7145	ACVRL1	Fed	MF	e
chromo shadow domain binding	1/6	0.175002	0.801507	0	0	6.1473	10.7145	CHAF1A	Fed	MF	e
collagen receptor activity	1/6	0.175002	0.801507	0	0	6.1473	10.7145	DDR1	Fed	MF	e
dopamine receptor binding	1/6	0.175002	0.801507	0	0	6.1473	10.7145	CLIC6	Fed	MF	e
epinephrine binding	1/6	0.175002	0.801507	0	0	6.1473	10.7145	ADRB3	Fed	MF	e
four-way junction helicase activity	1/6	0.175002	0.801507	0	0	6.1473	10.7145	WRN	Fed	MF	e
keratin filament binding	1/6	0.175002	0.801507	0	0	6.1473	10.7145	EPPK1	Fed	MF	e
malate dehydrogenase activity	1/6	0.175002	0.801507	0	0	6.1473	10.7145	MDH1B	Fed	MF	e
myosin light chain binding	1/6	0.175002	0.801507	0	0	6.1473	10.7145	CXCR4	Fed	MF	e
protein phosphatase 2B binding	1/6	0.175002	0.801507	0	0	6.1473	10.7145	MYOZ2	Fed	MF	e
neuropeptide hormone activity	2/26	0.197385	0.801507	0	0	2.56293	4.15861	NPY;GHRH	Fed	MF	e
phosphatidylinositol-3,4-bisphosphate binding	2/26	0.197385	0.801507	0	0	2.56293	4.15861	PLEKHA2;ANXA8	Fed	MF	e
lipase activity	3/49	0.200723	0.801507	0	0	2.00668	3.22239	FAAH;PLBD1;PLB1	Fed	MF	e
telethonin binding	1/7	0.201039	0.801507	0	0	5.12249	8.21779	MYOZ2	Fed	MF	e
CDP-alcohol phosphatidyltransferase activity	1/7	0.201039	0.801507	0	0	5.12249	8.21779	CDS1	Fed	MF	e
fatty acid elongase activity	1/7	0.201039	0.801507	0	0	5.12249	8.21779	ELOVL7	Fed	MF	e
MutLalpha complex binding	1/7	0.201039	0.801507	0	0	5.12249	8.21779	WRN	Fed	MF	e
myosin heavy chain binding	1/7	0.201039	0.801507	0	0	5.12249	8.21779	MYL4	Fed	MF	e
nitric-oxide synthase binding	1/7	0.201039	0.801507	0	0	5.12249	8.21779	DMD	Fed	MF	e
calcium-dependent phospholipid binding	3/50	0.208914	0.801507	0	0	1.96388	3.07512	SYT4;SYT10;ANXA8	Fed	MF	e
acetylgalactosaminyltransferase activity	2/27	0.209002	0.801507	0	0	2.46029	3.85136	B3GNT4;B4GALNT1	Fed	MF	e
arginine binding	1/8	0.226255	0.801507	0	0	4.39048	6.52466	NAGS	Fed	MF	e
tRNA-specific adenosine deaminase activity	1/8	0.226255	0.801507	0	0	4.39048	6.52466	ADARB1	Fed	MF	e
bubble DNA binding	1/8	0.226255	0.801507	0	0	4.39048	6.52466	WRN	Fed	MF	e
tubulin-glutamic acid ligase activity	1/8	0.226255	0.801507	0	0	4.39048	6.52466	TTLL9	Fed	MF	e
cAMP-dependent protein kinase inhibitor activity	1/8	0.226255	0.801507	0	0	4.39048	6.52466	PRKAR2B	Fed	MF	e
cuprous ion binding	1/8	0.226255	0.801507	0	0	4.39048	6.52466	SNCG	Fed	MF	e
inositol hexakisphosphate kinase activity	1/8	0.226255	0.801507	0	0	4.39048	6.52466	ITPKA	Fed	MF	e
L-glutamine transmembrane transporter activity	1/8	0.226255	0.801507	0	0	4.39048	6.52466	SLC38A3	Fed	MF	e
Calcium signaling pathway	15/240	0.00947657	0.999996	0	0	2.07186	9.65266	RYR2;CXCR4;ADRB1;CALML4;GRIN2A;PLCB3;FGF7;GNAL;ADRB3;CCKBR;ADORA2B;ITPKA;CASQ2;BDKRB1;CACNA1S	Fed	KEGG	e
Insulin secretion	6/86	0.0544366	0.999996	0	0	2.31468	6.73738	RYR2;PLCB3;KCNMB1;SLC2A1;CACNA1S;KCNN4	Fed	KEGG	e
Renin secretion	5/69	0.0665835	0.999996	0	0	2.40927	6.52743	PLCB3;ADRB3;ADRB1;CALML4;CACNA1S	Fed	KEGG	e
Thiamine metabolism	2/15	0.0795828	0.999996	0	0	4.73425	11.9822	AK7;AK8	Fed	KEGG	e
Arrhythmogenic right ventricular cardiomyopathy	5/77	0.0959522	0.999996	0	0	2.14069	5.01757	RYR2;ITGB4;DSG2;DMD;CACNA1S	Fed	KEGG	e
Mineral absorption	4/60	0.120755	0.999996	0	0	2.20016	4.65113	SLC6A19;STEAP1;SLC26A3;SLC39A4	Fed	KEGG	e
GnRH secretion	4/64	0.143158	0.999996	0	0	2.05306	3.99074	PLCB3;LHB;CACNA1S;KCNN4	Fed	KEGG	e
ECM-receptor interaction	5/88	0.145182	0.999996	0	0	1.85592	3.58149	RELN;ITGB4;LAMA3;COL6A5;NPNT	Fed	KEGG	e
Neomycin, kanamycin and gentamicin biosynthesis	1/5	0.148119	0.999996	0	0	7.68452	14.6755	HKDC1	Fed	KEGG	e
Arginine biosynthesis	2/22	0.151934	0.999996	0	0	3.07615	5.79641	GOT1L1;NAGS	Fed	KEGG	e
Histidine metabolism	2/22	0.151934	0.999996	0	0	3.07615	5.79641	AOC1;HDC	Fed	KEGG	e
Glycosphingolipid biosynthesis	3/45	0.168813	0.999996	0	0	2.19825	3.9106	B3GNT4;B4GALNT1;ST3GAL6	Fed	KEGG	e
Salivary secretion	5/93	0.170532	0.999996	0	0	1.75002	3.09549	PLCB3;ADRB3;ADRB1;CALML4;KCNN4	Fed	KEGG	e
Vitamin digestion and absorption	2/24	0.174419	0.999996	0	0	2.79621	4.88302	RBP2;PLB1	Fed	KEGG	e
Phenylalanine, tyrosine and tryptophan biosynthesis	1/6	0.175002	0.999996	0	0	6.1473	10.7145	GOT1L1	Fed	KEGG	e
TGF-beta signaling pathway	5/94	0.175797	0.999996	0	0	1.73027	3.00794	TGIF2;AMHR2;PITX2;BMP6;TGFBR2	Fed	KEGG	e
Dilated cardiomyopathy	5/96	0.186509	0.999996	0	0	1.69206	2.84144	RYR2;ITGB4;ADRB1;DMD;CACNA1S	Fed	KEGG	e
Adrenergic signaling in cardiomyocytes	7/150	0.196339	0.999996	0	0	1.50823	2.45526	MYL4;RYR2;PLCB3;PPP2R2C;ADRB1;CALML4;CACNA1S	Fed	KEGG	e
Chagas disease	5/102	0.219964	0.999996	0	0	1.5869	2.40304	C3;PLCB3;GNAL;PPP2R2C;TGFBR2	Fed	KEGG	e
Protein digestion and absorption	5/103	0.225712	0.999996	0	0	1.57063	2.33788	SLC6A19;COL5A3;COL8A2;COL6A5;KCNN4	Fed	KEGG	e
Vascular smooth muscle contraction	6/133	0.243632	0.999996	0	0	1.45451	2.05391	PLCB3;CALD1;ADORA2B;KCNMB1;CALML4;CACNA1S	Fed	KEGG	e
Regulation of lipolysis in adipocytes	3/55	0.250837	0.999996	0	0	1.77459	2.45417	ADRB3;NPY;ADRB1	Fed	KEGG	e
Regulation of actin cytoskeleton	9/218	0.251982	0.999996	0	0	1.32648	1.82842	TIAM1;FGF7;SCIN;DIAPH3;ITGB4;CXCR4;BDKRB1;IQGAP2;BAIAP2	Fed	KEGG	e
Complement and coagulation cascades	4/85	0.280568	0.999996	0	0	1.51913	1.93072	C3;BDKRB1;KLKB1;CD55	Fed	KEGG	e
Neuroactive ligand-receptor interaction	13/341	0.281854	0.999996	0	0	1.22115	1.54643	LHB;NPY2R;LPAR3;ADRB1;C3;GABRR2;GRIN2A;ADRB3;CCKBR;ADORA2B;NPY;GHRH;BDKRB1	Fed	KEGG	e
Cardiac muscle contraction	4/87	0.294743	0.999996	0	0	1.48237	1.81094	MYL4;RYR2;CASQ2;CACNA1S	Fed	KEGG	e
Hypertrophic cardiomyopathy	4/90	0.316164	0.999996	0	0	1.43044	1.64714	RYR2;ITGB4;DMD;CACNA1S	Fed	KEGG	e
Aldosterone-regulated sodium reabsorption	2/37	0.326542	0.999996	0	0	1.75644	1.9658	SCNN1A;SGK1	Fed	KEGG	e
GnRH signaling pathway	4/93	0.337708	0.999996	0	0	1.382	1.50027	PLCB3;LHB;CALML4;CACNA1S	Fed	KEGG	e
Staphylococcus aureus infection	4/95	0.352103	0.999996	0	0	1.35149	1.41073	C3;KRT18;KRT15;KRT25	Fed	KEGG	e
Long-term potentiation	3/67	0.354618	0.999996	0	0	1.44096	1.49386	PLCB3;GRIN2A;CALML4	Fed	KEGG	e
Nicotine addiction	2/40	0.361226	0.999996	0	0	1.61752	1.64704	GABRR2;GRIN2A	Fed	KEGG	e
Circadian entrainment	4/97	0.3665	0.999996	0	0	1.32229	1.32726	RYR2;GRIN2A;PLCB3;CALML4	Fed	KEGG	e
Phosphatidylinositol signaling system	4/97	0.3665	0.999996	0	0	1.32229	1.32726	CDS1;PLCB3;ITPKA;CALML4	Fed	KEGG	e
Cellular senescence	6/156	0.370005	0.999996	0	0	1.23002	1.22293	CDK6;TRAF3IP2;CHEK2;CALML4;HIPK1;TGFBR2	Fed	KEGG	e
cAMP signaling pathway	8/216	0.373075	0.999996	0	0	1.18292	1.16633	TIAM1;RYR2;GRIN2A;NPY;LHB;ADRB1;CALML4;CACNA1S	Fed	KEGG	e
Purine metabolism	5/129	0.385053	0.999996	0	0	1.23963	1.18307	GDA;AK7;FHIT;AK8;AK9	Fed	KEGG	e
Dopaminergic synapse	5/132	0.403872	0.999996	0	0	1.21016	1.0972	GRIN2A;PLCB3;GNAL;PPP2R2C;CALML4	Fed	KEGG	e
Hippo signaling pathway	6/163	0.409521	0.999996	0	0	1.17475	1.04878	PPP2R2C;RASSF4;AREG;BMP6;WNT4;TGFBR2	Fed	KEGG	e
Phenylalanine metabolism	1/17	0.420282	0.999996	0	0	1.91994	1.66426	GOT1L1	Fed	KEGG	e
Gastric acid secretion	3/76	0.43156	0.999996	0	0	1.26272	1.06112	PLCB3;CCKBR;CALML4	Fed	KEGG	e
cGMP-PKG signaling pathway	6/167	0.43202	0.999996	0	0	1.14532	0.961249	PLCB3;ADRB3;KCNMB1;ADRB1;CALML4;CACNA1S	Fed	KEGG	e
Estrogen signaling pathway	5/137	0.435062	0.999996	0	0	1.16402	0.968771	PLCB3;KRT18;KRT15;KRT25;CALML4	Fed	KEGG	e
Other glycan degradation	1/18	0.438588	0.999996	0	0	1.80691	1.48925	NEU2	Fed	KEGG	e
Carbohydrate digestion and absorption	2/47	0.439201	0.999996	0	0	1.36541	1.12346	PLCB3;HKDC1	Fed	KEGG	e
Amino sugar and nucleotide sugar metabolism	2/48	0.449922	0.999996	0	0	1.33566	1.06677	HKDC1;NPL	Fed	KEGG	e
Sphingolipid metabolism	2/49	0.460526	0.999996	0	0	1.30717	1.01356	NEU2;SPTLC3	Fed	KEGG	e
Arginine and proline metabolism	2/50	0.47101	0.999996	0	0	1.27988	0.963588	GOT1L1;AOC1	Fed	KEGG	e
Ovarian steroidogenesis	2/51	0.48137	0.999996	0	0	1.25369	0.916596	LHB;BMP6	Fed	KEGG	e
Glutamatergic synapse	4/114	0.486463	0.999996	0	0	1.11695	0.804868	GRIN2A;PLCB3;SLC38A3;SHANK2	Fed	KEGG	e
Rap1 signaling pathway	7/210	0.495195	0.999996	0	0	1.05913	0.744361	TIAM1;GRIN2A;PLCB3;FGF7;ADORA2B;LPAR3;CALML4	Fed	KEGG	e
Huntington disease	10/306	0.500122	0.999996	0	0	1.03761	0.718966	DNAH3;DNAH12;PLCB3;DNAH1;DNAH10;DNAH2;DNAH5;DNAH6;DNAH9;DNALI1	Fed	KEGG	e
Endocrine and other factor-regulated calcium reabsorption	2/53	0.501711	0.999996	0	0	1.2044	0.830713	PLCB3;CALB1	Fed	KEGG	e
Fanconi anemia pathway	2/54	0.511687	0.999996	0	0	1.18118	0.79144	POLN;FANCA	Fed	KEGG	e
Proximal tubule bicarbonate reclamation	1/23	0.521814	0.999996	0	0	1.39589	0.907948	SLC38A3	Fed	KEGG	e
Pathways of neurodegeneration	15/475	0.535757	0.999996	0	0	1.00097	0.62468	DNAH3;DNAH12;RYR2;DNAH1;DNAH10;DNAH2;DNAH5;DNAH6;DNAH9;CALML4;DNALI1;GRIN2A;PLCB3;CACNA1S;WNT4	Fed	KEGG	e
GABAergic synapse	3/89	0.535939	0.999996	0	0	1.07112	0.668094	GABRR2;CACNA1S;SLC38A3	Fed	KEGG	e
Oxytocin signaling pathway	5/154	0.537441	0.999996	0	0	1.0303	0.639749	RYR2;PLCB3;EEF2K;CALML4;CACNA1S	Fed	KEGG	e
alpha-Linolenic acid metabolism	1/25	0.551545	0.999996	0	0	1.27943	0.761301	PLB1	Fed	KEGG	e
Small cell lung cancer	3/92	0.558457	0.999996	0	0	1.03485	0.602883	CDK6;LAMA3;FHIT	Fed	KEGG	e
PI3K-Akt signaling pathway	11/354	0.563506	0.999996	0	0	0.984134	0.564477	FGF7;RELN;CDK6;PPP2R2C;ITGB4;MYB;LAMA3;LPAR3;COL6A5;SGK1;AREG	Fed	KEGG	e
Viral myocarditis	2/60	0.568715	0.999996	0	0	1.05866	0.597482	DMD;CD55	Fed	KEGG	e
Glycerolipid metabolism	2/61	0.577739	0.999996	0	0	1.04066	0.570942	DGAT2;MBOAT1	Fed	KEGG	e
Biosynthesis of unsaturated fatty acids	1/27	0.579431	0.999996	0	0	1.18089	0.644422	ELOVL7	Fed	KEGG	e
Fatty acid elongation	1/27	0.579431	0.999996	0	0	1.18089	0.644422	ELOVL7	Fed	KEGG	e
Phototransduction	1/28	0.592718	0.999996	0	0	1.1371	0.594742	CALML4	Fed	KEGG	e
Amyotrophic lateral sclerosis	11/364	0.600718	0.999996	0	0	0.955753	0.48708	DNAH3;DNAH12;GRIN2A;DNAH1;DNAH10;DNAH2;DNAH5;DNAH6;ANXA11;DNAH9;DNALI1	Fed	KEGG	e
Aldosterone synthesis and secretion	3/98	0.601457	0.999996	0	0	0.969192	0.492738	PLCB3;CALML4;CACNA1S	Fed	KEGG	e
Glycerophospholipid metabolism	3/98	0.601457	0.999996	0	0	0.969192	0.492738	CDS1;MBOAT1;PLB1	Fed	KEGG	e
Inflammatory mediator regulation of TRP channels	3/98	0.601457	0.999996	0	0	0.969192	0.492738	PLCB3;BDKRB1;CALML4	Fed	KEGG	e
Linoleic acid metabolism	1/29	0.605586	0.999996	0	0	1.09643	0.549923	PLB1	Fed	KEGG	e
Cortisol synthesis and secretion	2/65	0.612442	0.999996	0	0	0.974386	0.477742	PLCB3;CACNA1S	Fed	KEGG	e
Melanogenesis	3/101	0.621895	0.999996	0	0	0.939377	0.446188	PLCB3;CALML4;WNT4	Fed	KEGG	e
Amoebiasis	3/102	0.628547	0.999996	0	0	0.92984	0.431765	PLCB3;GNAL;LAMA3	Fed	KEGG	e
Pancreatic secretion	3/102	0.628547	0.999996	0	0	0.92984	0.431765	RYR2;PLCB3;SLC26A3	Fed	KEGG	e
Glycolysis / Gluconeogenesis	2/67	0.62896	0.999996	0	0	0.944307	0.437864	HKDC1;ENO4	Fed	KEGG	e
Galactose metabolism	1/31	0.630116	0.999996	0	0	1.02323	0.472578	HKDC1	Fed	KEGG	e
Apelin signaling pathway	4/137	0.631443	0.999996	0	0	0.922689	0.424204	MYL4;RYR2;PLCB3;CALML4	Fed	KEGG	e
Adipocytokine signaling pathway	2/69	0.644924	0.999996	0	0	0.916024	0.401789	NPY;SLC2A1	Fed	KEGG	e
Amphetamine addiction	2/69	0.644924	0.999996	0	0	0.916024	0.401789	GRIN2A;CALML4	Fed	KEGG	e
Central carbon metabolism in cancer	2/70	0.6527	0.999996	0	0	0.902506	0.385043	HKDC1;SLC2A1	Fed	KEGG	e
Base excision repair	1/33	0.653124	0.999996	0	0	0.959177	0.408599	OGG1	Fed	KEGG	e
Fructose and mannose metabolism	1/33	0.653124	0.999996	0	0	0.959177	0.408599	HKDC1	Fed	KEGG	e
Adherens junction	2/71	0.66034	0.999996	0	0	0.88938	0.369093	BAIAP2;TGFBR2	Fed	KEGG	e
Glucagon signaling pathway	3/107	0.660586	0.999996	0	0	0.884906	0.366907	PLCB3;SLC2A1;CALML4	Fed	KEGG	e
Pentose and glucuronate interconversions	1/34	0.664086	0.999996	0	0	0.930063	0.380716	XYLB	Fed	KEGG	e
Spinocerebellar ataxia	4/143	0.664644	0.999996	0	0	0.882586	0.36054	GRIN2A;PLCB3;RELN;VLDLR	Fed	KEGG	e
Melanoma	2/72	0.667845	0.999996	0	0	0.87663	0.353895	FGF7;CDK6	Fed	KEGG	e
Non-small cell lung cancer	2/72	0.667845	0.999996	0	0	0.87663	0.353895	CDK6;FHIT	Fed	KEGG	e
HIF-1 signaling pathway	3/109	0.672829	0.999996	0	0	0.86812	0.344005	HKDC1;SLC2A1;ENO4	Fed	KEGG	e
Nicotinate and nicotinamide metabolism	1/35	0.674702	0.999996	0	0	0.902661	0.355183	NMNAT2	Fed	KEGG	e
Inositol phosphate metabolism	2/73	0.675215	0.999996	0	0	0.864238	0.339407	PLCB3;ITPKA	Fed	KEGG	e
p53 signaling pathway	2/73	0.675215	0.999996	0	0	0.864238	0.339407	CDK6;CHEK2	Fed	KEGG	e
Axon guidance	5/182	0.684152	0.999996	0	0	0.866049	0.328731	ABLIM1;PLXNB3;NCK2;CXCR4;WNT4	Fed	KEGG	e
Mucin type O-glycan biosynthesis	1/36	0.684983	0.999996	0	0	0.876825	0.331757	GCNT1	Fed	KEGG	e
Starch and sucrose metabolism	1/36	0.684983	0.999996	0	0	0.876825	0.331757	HKDC1	Fed	KEGG	e
Tyrosine metabolism	1/36	0.684983	0.999996	0	0	0.876825	0.331757	GOT1L1	Fed	KEGG	e
Glioma	2/75	0.689556	0.999996	0	0	0.840473	0.31241	CDK6;CALML4	Fed	KEGG	e
Retrograde endocannabinoid signaling	4/148	0.690711	0.999996	0	0	0.851719	0.315165	GABRR2;FAAH;PLCB3;CACNA1S	Fed	KEGG	e
African trypanosomiasis	1/37	0.694939	0.999996	0	0	0.852425	0.310224	PLCB3	Fed	KEGG	e
Scarlet Fever	5/35	0.00456172	0.728148	0	0	5.14883	27.7525	PPP2R2C;GDA;SCNN1A;DEUP1;PLB1	Fed	GWAS	e
Insomnia In Migraine With Aura	3/12	0.00555709	0.728148	0	0	10.276	53.36	HKDC1;KIF26B;FAM107B	Fed	GWAS	e
Stromal-cell-derived Factor 1 Alpha Levels	3/13	0.00705652	0.728148	0	0	9.24793	45.8124	TTC12;SPINT2;TGFBR2	Fed	GWAS	e
IDP T1 FAST ROIs V Cerebellum VIIIa	2/5	0.00932803	0.728148	0	0	20.5257	95.9521	RELN;BANK1	Fed	GWAS	e
Heat Shock Protein Beta-1 Levels	2/5	0.00932803	0.728148	0	0	20.5257	95.9521	ZP3;STYXL1	Fed	GWAS	e
Alzheimer's Disease	11/156	0.0107036	0.728148	0	0	2.35221	10.6724	SYNPR;UNC5CL;SLC24A4;FANCD2OS;RELN;POLN;BANK1;NCK2;FAM47E;FBXL13;MYO16	Fed	GWAS	e
Vesicoureteral Reflux	3/16	0.01288	0.728148	0	0	7.11269	30.955	PCP4L1;WDPCP;ENG	Fed	GWAS	e
Esophageal Cancer	2/6	0.013701	0.728148	0	0	15.3935	66.0424	ST6GAL1;CHEK2	Fed	GWAS	e
Multiple Myeloma And Monoclonal Gammopathy	2/6	0.013701	0.728148	0	0	15.3935	66.0424	LRRC34;ULK4	Fed	GWAS	e
Glycemic Traits	2/6	0.013701	0.728148	0	0	15.3935	66.0424	BACE2;HKDC1	Fed	GWAS	e
Serine Levels In Elite Athletes	2/6	0.013701	0.728148	0	0	15.3935	66.0424	SYNPR;GRIN2A	Fed	GWAS	e
Medium Chain Acylcarnitines Levels	2/6	0.013701	0.728148	0	0	15.3935	66.0424	AFAP1L2;MYO16	Fed	GWAS	e
N-acetylcarnosine Levels	2/6	0.013701	0.728148	0	0	15.3935	66.0424	GABRR2;EFCAB11	Fed	GWAS	e
Gestational Age At Birth	2/7	0.0187835	0.728148	0	0	12.3141	48.946	TGFBR3;WNT4	Fed	GWAS	e
Number Of Pregnancies	2/7	0.0187835	0.728148	0	0	12.3141	48.946	SLC4A10;SYNE1	Fed	GWAS	e
Adverse Response To Lamotrigine And Phenytoin	2/7	0.0187835	0.728148	0	0	12.3141	48.946	FHIT;ADAMTS20	Fed	GWAS	e
IgG Galactosylation Phenotypes	2/7	0.0187835	0.728148	0	0	12.3141	48.946	ST6GAL1;CEP131	Fed	GWAS	e
Diastolic Blood Pressure X Alcohol Consumption	3/19	0.0207833	0.728148	0	0	5.77816	22.3823	ULK4;ADRB1;CABCOCO1	Fed	GWAS	e
Chronic Obstructive Pulmonary Disease-Related Biomarkers	3/19	0.0207833	0.728148	0	0	5.77816	22.3823	HYDIN;ANXA11;KAZN	Fed	GWAS	e
S-6-hydroxywarfarin To S-warfarin Ratio	4/34	0.0215066	0.728148	0	0	4.11249	15.7895	KIF26B;ANKRD42;CSMD3;TACC2	Fed	GWAS	e
Bacterial Meningitis	3/20	0.0238901	0.728148	0	0	5.43799	20.3071	DNAH5;PLPPR4;CCDC33	Fed	GWAS	e
Skin Pigmentation Traits	2/8	0.0245265	0.728148	0	0	10.2613	38.0488	SPATA33;FANCA	Fed	GWAS	e
QT Interval	2/8	0.0245265	0.728148	0	0	10.2613	38.0488	GNAL;CFAP161	Fed	GWAS	e
Copper Levels	2/8	0.0245265	0.728148	0	0	10.2613	38.0488	VWA3B;CP	Fed	GWAS	e
Facial Morphology	2/8	0.0245265	0.728148	0	0	10.2613	38.0488	ADAM5;ULK4	Fed	GWAS	e
Facial Skin Hydration	2/8	0.0245265	0.728148	0	0	10.2613	38.0488	DTHD1;ABLIM1	Fed	GWAS	e
Cognitive Traits	3/21	0.0272336	0.728148	0	0	5.13562	18.5052	GRIN2A;SLC4A10;NMNAT2	Fed	GWAS	e
Cognitive Performance	3/21	0.0272336	0.728148	0	0	5.13562	18.5052	LMNTD1;HYDIN;BARX2	Fed	GWAS	e
Daytime Sleep Phenotypes	4/37	0.0284569	0.728148	0	0	3.73805	13.3051	STOML3;SPTLC3;KIF26B;CCDC88C	Fed	GWAS	e
Myopia	4/37	0.0284569	0.728148	0	0	3.73805	13.3051	DNAH9;TACC2;FHIT;BMP6	Fed	GWAS	e
Vaginal Microbiome MetaCyc Pathway	3/22	0.0308129	0.728148	0	0	4.86507	16.9296	UNC13C;CDH26;SYNE1	Fed	GWAS	e
IgG N-glycosylation Phenotypes	2/9	0.0308835	0.728148	0	0	8.79491	30.5846	ST6GAL1;CEP131	Fed	GWAS	e
Working Memory	2/9	0.0308835	0.728148	0	0	8.79491	30.5846	DNAH12;ELOVL7	Fed	GWAS	e
A Disintegrin And Metalloproteinase With Thrombospondin Motifs 13 Levels	2/9	0.0308835	0.728148	0	0	8.79491	30.5846	STKLD1;KLKB1	Fed	GWAS	e
Blood Pressure	5/56	0.0313774	0.728148	0	0	3.02543	10.473	BANK1;ULK4;FHIT;CABCOCO1;MYO16	Fed	GWAS	e
Ocular Sarcoidosis	4/40	0.0365965	0.728148	0	0	3.42601	11.3326	KIF26B;CFAP161;KCTD1;PAMR1	Fed	GWAS	e
Response To Amphetamines	4/40	0.0365965	0.728148	0	0	3.42601	11.3326	KCTD8;CCDC146;PLBD1;FHIT	Fed	GWAS	e
Age-related Cognitive Decline	2/10	0.0378101	0.728148	0	0	7.69515	25.203	ABLIM1;PGBD5	Fed	GWAS	e
Pit-and-Fissure Caries	2/10	0.0378101	0.728148	0	0	7.69515	25.203	FHIT;PVALB	Fed	GWAS	e
Tonometry	2/10	0.0378101	0.728148	0	0	7.69515	25.203	TGFBR2;SYNE1	Fed	GWAS	e
Adiponectin Levels	2/10	0.0378101	0.728148	0	0	7.69515	25.203	ST6GAL1;CREG2	Fed	GWAS	e
Agouti-related Protein Levels	2/10	0.0378101	0.728148	0	0	7.69515	25.203	LRRC36;TANGO6	Fed	GWAS	e
Vaginal Microbiome MetaCyc Pathway	2/10	0.0378101	0.728148	0	0	7.69515	25.203	PLEKHA6;CDH26	Fed	GWAS	e
Prudent Dietary Pattern	3/24	0.0386717	0.728148	0	0	4.40127	14.3158	VIT;KIF26B;SH3BP5	Fed	GWAS	e
Triamcinolone Acetonide-Induced Ocular Hypertension	4/41	0.0395774	0.728148	0	0	3.33325	10.7647	CFAP61;TTLL3;ITGB4;LDLRAD2	Fed	GWAS	e
Uterine Fibroids	6/81	0.0427421	0.728148	0	0	2.46963	7.78569	DNAH2;CHEK2;CD109;NEK10;SYNE1;WNT4	Fed	GWAS	e
Response To Norepinephrine-Dopamine Reuptake Inhibitors	2/11	0.0452641	0.728148	0	0	6.83978	21.1708	ABLIM1;HS3ST1	Fed	GWAS	e
Idiopathic Downbeat Nystagmus	2/11	0.0452641	0.728148	0	0	6.83978	21.1708	SYNPR;TPPP	Fed	GWAS	e
Cardiac troponin-I Levels	2/11	0.0452641	0.728148	0	0	6.83978	21.1708	AP3M1;KLKB1	Fed	GWAS	e
Anger	2/11	0.0452641	0.728148	0	0	6.83978	21.1708	MBOAT1;PHEX	Fed	GWAS	e
Post Bronchodilator FEV1/FVC Ratio In COPD	5/63	0.0483949	0.728148	0	0	2.65933	8.05341	SPAG16;ERICH2;DNAH5;GCNT1;EFHC1	Fed	GWAS	e
White Matter Hyperintensity Volume X Hypertension Interaction	3/27	0.0521677	0.728148	0	0	3.85052	11.3717	FANK1;TMEM212;CCDC88C	Fed	GWAS	e
Immune Reponse To Smallpox	3/27	0.0521677	0.728148	0	0	3.85052	11.3717	CNTRL;SGK1;PHEX	Fed	GWAS	e
Histidine Levels	3/27	0.0521677	0.728148	0	0	3.85052	11.3717	CP;KLKB1;SLC39A4	Fed	GWAS	e
Facial Wrinkles	3/27	0.0521677	0.728148	0	0	3.85052	11.3717	DNAJC6;KAZN;BMP6	Fed	GWAS	e
Abdominal Adipose Tissue Volumes	2/12	0.0532055	0.728148	0	0	6.15548	18.0577	CACNA1S;XYLB	Fed	GWAS	e
Ovarian Cancer	2/12	0.0532055	0.728148	0	0	6.15548	18.0577	ADGB;FRMPD2	Fed	GWAS	e
Toxicity Response To Radiotherapy In Prostate Cancer	2/12	0.0532055	0.728148	0	0	6.15548	18.0577	DNAH5;FHIT	Fed	GWAS	e
Uterine Leiomyomata	4/46	0.056492	0.728148	0	0	2.93567	8.43611	DNAH2;RBPMS;SYNE1;WNT4	Fed	GWAS	e
Leprosy	4/46	0.056492	0.728148	0	0	2.93567	8.43611	VIT;CROCC;KAZN;MDM1	Fed	GWAS	e
Late-onset Alzheimer's Disease	6/88	0.0596055	0.728148	0	0	2.25799	6.36755	SLC24A4;CFAP74;DNAH6;NEK10;IQGAP2;SHANK2	Fed	GWAS	e
Blood Pressure	15/305	0.0607256	0.728148	0	0	1.60202	4.48788	RYR2;RIPOR2;TANGO6;AFAP1L2;AOC1;DNAH2;ULK4;SLC35E3;VWA3B;CDK6;CALD1;CROCC;SYT10;CASQ2;GPR135	Fed	GWAS	e
Skin Color	2/13	0.0615962	0.728148	0	0	5.59561	15.5958	C1QTNF3;HYDIN	Fed	GWAS	e
Refractive Error	2/13	0.0615962	0.728148	0	0	5.59561	15.5958	GRIN2A;EBF1	Fed	GWAS	e
Vaginal Microbiome MetaCyc Pathway	2/13	0.0615962	0.728148	0	0	5.59561	15.5958	VANGL1;CD55	Fed	GWAS	e
Apolipoprotein L1 Levels	2/13	0.0615962	0.728148	0	0	5.59561	15.5958	HP;CPN1	Fed	GWAS	e
Bipolar I Disorder	5/68	0.0633205	0.728148	0	0	2.44764	6.75437	WDR49;GRIN2A;SHANK2;MYO16;SYNE1	Fed	GWAS	e
S-7-hydroxywarfarin To S-warfarin Ratio	3/30	0.067618	0.728148	0	0	3.42215	9.21887	TIAM1;UBE2U;FHIT	Fed	GWAS	e
Age-related Macular Degeneration Or COVID-19 Critical Illness	3/30	0.067618	0.728148	0	0	3.42215	9.21887	C3;TACC2;CPN1	Fed	GWAS	e
Age-related Macular Degeneration Or COVID-19 Hospitalization	3/30	0.067618	0.728148	0	0	3.42215	9.21887	C3;TACC2;CPN1	Fed	GWAS	e
Age-related Macular Degeneration Or COVID-19 Infection	3/30	0.067618	0.728148	0	0	3.42215	9.21887	C3;TACC2;CPN1	Fed	GWAS	e
Blood Pressure	14/285	0.0687987	0.728148	0	0	1.59905	4.27996	RYR2;AFAP1L2;DNAH2;ULK4;SLC35E3;SREK1IP1;VWA3B;CDK6;CALD1;CROCC;SYT10;NEK10;CASQ2;GPR135	Fed	GWAS	e
Proportion Of Activated Microglia	2/14	0.0704001	0.728148	0	0	5.12904	13.6102	CCDC88C;PLB1	Fed	GWAS	e
Cholesteryl Esters To Total Lipids Ratio In Chylomicrons And Extremely Large VLDL	2/14	0.0704001	0.728148	0	0	5.12904	13.6102	LGALS3;SPATA17	Fed	GWAS	e
High-sensitivity Cardiac Troponin T Levels	2/14	0.0704001	0.728148	0	0	5.12904	13.6102	SLC14A2;FHIT	Fed	GWAS	e
High-sensitivity Cardiac Troponin I Concentration	2/14	0.0704001	0.728148	0	0	5.12904	13.6102	SLC14A2;FHIT	Fed	GWAS	e
Carpal Tunnel Syndrome	2/14	0.0704001	0.728148	0	0	5.12904	13.6102	AOC1;AEBP1	Fed	GWAS	e
Obesity-related Traits	22/498	0.0716808	0.728148	0	0	1.43384	3.77892	SPAG16;RYR2;MBOAT1;EBF1;LAYN;NMNAT2;DEUP1;SRL;KIF6;AK8;MYO16;ABLIM1;UBXN11;CDHR3;WDPCP;CCDC33;TACC2;RHPN2;KLKB1;PVALB;SHANK2;CFAP77	Fed	GWAS	e
Cancer	6/93	0.0737636	0.728148	0	0	2.12767	5.5466	CMSS1;KRT8;EBF1;FANCA;NEK10;SPINT2	Fed	GWAS	e
Varicose Veins	5/72	0.0769227	0.728148	0	0	2.30103	5.90205	TGFBR3;FBLN7;KRT15;EBF1;SRL	Fed	GWAS	e
Vascular Endothelial Growth Factor Levels	3/32	0.0789379	0.728148	0	0	3.18581	8.08907	DNAH2;TMEM108;VLDLR	Fed	GWAS	e
Male Puberty Timing	2/15	0.0795828	0.728148	0	0	4.73425	11.9822	SPATA33;PTGR1	Fed	GWAS	e
Spondylosis	2/15	0.0795828	0.728148	0	0	4.73425	11.9822	UNC13C;BMP6	Fed	GWAS	e
Interleukin-2 Levels	2/15	0.0795828	0.728148	0	0	4.73425	11.9822	EBF1;KAZN	Fed	GWAS	e
Chagas Cardiomyopathy In Tripanosoma Cruzi Seropositivity	2/15	0.0795828	0.728148	0	0	4.73425	11.9822	TIAM1;KAZN	Fed	GWAS	e
Human Papilloma Virus 16 Negative Oropharyngeal Cancer	2/15	0.0795828	0.728148	0	0	4.73425	11.9822	UNC13C;MYO16	Fed	GWAS	e
HOMA-B	2/15	0.0795828	0.728148	0	0	4.73425	11.9822	TGFBR3;DIAPH3	Fed	GWAS	e
Cortical Surface Area	6/95	0.0799196	0.728148	0	0	2.07964	5.2547	FANK1;TANGO6;MEGF6;NHSL1;SLC4A10;ENO4	Fed	GWAS	e
Optic Disc Size	5/74	0.0842685	0.728148	0	0	2.23411	5.52662	VANGL1;CMSS1;CHEK2;RHPN2;KIF6	Fed	GWAS	e
Adiponectin Levels	4/53	0.0856642	0.728148	0	0	2.51538	6.18109	DNAH10;NPY;CREG2;VWA3B	Fed	GWAS	e
Amyotrophic Lateral Sclerosis	4/53	0.0856642	0.728148	0	0	2.51538	6.18109	TIAM1;SUSD2;NME9;LAMA3	Fed	GWAS	e
Resistance To COVID-19 Infection	17/375	0.0869593	0.728148	0	0	1.47029	3.59091	CFAP61;UNC13C;PLEKHA2;ST8SIA2;BARX2;PLB1;RHOBTB1;TIAM1;CDK6;BANK1;CALD1;AKAP14;KIF26B;WDPCP;DMD;CCDC33;ZP3	Fed	GWAS	e
Coronary Artery Disease In Diabetes	2/16	0.0891118	0.728148	0	0	4.39587	10.6286	SLC14A2;RSPH14	Fed	GWAS	e
Presence Of Antiphospholipid Antibodies	2/16	0.0891118	0.728148	0	0	4.39587	10.6286	CNN1;MYO16	Fed	GWAS	e
Haptoglobin Levels	2/16	0.0891118	0.728148	0	0	4.39587	10.6286	HP;HYDIN	Fed	GWAS	e
Caudate Activity During Reward	2/16	0.0891118	0.728148	0	0	4.39587	10.6286	COL5A3;MYO16	Fed	GWAS	e
Vaginal Microbiome MetaCyc Pathway	2/16	0.0891118	0.728148	0	0	4.39587	10.6286	CDH26;FHIT	Fed	GWAS	e
RS-warfarin Levels	4/54	0.0903311	0.728148	0	0	2.46494	5.9264	NHSL1;MAK;DNAH9;IQGAP2	Fed	GWAS	e
Smoking Initiation	12/249	0.097018	0.728148	0	0	1.56496	3.65083	DDR1;RYR2;GRIN2A;LRGUK;DIAPH3;CALB1;SLC4A10;WDPCP;ELOVL7;TTC29;FHIT;ANKUB1	Fed	GWAS	e
Carotid Intima-media Thickness	7/124	0.0977311	0.728148	0	0	1.84588	4.29266	SLC14A2;CALD1;CROCC;KAZN;TACC2;IQGAP2;MYO16	Fed	GWAS	e
regulation of chaperone-mediated autophagy	2/8	1.46617e-05	0.00338685	0	0	512.282	5701.84	EEF1A2;GFAP	Fed	BP	a1
regulation of cellular component biogenesis	2/39	0.000382845	0.0442186	0	0	82.9439	652.592	AGT;GFAP	Fed	BP	a1
negative regulation of cellular response to growth factor stimulus	2/80	0.00160393	0.0499997	0	0	39.2643	252.678	VWC2;AGT	Fed	BP	a1
regulation of protein catabolic process	2/102	0.00258974	0.0499997	0	0	30.5923	182.214	EEF1A2;GFAP	Fed	BP	a1
negative regulation of dendritic cell differentiation	1/5	0.0037447	0.0499997	0	0	356.804	1993.61	FCGR2B	Fed	BP	a1
negative regulation of immunoglobulin production	1/5	0.0037447	0.0499997	0	0	356.804	1993.61	FCGR2B	Fed	BP	a1
negative regulation of leukocyte differentiation	1/5	0.0037447	0.0499997	0	0	356.804	1993.61	FCGR2B	Fed	BP	a1
regulation of neutrophil activation	1/5	0.0037447	0.0499997	0	0	356.804	1993.61	FCGR2B	Fed	BP	a1
negative regulation of B cell receptor signaling pathway	1/6	0.00449207	0.0499997	0	0	285.429	1542.87	FCGR2B	Fed	BP	a1
neurotransmitter loading into synaptic vesicle	1/6	0.00449207	0.0499997	0	0	285.429	1542.87	SLC17A8	Fed	BP	a1
negative regulation of erythrocyte differentiation	1/6	0.00449207	0.0499997	0	0	285.429	1542.87	MAFB	Fed	BP	a1
positive regulation of gap junction assembly	1/6	0.00449207	0.0499997	0	0	285.429	1542.87	AGT	Fed	BP	a1
regulation of cellular component organization	2/139	0.00474546	0.0499997	0	0	22.2886	119.257	AGT;GFAP	Fed	BP	a1
regulation of extracellular matrix assembly	1/7	0.00523892	0.0499997	0	0	237.845	1249.08	AGT	Fed	BP	a1
positive regulation of activation of Janus kinase activity	1/7	0.00523892	0.0499997	0	0	237.845	1249.08	AGT	Fed	BP	a1
sinoatrial node development	1/7	0.00523892	0.0499997	0	0	237.845	1249.08	GJB6	Fed	BP	a1
regulation of systemic arterial blood pressure by renin-angiotensin	1/7	0.00523892	0.0499997	0	0	237.845	1249.08	AGT	Fed	BP	a1
gap junction assembly	1/7	0.00523892	0.0499997	0	0	237.845	1249.08	GJB6	Fed	BP	a1
regulation of NAD	1/7	0.00523892	0.0499997	0	0	237.845	1249.08	AGT	Fed	BP	a1
positive regulation of humoral immune response	1/7	0.00523892	0.0499997	0	0	237.845	1249.08	FCGR2B	Fed	BP	a1
regulation of neurotrophin TRK receptor signaling pathway	1/7	0.00523892	0.0499997	0	0	237.845	1249.08	AGT	Fed	BP	a1
negative regulation of acute inflammatory response	1/7	0.00523892	0.0499997	0	0	237.845	1249.08	FCGR2B	Fed	BP	a1
regulation of cytokine production	2/150	0.00550296	0.0499997	0	0	20.6206	107.278	FCGR2B;AGT	Fed	BP	a1
negative regulation of T cell mediated cytotoxicity	1/8	0.00598524	0.0499997	0	0	203.857	1043.43	FCGR2B	Fed	BP	a1
regulation of activation of Janus kinase activity	1/8	0.00598524	0.0499997	0	0	203.857	1043.43	AGT	Fed	BP	a1
regulation of dendritic spine maintenance	1/8	0.00598524	0.0499997	0	0	203.857	1043.43	FCGR2B	Fed	BP	a1
regulation of gap junction assembly	1/9	0.00673105	0.0499997	0	0	178.366	892.013	AGT	Fed	BP	a1
positive regulation of cholesterol esterification	1/9	0.00673105	0.0499997	0	0	178.366	892.013	AGT	Fed	BP	a1
negative regulation of leukocyte degranulation	1/9	0.00673105	0.0499997	0	0	178.366	892.013	FCGR2B	Fed	BP	a1
regulation of dendritic cell antigen processing and presentation	1/9	0.00673105	0.0499997	0	0	178.366	892.013	FCGR2B	Fed	BP	a1
negative regulation of production of molecular mediator of immune response	1/9	0.00673105	0.0499997	0	0	178.366	892.013	FCGR2B	Fed	BP	a1
negative regulation of humoral immune response mediated by circulating immunoglobulin	1/10	0.00747633	0.0499997	0	0	158.54	776.212	FCGR2B	Fed	BP	a1
immunoglobulin mediated immune response	1/10	0.00747633	0.0499997	0	0	158.54	776.212	FCGR2B	Fed	BP	a1
regulation of lipid kinase activity	1/11	0.00822109	0.0499997	0	0	142.679	685.007	EEF1A2	Fed	BP	a1
B cell mediated immunity	1/11	0.00822109	0.0499997	0	0	142.679	685.007	FCGR2B	Fed	BP	a1
negative regulation of B cell proliferation	1/12	0.00896533	0.0499997	0	0	129.701	611.463	FCGR2B	Fed	BP	a1
positive regulation of branching involved in ureteric bud morphogenesis	1/12	0.00896533	0.0499997	0	0	129.701	611.463	AGT	Fed	BP	a1
regulation of hemopoiesis	1/12	0.00896533	0.0499997	0	0	129.701	611.463	MAFB	Fed	BP	a1
regulation of cholesterol esterification	1/12	0.00896533	0.0499997	0	0	129.701	611.463	AGT	Fed	BP	a1
regulation of dendritic cell differentiation	1/12	0.00896533	0.0499997	0	0	129.701	611.463	FCGR2B	Fed	BP	a1
mature B cell differentiation involved in immune response	1/13	0.00970904	0.0499997	0	0	118.887	551.005	FCGR2B	Fed	BP	a1
positive regulation of steroid metabolic process	1/13	0.00970904	0.0499997	0	0	118.887	551.005	AGT	Fed	BP	a1
regulation of response to endoplasmic reticulum stress	1/14	0.0104522	0.0499997	0	0	109.736	500.5	FCGR2B	Fed	BP	a1
low-density lipoprotein particle remodeling	1/14	0.0104522	0.0499997	0	0	109.736	500.5	AGT	Fed	BP	a1
regulation of extracellular matrix organization	1/15	0.0111949	0.0499997	0	0	101.893	457.733	AGT	Fed	BP	a1
regulation of branching involved in ureteric bud morphogenesis	1/15	0.0111949	0.0499997	0	0	101.893	457.733	AGT	Fed	BP	a1
negative regulation of leukocyte activation	1/15	0.0111949	0.0499997	0	0	101.893	457.733	FCGR2B	Fed	BP	a1
negative regulation of leukocyte mediated cytotoxicity	1/15	0.0111949	0.0499997	0	0	101.893	457.733	FCGR2B	Fed	BP	a1
B cell activation involved in immune response	1/16	0.0119371	0.0499997	0	0	95.0952	421.092	FCGR2B	Fed	BP	a1
negative regulation of macrophage activation	1/16	0.0119371	0.0499997	0	0	95.0952	421.092	FCGR2B	Fed	BP	a1
regulation of autophagy	2/231	0.0126317	0.0499997	0	0	13.2724	58.021	EEF1A2;GFAP	Fed	BP	a1
stabilization of membrane potential	1/17	0.0126787	0.0499997	0	0	89.1473	389.38	KCNK10	Fed	BP	a1
negative regulation of interleukin-10 production	1/17	0.0126787	0.0499997	0	0	89.1473	389.38	FCGR2B	Fed	BP	a1
negative regulation of phagocytosis	1/17	0.0126787	0.0499997	0	0	89.1473	389.38	FCGR2B	Fed	BP	a1
positive regulation of muscle hypertrophy	1/17	0.0126787	0.0499997	0	0	89.1473	389.38	AGT	Fed	BP	a1
positive regulation of cardiac muscle hypertrophy	1/18	0.0134198	0.0499997	0	0	83.8992	361.691	AGT	Fed	BP	a1
synaptic transmission, glutamatergic	1/18	0.0134198	0.0499997	0	0	83.8992	361.691	SLC17A8	Fed	BP	a1
regulation of adaptive immune response	1/18	0.0134198	0.0499997	0	0	83.8992	361.691	FCGR2B	Fed	BP	a1
positive regulation of response to endoplasmic reticulum stress	1/18	0.0134198	0.0499997	0	0	83.8992	361.691	FCGR2B	Fed	BP	a1
nitric oxide mediated signal transduction	1/18	0.0134198	0.0499997	0	0	83.8992	361.691	AGT	Fed	BP	a1
positive regulation of macrophage derived foam cell differentiation	1/18	0.0134198	0.0499997	0	0	83.8992	361.691	AGT	Fed	BP	a1
intermediate filament organization	1/18	0.0134198	0.0499997	0	0	83.8992	361.691	GFAP	Fed	BP	a1
positive regulation of oxidoreductase activity	1/19	0.0141604	0.0511103	0	0	79.2341	337.324	AGT	Fed	BP	a1
negative regulation of immune system process	1/19	0.0141604	0.0511103	0	0	79.2341	337.324	FCGR2B	Fed	BP	a1
negative regulation of osteoclast differentiation	1/20	0.0149005	0.0529541	0	0	75.0602	315.73	MAFB	Fed	BP	a1
positive regulation of cell differentiation	2/258	0.0155817	0.054536	0	0	11.8564	49.3421	VWC2;AGT	Fed	BP	a1
negative regulation of B cell activation	1/22	0.0163791	0.0548344	0	0	67.9048	279.207	FCGR2B	Fed	BP	a1
negative regulation of lymphocyte activation	1/22	0.0163791	0.0548344	0	0	67.9048	279.207	FCGR2B	Fed	BP	a1
negative regulation of myeloid cell differentiation	1/22	0.0163791	0.0548344	0	0	67.9048	279.207	MAFB	Fed	BP	a1
regulation of B cell receptor signaling pathway	1/23	0.0171176	0.0556926	0	0	64.8149	263.644	FCGR2B	Fed	BP	a1
positive regulation of morphogenesis of an epithelium	1/23	0.0171176	0.0556926	0	0	64.8149	263.644	AGT	Fed	BP	a1
regulation of cardiac muscle hypertrophy	1/24	0.0178556	0.0557794	0	0	61.9938	249.552	AGT	Fed	BP	a1
negative regulation of antigen receptor-mediated signaling pathway	1/25	0.0185931	0.0557794	0	0	59.4077	236.738	FCGR2B	Fed	BP	a1
regulation of AMPA receptor activity	1/25	0.0185931	0.0557794	0	0	59.4077	236.738	GSG1L	Fed	BP	a1
positive regulation of ERBB signaling pathway	1/25	0.0185931	0.0557794	0	0	59.4077	236.738	AGT	Fed	BP	a1
cardiac conduction system development	1/25	0.0185931	0.0557794	0	0	59.4077	236.738	GJB6	Fed	BP	a1
positive regulation of lipid metabolic process	1/25	0.0185931	0.0557794	0	0	59.4077	236.738	EEF1A2	Fed	BP	a1
regulation of immunoglobulin production	1/28	0.0208025	0.0565387	0	0	52.7989	204.474	FCGR2B	Fed	BP	a1
regulation of B cell activation	1/28	0.0208025	0.0565387	0	0	52.7989	204.474	FCGR2B	Fed	BP	a1
positive regulation of fibroblast proliferation	1/28	0.0208025	0.0565387	0	0	52.7989	204.474	AGT	Fed	BP	a1
regulation of plasma membrane bounded cell projection organization	1/28	0.0208025	0.0565387	0	0	52.7989	204.474	FCGR2B	Fed	BP	a1
regulation of postsynapse organization	1/28	0.0208025	0.0565387	0	0	52.7989	204.474	FCGR2B	Fed	BP	a1
regulation of response to biotic stimulus	1/29	0.0215379	0.0565387	0	0	50.9107	195.392	FCGR2B	Fed	BP	a1
positive regulation of extrinsic apoptotic signaling pathway	1/29	0.0215379	0.0565387	0	0	50.9107	195.392	AGT	Fed	BP	a1
negative regulation of myeloid leukocyte differentiation	1/29	0.0215379	0.0565387	0	0	50.9107	195.392	MAFB	Fed	BP	a1
synaptic vesicle cycle	1/30	0.0222728	0.0565387	0	0	49.1527	186.996	SLC17A8	Fed	BP	a1
maintenance of blood-brain barrier	1/30	0.0222728	0.0565387	0	0	49.1527	186.996	GJB6	Fed	BP	a1
regulation of macrophage activation	1/30	0.0222728	0.0565387	0	0	49.1527	186.996	FCGR2B	Fed	BP	a1
regulation of vasoconstriction	1/30	0.0222728	0.0565387	0	0	49.1527	186.996	AGT	Fed	BP	a1
positive regulation of lipid kinase activity	1/30	0.0222728	0.0565387	0	0	49.1527	186.996	EEF1A2	Fed	BP	a1
plasma membrane invagination	1/30	0.0222728	0.0565387	0	0	49.1527	186.996	FCGR2B	Fed	BP	a1
regulation of macrophage derived foam cell differentiation	1/31	0.0230072	0.0577681	0	0	47.5119	179.212	AGT	Fed	BP	a1
positive regulation of epidermal growth factor receptor signaling pathway	1/34	0.0252073	0.0624173	0	0	43.1861	158.952	AGT	Fed	BP	a1
regulation of blood circulation	1/35	0.0259397	0.0624173	0	0	41.9139	153.069	AGT	Fed	BP	a1
blood vessel diameter maintenance	1/35	0.0259397	0.0624173	0	0	41.9139	153.069	AGT	Fed	BP	a1
cellular response to amyloid-beta	1/35	0.0259397	0.0624173	0	0	41.9139	153.069	FCGR2B	Fed	BP	a1
regulation of osteoclast differentiation	1/36	0.0266715	0.0635166	0	0	40.7143	147.555	MAFB	Fed	BP	a1
phagocytosis, engulfment	1/37	0.0274028	0.0639398	0	0	39.5813	142.378	FCGR2B	Fed	BP	a1
regulation of erythrocyte differentiation	1/37	0.0274028	0.0639398	0	0	39.5813	142.378	MAFB	Fed	BP	a1
regulation of protein tyrosine kinase activity	1/39	0.0288639	0.0660154	0	0	37.4944	132.924	AGT	Fed	BP	a1
cytoplasmic side of lysosomal membrane	1/5	0.0037447	0.0520608	0	0	356.804	1993.61	EEF1A2	Fed	CC	a1
integral component of postsynaptic density membrane	1/11	0.00822109	0.0520608	0	0	142.679	685.007	GSG1L	Fed	CC	a1
intrinsic component of postsynaptic density membrane	1/11	0.00822109	0.0520608	0	0	142.679	685.007	GSG1L	Fed	CC	a1
integral component of synaptic vesicle membrane	1/13	0.00970904	0.0520608	0	0	118.887	551.005	SLC17A8	Fed	CC	a1
integral component of postsynaptic specialization membrane	1/15	0.0111949	0.0520608	0	0	101.893	457.733	GSG1L	Fed	CC	a1
intrinsic component of synaptic vesicle membrane	1/17	0.0126787	0.0520608	0	0	89.1473	389.38	SLC17A8	Fed	CC	a1
AMPA glutamate receptor complex	1/20	0.0149005	0.0520608	0	0	75.0602	315.73	VWC2	Fed	CC	a1
connexin complex	1/21	0.0156401	0.0520608	0	0	71.3036	296.475	GJB6	Fed	CC	a1
gap junction	1/24	0.0178556	0.0520608	0	0	61.9938	249.552	GJB6	Fed	CC	a1
excitatory synapse	1/25	0.0185931	0.0520608	0	0	59.4077	236.738	SLC17A8	Fed	CC	a1
ionotropic glutamate receptor complex	1/32	0.0237411	0.0604319	0	0	45.977	171.979	VWC2	Fed	CC	a1
synaptic vesicle membrane	1/41	0.0303229	0.0653109	0	0	35.6161	124.509	SLC17A8	Fed	CC	a1
exocytic vesicle membrane	1/41	0.0303229	0.0653109	0	0	35.6161	124.509	SLC17A8	Fed	CC	a1
actin filament	1/72	0.0526779	0.0996632	0	0	20.0342	58.9719	GJB6	Fed	CC	a1
cation channel complex	1/73	0.053391	0.0996632	0	0	19.755	57.8843	VWC2	Fed	CC	a1
intermediate filament cytoskeleton	1/84	0.0612016	0.107103	0	0	17.1274	47.8467	GFAP	Fed	CC	a1
integral component of plasma membrane	3/1454	0.0905065	0.14907	0	0	3.19331	7.67141	KCNK10;FCGR2B;NTSR2	Fed	CC	a1
integral component of organelle membrane	1/214	0.149066	0.224424	0	0	6.63045	12.6202	SLC17A8	Fed	CC	a1
lytic vacuole	1/219	0.152287	0.224424	0	0	6.47674	12.1891	GFAP	Fed	CC	a1
polymeric cytoskeletal fiber	1/256	0.175771	0.24608	0	0	5.52661	9.60841	GJB6	Fed	CC	a1
cell-cell junction	1/271	0.185117	0.246823	0	0	5.21561	8.79751	GJB6	Fed	CC	a1
actin cytoskeleton	1/316	0.212566	0.268956	0	0	4.46032	6.90681	GJB6	Fed	CC	a1
lysosomal membrane	1/330	0.220928	0.268956	0	0	4.26748	6.44354	EEF1A2	Fed	CC	a1
collagen-containing extracellular matrix	1/380	0.250121	0.291808	0	0	3.69506	5.12066	AGT	Fed	CC	a1
lysosome	1/477	0.303866	0.34033	0	0	2.92752	3.48717	GFAP	Fed	CC	a1
cytoskeleton	1/600	0.366851	0.39507	0	0	2.31171	2.31818	GFAP	Fed	CC	a1
nucleus	2/4484	0.881686	0.914341	0	0	0.532146	0.0670074	MAFB;EEF1A2	Fed	CC	a1
intracellular membrane-bounded organelle	2/5192	0.931122	0.931122	0	0	0.438565	0.0312981	MAFB;EEF1A2	Fed	CC	a1
IgG binding	1/5	0.0037447	0.0656539	0	0	356.804	1993.61	FCGR2B	Fed	MF	a1
gap junction channel activity involved in cell communication by electrical coupling	1/6	0.00449207	0.0656539	0	0	285.429	1542.87	GJB6	Fed	MF	a1
L-glutamate transmembrane transporter activity	1/14	0.0104522	0.0656539	0	0	109.736	500.5	SLC17A8	Fed	MF	a1
translation elongation factor activity	1/14	0.0104522	0.0656539	0	0	109.736	500.5	EEF1A2	Fed	MF	a1
acidic amino acid transmembrane transporter activity	1/15	0.0111949	0.0656539	0	0	101.893	457.733	SLC17A8	Fed	MF	a1
potassium ion leak channel activity	1/16	0.0119371	0.0656539	0	0	95.0952	421.092	KCNK10	Fed	MF	a1
leak channel activity	1/19	0.0141604	0.0667563	0	0	79.2341	337.324	KCNK10	Fed	MF	a1
gap junction channel activity	1/24	0.0178556	0.0681748	0	0	61.9938	249.552	GJB6	Fed	MF	a1
wide pore channel activity	1/25	0.0185931	0.0681748	0	0	59.4077	236.738	GJB6	Fed	MF	a1
beta-tubulin binding	1/32	0.0237411	0.0712233	0	0	45.977	171.979	GJB6	Fed	MF	a1
potassium ion transmembrane transporter activity	1/32	0.0237411	0.0712233	0	0	45.977	171.979	KCNK10	Fed	MF	a1
L-amino acid transmembrane transporter activity	1/53	0.0390342	0.107344	0	0	27.3805	88.8036	SLC17A8	Fed	MF	a1
serine-type endopeptidase inhibitor activity	1/60	0.0440821	0.111901	0	0	24.1235	75.3063	AGT	Fed	MF	a1
hormone activity	1/78	0.0569488	0.128391	0	0	18.4675	52.9206	AGT	Fed	MF	a1
amyloid-beta binding	1/80	0.0583684	0.128391	0	0	17.9982	51.1325	FCGR2B	Fed	MF	a1
growth factor activity	1/87	0.0633213	0.128391	0	0	16.5274	45.6079	AGT	Fed	MF	a1
potassium channel activity	1/91	0.0661407	0.128391	0	0	15.7897	42.8843	KCNK10	Fed	MF	a1
cation channel activity	1/98	0.0710555	0.130268	0	0	14.6451	38.7259	KCNK10	Fed	MF	a1
endopeptidase inhibitor activity	1/115	0.082891	0.143969	0	0	12.4505	31.0046	AGT	Fed	MF	a1
organic anion transmembrane transporter activity	1/144	0.102757	0.169549	0	0	9.91109	22.5516	SLC17A8	Fed	MF	a1
GTPase activity	1/216	0.150356	0.236274	0	0	6.56811	12.4449	EEF1A2	Fed	MF	a1
microtubule binding	1/232	0.160609	0.240913	0	0	6.10823	11.1706	GJB6	Fed	MF	a1
nucleoside-triphosphatase activity	1/278	0.189445	0.262917	0	0	5.082	8.4547	EEF1A2	Fed	MF	a1
G protein-coupled receptor activity	1/283	0.192523	0.262917	0	0	4.99063	8.22225	NTSR2	Fed	MF	a1
receptor ligand activity	1/307	0.207146	0.262917	0	0	4.5936	7.23184	AGT	Fed	MF	a1
tubulin binding	1/307	0.207146	0.262917	0	0	4.5936	7.23184	GJB6	Fed	MF	a1
kinase binding	1/461	0.295256	0.360868	0	0	3.03183	3.69857	EEF1A2	Fed	MF	a1
protein kinase binding	1/506	0.319222	0.376226	0	0	2.7553	3.1462	EEF1A2	Fed	MF	a1
sequence-specific DNA binding	1/707	0.417275	0.474831	0	0	1.95053	1.70478	MAFB	Fed	MF	a1
DNA binding	1/811	0.462672	0.508939	0	0	1.69092	1.30325	MAFB	Fed	MF	a1
RNA polymerase II cis-regulatory region sequence-specific DNA binding	1/1149	0.588445	0.606834	0	0	1.17204	0.621499	MAFB	Fed	MF	a1
cis-regulatory region sequence-specific DNA binding	1/1149	0.588445	0.606834	0	0	1.17204	0.621499	MAFB	Fed	MF	a1
RNA polymerase II transcription regulatory region sequence-specific DNA binding	1/1359	0.652125	0.652125	0	0	0.97975	0.418861	MAFB	Fed	MF	a1
Renin-angiotensin system	1/23	0.0171176	0.130591	0	0	64.8149	263.644	AGT	Fed	KEGG	a1
Neuroactive ligand-receptor interaction	2/341	0.026288	0.130591	0	0	8.91582	32.4415	AGT;NTSR2	Fed	KEGG	a1
Nicotine addiction	1/40	0.0295936	0.130591	0	0	36.5311	128.597	SLC17A8	Fed	KEGG	a1
Legionellosis	1/57	0.0419217	0.130591	0	0	25.4196	80.6299	EEF1A2	Fed	KEGG	a1
Cortisol synthesis and secretion	1/65	0.0476725	0.130591	0	0	22.2333	67.6647	AGT	Fed	KEGG	a1
Renin secretion	1/69	0.0505358	0.130591	0	0	20.9212	62.4514	AGT	Fed	KEGG	a1
Gastric acid secretion	1/76	0.0555272	0.130591	0	0	18.9619	54.8166	KCNK10	Fed	KEGG	a1
Leishmaniasis	1/77	0.0562382	0.130591	0	0	18.7115	53.8546	EEF1A2	Fed	KEGG	a1
Synaptic vesicle cycle	1/78	0.0569488	0.130591	0	0	18.4675	52.9206	SLC17A8	Fed	KEGG	a1
B cell receptor signaling pathway	1/81	0.0590774	0.130591	0	0	17.7723	50.2762	FCGR2B	Fed	KEGG	a1
Hypertrophic cardiomyopathy	1/90	0.0654366	0.130591	0	0	15.9679	43.5392	AGT	Fed	KEGG	a1
Staphylococcus aureus infection	1/95	0.0689521	0.130591	0	0	15.1147	40.422	FCGR2B	Fed	KEGG	a1
Dilated cardiomyopathy	1/96	0.0696537	0.130591	0	0	14.9549	39.8431	AGT	Fed	KEGG	a1
Fc gamma R-mediated phagocytosis	1/97	0.0703548	0.130591	0	0	14.7984	39.2779	FCGR2B	Fed	KEGG	a1
Aldosterone synthesis and secretion	1/98	0.0710555	0.130591	0	0	14.6451	38.7259	AGT	Fed	KEGG	a1
AGE-RAGE signaling pathway in diabetic complications	1/100	0.0724552	0.130591	0	0	14.3478	37.6598	AGT	Fed	KEGG	a1
Parathyroid hormone synthesis, secretion and action	1/106	0.0766428	0.130591	0	0	13.5238	34.7373	MAFB	Fed	KEGG	a1
Insulin resistance	1/108	0.0780347	0.130591	0	0	13.2697	33.8457	AGT	Fed	KEGG	a1
Glutamatergic synapse	1/114	0.0821987	0.130591	0	0	12.5613	31.3859	SLC17A8	Fed	KEGG	a1
Osteoclast differentiation	1/127	0.0911606	0.130591	0	0	11.2579	26.9642	FCGR2B	Fed	KEGG	a1
Vascular smooth muscle contraction	1/133	0.0952693	0.130591	0	0	10.743	25.2572	AGT	Fed	KEGG	a1
Measles	1/139	0.0993606	0.130591	0	0	10.2728	23.7198	FCGR2B	Fed	KEGG	a1
Phospholipase D signaling pathway	1/148	0.105465	0.130591	0	0	9.63946	21.6827	AGT	Fed	KEGG	a1
Retrograde endocannabinoid signaling	1/148	0.105465	0.130591	0	0	9.63946	21.6827	SLC17A8	Fed	KEGG	a1
Adrenergic signaling in cardiomyocytes	1/150	0.106817	0.130591	0	0	9.50911	21.2685	AGT	Fed	KEGG	a1
Phagosome	1/152	0.108166	0.130591	0	0	9.38221	20.8669	FCGR2B	Fed	KEGG	a1
Cushing syndrome	1/155	0.110187	0.130591	0	0	9.19805	20.287	AGT	Fed	KEGG	a1
JAK-STAT signaling pathway	1/162	0.114885	0.131297	0	0	8.79503	19.0309	GFAP	Fed	KEGG	a1
Tuberculosis	1/180	0.126859	0.139538	0	0	7.90343	16.318	FCGR2B	Fed	KEGG	a1
RNA transport	1/186	0.130817	0.139538	0	0	7.64479	15.5492	EEF1A2	Fed	KEGG	a1
Diabetic cardiomyopathy	1/203	0.14194	0.146519	0	0	6.9954	13.6575	AGT	Fed	KEGG	a1
Pathways in cancer	1/531	0.332205	0.332205	0	0	2.62197	2.88941	AGT	Fed	KEGG	a1
Fear Of Severe Pain	1/6	0.00449207	0.0577765	0	0	285.429	1542.87	WDR72	Fed	GWAS	a1
Cortex Volume Change Rate X Age Interaction	1/6	0.00449207	0.0577765	0	0	285.429	1542.87	AGT	Fed	GWAS	a1
Immunoglobulin Lambda-Like Polypeptide 1 Levels	1/6	0.00449207	0.0577765	0	0	285.429	1542.87	AGT	Fed	GWAS	a1
IgG Levels	1/6	0.00449207	0.0577765	0	0	285.429	1542.87	FCGR2B	Fed	GWAS	a1
Renal Function-Related Traits	1/7	0.00523892	0.0577765	0	0	237.845	1249.08	WDR72	Fed	GWAS	a1
Renal Function-Related Traits	1/7	0.00523892	0.0577765	0	0	237.845	1249.08	WDR72	Fed	GWAS	a1
QT Interval In Tripanosoma Cruzi Seropositivity	1/7	0.00523892	0.0577765	0	0	237.845	1249.08	CHL1	Fed	GWAS	a1
Toxicity Response To Radiotherapy In Prostate Cancer	1/7	0.00523892	0.0577765	0	0	237.845	1249.08	AGT	Fed	GWAS	a1
Chenodeoxycholate Levels In Elite Athletes	1/7	0.00523892	0.0577765	0	0	237.845	1249.08	KCNK10	Fed	GWAS	a1
Total Bone Mineral Density X Gut Microbiota	1/7	0.00523892	0.0577765	0	0	237.845	1249.08	GSG1L	Fed	GWAS	a1
Renal Function-Related Traits	1/10	0.00747633	0.0577765	0	0	158.54	776.212	WDR72	Fed	GWAS	a1
Pancreatic Ductal Adenocarcinoma	1/10	0.00747633	0.0577765	0	0	158.54	776.212	AGT	Fed	GWAS	a1
Non-alcoholic Fatty Liver Disease Histology	1/10	0.00747633	0.0577765	0	0	158.54	776.212	SEL1L3	Fed	GWAS	a1
Sodium Levels	1/10	0.00747633	0.0577765	0	0	158.54	776.212	WDR72	Fed	GWAS	a1
Complement Factor H-related Protein 2 Levels	1/11	0.00822109	0.0577765	0	0	142.679	685.007	CHL1	Fed	GWAS	a1
Acetone Levels	1/11	0.00822109	0.0577765	0	0	142.679	685.007	FCGR2B	Fed	GWAS	a1
Low Affinity Immunoglobulin Gamma Fc Region Receptor II-b Levels	1/12	0.00896533	0.0577765	0	0	129.701	611.463	FCGR2B	Fed	GWAS	a1
Neutral Antibody Levels In Response To SARS-CoV-2 Vaccination	1/12	0.00896533	0.0577765	0	0	129.701	611.463	GSG1L	Fed	GWAS	a1
Cerebrospinal AB1-42 Levels In Normal Cognition	1/13	0.00970904	0.0592763	0	0	118.887	551.005	KCNK10	Fed	GWAS	a1
Major Depressive Episode Treated With Electroconvulsive Therapy	1/15	0.0111949	0.0602044	0	0	101.893	457.733	AGT	Fed	GWAS	a1
Potassium Levels	1/15	0.0111949	0.0602044	0	0	101.893	457.733	WDR72	Fed	GWAS	a1
Caudate Activity During Reward	1/16	0.0119371	0.0602044	0	0	95.0952	421.092	CHL1	Fed	GWAS	a1
Gut Microbiota	1/16	0.0119371	0.0602044	0	0	95.0952	421.092	GSG1L	Fed	GWAS	a1
Chloride Levels	1/17	0.0126787	0.0612804	0	0	89.1473	389.38	WDR72	Fed	GWAS	a1
Kidney Stones	1/19	0.0141604	0.0657044	0	0	79.2341	337.324	WDR72	Fed	GWAS	a1
Vaginal Microbiome MetaCyc Pathway	1/22	0.0163791	0.0668146	0	0	67.9048	279.207	VWC2	Fed	GWAS	a1
Estimated Glomerular Filtration Rate In Diabetes	1/23	0.0171176	0.0668146	0	0	64.8149	263.644	WDR72	Fed	GWAS	a1
Diastolic Blood Pressure	1/23	0.0171176	0.0668146	0	0	64.8149	263.644	CHL1	Fed	GWAS	a1
Hematological And Biochemical Traits	1/24	0.0178556	0.0668146	0	0	61.9938	249.552	WDR72	Fed	GWAS	a1
Asparaginase Hypersensitivity In Acute Lymphoblastic Leukemia	1/24	0.0178556	0.0668146	0	0	61.9938	249.552	CHL1	Fed	GWAS	a1
Hyperuricemia	1/24	0.0178556	0.0668146	0	0	61.9938	249.552	WDR72	Fed	GWAS	a1
Urinary Uromodulin Levels	1/26	0.0193301	0.0700716	0	0	57.0286	225.04	WDR72	Fed	GWAS	a1
Sudden Cardiac Arrest	1/28	0.0208025	0.070976	0	0	52.7989	204.474	CHL1	Fed	GWAS	a1
Nicotine Dependence And Major Depression	1/29	0.0215379	0.070976	0	0	50.9107	195.392	KCNK10	Fed	GWAS	a1
Glomerular Filtration Rate In Non Diabetics	1/31	0.0230072	0.070976	0	0	47.5119	179.212	WDR72	Fed	GWAS	a1
Birth Weight	1/31	0.0230072	0.070976	0	0	47.5119	179.212	FCGR2B	Fed	GWAS	a1
Urolithiasis	1/32	0.0237411	0.070976	0	0	45.977	171.979	WDR72	Fed	GWAS	a1
Survival In Pancreatic Cancer	1/32	0.0237411	0.070976	0	0	45.977	171.979	KCNK10	Fed	GWAS	a1
Diastolic Blood Pressure	1/33	0.0244745	0.070976	0	0	44.5379	165.241	AGT	Fed	GWAS	a1
Neurological Blood Protein Biomarker Levels	1/33	0.0244745	0.070976	0	0	44.5379	165.241	VWC2	Fed	GWAS	a1
Insulin Levels	1/35	0.0259397	0.0733903	0	0	41.9139	153.069	CHL1	Fed	GWAS	a1
Protein Levels In Obesity	1/36	0.0266715	0.0736641	0	0	40.7143	147.555	CHL1	Fed	GWAS	a1
Systolic Blood Pressure	1/37	0.0274028	0.0739238	0	0	39.5813	142.378	AGT	Fed	GWAS	a1
Cerebrospinal Fluid Biomarker Levels	1/44	0.0325076	0.0857019	0	0	33.1262	113.5	AGT	Fed	GWAS	a1
Age At First Birth	1/47	0.0346877	0.0874034	0	0	30.9612	104.072	VWC2	Fed	GWAS	a1
Diastolic Blood Pressure X Alcohol Consumption Interaction	1/47	0.0346877	0.0874034	0	0	30.9612	104.072	AGT	Fed	GWAS	a1
Ebbinghaus Illusion	1/48	0.0354134	0.0874034	0	0	30.3009	101.225	GSG1L	Fed	GWAS	a1
Glomerular Filtration Rate	1/56	0.0412006	0.0957784	0	0	25.8831	82.5491	WDR72	Fed	GWAS	a1
Systolic Blood Pressure X Alcohol Consumption Interaction	1/57	0.0419217	0.0957784	0	0	25.4196	80.6299	AGT	Fed	GWAS	a1
RS-6-hydroxywarfarin Levels	1/57	0.0419217	0.0957784	0	0	25.4196	80.6299	VWC2	Fed	GWAS	a1
Medication Use	1/60	0.0440821	0.0957784	0	0	24.1235	75.3063	AGT	Fed	GWAS	a1
COVID-19	1/61	0.0448012	0.0957784	0	0	23.7202	73.6637	SEL1L3	Fed	GWAS	a1
White Matter Microstructure	1/62	0.0455197	0.0957784	0	0	23.3302	72.0812	GFAP	Fed	GWAS	a1
C-reactive Protein Levels	2/464	0.0462003	0.0957784	0	0	6.50117	19.9896	VWC2;SLC17A8	Fed	GWAS	a1
Cognitive Function	1/63	0.0462378	0.0957784	0	0	22.9528	70.5558	GFAP	Fed	GWAS	a1
Chronic Elevation Of Alanine Aminotransferase	1/63	0.0462378	0.0957784	0	0	22.9528	70.5558	FCGR2B	Fed	GWAS	a1
Glomerular Filtration Rate	1/71	0.0519644	0.1046	0	0	20.3214	60.0945	WDR72	Fed	GWAS	a1
Obesity-related Traits	2/498	0.0524555	0.1046	0	0	6.04498	17.8193	CHL1;GSG1L	Fed	GWAS	a1
Colonoscopy-negative Controls Vs Population Controls	1/73	0.053391	0.1046	0	0	19.755	57.8843	CHL1	Fed	GWAS	a1
Estimated Glomerular Filtration Rate In Non-Diabetics	1/74	0.0541035	0.1046	0	0	19.4834	56.8302	WDR72	Fed	GWAS	a1
Chronic Kidney Disease	1/80	0.0583684	0.110532	0	0	17.9982	51.1325	WDR72	Fed	GWAS	a1
Photoreceptor Cell Layer Thickness Phenotypes	1/81	0.0590774	0.110532	0	0	17.7723	50.2762	WDR72	Fed	GWAS	a1
Node-level Brain Connectivity	1/83	0.0604941	0.111386	0	0	17.3371	48.6342	GFAP	Fed	GWAS	a1
Systolic Blood Pressure	1/90	0.0654366	0.118036	0	0	15.9679	43.5392	AGT	Fed	GWAS	a1
COVID-19	1/91	0.0661407	0.118036	0	0	15.7897	42.8843	SEL1L3	Fed	GWAS	a1
Macular Thickness	1/100	0.0724552	0.127346	0	0	14.3478	37.6598	WDR72	Fed	GWAS	a1
Blond Vs. Brown/Black Hair Color	1/108	0.0780347	0.134693	0	0	13.2697	33.8457	CHL1	Fed	GWAS	a1
Estimated Glomerular Filtration Rate	1/111	0.0801189	0.134693	0	0	12.9058	32.5775	WDR72	Fed	GWAS	a1
Age Of Smoking Initiation	1/111	0.0801189	0.134693	0	0	12.9058	32.5775	WDR72	Fed	GWAS	a1
Medication Use For Hypertension	1/121	0.0870346	0.144229	0	0	11.8244	28.8687	AGT	Fed	GWAS	a1
S-6-hydroxywarfarin Levels	1/128	0.0918466	0.150059	0	0	11.1687	26.6668	VWC2	Fed	GWAS	a1
JT Interval	1/134	0.0959524	0.15459	0	0	10.6617	24.9899	EEF1A2	Fed	GWAS	a1
Medication Use	1/140	0.100041	0.158969	0	0	10.1984	23.4784	AGT	Fed	GWAS	a1
C-reactive Protein	1/148	0.105465	0.165324	0	0	9.63946	21.6827	SLC17A8	Fed	GWAS	a1
Educational Attainment	2/753	0.107603	0.166426	0	0	3.94018	8.78387	CHL1;VWC2	Fed	GWAS	a1
Birth Weight	1/179	0.126198	0.192618	0	0	7.94823	16.4521	FCGR2B	Fed	GWAS	a1
Cystatin C Levels	1/197	0.13803	0.207941	0	0	7.21173	14.2813	WDR72	Fed	GWAS	a1
Non-albumin Protein Levels	1/206	0.143889	0.213989	0	0	6.89199	13.3616	FCGR2B	Fed	GWAS	a1
Rheumatoid Arthritis	1/220	0.15293	0.224556	0	0	6.44684	12.1057	FCGR2B	Fed	GWAS	a1
Cardiovascular Disease	1/227	0.157417	0.228255	0	0	6.24494	11.546	AGT	Fed	GWAS	a1
Blood Urea Nitrogen Levels	1/236	0.163154	0.233652	0	0	6.00304	10.8839	WDR72	Fed	GWAS	a1
QT Interval	1/247	0.170115	0.239241	0	0	5.73142	10.1519	EEF1A2	Fed	GWAS	a1
Red Blood Cell Count	2/1001	0.171181	0.239241	0	0	2.92385	5.16069	WDR72;FCGR2B	Fed	GWAS	a1
Post Bronchodilator FEV1/FVC Ratio	1/258	0.177023	0.241304	0	0	5.48305	9.49376	VWC2	Fed	GWAS	a1
Gamma Glutamyl Transpeptidase	1/260	0.178273	0.241304	0	0	5.44015	9.38121	SLC17A8	Fed	GWAS	a1
Mean Arterial Pressure	1/261	0.178898	0.241304	0	0	5.41896	9.32571	AGT	Fed	GWAS	a1
Electrocardiogram Morphology	1/269	0.183877	0.245169	0	0	5.25506	8.89939	EEF1A2	Fed	GWAS	a1
Hair Color	1/277	0.188828	0.248686	0	0	5.10067	8.5024	CHL1	Fed	GWAS	a1
Systolic Blood Pressure	2/1073	0.190802	0.248686	0	0	2.71694	4.50066	AGT;SEL1L3	Fed	GWAS	a1
Serum Uric Acid Levels	1/290	0.196814	0.253671	0	0	4.86802	7.91294	WDR72	Fed	GWAS	a1
Serum Total Protein Level	1/324	0.217355	0.27556	0	0	4.34808	6.63614	FCGR2B	Fed	GWAS	a1
Creatinine Levels	1/326	0.218548	0.27556	0	0	4.32088	6.57098	WDR72	Fed	GWAS	a1
Smoking Initiation	2/1205	0.227624	0.281398	0	0	2.40194	3.55502	VWC2;WDR72	Fed	GWAS	a1
Serum Creatinine Levels	1/342	0.22803	0.281398	0	0	4.11479	6.08281	WDR72	Fed	GWAS	a1
Monocyte Percentage Of White Cells	1/366	0.242052	0.295558	0	0	3.83953	5.44677	FCGR2B	Fed	GWAS	a1
Resistance To COVID-19 Infection	1/375	0.247248	0.298758	0	0	3.74542	5.2337	WDR72	Fed	GWAS	a1
Smoking Initiation	1/401	0.262075	0.313409	0	0	3.49732	4.68335	WDR72	Fed	GWAS	a1
Severe COVID-19 Infection	1/415	0.269945	0.319527	0	0	3.37664	4.42184	GSG1L	Fed	GWAS	a1
Aspartate Aminotransferase Levels	1/447	0.287641	0.337033	0	0	3.12924	3.89918	FCGR2B	Fed	GWAS	a1
Hemoglobin	1/493	0.312378	0.362358	0	0	2.82999	3.29282	FCGR2B	Fed	GWAS	a1
dendrite arborization	1/7	0.00104966	0.0119908	0	0	1665.92	11427	SEMA3A	Fed	BP	a2
neuron projection extension involved in neuron projection guidance	1/8	0.00119955	0.0119908	0	0	1427.86	9603.49	SEMA3A	Fed	BP	a2
axon extension involved in axon guidance	1/8	0.00119955	0.0119908	0	0	1427.86	9603.49	SEMA3A	Fed	BP	a2
sympathetic ganglion development	1/9	0.00134943	0.0119908	0	0	1249.31	8255.55	SEMA3A	Fed	BP	a2
ganglion development	1/12	0.00179898	0.0119908	0	0	908.455	5741.92	SEMA3A	Fed	BP	a2
positive regulation of neuron migration	1/13	0.00194879	0.0119908	0	0	832.708	5196.55	SEMA3A	Fed	BP	a2
semaphorin-plexin signaling pathway involved in neuron projection guidance	1/13	0.00194879	0.0119908	0	0	832.708	5196.55	SEMA3A	Fed	BP	a2
sympathetic nervous system development	1/16	0.00239816	0.0119908	0	0	666.067	4018.42	SEMA3A	Fed	BP	a2
motor neuron axon guidance	1/16	0.00239816	0.0119908	0	0	666.067	4018.42	SEMA3A	Fed	BP	a2
negative regulation of axon extension involved in axon guidance	1/20	0.0029971	0.0121915	0	0	525.737	3054.59	SEMA3A	Fed	BP	a2
autonomic nervous system development	1/21	0.0031468	0.0121915	0	0	499.425	2877.37	SEMA3A	Fed	BP	a2
regulation of axon extension involved in axon guidance	1/24	0.00359581	0.0121915	0	0	434.217	2443.77	SEMA3A	Fed	BP	a2
axon extension	1/24	0.00359581	0.0121915	0	0	434.217	2443.77	SEMA3A	Fed	BP	a2
regulation of neuron migration	1/28	0.00419427	0.0121915	0	0	369.815	2024.38	SEMA3A	Fed	BP	a2
negative regulation of axon extension	1/31	0.00464296	0.0121915	0	0	332.783	1787.85	SEMA3A	Fed	BP	a2
negative regulation of chemotaxis	1/32	0.0047925	0.0121915	0	0	322.032	1719.88	SEMA3A	Fed	BP	a2
neuron projection extension	1/33	0.00494202	0.0121915	0	0	311.953	1656.47	SEMA3A	Fed	BP	a2
negative chemotaxis	1/33	0.00494202	0.0121915	0	0	311.953	1656.47	SEMA3A	Fed	BP	a2
semaphorin-plexin signaling pathway	1/35	0.00524101	0.0121915	0	0	293.574	1541.63	SEMA3A	Fed	BP	a2
neural crest cell migration	1/37	0.00553994	0.0121915	0	0	277.236	1440.46	SEMA3A	Fed	BP	a2
regulation of axon extension	1/38	0.00568939	0.0121915	0	0	269.73	1394.27	SEMA3A	Fed	BP	a2
positive regulation of neuron differentiation	1/43	0.00643638	0.0131653	0	0	237.56	1198.68	PCP4	Fed	BP	a2
neural crest cell development	1/45	0.00673508	0.0131773	0	0	226.739	1133.79	SEMA3A	Fed	BP	a2
negative regulation of cell projection organization	1/49	0.00733229	0.0134654	0	0	207.802	1021.44	SEMA3A	Fed	BP	a2
neuron migration	1/50	0.00748155	0.0134654	0	0	203.551	996.446	SEMA3A	Fed	BP	a2
ameboidal-type cell migration	1/52	0.00778004	0.0134654	0	0	195.549	949.624	SEMA3A	Fed	BP	a2
negative regulation of neuron projection development	1/58	0.00867513	0.0139422	0	0	174.912	830.36	SEMA3A	Fed	BP	a2
muscle organ development	1/58	0.00867513	0.0139422	0	0	174.912	830.36	COL6A3	Fed	BP	a2
positive regulation of JNK cascade	1/73	0.0109105	0.0169301	0	0	138.368	625.151	SEMA3A	Fed	BP	a2
regulation of neuron differentiation	1/79	0.0118037	0.0177056	0	0	127.686	566.841	PCP4	Fed	BP	a2
collagen fibril organization	1/89	0.0132912	0.0192937	0	0	113.119	488.749	COL6A3	Fed	BP	a2
positive regulation of stress-activated MAPK cascade	1/99	0.0147772	0.0207805	0	0	101.526	427.896	SEMA3A	Fed	BP	a2
regulation of JNK cascade	1/105	0.0156681	0.0213656	0	0	95.6394	397.49	SEMA3A	Fed	BP	a2
regulation of neuron projection development	1/165	0.0245474	0.0324892	0	0	60.4665	224.158	SEMA3A	Fed	BP	a2
generation of neurons	1/202	0.0299963	0.0376791	0	0	49.2438	172.682	SEMA3A	Fed	BP	a2
axon guidance	1/203	0.0301433	0.0376791	0	0	48.9975	171.579	SEMA3A	Fed	BP	a2
extracellular structure organization	1/216	0.0320527	0.0378305	0	0	46.0047	158.273	COL6A3	Fed	BP	a2
external encapsulating structure organization	1/217	0.0321995	0.0378305	0	0	45.7894	157.323	COL6A3	Fed	BP	a2
positive regulation of cell motility	1/221	0.0327865	0.0378305	0	0	44.9477	153.62	SEMA3A	Fed	BP	a2
axonogenesis	1/240	0.0355713	0.0400177	0	0	41.3347	137.902	SEMA3A	Fed	BP	a2
positive regulation of cell differentiation	1/258	0.0382046	0.0419319	0	0	38.4047	125.384	PCP4	Fed	BP	a2
positive regulation of cell migration	1/269	0.0398115	0.0426552	0	0	36.8078	118.654	SEMA3A	Fed	BP	a2
extracellular matrix organization	1/300	0.0443303	0.0463922	0	0	32.9398	102.643	COL6A3	Fed	BP	a2
supramolecular fiber organization	1/351	0.0517337	0.0529095	0	0	28.0671	83.1249	COL6A3	Fed	BP	a2
regulation of cell migration	1/408	0.0599627	0.0599627	0	0	24.0663	67.7235	SEMA3A	Fed	BP	a2
extracellular membrane-bounded organelle	1/56	0.00837683	0.0485334	0	0	181.291	866.985	COL6A3	Fed	CC	a2
extracellular vesicle	1/59	0.00882426	0.0485334	0	0	171.888	813.073	COL6A3	Fed	CC	a2
axon	1/204	0.0302903	0.0921795	0	0	48.7537	170.488	SEMA3A	Fed	CC	a2
vesicle	1/226	0.0335198	0.0921795	0	0	43.9378	149.196	COL6A3	Fed	CC	a2
endoplasmic reticulum lumen	1/285	0.0421456	0.0927202	0	0	34.706	109.901	COL6A3	Fed	CC	a2
collagen-containing extracellular matrix	1/380	0.0559264	0.102532	0	0	25.8813	74.6343	COL6A3	Fed	CC	a2
neuron projection	1/556	0.0811066	0.127453	0	0	17.5153	43.9983	SEMA3A	Fed	CC	a2
intracellular organelle lumen	1/848	0.121888	0.167597	0	0	11.3046	23.7922	COL6A3	Fed	CC	a2
integral component of plasma membrane	1/1454	0.202637	0.247668	0	0	6.38128	10.1867	SEMA3A	Fed	CC	a2
nucleus	1/4484	0.533092	0.586402	0	0	1.73031	1.08847	PCP4	Fed	CC	a2
intracellular membrane-bounded organelle	1/5192	0.594139	0.594139	0	0	1.42612	0.742498	PCP4	Fed	CC	a2
semaphorin receptor binding	1/23	0.00344615	0.00936361	0	0	453.977	2574.28	SEMA3A	Fed	MF	a2
chemorepellent activity	1/25	0.00374545	0.00936361	0	0	416.104	2324.86	SEMA3A	Fed	MF	a2
receptor ligand activity	1/307	0.0453488	0.0641241	0	0	32.1748	99.5288	SEMA3A	Fed	MF	a2
calcium ion binding	1/348	0.0512993	0.0641241	0	0	28.3141	84.0952	PCP4	Fed	MF	a2
metal ion binding	1/517	0.075566	0.075566	0	0	18.8769	48.7544	PCP4	Fed	MF	a2
ECM-receptor interaction	1/88	0.0131425	0.044774	0	0	114.425	495.679	COL6A3	Fed	KEGG	a2
Protein digestion and absorption	1/103	0.0153712	0.044774	0	0	97.5245	407.19	COL6A3	Fed	KEGG	a2
Axon guidance	1/182	0.0270535	0.044774	0	0	54.7403	197.609	SEMA3A	Fed	KEGG	a2
Focal adhesion	1/201	0.0298493	0.044774	0	0	49.4925	173.798	COL6A3	Fed	KEGG	a2
Human papillomavirus infection	1/331	0.048835	0.052168	0	0	29.7985	89.9708	COL6A3	Fed	KEGG	a2
PI3K-Akt signaling pathway	1/354	0.052168	0.052168	0	0	27.8244	82.1733	COL6A3	Fed	KEGG	a2
Lysophosphatidylcholine	1/5	0.000749831	0.00769752	0	0	2499.12	17982.9	COL6A3	Fed	GWAS	a2
Aging	1/5	0.000749831	0.00769752	0	0	2499.12	17982.9	COL6A3	Fed	GWAS	a2
1-Methylurate Levels In Elite Athletes	1/5	0.000749831	0.00769752	0	0	2499.12	17982.9	SEMA3A	Fed	GWAS	a2
Parenchymal Hematoma In Thrombolytic-Treated Acute Ischaemic Stroke	1/6	0.000899754	0.00769752	0	0	1999.2	14021.2	SEMA3A	Fed	GWAS	a2
Cortex Volume	1/6	0.000899754	0.00769752	0	0	1999.2	14021.2	COL6A3	Fed	GWAS	a2
Prion Diseases	1/7	0.00104966	0.00769752	0	0	1665.92	11427	SEMA3A	Fed	GWAS	a2
Severe COVID-19 Infection	2/415	0.00127087	0.00798833	0	0	94.8378	632.383	SEMA3A;COL6A3	Fed	GWAS	a2
Abstraction And Mental Flexibility	1/10	0.00149929	0.00824612	0	0	1110.44	7220.95	COL6A3	Fed	GWAS	a2
Brain Shape	1/12	0.00179898	0.00879499	0	0	908.455	5741.92	SEMA3A	Fed	GWAS	a2
Sleep Apnea	1/17	0.00254792	0.0112108	0	0	624.406	3729.25	SEMA3A	Fed	GWAS	a2
COVID-19	1/21	0.0031468	0.0125872	0	0	499.425	2877.37	SEMA3A	Fed	GWAS	a2
Major Depression And Alcohol Dependence	1/25	0.00374545	0.0137333	0	0	416.104	2324.86	SEMA3A	Fed	GWAS	a2
S-7-hydroxywarfarin Levels	1/44	0.00658574	0.020698	0	0	232.023	1165.42	SEMA3A	Fed	GWAS	a2
Autism Spectrum Disorder, Attention Deficit-Hyperactivity Disorder, Bipolar Disorder, Major Depressive Disorder, And Schizophrenia	1/44	0.00658574	0.020698	0	0	232.023	1165.42	SEMA3A	Fed	GWAS	a2
White Matter Microstructure	1/50	0.00748155	0.0209847	0	0	203.551	996.446	SEMA3A	Fed	GWAS	a2
Ischemic Stroke	1/51	0.0076308	0.0209847	0	0	199.47	972.528	COL6A3	Fed	GWAS	a2
Chronic Kidney Disease	1/80	0.0119525	0.0269136	0	0	126.063	558.058	COL6A3	Fed	GWAS	a2
Melanoma	1/83	0.0123989	0.0269136	0	0	121.433	533.108	PCP4	Fed	GWAS	a2
Node-level Brain Connectivity	1/83	0.0123989	0.0269136	0	0	121.433	533.108	SEMA3A	Fed	GWAS	a2
White Matter Microstructure	1/85	0.0126964	0.0269136	0	0	118.53	517.553	SEMA3A	Fed	GWAS	a2
Attention Deficit Hyperactivity Disorder	1/86	0.0128451	0.0269136	0	0	117.129	510.074	SEMA3A	Fed	GWAS	a2
Central Corneal Thickness	1/128	0.0190782	0.0363338	0	0	78.2283	309.722	COL6A3	Fed	GWAS	a2
Subcortical Volume	1/131	0.0195224	0.0363338	0	0	76.4115	300.771	SEMA3A	Fed	GWAS	a2
Edge-level Brain Connectivity	1/133	0.0198185	0.0363338	0	0	75.2462	295.051	SEMA3A	Fed	GWAS	a2
Waist Circumference	1/158	0.0235143	0.0408232	0	0	63.1847	236.952	SEMA3A	Fed	GWAS	a2
Hypertension	1/167	0.0248425	0.0408232	0	0	59.7319	220.721	COL6A3	Fed	GWAS	a2
PR Interval	1/180	0.0267589	0.0408232	0	0	55.3575	200.444	SEMA3A	Fed	GWAS	a2
Myocardial Infarction	1/180	0.0267589	0.0408232	0	0	55.3575	200.444	COL6A3	Fed	GWAS	a2
Corneal Resistance Factor	1/181	0.0269062	0.0408232	0	0	55.0472	199.018	COL6A3	Fed	GWAS	a2
Height	3/6159	0.0291939	0.0428177	0	0	41523	146734	PCP4;SEMA3A;COL6A3	Fed	GWAS	a2
Brain Region Volumes	1/213	0.0316123	0.0438707	0	0	46.6627	161.183	SEMA3A	Fed	GWAS	a2
DNA Methylation Variation	1/215	0.0319059	0.0438707	0	0	46.222	159.233	SEMA3A	Fed	GWAS	a2
Intraocular Pressure	1/241	0.0357177	0.0476236	0	0	41.1604	137.151	COL6A3	Fed	GWAS	a2
Chronic Obstructive Pulmonary Disease Liability	1/249	0.0368885	0.0477381	0	0	39.8165	131.389	COL6A3	Fed	GWAS	a2
Resistance To COVID-19 Infection	1/375	0.0552044	0.0693998	0	0	26.234	75.9922	SEMA3A	Fed	GWAS	a2
Cortical Thickness	1/401	0.0589547	0.0720557	0	0	24.4962	69.3485	SEMA3A	Fed	GWAS	a2
Brain Morphology	1/463	0.0678577	0.0790692	0	0	21.1418	56.8786	SEMA3A	Fed	GWAS	a2
Lung Function	1/466	0.068287	0.0790692	0	0	21.0022	56.3705	COL6A3	Fed	GWAS	a2
Obesity-related Traits	1/498	0.0728587	0.0817127	0	0	19.6177	51.3834	SEMA3A	Fed	GWAS	a2
Coronary Artery Disease	1/508	0.0742843	0.0817127	0	0	19.2209	49.9716	COL6A3	Fed	GWAS	a2
Vertex-wise Sulcal Depth	1/576	0.0839394	0.0898621	0	0	16.8887	41.8445	SEMA3A	Fed	GWAS	a2
Lung Function	1/589	0.0857775	0.0898621	0	0	16.5043	40.5344	COL6A3	Fed	GWAS	a2
Schizophrenia	1/996	0.14209	0.145394	0	0	9.54874	18.6324	SEMA3A	Fed	GWAS	a2
Heel Bone Mineral Density	1/1034	0.147226	0.147226	0	0	9.17909	17.5852	SEMA3A	Fed	GWAS	a2
body fluid secretion	4/16	2.83085e-06	0.00304883	0	0	52.9573	676.526	NPR1;ERBB4;APLN;VEGFA	Fed	BP	b2
positive regulation of extracellular matrix assembly	3/9	2.14042e-05	0.0081826	0	0	78.8294	847.567	RGCC;EMILIN1;PHLDB2	Fed	BP	b2
negative regulation of cell-cell adhesion mediated by cadherin	3/10	3.04333e-05	0.0081826	0	0	67.5646	702.67	RGCC;NEXMIF;VEGFA	Fed	BP	b2
lactation	3/10	3.04333e-05	0.0081826	0	0	67.5646	702.67	ERBB4;APLN;VEGFA	Fed	BP	b2
negative regulation of macromolecule metabolic process	8/194	3.79879e-05	0.0081826	0	0	6.99725	71.2197	PARP10;APOBEC1;SFRP2;CLDN3;EMILIN1;LRP3;APLN;VEGFA	Fed	BP	b2
extracellular structure organization	8/216	8.09421e-05	0.0128611	0	0	6.25016	58.8876	COL1A1;ADAMTSL1;ADAMTSL3;COL9A1;TGFBI;LAMC1;LOXL1;FBLN5	Fed	BP	b2
external encapsulating structure organization	8/217	8.35911e-05	0.0128611	0	0	6.21994	58.4026	COL1A1;ADAMTSL1;ADAMTSL3;COL9A1;TGFBI;LAMC1;LOXL1;FBLN5	Fed	BP	b2
regulation of epithelial to mesenchymal transition	5/76	0.00013224	0.0173551	0	0	11.2449	100.427	COL1A1;SFRP2;RGCC;PHLDB2;VASN	Fed	BP	b2
extracellular matrix organization	9/300	0.000145029	0.0173551	0	0	5.04639	44.6029	COL1A1;ADAMTSL1;ADAMTSL3;COL9A1;SCX;TGFBI;LAMC1;LOXL1;FBLN5	Fed	BP	b2
regulation of cell-cell adhesion mediated by cadherin	3/19	0.000235527	0.0230602	0	0	29.5461	246.819	RGCC;NEXMIF;VEGFA	Fed	BP	b2
regulation of collagen biosynthetic process	3/19	0.000235527	0.0230602	0	0	29.5461	246.819	RGCC;SCX;EMILIN1	Fed	BP	b2
negative regulation of cell migration	6/144	0.000345284	0.0309893	0	0	6.97526	55.6008	SFRP2;CLDN3;MCTP1;NEXMIF;PHLDB2;VCL	Fed	BP	b2
mammary gland development	3/24	0.000480503	0.0398078	0	0	22.5057	171.959	ERBB4;APLN;VEGFA	Fed	BP	b2
regulation of extracellular matrix assembly	2/7	0.000848724	0.0627694	0	0	62.5701	442.482	RGCC;EMILIN1	Fed	BP	b2
positive regulation of macromolecule metabolic process	9/384	0.000874226	0.0627694	0	0	3.8992	27.4588	CLDN3;RGCC;C1QTNF1;TESC;NTRK3;SCX;EMILIN1;LRP3;VEGFA	Fed	BP	b2
maintenance of blood-brain barrier	3/30	0.000937026	0.0630736	0	0	17.4991	122.018	CLDN3;LAMC1;VCL	Fed	BP	b2
elastic fiber assembly	2/8	0.00112685	0.0663081	0	0	52.1391	353.937	EMILIN1;FBLN5	Fed	BP	b2
regulation of positive chemotaxis	2/8	0.00112685	0.0663081	0	0	52.1391	353.937	NTRK3;VEGFA	Fed	BP	b2
negative regulation of gene expression	8/322	0.00116978	0.0663081	0	0	4.11791	27.7998	PARP10;SFRP2;CLDN3;RGCC;EMILIN1;LRP3;APLN;VEGFA	Fed	BP	b2
regulation of cell migration	9/408	0.0013336	0.0690912	0	0	3.66015	24.2297	COL1A1;SFRP2;CLDN3;MCTP1;ERBB4;NTRK3;SEMA3F;VCL;VEGFA	Fed	BP	b2
regulation of cell adhesion mediated by integrin	3/34	0.00135536	0.0690912	0	0	15.2381	100.628	SFRP2;NEXMIF;TESC	Fed	BP	b2
negative regulation of platelet aggregation	2/9	0.0014427	0.0690912	0	0	44.6884	292.318	C1QTNF1;PRKCD	Fed	BP	b2
cellular response to hydrogen peroxide	3/35	0.00147549	0.0690912	0	0	14.7612	96.2246	NET1;PRKCD;MAPK13	Fed	BP	b2
regulation of axon guidance	2/10	0.00179577	0.0773617	0	0	39.1004	247.205	ZSWIM5;VEGFA	Fed	BP	b2
regulation of urine volume	2/10	0.00179577	0.0773617	0	0	39.1004	247.205	NPR1;ADM	Fed	BP	b2
supramolecular fiber organization	8/351	0.00201254	0.0784621	0	0	3.76416	23.3693	COL1A1;COL9A1;SCX;EMILIN1;FIGN;TGFBI;LOXL1;FBLN5	Fed	BP	b2
regulation of defense response	4/83	0.00204831	0.0784621	0	0	8.01701	49.6313	CASP12;DHX58;CASP1;SAMHD1	Fed	BP	b2
regulation of angiogenesis	6/203	0.00205463	0.0784621	0	0	4.87161	30.1439	SFRP2;RGCC;NPR1;RHOJ;EMILIN1;VEGFA	Fed	BP	b2
enzyme linked receptor protein signaling pathway	5/140	0.00215074	0.0784621	0	0	5.89486	36.2059	SHC2;NPR1;ERBB4;NTRK3;EPHB4	Fed	BP	b2
negative regulation of homotypic cell-cell adhesion	2/11	0.00218557	0.0784621	0	0	34.7542	212.9	C1QTNF1;PRKCD	Fed	BP	b2
negative regulation of cell-cell adhesion	3/41	0.00233648	0.0811737	0	0	12.4267	75.2947	RGCC;NEXMIF;VEGFA	Fed	BP	b2
cellular response to growth hormone stimulus	2/12	0.00261164	0.0862279	0	0	31.2772	186.03	GHR;SOCS2	Fed	BP	b2
collagen fibril organization	4/89	0.00264208	0.0862279	0	0	7.44885	44.2178	COL1A1;COL9A1;SCX;LOXL1	Fed	BP	b2
regulation of peptidyl-tyrosine phosphorylation	4/92	0.00297911	0.0916715	0	0	7.19382	41.8402	GHR;SFRP2;PRKCD;VEGFA	Fed	BP	b2
positive regulation of cellular component biogenesis	4/92	0.00297911	0.0916715	0	0	7.19382	41.8402	CLDN3;RGCC;EMILIN1;VEGFA	Fed	BP	b2
negative regulation of MAPK cascade	4/94	0.00321943	0.0918895	0	0	7.03324	40.3606	PRKCD;SPRY4;EMILIN1;DUSP7	Fed	BP	b2
negative regulation of cell activation	2/14	0.00357063	0.0918895	0	0	26.0617	146.858	C1QTNF1;EMILIN1	Fed	BP	b2
negative regulation of fibroblast growth factor receptor signaling pathway	2/14	0.00357063	0.0918895	0	0	26.0617	146.858	SPRY4;APLN	Fed	BP	b2
branching involved in blood vessel morphogenesis	2/14	0.00357063	0.0918895	0	0	26.0617	146.858	SFRP2;VEGFA	Fed	BP	b2
regulation of gastrulation	2/14	0.00357063	0.0918895	0	0	26.0617	146.858	SCX;PHLDB2	Fed	BP	b2
secretion	2/14	0.00357063	0.0918895	0	0	26.0617	146.858	NPR1;FBLN5	Fed	BP	b2
regulation of MAP kinase activity	4/97	0.00360421	0.0918895	0	0	6.80533	38.2844	PRKCD;SPRY4;DUSP7;VEGFA	Fed	BP	b2
negative regulation of MAP kinase activity	3/48	0.00366875	0.0918895	0	0	10.4899	58.8266	PRKCD;SPRY4;DUSP7	Fed	BP	b2
response to hydrogen peroxide	3/49	0.00388979	0.0952115	0	0	10.2614	56.9445	NET1;PRKCD;MAPK13	Fed	BP	b2
positive regulation of gene expression	9/482	0.00407527	0.0964331	0	0	3.07579	16.9255	CLDN3;RGCC;C1QTNF1;TESC;NTRK3;SCX;EMILIN1;LRP3;VEGFA	Fed	BP	b2
regulation of cellular component movement	3/50	0.00411878	0.0964331	0	0	10.0426	55.1557	ERBB4;ZSWIM5;VEGFA	Fed	BP	b2
heart development	5/164	0.00424369	0.0972437	0	0	4.99899	27.3061	ERBB4;NTRK3;EPHB4;APLN;VEGFA	Fed	BP	b2
negative regulation of platelet activation	2/16	0.00466899	0.101803	0	0	22.3363	119.875	C1QTNF1;PRKCD	Fed	BP	b2
positive regulation of collagen biosynthetic process	2/16	0.00466899	0.101803	0	0	22.3363	119.875	RGCC;SCX	Fed	BP	b2
transmembrane receptor protein tyrosine kinase signaling pathway	8/404	0.00472622	0.101803	0	0	3.25152	17.4107	SOCS2;COL1A1;GHR;SHC2;ERBB4;NTRK3;EPHB4;VEGFA	Fed	BP	b2
regulation of focal adhesion assembly	3/54	0.00511588	0.103182	0	0	9.25303	48.8135	PHLDB2;VCL;VEGFA	Fed	BP	b2
regulation of establishment of endothelial barrier	2/17	0.00526928	0.103182	0	0	20.8462	109.356	VCL;VEGFA	Fed	BP	b2
negative regulation of viral entry into host cell	2/17	0.00526928	0.103182	0	0	20.8462	109.356	IFITM2;LY6E	Fed	BP	b2
positive regulation of collagen metabolic process	2/17	0.00526928	0.103182	0	0	20.8462	109.356	RGCC;SCX	Fed	BP	b2
positive regulation of positive chemotaxis	2/17	0.00526928	0.103182	0	0	20.8462	109.356	NTRK3;VEGFA	Fed	BP	b2
cell migration involved in sprouting angiogenesis	2/18	0.00590304	0.106821	0	0	19.5423	100.297	EPHB4;VEGFA	Fed	BP	b2
regulation of platelet aggregation	2/18	0.00590304	0.106821	0	0	19.5423	100.297	C1QTNF1;PRKCD	Fed	BP	b2
positive regulation of cell migration involved in sprouting angiogenesis	2/18	0.00590304	0.106821	0	0	19.5423	100.297	RHOJ;VEGFA	Fed	BP	b2
positive regulation of extracellular matrix organization	2/18	0.00590304	0.106821	0	0	19.5423	100.297	RGCC;EMILIN1	Fed	BP	b2
positive regulation of cell junction assembly	3/57	0.00595105	0.106821	0	0	8.73765	44.7734	CNTNAP2;CLDN3;VEGFA	Fed	BP	b2
activation of protein kinase activity	4/114	0.00638419	0.1109	0	0	5.74865	29.0533	GHR;NTRK3;PRKCD;VEGFA	Fed	BP	b2
negative regulation of cell motility	4/114	0.00638419	0.1109	0	0	5.74865	29.0533	CLDN3;SFRP2;MCTP1;VCL	Fed	BP	b2
positive regulation of tyrosine phosphorylation of STAT protein	3/59	0.00655048	0.111982	0	0	8.42474	42.3614	GHR;ERBB4;VEGFA	Fed	BP	b2
regulation of fibroblast growth factor receptor signaling pathway	2/20	0.00726914	0.116849	0	0	17.3692	85.528	SPRY4;APLN	Fed	BP	b2
negative regulation of viral life cycle	2/20	0.00726914	0.116849	0	0	17.3692	85.528	IFITM2;LY6E	Fed	BP	b2
growth hormone receptor signaling pathway	2/20	0.00726914	0.116849	0	0	17.3692	85.528	GHR;SOCS2	Fed	BP	b2
positive regulation of heart contraction	2/20	0.00726914	0.116849	0	0	17.3692	85.528	ADM;APLN	Fed	BP	b2
cellular response to reactive oxygen species	3/63	0.00785395	0.124393	0	0	7.86151	38.1027	NET1;PRKCD;MAPK13	Fed	BP	b2
positive regulation of neural precursor cell proliferation	2/22	0.00876377	0.136791	0	0	15.6307	74.0447	RASSF10;VEGFA	Fed	BP	b2
blood vessel endothelial cell migration	2/23	0.00955818	0.144856	0	0	14.8856	69.2235	EPHB4;VEGFA	Fed	BP	b2
positive regulation of receptor internalization	2/23	0.00955818	0.144856	0	0	14.8856	69.2235	APLN;VEGFA	Fed	BP	b2
regulation of tyrosine phosphorylation of STAT protein	3/68	0.00968395	0.144856	0	0	7.25495	33.6432	GHR;ERBB4;VEGFA	Fed	BP	b2
regulation of response to external stimulus	4/130	0.0100472	0.146664	0	0	5.0146	23.0695	CASP12;DHX58;CASP1;SAMHD1	Fed	BP	b2
cell chemotaxis	3/69	0.0100772	0.146664	0	0	7.14466	32.8474	PRKCD;ACKR4;VEGFA	Fed	BP	b2
regulation of axon extension involved in axon guidance	2/24	0.0103834	0.147144	0	0	14.2083	64.8971	SEMA3F;VEGFA	Fed	BP	b2
extracellular matrix assembly	2/24	0.0103834	0.147144	0	0	14.2083	64.8971	EMILIN1;FBLN5	Fed	BP	b2
negative regulation of cellular process	9/566	0.0111695	0.155186	0	0	2.60063	11.6887	CDA;SFRP2;CLDN3;RGCC;NPR1;ERBB4;TESC;EMILIN1;TGFBI	Fed	BP	b2
receptor signaling pathway via STAT	2/25	0.0112391	0.155186	0	0	13.5899	60.9962	GHR;SOCS2	Fed	BP	b2
positive regulation of cell population proliferation	8/474	0.0118326	0.161313	0	0	2.75317	12.2155	SFRP2;RASSF10;ERBB4;NTRK3;SCX;LAMC1;MEIS2;VEGFA	Fed	BP	b2
positive regulation of protein modification process	5/214	0.0126454	0.170238	0	0	3.79341	16.579	CLDN3;ERBB4;NTRK3;PRKCD;VEGFA	Fed	BP	b2
regulation of cell growth	5/217	0.0133621	0.177666	0	0	3.73916	16.1357	SOCS2;NET1;CDA;SFRP2;NPR1	Fed	BP	b2
protein localization to cell surface	2/28	0.0139843	0.179693	0	0	12.02	51.3232	FBLN5;VCL	Fed	BP	b2
negative regulation of blood vessel morphogenesis	3/78	0.0140336	0.179693	0	0	6.28444	26.8113	RGCC;NPR1;EMILIN1	Fed	BP	b2
negative regulation of protein serine/threonine kinase activity	3/78	0.0140336	0.179693	0	0	6.28444	26.8113	PRKCD;SPRY4;DUSP7	Fed	BP	b2
positive regulation of cell motility	5/221	0.0143598	0.179693	0	0	3.66917	15.5695	COL1A1;CLDN3;NTRK3;SEMA3F;VEGFA	Fed	BP	b2
negative regulation of epithelial to mesenchymal transition	2/29	0.0149574	0.179693	0	0	11.5742	48.6412	SFRP2;VASN	Fed	BP	b2
negative regulation of wound healing	2/29	0.0149574	0.179693	0	0	11.5742	48.6412	CLDN3;PHLDB2	Fed	BP	b2
regulation of response to biotic stimulus	2/29	0.0149574	0.179693	0	0	11.5742	48.6412	DHX58;SAMHD1	Fed	BP	b2
negative regulation of cellular response to growth factor stimulus	3/80	0.0150161	0.179693	0	0	6.12059	25.6981	SPRY4;EMILIN1;APLN	Fed	BP	b2
positive regulation of cell adhesion	3/80	0.0150161	0.179693	0	0	6.12059	25.6981	SFRP2;FBLN2;VEGFA	Fed	BP	b2
positive regulation of transferase activity	4/148	0.015545	0.183978	0	0	4.38378	18.2541	PARM1;ERBB4;NTRK3;EPHB4	Fed	BP	b2
negative regulation of protein phosphorylation	4/152	0.0169793	0.194642	0	0	4.26443	17.3808	SFRP2;NTRK3;PRKCD;EMILIN1	Fed	BP	b2
receptor signaling pathway via JAK-STAT	2/31	0.0169883	0.194642	0	0	10.7749	43.9103	GHR;SOCS2	Fed	BP	b2
negative regulation of peptidyl-tyrosine phosphorylation	2/31	0.0169883	0.194642	0	0	10.7749	43.9103	SFRP2;PRKCD	Fed	BP	b2
negative regulation of cell-matrix adhesion	2/32	0.0180452	0.200358	0	0	10.4152	41.8158	NEXMIF;PHLDB2	Fed	BP	b2
regulation of cell migration involved in sprouting angiogenesis	2/32	0.0180452	0.200358	0	0	10.4152	41.8158	RHOJ;VEGFA	Fed	BP	b2
positive regulation of receptor signaling pathway via STAT	2/32	0.0180452	0.200358	0	0	10.4152	41.8158	GHR;ERBB4	Fed	BP	b2
negative regulation of angiogenesis	3/87	0.0187551	0.203983	0	0	5.60856	22.3013	RGCC;NPR1;EMILIN1	Fed	BP	b2
regulation of sprouting angiogenesis	2/33	0.0191293	0.203983	0	0	10.0787	39.8769	RHOJ;VEGFA	Fed	BP	b2
positive regulation of receptor signaling pathway via JAK-STAT	2/33	0.0191293	0.203983	0	0	10.0787	39.8769	GHR;ERBB4	Fed	BP	b2
collagen-containing extracellular matrix	12/380	6.61134e-06	0.000628077	0	0	5.43562	64.8291	COL1A1;SFRP2;ABI3BP;SDC3;COL9A1;EMILIN1;TGFBI;LAMC1;FBLN2;KAZALD1;LOXL1;FBLN5	Fed	CC	b2
AMPA glutamate receptor complex	2/20	0.00726914	0.232825	0	0	17.3692	85.528	OLFM2;GRIA3	Fed	CC	b2
adherens junction	4/132	0.0105834	0.232825	0	0	4.93575	22.4501	CDH6;LIN7A;VCL;VEGFA	Fed	CC	b2
integral component of plasma membrane	17/1454	0.0122378	0.232825	0	0	1.94712	8.57364	CNTNAP2;PLPPR1;NTRK3;LY75;SEMA3F;TRHR;GHR;CYSLTR1;CLCN5;CLDN3;C1QTNF1;ERBB4;ADGRG6;ACKR4;SCN7A;EPHB4;PCDHAC2	Fed	CC	b2
lysosome	8/477	0.0122539	0.232825	0	0	2.73513	12.0398	STARD3;CLCN5;IFITM2;PRKCD;SDC3;CYBRD1;LIPA;VASN	Fed	CC	b2
ionotropic glutamate receptor complex	2/32	0.0180452	0.252064	0	0	10.4152	41.8158	OLFM2;GRIA3	Fed	CC	b2
exocytic vesicle membrane	2/41	0.028734	0.252064	0	0	8.00808	28.4261	MCTP1;SYNGR2	Fed	CC	b2
synaptic vesicle membrane	2/41	0.028734	0.252064	0	0	8.00808	28.4261	MCTP1;SYNGR2	Fed	CC	b2
lytic vacuole membrane	5/267	0.0295708	0.252064	0	0	3.01788	10.6259	STARD3;CLCN5;IFITM2;CYBRD1;VASN	Fed	CC	b2
cell-cell junction	5/271	0.0312399	0.252064	0	0	2.9719	10.3008	CDH6;CLDN3;LIN7A;VCL;VEGFA	Fed	CC	b2
elastic fiber	1/5	0.0318396	0.252064	0	0	38.8027	133.755	FBLN5	Fed	CC	b2
MPP7-DLG1-LIN7 complex	1/5	0.0318396	0.252064	0	0	38.8027	133.755	LIN7A	Fed	CC	b2
endoplasmic reticulum lumen	5/285	0.0375426	0.27435	0	0	2.82128	9.26024	COL1A1;ADAMTSL1;TMEM132A;COL9A1;LAMC1	Fed	CC	b2
axon	4/204	0.043257	0.281152	0	0	3.14736	9.88459	DNM3;CNTNAP2;NTRK3;SCN7A	Fed	CC	b2
basement membrane	2/52	0.0443924	0.281152	0	0	6.24283	19.4445	COL9A1;LAMC1	Fed	CC	b2
extracellular membrane-bounded organelle	2/56	0.0507118	0.301101	0	0	5.77924	17.2313	FBLN2;VCL	Fed	CC	b2
extracellular vesicle	2/59	0.05565	0.310986	0	0	5.47424	15.8133	FBLN2;VCL	Fed	CC	b2
lysosomal membrane	5/330	0.0627896	0.33139	0	0	2.42506	6.71249	STARD3;CLCN5;IFITM2;CYBRD1;VASN	Fed	CC	b2
Golgi medial cisterna	1/11	0.0687219	0.339154	0	0	15.5164	41.5481	MAN2A1	Fed	CC	b2
late endosome membrane	2/68	0.0714008	0.339154	0	0	4.7256	12.473	STARD3;IFITM2	Fed	CC	b2
cation channel complex	2/73	0.0807018	0.365079	0	0	4.3917	11.0539	OLFM2;GRIA3	Fed	CC	b2
vacuolar lumen	3/161	0.0861649	0.372076	0	0	2.97061	7.28244	PRKCD;SDC3;LIPA	Fed	CC	b2
intracellular organelle lumen	9/848	0.0977887	0.40391	0	0	1.70131	3.95546	COL1A1;ADAMTSL1;CDA;ERBB4;SDC3;TMEM132A;COL9A1;LAMC1;VCL	Fed	CC	b2
voltage-gated sodium channel complex	1/17	0.10421	0.404506	0	0	9.69482	21.9234	SCN7A	Fed	CC	b2
lysosomal lumen	2/86	0.106449	0.404506	0	0	3.7096	8.30983	SDC3;LIPA	Fed	CC	b2
supramolecular fiber	1/19	0.115738	0.407227	0	0	8.61675	18.5814	FBLN5	Fed	CC	b2
Cul2-RING ubiquitin ligase complex	1/19	0.115738	0.407227	0	0	8.61675	18.5814	ZSWIM5	Fed	CC	b2
late endosome	3/189	0.123288	0.4183	0	0	2.51984	5.2746	STARD3;IFITM2;PARM1	Fed	CC	b2
secretory granule lumen	4/316	0.147833	0.457985	0	0	2.00605	3.83491	CDA;PRKCD;VCL;VEGFA	Fed	CC	b2
endolysosome	1/25	0.149448	0.457985	0	0	6.46061	12.2804	PRKCD	Fed	CC	b2
sodium channel complex	1/25	0.149448	0.457985	0	0	6.46061	12.2804	SCN7A	Fed	CC	b2
cytoplasmic vesicle lumen	2/115	0.16987	0.466993	0	0	2.75354	4.88125	CDA;VCL	Fed	CC	b2
secretory vesicle	1/29	0.171209	0.466993	0	0	5.53655	9.77129	SYT3	Fed	CC	b2
exocytic vesicle	1/30	0.176562	0.466993	0	0	5.34537	9.2693	SYT3	Fed	CC	b2
cyclin-dependent protein kinase holoenzyme complex	1/30	0.176562	0.466993	0	0	5.34537	9.2693	CCNJL	Fed	CC	b2
catenin complex	1/31	0.181882	0.466993	0	0	5.16693	8.80651	CDH6	Fed	CC	b2
voltage-gated calcium channel complex	1/31	0.181882	0.466993	0	0	5.16693	8.80651	CACNA2D2	Fed	CC	b2
ficolin-1-rich granule lumen	2/123	0.188339	0.470847	0	0	2.57044	4.29139	CDA;VCL	Fed	CC	b2
serine/threonine protein kinase complex	1/37	0.213088	0.505523	0	0	4.30447	6.65493	CCNJL	Fed	CC	b2
brush border membrane	1/37	0.213088	0.505523	0	0	4.30447	6.65493	CYBRD1	Fed	CC	b2
neuromuscular junction	1/38	0.218173	0.505523	0	0	4.18792	6.37597	SYNGR2	Fed	CC	b2
focal adhesion	4/387	0.24017	0.52576	0	0	1.62824	2.32253	SPRY4;PHLDB2;VCL;SNTB2	Fed	CC	b2
early endosome	3/266	0.246158	0.52576	0	0	1.77512	2.48833	CNTNAP2;CLCN5;PARM1	Fed	CC	b2
cell-substrate junction	4/394	0.249953	0.52576	0	0	1.59844	2.21621	SPRY4;PHLDB2;VCL;SNTB2	Fed	CC	b2
calcium channel complex	1/45	0.252866	0.52576	0	0	3.52042	4.8402	CACNA2D2	Fed	CC	b2
basolateral plasma membrane	2/151	0.254579	0.52576	0	0	2.08445	2.85183	ERBB4;LIN7A	Fed	CC	b2
cell-cell contact zone	1/47	0.262495	0.530575	0	0	3.36702	4.50346	VCL	Fed	CC	b2
sarcolemma	1/52	0.286032	0.552233	0	0	3.03615	3.80021	VCL	Fed	CC	b2
neuron projection	5/556	0.289511	0.552233	0	0	1.41385	1.75256	DNM3;CNTNAP2;NTRK3;SCN7A;EPHB4	Fed	CC	b2
Golgi cisterna	1/53	0.290649	0.552233	0	0	2.97761	3.67926	MAN2A1	Fed	CC	b2
tertiary granule lumen	1/55	0.299794	0.55844	0	0	2.86704	3.45381	CDA	Fed	CC	b2
specific granule lumen	1/62	0.330892	0.597094	0	0	2.53714	2.80599	VCL	Fed	CC	b2
ficolin-1-rich granule	2/184	0.333116	0.597094	0	0	1.70364	1.87276	CDA;VCL	Fed	CC	b2
endocytic vesicle	2/189	0.344864	0.597586	0	0	1.65767	1.76476	SH3KBP1;GRIA3	Fed	CC	b2
endosome membrane	3/325	0.349633	0.597586	0	0	1.4455	1.51904	STARD3;CLCN5;IFITM2	Fed	CC	b2
platelet alpha granule lumen	1/67	0.352261	0.597586	0	0	2.34434	2.44604	VEGFA	Fed	CC	b2
glutamatergic synapse	1/69	0.360618	0.601031	0	0	2.27516	2.32052	LRRTM3	Fed	CC	b2
voltage-gated potassium channel complex	1/73	0.377013	0.617521	0	0	2.14833	2.09564	CNTNAP2	Fed	CC	b2
bicellular tight junction	1/78	0.39692	0.639109	0	0	2.00832	1.85573	CLDN3	Fed	CC	b2
potassium channel complex	1/80	0.404705	0.640783	0	0	1.95728	1.77055	CNTNAP2	Fed	CC	b2
intermediate filament cytoskeleton	1/84	0.419978	0.646234	0	0	1.86258	1.61588	PHLDB2	Fed	CC	b2
tight junction	1/85	0.423734	0.646234	0	0	1.84031	1.58018	CLDN3	Fed	CC	b2
vesicle	2/226	0.429293	0.646234	0	0	1.38126	1.16801	FBLN2;VCL	Fed	CC	b2
azurophil granule lumen	1/90	0.44216	0.646234	0	0	1.73648	1.41711	PRKCD	Fed	CC	b2
platelet alpha granule	1/90	0.44216	0.646234	0	0	1.73648	1.41711	VEGFA	Fed	CC	b2
cell projection membrane	1/92	0.449365	0.646814	0	0	1.69815	1.35838	CYBRD1	Fed	CC	b2
apical junction complex	1/98	0.470432	0.666781	0	0	1.59262	1.201	CLDN3	Fed	CC	b2
Golgi lumen	1/100	0.477275	0.666781	0	0	1.56029	1.15409	SDC3	Fed	CC	b2
endoplasmic reticulum membrane	5/712	0.487697	0.671467	0	0	1.09299	0.784831	STARD3;MCTP1;CERS6;ADGRG6;PTGS1	Fed	CC	b2
mitotic spindle	1/120	0.541058	0.734294	0	0	1.29674	0.796496	NEXMIF	Fed	CC	b2
mitochondrial envelope	1/127	0.561506	0.751311	0	0	1.22427	0.706565	DNM3	Fed	CC	b2
asymmetric synapse	1/133	0.578312	0.76305	0	0	1.16826	0.639791	DNM3	Fed	CC	b2
postsynaptic density	1/138	0.591827	0.770186	0	0	1.12534	0.590288	DNM3	Fed	CC	b2
recycling endosome	1/145	0.610029	0.783145	0	0	1.07026	0.528974	MCTP1	Fed	CC	b2
azurophil granule	1/155	0.634643	0.78724	0	0	1.00025	0.454808	PRKCD	Fed	CC	b2
cullin-RING ubiquitin ligase complex	1/157	0.639377	0.78724	0	0	0.98733	0.441593	ZSWIM5	Fed	CC	b2
endocytic vesicle membrane	1/158	0.641722	0.78724	0	0	0.980991	0.435168	GRIA3	Fed	CC	b2
specific granule	1/160	0.646365	0.78724	0	0	0.968553	0.422667	VCL	Fed	CC	b2
tertiary granule	1/164	0.655474	0.788228	0	0	0.944594	0.398993	CDA	Fed	CC	b2
cytoplasmic vesicle membrane	2/380	0.70642	0.836277	0	0	0.812107	0.282244	CLCN5;GRIA3	Fed	CC	b2
spindle	1/192	0.713036	0.836277	0	0	0.804974	0.272261	NEXMIF	Fed	CC	b2
cytoskeleton	3/600	0.747599	0.866121	0	0	0.768685	0.223602	DNM3;PHLDB2;VCL	Fed	CC	b2
lytic vacuole	1/219	0.759474	0.869277	0	0	0.704308	0.193776	LIPA	Fed	CC	b2
trans-Golgi network	1/239	0.788989	0.892309	0	0	0.644466	0.15274	TGFBI	Fed	CC	b2
dendrite	1/270	0.827788	0.925175	0	0	0.569296	0.107596	CNTNAP2	Fed	CC	b2
bounding membrane of organelle	3/767	0.876595	0.965996	0	0	0.595456	0.0784276	CLCN5;MAN2A1;GRIA3	Fed	CC	b2
microtubule cytoskeleton	1/331	0.884649	0.965996	0	0	0.462618	0.0567003	DNM3	Fed	CC	b2
mitochondrial matrix	1/348	0.896862	0.968203	0	0	0.439571	0.0478489	ERBB4	Fed	CC	b2
nucleolus	2/733	0.952669	0.986883	0	0	0.412336	0.0199932	PARP10;RGCC	Fed	CC	b2
mitochondrial membrane	1/469	0.953625	0.986883	0	0	0.323902	0.0153803	DNM3	Fed	CC	b2
Golgi membrane	1/472	0.954538	0.986883	0	0	0.321789	0.0149721	MAN2A1	Fed	CC	b2
nuclear lumen	2/745	0.955718	0.986883	0	0	0.405422	0.0183625	PARP10;RGCC	Fed	CC	b2
intracellular non-membrane-bounded organelle	3/1158	0.981984	0.999463	0	0	0.385817	0.00701444	PARP10;RGCC;VCL	Fed	CC	b2
intracellular membrane-bounded organelle	21/5192	0.996888	0.999463	0	0	0.552762	0.00172276	LMO1;SPECC1;APOBEC1;STARD3;RBM47;PARM1;NEXMIF;TESC;PRKCD;SCX;FIGN;SAMHD1;LIPA;PTGS1;MAPK13;PARP10;OLFM2;RGCC;ERBB4;ADAMTSL3;CCNJL	Fed	CC	b2
nucleus	15/4484	0.999463	0.999463	0	0	0.453475	0.000243381	LMO1;APOBEC1;RBM47;NEXMIF;TESC;PRKCD;SCX;FIGN;SAMHD1;MAPK13;PARP10;OLFM2;RGCC;ERBB4;CCNJL	Fed	CC	b2
cysteine-type endopeptidase activity involved in apoptotic signaling pathway	2/10	0.00179577	0.155892	0	0	39.1004	247.205	CASP12;CASP1	Fed	MF	b2
cytidine deaminase activity	2/12	0.00261164	0.155892	0	0	31.2772	186.03	APOBEC1;CDA	Fed	MF	b2
cysteine-type endopeptidase activity involved in execution phase of apoptosis	2/13	0.00307348	0.155892	0	0	28.4324	164.48	CASP12;CASP1	Fed	MF	b2
cysteine-type endopeptidase activity involved in apoptotic process	2/15	0.00410262	0.155892	0	0	24.0557	132.213	CASP12;CASP1	Fed	MF	b2
hydrolase activity, acting on carbon-nitrogen	2/19	0.0065698	0.155892	0	0	18.3918	92.424	APOBEC1;CDA	Fed	MF	b2
transmembrane receptor protein kinase activity	3/60	0.00686318	0.155892	0	0	8.27652	41.2302	ERBB4;NTRK3;EPHB4	Fed	MF	b2
transmembrane receptor protein tyrosine kinase activity	3/60	0.00686318	0.155892	0	0	8.27652	41.2302	ERBB4;NTRK3;EPHB4	Fed	MF	b2
protein kinase regulator activity	3/98	0.025581	0.300606	0	0	4.95639	18.1697	RGCC;SPRY4;CCNJL	Fed	MF	b2
solute:proton antiporter activity	1/5	0.0318396	0.300606	0	0	38.8027	133.755	CLCN5	Fed	MF	b2
protein tyrosine kinase activity	3/108	0.0327942	0.300606	0	0	4.48209	15.3175	ERBB4;NTRK3;EPHB4	Fed	MF	b2
calcium-dependent phospholipid binding	2/50	0.041352	0.300606	0	0	6.50361	20.7181	SYT3;MCTP1	Fed	MF	b2
sphingosine N-acyltransferase activity	1/7	0.044292	0.300606	0	0	25.8659	80.6227	CERS6	Fed	MF	b2
alpha-mannosidase activity	1/7	0.044292	0.300606	0	0	25.8659	80.6227	MAN2A1	Fed	MF	b2
UDP-xylosyltransferase activity	1/7	0.044292	0.300606	0	0	25.8659	80.6227	GXYLT2	Fed	MF	b2
cell-matrix adhesion mediator activity	1/7	0.044292	0.300606	0	0	25.8659	80.6227	EMILIN1	Fed	MF	b2
solute:cation antiporter activity	1/8	0.0504584	0.300606	0	0	22.1696	66.212	CLCN5	Fed	MF	b2
ether hydrolase activity	1/8	0.0504584	0.300606	0	0	22.1696	66.212	TMEM86A	Fed	MF	b2
vascular endothelial growth factor receptor 2 binding	1/8	0.0504584	0.300606	0	0	22.1696	66.212	VEGFA	Fed	MF	b2
neurotrophin binding	1/8	0.0504584	0.300606	0	0	22.1696	66.212	NTRK3	Fed	MF	b2
xylosyltransferase activity	1/8	0.0504584	0.300606	0	0	22.1696	66.212	GXYLT2	Fed	MF	b2
GTPase activity	4/216	0.0514042	0.300606	0	0	2.9674	8.80734	DNM3;RASL12;RHOJ;RAB19	Fed	MF	b2
mannosidase activity	1/9	0.0565854	0.300606	0	0	19.3975	55.7096	MAN2A1	Fed	MF	b2
growth hormone receptor binding	1/9	0.0565854	0.300606	0	0	19.3975	55.7096	SOCS2	Fed	MF	b2
MAP kinase tyrosine/serine/threonine phosphatase activity	1/10	0.0626732	0.300606	0	0	17.2413	47.7554	DUSP7	Fed	MF	b2
protein tyrosine/threonine phosphatase activity	1/10	0.0626732	0.300606	0	0	17.2413	47.7554	DUSP7	Fed	MF	b2
voltage-gated chloride channel activity	1/10	0.0626732	0.300606	0	0	17.2413	47.7554	CLCN5	Fed	MF	b2
chloride channel activity	2/64	0.0642348	0.300606	0	0	5.0315	13.8125	CLCN5;ANO5	Fed	MF	b2
platelet-derived growth factor binding	1/11	0.0687219	0.300606	0	0	15.5164	41.5481	COL1A1	Fed	MF	b2
GDP binding	2/67	0.0695856	0.300606	0	0	4.79855	12.7891	RASL12;RASEF	Fed	MF	b2
anion channel activity	2/68	0.0714008	0.300606	0	0	4.7256	12.473	CLCN5;ANO5	Fed	MF	b2
MAP kinase phosphatase activity	1/12	0.074732	0.300606	0	0	14.1051	36.5865	DUSP7	Fed	MF	b2
vascular endothelial growth factor receptor binding	1/12	0.074732	0.300606	0	0	14.1051	36.5865	VEGFA	Fed	MF	b2
caspase binding	1/12	0.074732	0.300606	0	0	14.1051	36.5865	NOL3	Fed	MF	b2
calcium ion binding	5/348	0.0750395	0.300606	0	0	2.29568	5.94522	CDH6;SYT3;MCTP1;TESC;NOL3	Fed	MF	b2
phosphatidate phosphatase activity	1/13	0.0807035	0.300606	0	0	12.929	32.542	PLPPR1	Fed	MF	b2
platelet-derived growth factor receptor binding	1/13	0.0807035	0.300606	0	0	12.929	32.542	VEGFA	Fed	MF	b2
insulin-like growth factor receptor binding	1/14	0.0866368	0.300606	0	0	11.9339	29.1907	SOCS2	Fed	MF	b2
lipid phosphatase activity	1/14	0.0866368	0.300606	0	0	11.9339	29.1907	PLPPR1	Fed	MF	b2
MAP kinase activity	1/14	0.0866368	0.300606	0	0	11.9339	29.1907	MAPK13	Fed	MF	b2
protein kinase C activity	1/14	0.0866368	0.300606	0	0	11.9339	29.1907	PRKCD	Fed	MF	b2
cysteine-type endopeptidase activator activity involved in apoptotic process	1/15	0.0925321	0.300606	0	0	11.0809	26.3748	CASP1	Fed	MF	b2
metalloendopeptidase activity	2/82	0.0983067	0.300606	0	0	3.89587	9.0371	ADAMTSL1;ADAMTSL3	Fed	MF	b2
G protein-coupled peptide receptor activity	2/82	0.0983067	0.300606	0	0	3.89587	9.0371	CYSLTR1;NPR1	Fed	MF	b2
1-phosphatidylinositol-3-kinase regulator activity	1/16	0.0983897	0.300606	0	0	10.3417	23.9805	SOCS2	Fed	MF	b2
voltage-gated anion channel activity	1/16	0.0983897	0.300606	0	0	10.3417	23.9805	CLCN5	Fed	MF	b2
CARD domain binding	1/16	0.0983897	0.300606	0	0	10.3417	23.9805	CASP1	Fed	MF	b2
intracellular calcium activated chloride channel activity	1/17	0.10421	0.300606	0	0	9.69482	21.9234	ANO5	Fed	MF	b2
intracellular chloride channel activity	1/17	0.10421	0.300606	0	0	9.69482	21.9234	ANO5	Fed	MF	b2
ionotropic glutamate receptor activity	1/17	0.10421	0.300606	0	0	9.69482	21.9234	GRIA3	Fed	MF	b2
peptidase activator activity involved in apoptotic process	1/17	0.10421	0.300606	0	0	9.69482	21.9234	CASP1	Fed	MF	b2
ephrin receptor activity	1/17	0.10421	0.300606	0	0	9.69482	21.9234	EPHB4	Fed	MF	b2
transmembrane-ephrin receptor activity	1/17	0.10421	0.300606	0	0	9.69482	21.9234	EPHB4	Fed	MF	b2
G protein-coupled chemoattractant receptor activity	1/17	0.10421	0.300606	0	0	9.69482	21.9234	ACKR4	Fed	MF	b2
nucleoside-triphosphatase activity	4/278	0.105614	0.300606	0	0	2.2887	5.14492	DNM3;RASL12;RHOJ;RAB19	Fed	MF	b2
neuropeptide receptor binding	1/18	0.109992	0.300606	0	0	9.12408	20.14	APLN	Fed	MF	b2
cytokine receptor activity	2/88	0.110586	0.300606	0	0	3.62296	7.97761	GHR;ACKR4	Fed	MF	b2
G protein-coupled receptor activity	4/283	0.110813	0.300606	0	0	2.24711	4.94344	CYSLTR1;NPR1;ADGRG6;TRHR	Fed	MF	b2
phosphatidylinositol 3-kinase regulator activity	1/19	0.115738	0.300606	0	0	8.61675	18.5814	SOCS2	Fed	MF	b2
R-SMAD binding	1/19	0.115738	0.300606	0	0	8.61675	18.5814	RGCC	Fed	MF	b2
protein homodimerization activity	7/636	0.117534	0.300606	0	0	1.75525	3.75802	GHR;CDA;STARD3;ERBB4;TESC;FBLN5;VEGFA	Fed	MF	b2
GTP binding	3/189	0.123288	0.300606	0	0	2.51984	5.2746	RASL12;RASEF;RHOJ	Fed	MF	b2
hormone receptor binding	1/21	0.127119	0.300606	0	0	7.7543	15.9942	SOCS2	Fed	MF	b2
cysteine-type endopeptidase inhibitor activity involved in apoptotic process	1/21	0.127119	0.300606	0	0	7.7543	15.9942	NOL3	Fed	MF	b2
K63-linked polyubiquitin modification-dependent protein binding	1/22	0.132755	0.300606	0	0	7.38467	14.9115	PARP10	Fed	MF	b2
bHLH transcription factor binding	1/22	0.132755	0.300606	0	0	7.38467	14.9115	SCX	Fed	MF	b2
protein tyrosine/serine/threonine phosphatase activity	1/22	0.132755	0.300606	0	0	7.38467	14.9115	DUSP7	Fed	MF	b2
voltage-gated sodium channel activity	1/22	0.132755	0.300606	0	0	7.38467	14.9115	SCN7A	Fed	MF	b2
receptor ligand activity	4/307	0.137294	0.300606	0	0	2.06659	4.10347	SFRP2;SEMA3F;APLN;VEGFA	Fed	MF	b2
semaphorin receptor binding	1/23	0.138355	0.300606	0	0	7.04865	13.9417	SEMA3F	Fed	MF	b2
phosphatase inhibitor activity	1/23	0.138355	0.300606	0	0	7.04865	13.9417	TESC	Fed	MF	b2
C-C chemokine receptor activity	1/23	0.138355	0.300606	0	0	7.04865	13.9417	ACKR4	Fed	MF	b2
transforming growth factor beta binding	1/24	0.143919	0.300606	0	0	6.74185	13.0691	VASN	Fed	MF	b2
C-C chemokine binding	1/24	0.143919	0.300606	0	0	6.74185	13.0691	ACKR4	Fed	MF	b2
cysteine-type endopeptidase activity	2/105	0.147275	0.300606	0	0	3.0224	5.78927	CASP12;CASP1	Fed	MF	b2
cytokine receptor binding	2/105	0.147275	0.300606	0	0	3.0224	5.78927	SOCS2;VEGFA	Fed	MF	b2
growth factor receptor binding	2/105	0.147275	0.300606	0	0	3.0224	5.78927	ERBB4;VEGFA	Fed	MF	b2
chemorepellent activity	1/25	0.149448	0.300606	0	0	6.46061	12.2804	SEMA3F	Fed	MF	b2
chemokine receptor activity	1/26	0.154941	0.300606	0	0	6.20188	11.5647	ACKR4	Fed	MF	b2
ion gated channel activity	1/26	0.154941	0.300606	0	0	6.20188	11.5647	ANO5	Fed	MF	b2
epidermal growth factor receptor binding	1/26	0.154941	0.300606	0	0	6.20188	11.5647	ERBB4	Fed	MF	b2
NAD+ ADP-ribosyltransferase activity	1/26	0.154941	0.300606	0	0	6.20188	11.5647	PARP10	Fed	MF	b2
cadherin binding	4/322	0.155029	0.300606	0	0	1.9676	3.66788	CDH6;PHLDB2;VCL;VASN	Fed	MF	b2
guanyl ribonucleotide binding	3/214	0.160466	0.307399	0	0	2.21846	4.05906	RASL12;RASEF;RHOJ	Fed	MF	b2
mitogen-activated protein kinase binding	1/29	0.171209	0.323473	0	0	5.53655	9.77129	DUSP7	Fed	MF	b2
ligand-gated channel activity	1/30	0.176562	0.323473	0	0	5.34537	9.2693	GRIA3	Fed	MF	b2
protease binding	2/118	0.17676	0.323473	0	0	2.68192	4.64766	COL1A1;NOL3	Fed	MF	b2
kinase binding	5/461	0.177714	0.323473	0	0	1.7168	2.96592	GHR;SHC2;RGCC;PRKCD;CASP1	Fed	MF	b2
kinase activator activity	1/31	0.181882	0.323473	0	0	5.16693	8.80651	RGCC	Fed	MF	b2
ligand-gated ion channel activity	1/31	0.181882	0.323473	0	0	5.16693	8.80651	GRIA3	Fed	MF	b2
metallopeptidase activity	2/121	0.183694	0.323473	0	0	2.61391	4.42922	ADAMTSL1;ADAMTSL3	Fed	MF	b2
chemokine binding	1/32	0.187167	0.323473	0	0	5	8.37878	ACKR4	Fed	MF	b2
chemoattractant activity	1/32	0.187167	0.323473	0	0	5	8.37878	VEGFA	Fed	MF	b2
kinase inhibitor activity	1/33	0.192418	0.328972	0	0	4.84351	7.98251	SPRY4	Fed	MF	b2
voltage-gated calcium channel activity	1/37	0.213088	0.360436	0	0	4.30447	6.65493	CACNA2D2	Fed	MF	b2
pentosyltransferase activity	1/38	0.218173	0.361349	0	0	4.18792	6.37597	PARP10	Fed	MF	b2
sodium channel activity	1/38	0.218173	0.361349	0	0	4.18792	6.37597	SCN7A	Fed	MF	b2
N-acyltransferase activity	1/39	0.223225	0.363539	0	0	4.07751	6.11452	CERS6	Fed	MF	b2
cysteine-type endopeptidase inhibitor activity	1/40	0.228245	0.363539	0	0	3.97276	5.86909	NOL3	Fed	MF	b2
proton transmembrane transporter activity	1/40	0.228245	0.363539	0	0	3.97276	5.86909	CLCN5	Fed	MF	b2
protein kinase binding	5/506	0.228641	0.363539	0	0	1.55898	2.30043	GHR;SHC2;RGCC;PRKCD;DUSP7	Fed	MF	b2
Focal adhesion	6/201	0.00195491	0.219424	0	0	4.92208	30.701	COL1A1;SHC2;COL9A1;LAMC1;VCL;VEGFA	Fed	KEGG	b2
AGE-RAGE signaling pathway in diabetic complications	4/100	0.00401909	0.219424	0	0	6.59167	36.3643	COL1A1;PRKCD;MAPK13;VEGFA	Fed	KEGG	b2
VEGF signaling pathway	3/59	0.00655048	0.219424	0	0	8.42474	42.3614	SHC2;MAPK13;VEGFA	Fed	KEGG	b2
Growth hormone synthesis, secretion and action	4/119	0.00741296	0.219424	0	0	5.49732	26.9618	SOCS2;GHR;SHC2;MAPK13	Fed	KEGG	b2
Neurotrophin signaling pathway	4/119	0.00741296	0.219424	0	0	5.49732	26.9618	SHC2;NTRK3;PRKCD;MAPK13	Fed	KEGG	b2
Relaxin signaling pathway	4/129	0.00978589	0.221569	0	0	5.05498	23.3884	COL1A1;SHC2;MAPK13;VEGFA	Fed	KEGG	b2
Prolactin signaling pathway	3/70	0.0104796	0.221569	0	0	7.03767	32.08	SOCS2;SHC2;MAPK13	Fed	KEGG	b2
Bacterial invasion of epithelial cells	3/77	0.0135565	0.250795	0	0	6.36969	27.3953	DNM3;SHC2;VCL	Fed	KEGG	b2
ECM-receptor interaction	3/88	0.0193276	0.292792	0	0	5.5423	21.8711	COL1A1;COL9A1;LAMC1	Fed	KEGG	b2
Calcium signaling pathway	5/240	0.0197833	0.292792	0	0	3.36925	13.2173	CYSLTR1;ERBB4;NTRK3;TRHR;VEGFA	Fed	KEGG	b2
Neuroactive ligand-receptor interaction	6/341	0.0233283	0.294459	0	0	2.8447	10.6906	GHR;CYSLTR1;ADM;GRIA3;TRHR;APLN	Fed	KEGG	b2
PI3K-Akt signaling pathway	6/354	0.0273637	0.294459	0	0	2.73661	9.84781	COL1A1;GHR;ERBB4;COL9A1;LAMC1;VEGFA	Fed	KEGG	b2
Amoebiasis	3/102	0.0283515	0.294459	0	0	4.75517	16.943	COL1A1;LAMC1;VCL	Fed	KEGG	b2
C-type lectin receptor signaling pathway	3/104	0.0297942	0.294459	0	0	4.66054	16.3745	PRKCD;CASP1;MAPK13	Fed	KEGG	b2
NOD-like receptor signaling pathway	4/181	0.0298438	0.294459	0	0	3.5605	12.5037	CASP12;PRKCD;CASP1;MAPK13	Fed	KEGG	b2
Type II diabetes mellitus	2/46	0.0355223	0.324903	0	0	7.09628	23.6845	SOCS2;PRKCD	Fed	KEGG	b2
Leukocyte transendothelial migration	3/114	0.0375784	0.324903	0	0	4.23852	13.908	CLDN3;VCL;MAPK13	Fed	KEGG	b2
Cholesterol metabolism	2/50	0.041352	0.324903	0	0	6.50361	20.7181	STARD3;LIPA	Fed	KEGG	b2
MAPK signaling pathway	5/294	0.0419788	0.324903	0	0	2.73217	8.66259	ERBB4;CACNA2D2;DUSP7;MAPK13;VEGFA	Fed	KEGG	b2
Proteoglycans in cancer	4/205	0.0439059	0.324903	0	0	3.13154	9.78829	COL1A1;ERBB4;MAPK13;VEGFA	Fed	KEGG	b2
Platelet activation	3/124	0.0462982	0.326292	0	0	3.88627	11.9411	COL1A1;PTGS1;MAPK13	Fed	KEGG	b2
Regulation of lipolysis in adipocytes	2/55	0.049103	0.330329	0	0	5.88858	17.7472	NPR1;PTGS1	Fed	KEGG	b2
Vascular smooth muscle contraction	3/133	0.0549236	0.353421	0	0	3.61557	10.4917	NPR1;PRKCD;ADM	Fed	KEGG	b2
Cell adhesion molecules	3/148	0.0708635	0.41205	0	0	3.23908	8.57385	CNTNAP2;CLDN3;SDC3	Fed	KEGG	b2
Adrenergic signaling in cardiomyocytes	3/150	0.0731305	0.41205	0	0	3.19469	8.35574	CACNA2D2;SCN7A;MAPK13	Fed	KEGG	b2
RIG-I-like receptor signaling pathway	2/70	0.075077	0.41205	0	0	4.58615	11.8747	DHX58;MAPK13	Fed	KEGG	b2
Shigellosis	4/246	0.0751713	0.41205	0	0	2.59557	6.7173	PRKCD;CASP1;VCL;MAPK13	Fed	KEGG	b2
Pertussis	2/76	0.0864528	0.456965	0	0	4.21302	10.3141	CASP1;MAPK13	Fed	KEGG	b2
Prion disease	4/273	0.10053	0.51305	0	0	2.33184	5.35693	CASP12;PRKCD;LAMC1;MAPK13	Fed	KEGG	b2
ErbB signaling pathway	2/85	0.104396	0.515023	0	0	3.75448	8.48348	SHC2;ERBB4	Fed	KEGG	b2
GnRH signaling pathway	2/93	0.121109	0.55293	0	0	3.42303	7.22624	PRKCD;MAPK13	Fed	KEGG	b2
Steroid biosynthesis	1/20	0.121447	0.55293	0	0	8.16283	17.2095	LIPA	Fed	KEGG	b2
Neutrophil extracellular trap formation	3/189	0.123288	0.55293	0	0	2.51984	5.2746	CLCN5;CASP1;MAPK13	Fed	KEGG	b2
Inflammatory mediator regulation of TRP channels	2/98	0.131867	0.57008	0	0	3.24393	6.57208	PRKCD;MAPK13	Fed	KEGG	b2
Pathogenic Escherichia coli infection	3/197	0.134816	0.57008	0	0	2.41495	4.83918	CLDN3;CASP1;MAPK13	Fed	KEGG	b2
Protein digestion and absorption	2/103	0.142834	0.574794	0	0	3.08256	5.99888	COL1A1;COL9A1	Fed	KEGG	b2
Diabetic cardiomyopathy	3/203	0.143699	0.574794	0	0	2.34179	4.54315	COL1A1;PRKCD;MAPK13	Fed	KEGG	b2
Toxoplasmosis	2/112	0.163028	0.630201	0	0	2.82906	5.13145	LAMC1;MAPK13	Fed	KEGG	b2
Human papillomavirus infection	4/331	0.166066	0.630201	0	0	1.91256	3.43375	COL1A1;COL9A1;LAMC1;VEGFA	Fed	KEGG	b2
Sphingolipid signaling pathway	2/119	0.179067	0.662548	0	0	2.65886	4.57323	CERS6;MAPK13	Fed	KEGG	b2
Amyotrophic lateral sclerosis	4/364	0.208741	0.682144	0	0	1.73431	2.71708	CASP12;ERBB4;CASP1;MAPK13	Fed	KEGG	b2
Dopaminergic synapse	2/132	0.209425	0.682144	0	0	2.3914	3.73869	GRIA3;MAPK13	Fed	KEGG	b2
Salmonella infection	3/249	0.217217	0.682144	0	0	1.89944	2.90017	RHOJ;CASP1;MAPK13	Fed	KEGG	b2
Yersinia infection	2/137	0.221245	0.682144	0	0	2.30225	3.47291	CASP1;MAPK13	Fed	KEGG	b2
Estrogen signaling pathway	2/137	0.221245	0.682144	0	0	2.30225	3.47291	SHC2;PRKCD	Fed	KEGG	b2
Insulin signaling pathway	2/137	0.221245	0.682144	0	0	2.30225	3.47291	SOCS2;SHC2	Fed	KEGG	b2
Various types of N-glycan biosynthesis	1/39	0.223225	0.682144	0	0	4.07751	6.11452	MAN2A1	Fed	KEGG	b2
Fluid shear stress and atherosclerosis	2/139	0.225988	0.682144	0	0	2.26841	3.37374	MAPK13;VEGFA	Fed	KEGG	b2
Nicotine addiction	1/40	0.228245	0.682144	0	0	3.97276	5.86909	GRIA3	Fed	KEGG	b2
Bladder cancer	1/41	0.233233	0.682144	0	0	3.87324	5.63834	VEGFA	Fed	KEGG	b2
Phospholipase D signaling pathway	2/148	0.247416	0.682144	0	0	2.1276	2.97159	DNM3;SHC2	Fed	KEGG	b2
Retrograde endocannabinoid signaling	2/148	0.247416	0.682144	0	0	2.1276	2.97159	GRIA3;MAPK13	Fed	KEGG	b2
Oxytocin signaling pathway	2/154	0.261746	0.682144	0	0	2.043	2.73839	NPR1;CACNA2D2	Fed	KEGG	b2
Other types of O-glycan biosynthesis	1/47	0.262495	0.682144	0	0	3.36702	4.50346	GXYLT2	Fed	KEGG	b2
Sphingolipid metabolism	1/49	0.272001	0.682144	0	0	3.2264	4.20061	CERS6	Fed	KEGG	b2
N-Glycan biosynthesis	1/50	0.276708	0.682144	0	0	3.1604	4.06045	MAN2A1	Fed	KEGG	b2
Hepatitis B	2/162	0.280861	0.682144	0	0	1.94006	2.46367	CASP12;MAPK13	Fed	KEGG	b2
JAK-STAT signaling pathway	2/162	0.280861	0.682144	0	0	1.94006	2.46367	SOCS2;GHR	Fed	KEGG	b2
Endocrine and other factor-regulated calcium reabsorption	1/53	0.290649	0.682144	0	0	2.97761	3.67926	DNM3	Fed	KEGG	b2
Pyrimidine metabolism	1/56	0.304323	0.682144	0	0	2.81477	3.34864	CDA	Fed	KEGG	b2
Legionellosis	1/57	0.308823	0.682144	0	0	2.76437	3.2481	CASP1	Fed	KEGG	b2
Long-term depression	1/60	0.322149	0.682144	0	0	2.62341	2.97164	GRIA3	Fed	KEGG	b2
Mineral absorption	1/60	0.322149	0.682144	0	0	2.62341	2.97164	CYBRD1	Fed	KEGG	b2
Arachidonic acid metabolism	1/61	0.326535	0.682144	0	0	2.57956	2.88709	PTGS1	Fed	KEGG	b2
Axon guidance	2/182	0.328399	0.682144	0	0	1.72275	1.91832	SEMA3F;EPHB4	Fed	KEGG	b2
Cytosolic DNA-sensing pathway	1/63	0.335221	0.682144	0	0	2.49609	2.72814	CASP1	Fed	KEGG	b2
Chemokine signaling pathway	2/192	0.351882	0.682144	0	0	1.63125	1.70377	SHC2;PRKCD	Fed	KEGG	b2
Kaposi sarcoma-associated herpesvirus infection	2/193	0.354216	0.682144	0	0	1.62262	1.68404	MAPK13;VEGFA	Fed	KEGG	b2
Fc epsilon RI signaling pathway	1/68	0.356453	0.682144	0	0	2.30924	2.3821	MAPK13	Fed	KEGG	b2
Amphetamine addiction	1/69	0.360618	0.682144	0	0	2.27516	2.32052	GRIA3	Fed	KEGG	b2
Renal cell carcinoma	1/69	0.360618	0.682144	0	0	2.27516	2.32052	VEGFA	Fed	KEGG	b2
Renin secretion	1/69	0.360618	0.682144	0	0	2.27516	2.32052	NPR1	Fed	KEGG	b2
Central carbon metabolism in cancer	1/70	0.364757	0.682144	0	0	2.24207	2.26119	NTRK3	Fed	KEGG	b2
Epithelial cell signaling in Helicobacter pylori infection	1/70	0.364757	0.682144	0	0	2.24207	2.26119	MAPK13	Fed	KEGG	b2
Adherens junction	1/71	0.368868	0.682144	0	0	2.20993	2.204	VCL	Fed	KEGG	b2
Glioma	1/75	0.385053	0.682144	0	0	2.09005	1.9947	SHC2	Fed	KEGG	b2
Chronic myeloid leukemia	1/76	0.389034	0.682144	0	0	2.06208	1.94679	SHC2	Fed	KEGG	b2
Pancreatic cancer	1/76	0.389034	0.682144	0	0	2.06208	1.94679	VEGFA	Fed	KEGG	b2
Arrhythmogenic right ventricular cardiomyopathy	1/77	0.39299	0.682144	0	0	2.03485	1.90049	CACNA2D2	Fed	KEGG	b2
Leishmaniasis	1/77	0.39299	0.682144	0	0	2.03485	1.90049	MAPK13	Fed	KEGG	b2
Rap1 signaling pathway	2/210	0.393403	0.682144	0	0	1.48872	1.38886	MAPK13;VEGFA	Fed	KEGG	b2
Synaptic vesicle cycle	1/78	0.39692	0.682144	0	0	2.00832	1.85573	DNM3	Fed	KEGG	b2
Human immunodeficiency virus 1 infection	2/212	0.397946	0.682144	0	0	1.47439	1.35856	SAMHD1;MAPK13	Fed	KEGG	b2
Lipid and atherosclerosis	2/215	0.404731	0.682144	0	0	1.4534	1.31465	CASP1;MAPK13	Fed	KEGG	b2
cAMP signaling pathway	2/216	0.406985	0.682144	0	0	1.44654	1.30041	NPR1;GRIA3	Fed	KEGG	b2
Human cytomegalovirus infection	2/225	0.427081	0.682144	0	0	1.38752	1.18048	MAPK13;VEGFA	Fed	KEGG	b2
Cardiac muscle contraction	1/87	0.431176	0.682144	0	0	1.79733	1.51198	CACNA2D2	Fed	KEGG	b2
PD-L1 expression and PD-1 checkpoint pathway in cancer	1/89	0.438522	0.682144	0	0	1.7563	1.4478	MAPK13	Fed	KEGG	b2
Hypertrophic cardiomyopathy	1/90	0.44216	0.682144	0	0	1.73648	1.41711	CACNA2D2	Fed	KEGG	b2
Thermogenesis	2/232	0.442467	0.682144	0	0	1.34481	1.09655	NPR1;MAPK13	Fed	KEGG	b2
Coronavirus disease	2/232	0.442467	0.682144	0	0	1.34481	1.09655	CASP1;MAPK13	Fed	KEGG	b2
Ras signaling pathway	2/232	0.442467	0.682144	0	0	1.34481	1.09655	SHC2;VEGFA	Fed	KEGG	b2
Small cell lung cancer	1/92	0.449365	0.682144	0	0	1.69815	1.35838	LAMC1	Fed	KEGG	b2
Th1 and Th2 cell differentiation	1/92	0.449365	0.682144	0	0	1.69815	1.35838	MAPK13	Fed	KEGG	b2
Rheumatoid arthritis	1/93	0.452933	0.682144	0	0	1.6796	1.33026	VEGFA	Fed	KEGG	b2
IL-17 signaling pathway	1/94	0.456478	0.682144	0	0	1.66146	1.30294	MAPK13	Fed	KEGG	b2
Dilated cardiomyopathy	1/96	0.4635	0.682144	0	0	1.62632	1.25055	CACNA2D2	Fed	KEGG	b2
Circadian entrainment	1/97	0.466977	0.682144	0	0	1.60929	1.22544	GRIA3	Fed	KEGG	b2
Fc gamma R-mediated phagocytosis	1/97	0.466977	0.682144	0	0	1.60929	1.22544	PRKCD	Fed	KEGG	b2
Aldosterone synthesis and secretion	1/98	0.470432	0.682144	0	0	1.59262	1.201	NPR1	Fed	KEGG	b2
Waist Circumference Adjusted For BMI In Active Individuals	4/58	0.000535273	0.0935289	0	0	11.7434	88.46	DNM3;ADAMTSL3;ADGRG6;LOXL1	Fed	GWAS	b2
Crohn's Disease-Related Phenotypes	2/6	0.000608802	0.0935289	0	0	78.2165	579.117	LY75;PHLDB2	Fed	GWAS	b2
Postprandial Triglyceride Response	2/6	0.000608802	0.0935289	0	0	78.2165	579.117	CNTNAP2;MEIS2	Fed	GWAS	b2
Waist Circumference Adjusted For BMI	4/60	0.000609137	0.0935289	0	0	11.3229	83.8284	DNM3;ADAMTSL3;ADGRG6;LOXL1	Fed	GWAS	b2
Medium Chain Acylcarnitines Levels	2/7	0.000848724	0.0935289	0	0	62.5701	442.482	CACNA2D2;LIN7A	Fed	GWAS	b2
Appendicular Lean Mass	14/836	0.00101214	0.0935289	0	0	2.82118	19.454	KLHL29;TESC;CACNA2D2;CYBRD1;LAMC1;SEMA3F;FBLN2;LOXL1;ADAMTSL1;GHR;DNM3;OLFM2;ADAMTSL3;ADGRG6	Fed	GWAS	b2
QT Interval	2/8	0.00112685	0.0935289	0	0	52.1391	353.937	ADAMTSL1;CNTNAP2	Fed	GWAS	b2
Blood Cell Traits	2/8	0.00112685	0.0935289	0	0	52.1391	353.937	COL1A1;PDZRN4	Fed	GWAS	b2
Gastroesophageal Reflux Disease, Peptic Ulcer Disease And/Or Corresponding Medications And Treatment	2/8	0.00112685	0.0935289	0	0	52.1391	353.937	CNTNAP2;SEMA3F	Fed	GWAS	b2
Systolic Blood Pressure	16/1073	0.0014942	0.111617	0	0	2.52027	16.3973	LMO1;SPECC1;KLHL29;RBM47;NPR1;SDC3;CACNA2D2;FIGN;LOXL1;VASN;ADAMTSL1;DNM3;ERBB4;RGS7BP;PHLDB2;VCL	Fed	GWAS	b2
Waist Circumference Adjusted For BMI In Smokers	2/10	0.00179577	0.111787	0	0	39.1004	247.205	ADGRG6;LOXL1	Fed	GWAS	b2
Triglyceride Levels X SSRI Defined Daily Dose Interaction In Schizophrenia Or Bipolar Disorder	2/10	0.00179577	0.111787	0	0	39.1004	247.205	CDH6;PDZRN4	Fed	GWAS	b2
COVID-19	4/91	0.00286368	0.143017	0	0	7.27687	42.6108	DNM3;SHC2;CERS6;ERBB4	Fed	GWAS	b2
Height	55/6159	0.00289089	0.143017	0	0	1.67632	9.80006	CDA;CNTNAP2;IFITM2;MCTP1;PWWP2B;LY75;GXYLT2;LAMC1;LIPA;LOXL1;CDH6;ADAMTSL1;GHR;C1QTNF1;ADAMTSL3;SLC22A18;DHX58;LMO1;TMEM178B;PRKCD;ANO5;TRHR;DNM3;OLFM2;PHLDB2;VCL;SHC2;PLPPR1;SLC41A3;LIN7A;FIGN;SAMHD1;FBLN2;FBLN5;SOCS2;SYNGR2;MAN2A1;ERBB4;ADGRG6;CTNNAL1;ZSWIM5;KLHL29;AFAP1L1;NTRK3;SPRY4;CYBRD1;MEIS2;MAPK13;VEGFA;NET1;PARP10;CLCN5;STAC2;COL9A1;SNTB2	Fed	GWAS	b2
Waist Circumference Adjusted For BMI In Non-Smokers	3/46	0.00325018	0.143017	0	0	10.979	62.8989	ADAMTSL3;ADGRG6;LOXL1	Fed	GWAS	b2
High-sensitivity Cardiac Troponin T Levels	2/14	0.00357063	0.143017	0	0	26.0617	146.858	ANO5;VCL	Fed	GWAS	b2
High-sensitivity Cardiac Troponin I Concentration	2/14	0.00357063	0.143017	0	0	26.0617	146.858	ANO5;VCL	Fed	GWAS	b2
Body Fat Distribution	3/48	0.00366875	0.143017	0	0	10.4899	58.8266	ADAMTSL3;ADGRG6;LOXL1	Fed	GWAS	b2
R-warfarin Levels	4/98	0.0037391	0.143017	0	0	6.7326	37.6279	KLHL29;ADAMTSL1;PLPPR1;ACKR4	Fed	GWAS	b2
Waist Circumference Adjusted For Body Mass Index	14/966	0.0038291	0.143017	0	0	2.41931	13.4638	KLHL29;NEXMIF;PRKCD;LY75;MEIS2;LOXL1;FBLN5;VEGFA;DNM3;CRISPLD1;ADAMTSL3;ADGRG6;CTNNAL1;CCNJL	Fed	GWAS	b2
Smoking Initiation	8/401	0.00452179	0.156709	0	0	3.27685	17.6912	KLHL29;STARD3;SYT3;MCTP1;MAN2A1;ERBB4;SEMA3F;ANO5	Fed	GWAS	b2
Gut Microbiota	5/168	0.00469773	0.156709	0	0	4.87532	26.135	ADAMTSL1;PLPPR1;MAN2A1;ADAMTSL3;FBLN5	Fed	GWAS	b2
Waist Circumference Adjusted For BMI	3/53	0.00485427	0.156709	0	0	9.43857	50.2877	ADAMTSL3;ADGRG6;LOXL1	Fed	GWAS	b2
Vertical Cup-Disc Ratio	3/55	0.00538583	0.156709	0	0	9.07463	47.4057	ADAMTSL1;ABI3BP;LOXL1	Fed	GWAS	b2
Hip Circumference Adjusted For BMI	13/900	0.00544116	0.156709	0	0	2.39855	12.5055	PLPPR1;CYBRD1;FIGN;FBLN5;VASN;SOCS2;GHR;DNM3;CLCN5;ADAMTSL3;ADGRG6;CASP1;ZSWIM5	Fed	GWAS	b2
Chronic Obstructive Pulmonary Disease Liability	6/249	0.00558823	0.156709	0	0	3.94018	20.4381	ADAMTSL1;AFAP1L1;CERS6;ADAMTSL3;ADGRG6;RGS7BP	Fed	GWAS	b2
Waist Circumference Adjusted For BMI	3/56	0.00566419	0.156709	0	0	8.90296	46.0603	ADAMTSL3;ADGRG6;LOXL1	Fed	GWAS	b2
Vertical Cup-Disc Ratio	3/58	0.00624646	0.166647	0	0	8.57835	43.5415	ADAMTSL1;ABI3BP;LOXL1	Fed	GWAS	b2
Joint Mobility	2/19	0.0065698	0.169229	0	0	18.3918	92.424	ABI3BP;LOXL1	Fed	GWAS	b2
COVID-19	3/61	0.00718462	0.178897	0	0	8.13342	40.145	DNM3;CERS6;ERBB4	Fed	GWAS	b2
High-sensitivity Cardiac Troponin I Concentration	3/64	0.00820195	0.19344	0	0	7.73224	37.1409	CNTNAP2;ANO5;VCL	Fed	GWAS	b2
Vertical Cup-Disc Ratio	5/193	0.00834621	0.19344	0	0	4.22165	20.2046	ADAMTSL1;CRISPLD1;ADAMTSL3;ABI3BP;LOXL1	Fed	GWAS	b2
3-Hydroxypropylmercapturic Acid Levels In Smokers	4/124	0.00854553	0.19344	0	0	5.26693	25.083	CNTNAP2;MCTP1;PWWP2B;ANO5	Fed	GWAS	b2
Body Fat Distribution	3/68	0.00968395	0.212762	0	0	7.25495	33.6432	ADAMTSL3;ADGRG6;LOXL1	Fed	GWAS	b2
Hepatocyte Growth Factor-Like Protein Levels	2/24	0.0103834	0.216727	0	0	14.2083	64.8971	CACNA2D2;SEMA3F	Fed	GWAS	b2
Fibrosis-4 Index In High Alcohol Intake	2/25	0.0112391	0.216727	0	0	13.5899	60.9962	DNM3;SCGB1C1	Fed	GWAS	b2
Internet Addiction Disorder	2/25	0.0112391	0.216727	0	0	13.5899	60.9962	ERBB4;NTRK3	Fed	GWAS	b2
Forns Index In High Alcohol Intake	2/26	0.0121247	0.216727	0	0	13.023	57.464	DNM3;SCGB1C1	Fed	GWAS	b2
Schizophrenia	13/996	0.0121688	0.216727	0	0	2.15337	9.49393	SPECC1;KLHL29;CERS6;TMEM178B;CCDC68;NTRK3;LY75;CACNA2D2;ANO5;MAN2A1;ERBB4;ADAMTSL3;SNTB2	Fed	GWAS	b2
Optic Disc Size	3/74	0.0121818	0.216727	0	0	6.63984	29.2672	ADAMTSL3;ABI3BP;FBLN5	Fed	GWAS	b2
Aspartate Aminotransferase Platelet Ratio Index In High Alcohol Intake	2/27	0.0130399	0.216727	0	0	12.5014	54.2529	DNM3;SCGB1C1	Fed	GWAS	b2
Adolescent Idiopathic Scoliosis	10/685	0.0133297	0.216727	0	0	2.38979	10.3186	CNTNAP2;PARM1;CERS6;LRRTM3;CCDC68;ADAMTSL3;PRKCD;ADGRG6;SCN7A;MEIS2	Fed	GWAS	b2
Body Fat Distribution	3/78	0.0140336	0.216727	0	0	6.28444	26.8113	ADAMTSL3;ADGRG6;LOXL1	Fed	GWAS	b2
Diastolic Blood Pressure	11/803	0.0148772	0.216727	0	0	2.24565	9.44951	LMO1;DNM3;RBM47;NPR1;CCDC68;CACNA2D2;FIGN;LAMC1;PHLDB2;FBLN5;SNTB2	Fed	GWAS	b2
Bell's Palsy	2/29	0.0149574	0.216727	0	0	11.5742	48.6412	ERBB4;SLC41A3	Fed	GWAS	b2
Body Mass Index	11/807	0.0153835	0.216727	0	0	2.23389	9.32529	CNTNAP2;SYT3;MCTP1;ERBB4;ADGRG6;CYBRD1;FIGN;SMCO4;VCL;PDZRN4;SNTB2	Fed	GWAS	b2
Mitochondrial DNA Copy Number	3/84	0.0170953	0.216727	0	0	5.81717	23.6698	DNM3;CNTNAP2;LY75	Fed	GWAS	b2
A Body Shape Index	7/410	0.0171217	0.216727	0	0	2.77175	11.2739	DNM3;ADAMTSL3;PRKCD;FIGN;LOXL1;VASN;VEGFA	Fed	GWAS	b2
Feeling Fed-Up	2/32	0.0180452	0.216727	0	0	10.4152	41.8158	KLHL29;ERBB4	Fed	GWAS	b2
Alzheimer?s Disease Polygenic Risk Score	5/237	0.0188495	0.216727	0	0	3.41334	13.5553	GHR;CNTNAP2;LY75;SEMA3F;EPHB4	Fed	GWAS	b2
Cigarette Consumption X Hours Spent Using Computers Interaction	2/34	0.0202402	0.216727	0	0	9.76329	38.0776	ADAMTSL1;CNTNAP2	Fed	GWAS	b2
Low Myopia Vs Hyperopia	3/90	0.0205013	0.216727	0	0	5.41434	21.047	ADAMTSL1;LIPA;KAZALD1	Fed	GWAS	b2
Waist-hip Ratio	9/628	0.0205946	0.216727	0	0	2.33263	9.05698	KLHL29;DNM3;ADAMTSL3;CYBRD1;PHLDB2;MEIS2;LOXL1;VASN;PDZRN4	Fed	GWAS	b2
Pelvic Organ Prolapse	2/36	0.0225407	0.216727	0	0	9.18805	34.8451	ADAMTSL1;LOXL1	Fed	GWAS	b2
Smoking Initiation	14/1205	0.0234999	0.216727	0	0	1.90939	7.16168	LMO1;KLHL29;SYT3;MCTP1;TMEM178B;NTRK3;SEMA3F;MEIS2;CDH6;DNM3;MAN2A1;ERBB4;SMCO4;CTNNAL1	Fed	GWAS	b2
Height	3/95	0.0236039	0.216727	0	0	5.11879	19.1767	KLHL29;ADAMTSL3;ADGRG6	Fed	GWAS	b2
Highest Math Class Taken	9/644	0.0237579	0.216727	0	0	2.27197	8.4968	SPECC1;KLHL29;CNTNAP2;MAN2A1;ERBB4;LY75;CACNA2D2;FIGN;RGS7BP	Fed	GWAS	b2
Smoking Behaviour	2/41	0.028734	0.216727	0	0	8.00808	28.4261	STARD3;CACNA2D2	Fed	GWAS	b2
Lung Function	7/466	0.0315437	0.216727	0	0	2.42659	8.38721	ADAMTSL1;AFAP1L1;ADAMTSL3;ADGRG6;CACNA2D2;MEIS2;LOXL1	Fed	GWAS	b2
Lymphocyte Antigen 75 Levels	1/5	0.0318396	0.216727	0	0	38.8027	133.755	LY75	Fed	GWAS	b2
HDL Cholesterol And Triglyceride Levels	1/5	0.0318396	0.216727	0	0	38.8027	133.755	CNTNAP2	Fed	GWAS	b2
Depressive Symptom	1/5	0.0318396	0.216727	0	0	38.8027	133.755	CACNA2D2	Fed	GWAS	b2
Acylcarnitine	1/5	0.0318396	0.216727	0	0	38.8027	133.755	KLHL29	Fed	GWAS	b2
OTU97 19	1/5	0.0318396	0.216727	0	0	38.8027	133.755	RGS7BP	Fed	GWAS	b2
Vaginal Microbiome MetaCyc Pathway	1/5	0.0318396	0.216727	0	0	38.8027	133.755	LIPA	Fed	GWAS	b2
Vaginal Microbiome MetaCyc Pathway	1/5	0.0318396	0.216727	0	0	38.8027	133.755	LIPA	Fed	GWAS	b2
Vaginal Microbiome Beta Diversity	1/5	0.0318396	0.216727	0	0	38.8027	133.755	LIPA	Fed	GWAS	b2
QT Interval	1/5	0.0318396	0.216727	0	0	38.8027	133.755	DNM3	Fed	GWAS	b2
Plasma Thyroid-Stimulating Hormone Levels	1/5	0.0318396	0.216727	0	0	38.8027	133.755	ANO5	Fed	GWAS	b2
Pre-treatment Pain In Head And Neck Squamous Cell Carcinoma	1/5	0.0318396	0.216727	0	0	38.8027	133.755	TESC	Fed	GWAS	b2
OTU99 19	1/5	0.0318396	0.216727	0	0	38.8027	133.755	RGS7BP	Fed	GWAS	b2
Dimethylglycine Levels In Elite Athletes	1/5	0.0318396	0.216727	0	0	38.8027	133.755	ADAMTSL1	Fed	GWAS	b2
Naive T-cell Telomere Length	1/5	0.0318396	0.216727	0	0	38.8027	133.755	LMO1	Fed	GWAS	b2
Emphysema	1/5	0.0318396	0.216727	0	0	38.8027	133.755	FBLN2	Fed	GWAS	b2
Soluble Urokinase Plasminogen Activator Receptor Levels	1/5	0.0318396	0.216727	0	0	38.8027	133.755	LY75	Fed	GWAS	b2
Progression-free Survival In Non-Muscle-Invasive Bladder Cancer	1/5	0.0318396	0.216727	0	0	38.8027	133.755	ERBB4	Fed	GWAS	b2
Polycystic Ovary Syndrome	1/5	0.0318396	0.216727	0	0	38.8027	133.755	ERBB4	Fed	GWAS	b2
Cephalic Index	1/5	0.0318396	0.216727	0	0	38.8027	133.755	ADAMTSL1	Fed	GWAS	b2
N2,N5-diacetylornithine Levels In Elite Athletes	1/5	0.0318396	0.216727	0	0	38.8027	133.755	ERBB4	Fed	GWAS	b2
Gamma-glutamylphenylalanine Levels In Elite Athletes	1/5	0.0318396	0.216727	0	0	38.8027	133.755	LRRTM3	Fed	GWAS	b2
Menstruation Quality Of Life Impact	1/5	0.0318396	0.216727	0	0	38.8027	133.755	PLPPR1	Fed	GWAS	b2
Asthma	1/5	0.0318396	0.216727	0	0	38.8027	133.755	ERBB4	Fed	GWAS	b2
Vaginal Microbiome Presence	1/5	0.0318396	0.216727	0	0	38.8027	133.755	LIPA	Fed	GWAS	b2
Vaginal Microbiome Relative Abundance	1/5	0.0318396	0.216727	0	0	38.8027	133.755	LIPA	Fed	GWAS	b2
Midgestational Circulating Levels Of PBDEs	1/5	0.0318396	0.216727	0	0	38.8027	133.755	ADAMTSL1	Fed	GWAS	b2
Cortex Volume Change Rate	1/5	0.0318396	0.216727	0	0	38.8027	133.755	COL9A1	Fed	GWAS	b2
2'-Deoxyuridine Levels	1/5	0.0318396	0.216727	0	0	38.8027	133.755	CDA	Fed	GWAS	b2
Lean Nonalcoholic Fatty Liver Disease	1/5	0.0318396	0.216727	0	0	38.8027	133.755	CNTNAP2	Fed	GWAS	b2
Vaginal Microbiome MetaCyc Pathway	1/5	0.0318396	0.216727	0	0	38.8027	133.755	LIPA	Fed	GWAS	b2
Pro-interleukin-16 Levels	1/5	0.0318396	0.216727	0	0	38.8027	133.755	ADAMTSL3	Fed	GWAS	b2
Gastric Polyp	1/5	0.0318396	0.216727	0	0	38.8027	133.755	ERBB4	Fed	GWAS	b2
Pallidum Volume Change Rate X Age Interaction	1/5	0.0318396	0.216727	0	0	38.8027	133.755	FBLN5	Fed	GWAS	b2
Mitral Valve Annular Diameter	1/5	0.0318396	0.216727	0	0	38.8027	133.755	ERBB4	Fed	GWAS	b2
Urea Levels	3/108	0.0327942	0.216727	0	0	4.48209	15.3175	GHR;CNTNAP2;RBM47	Fed	GWAS	b2
Post Bronchodilator FEV1 In COPD	2/47	0.0369474	0.216727	0	0	6.93823	22.8841	ABI3BP;MEIS2	Fed	GWAS	b2
Body Mass Index	19/1912	0.0378961	0.216727	0	0	1.64041	5.3689	LMO1;KLHL29;CNTNAP2;SYT3;MCTP1;PLPPR1;CCDC68;PWWP2B;CACNA2D2;CYBRD1;FIGN;SEMA3F;SAMHD1;ADAMTSL1;ERBB4;ADGRG6;SMCO4;PDZRN4;SNTB2	Fed	GWAS	b2
Skin Aging	1/6	0.0380858	0.216727	0	0	31.0406	101.438	ABI3BP	Fed	GWAS	b2
Medium Chain Acylcarnitines Levels	1/6	0.0380858	0.216727	0	0	31.0406	101.438	CACNA2D2	Fed	GWAS	b2
Adult Onset Asthma And/Or Waist-To-Hip Ratio Adjusted For BMI	1/6	0.0380858	0.216727	0	0	31.0406	101.438	ADAMTSL3	Fed	GWAS	b2
Glucagon Levels	1/6	0.0380858	0.216727	0	0	31.0406	101.438	PLPPR1	Fed	GWAS	b2
positive regulation of tau-protein kinase activity	3/6	6.75427e-06	0.00825372	0	0	143.884	1712.99	HSP90AA1;HSP90AB1;CLU	Fed	BP	e_a1
chaperone-mediated protein complex assembly	4/22	1.56871e-05	0.00958485	0	0	32.1833	356.033	HSP90AA1;HSP90AB1;CLU;HOPX	Fed	BP	e_a1
regulation of tau-protein kinase activity	3/10	3.9695e-05	0.0160671	0	0	61.6522	624.801	HSP90AA1;HSP90AB1;CLU	Fed	BP	e_a1
axonogenesis	9/240	5.2593e-05	0.0160671	0	0	5.79339	57.0818	ENAH;LGI1;HSP90AA1;HSP90AB1;SEMA6D;FEZ1;TNR;SEMA3E;S100B	Fed	BP	e_a1
substantia nigra development	4/43	0.000235958	0.0576682	0	0	14.8381	123.926	CNP;MAOB;CKB;CALM2	Fed	BP	e_a1
regulation of protein modification by small protein conjugation or removal	3/20	0.000358106	0.0598886	0	0	25.3734	201.33	HSP90AA1;PINK1;HSP90AB1	Fed	BP	e_a1
epithelial cilium movement involved in extracellular fluid movement	3/20	0.000358106	0.0598886	0	0	25.3734	201.33	AQP4;SPA17;CCDC40	Fed	BP	e_a1
regulation of cellular localization	4/49	0.000392069	0.0598886	0	0	12.8558	100.842	HSP90AA1;PINK1;HSP90AB1;WWC1	Fed	BP	e_a1
positive regulation of protein kinase activity	6/154	0.000788659	0.0990034	0	0	5.91922	42.2939	TOM1L1;CDKN1A;HSP90AA1;HSP90AB1;CLU;CALM2	Fed	BP	e_a1
positive regulation of nitric oxide biosynthetic process	3/27	0.000886254	0.0990034	0	0	17.9665	126.278	HSP90AA1;HSP90AB1;CLU	Fed	BP	e_a1
positive regulation of nitric oxide metabolic process	3/28	0.000987506	0.0990034	0	0	17.247	119.355	HSP90AA1;HSP90AB1;CLU	Fed	BP	e_a1
regulation of cilium beat frequency	2/7	0.00101261	0.0990034	0	0	57.1338	393.95	CFAP43;CCDC40	Fed	BP	e_a1
regulation of protein ubiquitination	5/109	0.00105323	0.0990034	0	0	6.98353	47.8783	IVNS1ABP;HSP90AA1;PINK1;HSP90AB1;SASH1	Fed	BP	e_a1
cellular protein-containing complex assembly	6/168	0.00123718	0.102641	0	0	5.40384	36.1783	HSP90AA1;HSP90AB1;MID1IP1;CLU;HOPX;CCDC40	Fed	BP	e_a1
cysteine metabolic process	2/8	0.00134391	0.102641	0	0	47.6091	314.8	CBS;CDO1	Fed	BP	e_a1
sulfur amino acid biosynthetic process	2/8	0.00134391	0.102641	0	0	47.6091	314.8	CBS;CDO1	Fed	BP	e_a1
lung development	3/35	0.00190314	0.136802	0	0	13.4694	84.3759	WNT11;WNT7B;CCDC40	Fed	BP	e_a1
regulation of cilium movement	2/10	0.00213997	0.14528	0	0	35.7032	219.467	CFAP43;CCDC40	Fed	BP	e_a1
regulation of cellular component biogenesis	3/39	0.0026034	0.159655	0	0	11.9704	71.2352	HSP90AA1;PINK1;SNCAIP	Fed	BP	e_a1
regulation of nitric oxide biosynthetic process	3/40	0.00280009	0.159655	0	0	11.6463	68.4582	HSP90AA1;HSP90AB1;CLU	Fed	BP	e_a1
axon guidance	6/203	0.00320343	0.159655	0	0	4.43587	25.4776	ENAH;LGI1;SEMA6D;FEZ1;TNR;SEMA3E	Fed	BP	e_a1
negative regulation of proteolysis	3/43	0.00344418	0.159655	0	0	10.7712	61.0842	SERPINE2;PLAT;TIMP4	Fed	BP	e_a1
negative regulation of autophagosome assembly	2/13	0.00365821	0.159655	0	0	25.9621	145.667	PINK1;FEZ1	Fed	BP	e_a1
central nervous system neuron axonogenesis	2/13	0.00365821	0.159655	0	0	25.9621	145.667	HSP90AA1;HSP90AB1	Fed	BP	e_a1
detection of calcium ion	2/13	0.00365821	0.159655	0	0	25.9621	145.667	KCNMB4;CALM2	Fed	BP	e_a1
extracellular transport	2/13	0.00365821	0.159655	0	0	25.9621	145.667	SPA17;CCDC40	Fed	BP	e_a1
inner dynein arm assembly	2/13	0.00365821	0.159655	0	0	25.9621	145.667	CFAP100;CCDC40	Fed	BP	e_a1
microtubule-based transport	2/13	0.00365821	0.159655	0	0	25.9621	145.667	SPA17;CCDC40	Fed	BP	e_a1
microtubule bundle formation	3/45	0.00391984	0.165174	0	0	10.2572	56.8426	RSPH1;TPPP3;CCDC40	Fed	BP	e_a1
positive regulation of hydrolase activity	5/149	0.00412268	0.167464	0	0	5.03345	27.6399	PINK1;WNT11;DOCK8;CTSH;CALM2	Fed	BP	e_a1
respiratory electron transport chain	2/14	0.00424826	0.167464	0	0	23.7974	129.963	SLC25A18;ETFA	Fed	BP	e_a1
positive regulation of epithelial cell migration	4/94	0.0044212	0.168834	0	0	6.4133	34.7687	SPARC;IQSEC1;CTSH;SASH1	Fed	BP	e_a1
central nervous system neuron development	2/15	0.00487928	0.180681	0	0	21.9657	116.918	HSP90AA1;HSP90AB1	Fed	BP	e_a1
regulation of neurotransmitter transport	2/16	0.00555067	0.193798	0	0	20.3957	105.932	KCNMB4;SNCAIP	Fed	BP	e_a1
serine family amino acid metabolic process	2/16	0.00555067	0.193798	0	0	20.3957	105.932	CBS;CDO1	Fed	BP	e_a1
cilium movement	3/52	0.00589019	0.199939	0	0	8.78882	45.1259	CFAP100;SPA17;CCDC40	Fed	BP	e_a1
stabilization of membrane potential	2/17	0.00626183	0.20681	0	0	19.035	96.57	CHCHD10;KCNK2	Fed	BP	e_a1
regulation of proteolysis	3/54	0.00654369	0.210431	0	0	8.44331	42.4635	SERPINE2;SPOP;PLAT	Fed	BP	e_a1
acidic amino acid transport	2/18	0.00701219	0.214222	0	0	17.8444	88.5102	GJA1;SLC25A18	Fed	BP	e_a1
positive regulation of phosphoprotein phosphatase activity	2/18	0.00701219	0.214222	0	0	17.8444	88.5102	HSP90AB1;CALM2	Fed	BP	e_a1
diol metabolic process	2/19	0.00780116	0.219489	0	0	16.7939	81.5089	HSP90AA1;NAAA	Fed	BP	e_a1
dopamine metabolic process	2/19	0.00780116	0.219489	0	0	16.7939	81.5089	MAOB;SNCAIP	Fed	BP	e_a1
maintenance of protein localization in organelle	2/19	0.00780116	0.219489	0	0	16.7939	81.5089	PINK1;CHCHD10	Fed	BP	e_a1
chordate embryonic development	3/58	0.00797587	0.219489	0	0	7.82767	37.8181	WNT11;WNT7B;SULF2	Fed	BP	e_a1
protein polymerization	3/59	0.00836042	0.219489	0	0	7.6875	36.7789	TPPP3;MID1IP1;ANG	Fed	BP	e_a1
regulation of secretion by cell	3/59	0.00836042	0.219489	0	0	7.6875	36.7789	ANXA1;KCNMB4;SNCAIP	Fed	BP	e_a1
regulation of cell migration	8/408	0.00844189	0.219489	0	0	2.92617	13.9711	ANXA1;WNT11;SERPINE2;SEMA6D;CTSH;SEMA3E;LDB2;SASH1	Fed	BP	e_a1
negative regulation of axon extension involved in axon guidance	2/20	0.00862817	0.219659	0	0	15.8601	75.3787	SEMA6D;SEMA3E	Fed	BP	e_a1
protein stabilization	5/179	0.00883205	0.220261	0	0	4.15927	19.6707	CDKN1A;HSP90AA1;PINK1;HSP90AB1;CLU	Fed	BP	e_a1
positive regulation of cellular biosynthetic process	5/180	0.00903416	0.220795	0	0	4.13529	19.4638	HSP90AA1;HSP90AB1;MID1IP1;SORBS1;CLU	Fed	BP	e_a1
positive regulation of phosphatase activity	2/21	0.00949265	0.225101	0	0	15.0246	69.9732	HSP90AB1;CALM2	Fed	BP	e_a1
response to retinoic acid	3/62	0.00957875	0.225101	0	0	7.2955	33.911	WNT11;WNT7B;CTSH	Fed	BP	e_a1
regulation of cellular response to stress	4/118	0.00977756	0.225437	0	0	5.05699	23.402	CHCHD2;HSP90AA1;PINK1;HSP90AB1	Fed	BP	e_a1
negative regulation of cyclin-dependent protein kinase activity	2/22	0.010394	0.226813	0	0	14.2727	65.1764	CDKN1A;NR2F2	Fed	BP	e_a1
female gonad development	2/22	0.010394	0.226813	0	0	14.2727	65.1764	ANG;NR2F2	Fed	BP	e_a1
positive regulation of peptidase activity	2/22	0.010394	0.226813	0	0	14.2727	65.1764	PINK1;CTSH	Fed	BP	e_a1
regulation of peptidase activity	2/23	0.0113318	0.238684	0	0	13.5923	60.8956	PINK1;CTSH	Fed	BP	e_a1
positive regulation of protein autophosphorylation	2/23	0.0113318	0.238684	0	0	13.5923	60.8956	TOM1L1;CALM2	Fed	BP	e_a1
platelet degranulation	4/125	0.0118933	0.238684	0	0	4.76274	21.1074	ITIH3;SPARC;RARRES2;CLU	Fed	BP	e_a1
phosphatidylinositol biosynthetic process	4/126	0.0122176	0.238684	0	0	4.72347	20.8063	ITPKB;PITPNM3;PITPNM2;PIGZ	Fed	BP	e_a1
regulation of axon extension involved in axon guidance	2/24	0.0123053	0.238684	0	0	12.9738	57.0553	SEMA6D;SEMA3E	Fed	BP	e_a1
axon extension	2/24	0.0123053	0.238684	0	0	12.9738	57.0553	HSP90AA1;HSP90AB1	Fed	BP	e_a1
sulfur amino acid metabolic process	2/24	0.0123053	0.238684	0	0	12.9738	57.0553	CBS;CDO1	Fed	BP	e_a1
positive regulation of protein polymerization	3/69	0.0128059	0.244512	0	0	6.51943	28.4107	HSP90AA1;PINK1;TPPP3	Fed	BP	e_a1
negative regulation of macroautophagy	2/26	0.0143577	0.249403	0	0	11.8915	50.4612	PINK1;FEZ1	Fed	BP	e_a1
metanephros development	2/26	0.0143577	0.249403	0	0	11.8915	50.4612	WNT7B;CTSH	Fed	BP	e_a1
positive regulation of intracellular signal transduction	9/546	0.0154217	0.249403	0	0	2.45328	10.235	GJA1;HSP90AA1;PINK1;HSP90AB1;WNT11;WWC1;GPR37L1;S100B;SASH1	Fed	BP	e_a1
positive regulation of protein phosphorylation	7/371	0.0162798	0.249403	0	0	2.79779	11.5208	TOM1L1;CDKN1A;HSP90AA1;PINK1;HSP90AB1;RARRES2;CALM2	Fed	BP	e_a1
negative regulation of oxidative stress-induced cell death	2/28	0.0165468	0.249403	0	0	10.9757	45.0173	PINK1;GPR37L1	Fed	BP	e_a1
negative regulation of developmental process	3/77	0.017168	0.249403	0	0	5.81228	23.6252	PINK1;WNT11;HOPX	Fed	BP	e_a1
regulation of DNA biosynthetic process	2/29	0.0176913	0.249403	0	0	10.5686	42.641	TOM1L1;CDKN1A	Fed	BP	e_a1
dicarboxylic acid transport	2/29	0.0176913	0.249403	0	0	10.5686	42.641	GJA1;SLC25A18	Fed	BP	e_a1
telomere maintenance via telomerase	2/29	0.0176913	0.249403	0	0	10.5686	42.641	HSP90AA1;HSP90AB1	Fed	BP	e_a1
regulation of vasoconstriction	2/30	0.0188684	0.249403	0	0	10.1906	40.4596	KCNMB4;ATP2B1	Fed	BP	e_a1
respiratory tube development	2/30	0.0188684	0.249403	0	0	10.1906	40.4596	WNT7B;CCDC40	Fed	BP	e_a1
RNA-dependent DNA biosynthetic process	2/30	0.0188684	0.249403	0	0	10.1906	40.4596	HSP90AA1;HSP90AB1	Fed	BP	e_a1
negative regulation of axon extension	2/31	0.0200777	0.249403	0	0	9.83875	38.4513	SEMA6D;SEMA3E	Fed	BP	e_a1
activation of protein kinase B activity	2/31	0.0200777	0.249403	0	0	9.83875	38.4513	PINK1;ANG	Fed	BP	e_a1
purine nucleoside bisphosphate metabolic process	2/31	0.0200777	0.249403	0	0	9.83875	38.4513	ACOT1;DBI	Fed	BP	e_a1
ribonucleoside bisphosphate metabolic process	2/31	0.0200777	0.249403	0	0	9.83875	38.4513	ACOT1;DBI	Fed	BP	e_a1
positive regulation of transferase activity	4/148	0.0208271	0.249403	0	0	3.99736	15.4758	HSP90AA1;PINK1;HSP90AB1;DBI	Fed	BP	e_a1
negative regulation of chemotaxis	2/32	0.0213186	0.249403	0	0	9.51031	36.5974	SEMA6D;SEMA3E	Fed	BP	e_a1
negative regulation of developmental growth	2/32	0.0213186	0.249403	0	0	9.51031	36.5974	CDKN1A;WWC1	Fed	BP	e_a1
axonemal dynein complex assembly	2/32	0.0213186	0.249403	0	0	9.51031	36.5974	CFAP100;CCDC40	Fed	BP	e_a1
liver development	2/32	0.0213186	0.249403	0	0	9.51031	36.5974	ANXA1;CCDC40	Fed	BP	e_a1
negative regulation of smooth muscle cell proliferation	2/33	0.0225905	0.249403	0	0	9.20306	34.8817	CDKN1A;ANG	Fed	BP	e_a1
neuron projection extension	2/33	0.0225905	0.249403	0	0	9.20306	34.8817	HSP90AA1;HSP90AB1	Fed	BP	e_a1
regulation of neurotransmitter secretion	2/33	0.0225905	0.249403	0	0	9.20306	34.8817	KCNMB4;SNCAIP	Fed	BP	e_a1
negative chemotaxis	2/33	0.0225905	0.249403	0	0	9.20306	34.8817	SEMA6D;SEMA3E	Fed	BP	e_a1
axoneme assembly	2/34	0.0238931	0.249403	0	0	8.91502	33.2901	RSPH1;CCDC40	Fed	BP	e_a1
negative regulation of mitochondrion organization	2/34	0.0238931	0.249403	0	0	8.91502	33.2901	PINK1;CLU	Fed	BP	e_a1
cell-substrate junction assembly	2/34	0.0238931	0.249403	0	0	8.91502	33.2901	SORBS1;PLEC	Fed	BP	e_a1
positive regulation of protein dephosphorylation	2/34	0.0238931	0.249403	0	0	8.91502	33.2901	HSP90AB1;CALM2	Fed	BP	e_a1
positive regulation of telomerase activity	2/34	0.0238931	0.249403	0	0	8.91502	33.2901	HSP90AA1;HSP90AB1	Fed	BP	e_a1
cilium assembly	6/314	0.0240422	0.249403	0	0	2.82121	10.5173	CFAP52;HSP90AA1;RSPH1;CFAP43;TUBB4B;CCDC40	Fed	BP	e_a1
regulation of endothelial cell migration	3/89	0.0250844	0.249403	0	0	4.99823	18.421	SPARC;NR2F2;SASH1	Fed	BP	e_a1
protein import	3/89	0.0250844	0.249403	0	0	4.99823	18.421	IPO11;HSP90AA1;CLU	Fed	BP	e_a1
regulation of autophagosome assembly	2/35	0.0252259	0.249403	0	0	8.64443	31.8105	PINK1;FEZ1	Fed	BP	e_a1
negative regulation of organelle assembly	2/35	0.0252259	0.249403	0	0	8.64443	31.8105	PINK1;FEZ1	Fed	BP	e_a1
regulation of lipid biosynthetic process	2/35	0.0252259	0.249403	0	0	8.64443	31.8105	MID1IP1;SORBS1	Fed	BP	e_a1
astrocyte projection	3/8	1.87171e-05	0.00263911	0	0	86.3217	939.705	PINK1;KCNJ10;AQP4	Fed	CC	e_a1
collagen-containing extracellular matrix	10/380	0.0003707	0.0261343	0	0	4.02084	31.7651	ITIH5;SPARC;ANXA1;SERPINE2;RARRES2;TNR;CTSH;PLAT;ANG;CLU	Fed	CC	e_a1
extrinsic component of external side of plasma membrane	2/8	0.00134391	0.0479076	0	0	47.6091	314.8	ANXA1;SERPINE2	Fed	CC	e_a1
motile cilium	4/68	0.00135908	0.0479076	0	0	9.03057	59.6103	CFAP100;RSPH1;ANXA1;SPA17	Fed	CC	e_a1
secretory granule lumen	8/316	0.00183183	0.0516576	0	0	3.81818	24.0639	HSP90AA1;ITIH3;SPARC;HSP90AB1;RARRES2;CTSH;TUBB4B;CLU	Fed	CC	e_a1
axonal growth cone	2/14	0.00424826	0.0748756	0	0	23.7974	129.963	HSP90AA1;HSP90AB1	Fed	CC	e_a1
platelet dense granule lumen	2/14	0.00424826	0.0748756	0	0	23.7974	129.963	ITIH3;RARRES2	Fed	CC	e_a1
glial cell projection	2/14	0.00424826	0.0748756	0	0	23.7974	129.963	PINK1;KCNJ10	Fed	CC	e_a1
sarcolemma	3/52	0.00589019	0.0865075	0	0	8.78882	45.1259	AQP4;SGCG;PLEC	Fed	CC	e_a1
focal adhesion	8/387	0.00622686	0.0865075	0	0	3.09163	15.702	ENAH;GJA1;ANXA1;PRAG1;SYNPO2;LMO7;SORBS1;PLEC	Fed	CC	e_a1
cell-substrate junction	8/394	0.00690908	0.0865075	0	0	3.03448	15.0963	ENAH;GJA1;ANXA1;PRAG1;SYNPO2;LMO7;SORBS1;PLEC	Fed	CC	e_a1
high-density lipoprotein particle	2/19	0.00780116	0.0865075	0	0	16.7939	81.5089	CLU;PLTP	Fed	CC	e_a1
mitochondrial intermembrane space	3/58	0.00797587	0.0865075	0	0	7.82767	37.8181	CHCHD2;PINK1;CHCHD10	Fed	CC	e_a1
platelet dense granule	2/21	0.00949265	0.0892309	0	0	15.0246	69.9732	ITIH3;RARRES2	Fed	CC	e_a1
endocytic vesicle lumen	2/21	0.00949265	0.0892309	0	0	15.0246	69.9732	HSP90AA1;SPARC	Fed	CC	e_a1
organelle envelope lumen	3/64	0.0104455	0.0920506	0	0	7.0556	32.1847	CHCHD2;PINK1;CHCHD10	Fed	CC	e_a1
mitochondrial envelope	4/127	0.0125475	0.10407	0	0	4.68483	20.5113	CHCHD2;PINK1;MAOB;CHCHD10	Fed	CC	e_a1
platelet alpha granule	3/90	0.0258188	0.196353	0	0	4.94053	18.0658	SPARC;SERPINE2;CLU	Fed	CC	e_a1
cilium	5/237	0.0264589	0.196353	0	0	3.11026	11.297	CFAP100;RSPH1;ANXA1;SPA17;CCDC40	Fed	CC	e_a1
Lewy body	1/5	0.0347597	0.198367	0	0	35.4554	119.105	PINK1	Fed	CC	e_a1
neurofibrillary tangle	1/5	0.0347597	0.198367	0	0	35.4554	119.105	CLU	Fed	CC	e_a1
PAM complex, Tim23 associated import motor	1/5	0.0347597	0.198367	0	0	35.4554	119.105	DNAJC15	Fed	CC	e_a1
sarcoglycan complex	1/5	0.0347597	0.198367	0	0	35.4554	119.105	SGCG	Fed	CC	e_a1
intrinsic component of presynaptic membrane	1/5	0.0347597	0.198367	0	0	35.4554	119.105	ATP2B1	Fed	CC	e_a1
polymeric cytoskeletal fiber	5/256	0.0351714	0.198367	0	0	2.87204	9.61422	TMOD1;TPPP3;ANXA1;TUBB4B;PLEC	Fed	CC	e_a1
alveolar lamellar body	1/6	0.0415663	0.202098	0	0	28.3629	90.2071	CTSH	Fed	CC	e_a1
nuclear stress granule	1/6	0.0415663	0.202098	0	0	28.3629	90.2071	RBFOX1	Fed	CC	e_a1
dystroglycan complex	1/6	0.0415663	0.202098	0	0	28.3629	90.2071	SGCG	Fed	CC	e_a1
zonula adherens	1/6	0.0415663	0.202098	0	0	28.3629	90.2071	SORBS1	Fed	CC	e_a1
cytoplasmic vesicle lumen	3/115	0.0478639	0.206481	0	0	3.83288	11.6496	HSP90AA1;HSP90AB1;CTSH	Fed	CC	e_a1
multivesicular body lumen	1/7	0.0483253	0.206481	0	0	23.6345	71.6079	CTSH	Fed	CC	e_a1
hemidesmosome	1/7	0.0483253	0.206481	0	0	23.6345	71.6079	PLEC	Fed	CC	e_a1
integral component of presynaptic membrane	1/7	0.0483253	0.206481	0	0	23.6345	71.6079	ATP2B1	Fed	CC	e_a1
MICOS complex	1/8	0.0550369	0.209161	0	0	20.2571	58.7407	CHCHD10	Fed	CC	e_a1
extrinsic component of endosome membrane	1/8	0.0550369	0.209161	0	0	20.2571	58.7407	ANXA1	Fed	CC	e_a1
spherical high-density lipoprotein particle	1/8	0.0550369	0.209161	0	0	20.2571	58.7407	CLU	Fed	CC	e_a1
integral component of synaptic membrane	1/8	0.0550369	0.209161	0	0	20.2571	58.7407	ATP2B1	Fed	CC	e_a1
ficolin-1-rich granule lumen	3/123	0.0563696	0.209161	0	0	3.57591	10.2837	HSP90AA1;HSP90AB1;CTSH	Fed	CC	e_a1
extracellular membrane-bounded organelle	2/56	0.0593622	0.214588	0	0	5.27711	14.9031	SERPINE2;TUBB4B	Fed	CC	e_a1
late endosome lumen	1/9	0.0617016	0.214588	0	0	17.7241	49.3695	CTSH	Fed	CC	e_a1
cytoskeleton	8/600	0.062398	0.214588	0	0	1.95763	5.4309	TMOD1;PINK1;SYNPO2;MID1IP1;ANG;TUBB4B;CLU;PLEC	Fed	CC	e_a1
extracellular vesicle	2/59	0.0650692	0.218447	0	0	4.99861	13.6577	SERPINE2;TUBB4B	Fed	CC	e_a1
apical dendrite	1/10	0.0683195	0.224025	0	0	15.754	42.2767	CLU	Fed	CC	e_a1
vesicle	4/226	0.0761103	0.242111	0	0	2.58263	6.65174	ANXA1;SERPINE2;TUBB4B;CALM2	Fed	CC	e_a1
intracellular organelle lumen	10/848	0.0772696	0.242111	0	0	1.73268	4.43645	TSPAN15;HSP90AA1;SPARC;HSP90AB1;WNT7B;SPARCL1;CTSH;DBI;ETFA;IDH3A	Fed	CC	e_a1
platelet alpha granule lumen	2/67	0.0811201	0.248651	0	0	4.38163	11.0059	SPARC;CLU	Fed	CC	e_a1
integral component of synaptic vesicle membrane	1/13	0.0878966	0.258196	0	0	11.8137	28.7261	ATP2B1	Fed	CC	e_a1
lamellar body	1/13	0.0878966	0.258196	0	0	11.8137	28.7261	CTSH	Fed	CC	e_a1
actin filament	2/72	0.091706	0.263889	0	0	4.06763	9.71824	TMOD1;ANXA1	Fed	CC	e_a1
TIM23 mitochondrial import inner membrane translocase complex	1/14	0.0943311	0.266014	0	0	10.9044	25.7447	DNAJC15	Fed	CC	e_a1
vacuolar lumen	3/161	0.105375	0.29133	0	0	2.71065	6.09959	HSP90AA1;NAAA;TUBB4B	Fed	CC	e_a1
membrane raft	3/163	0.108308	0.293681	0	0	2.67649	5.94925	GJA1;MALL;SORBS1	Fed	CC	e_a1
platelet alpha granule membrane	1/17	0.113365	0.29601	0	0	8.85848	19.2861	SPARC	Fed	CC	e_a1
intrinsic component of synaptic vesicle membrane	1/17	0.113365	0.29601	0	0	8.85848	19.2861	ATP2B1	Fed	CC	e_a1
coated vesicle	2/84	0.118577	0.30119	0	0	3.47026	7.39927	PITPNM3;MALL	Fed	CC	e_a1
GABA-ergic synapse	1/18	0.119622	0.30119	0	0	8.33697	17.7029	ATP2B1	Fed	CC	e_a1
lysosomal lumen	2/86	0.123229	0.304831	0	0	3.38729	7.09199	HSP90AA1;NAAA	Fed	CC	e_a1
microtubule	3/182	0.137673	0.327963	0	0	2.39009	4.73924	TPPP3;TUBB4B;CALM2	Fed	CC	e_a1
connexin complex	1/21	0.138128	0.327963	0	0	7.08536	14.026	GJA1	Fed	CC	e_a1
ficolin-1-rich granule	3/184	0.14091	0.327963	0	0	2.36344	4.63147	HSP90AA1;HSP90AB1;CTSH	Fed	CC	e_a1
endoplasmic reticulum lumen	4/285	0.142606	0.327963	0	0	2.03424	3.96202	TSPAN15;WNT7B;SPARCL1;DBI	Fed	CC	e_a1
integral component of mitochondrial outer membrane	1/22	0.144211	0.327963	0	0	6.74762	13.0666	PINK1	Fed	CC	e_a1
endocytic vesicle	3/189	0.149114	0.331021	0	0	2.29932	4.37571	HSP90AA1;SPARC;WNT7B	Fed	CC	e_a1
intrinsic component of mitochondrial outer membrane	1/23	0.150251	0.331021	0	0	6.44058	12.2078	PINK1	Fed	CC	e_a1
gap junction	1/24	0.156248	0.333803	0	0	6.16025	11.4353	GJA1	Fed	CC	e_a1
Golgi-associated vesicle membrane	1/24	0.156248	0.333803	0	0	6.16025	11.4353	GJA1	Fed	CC	e_a1
intracellular membrane-bounded organelle	42/5192	0.172131	0.360773	0	0	1.21169	2.13196	CDKN1A;SPARC;HSP90AB1;PRAG1;WWC1;SYNPO2;PBXIP1;LDB2;CLU;NUDT4;CHCHD2;GJA1;PTTG1;CBS;MACROD1;SPOP;CTSH;PLTP;IDH3A;RBFOX1;HSP90AA1;APOBEC2;ANXA1;IRX5;IQSEC1;MEIG1;NR2F1;TPRKB;CHCHD10;LMO7;NR2F2;ATP2B1;SORBS1;TUBB4B;S100B;HOPX;ITPKB;TSPAN15;PINK1;RSPH1;ANG;CALM2	Fed	CC	e_a1
myofibril	1/27	0.17399	0.360773	0	0	5.44863	9.52833	TMOD1	Fed	CC	e_a1
actin cytoskeleton	4/316	0.184353	0.376721	0	0	1.82922	3.09303	TMOD1;ANXA1;SYNPO2;ANG	Fed	CC	e_a1
cyclin-dependent protein kinase holoenzyme complex	1/30	0.191361	0.385456	0	0	4.88424	8.07653	CDKN1A	Fed	CC	e_a1
intercalated disc	1/31	0.197071	0.38919	0	0	4.72119	7.66812	GJA1	Fed	CC	e_a1
lytic vacuole	3/219	0.201195	0.38919	0	0	1.97695	3.17	TOM1L1;NAAA;CTSH	Fed	CC	e_a1
mitochondrial inner membrane	4/328	0.201495	0.38919	0	0	1.76039	2.82012	SLC25A18;PINK1;NDUFB5;CLU	Fed	CC	e_a1
heterotrimeric G-protein complex	1/33	0.20837	0.397029	0	0	4.42567	6.9414	GNG5	Fed	CC	e_a1
nucleus	36/4484	0.213353	0.401104	0	0	1.1879	1.83507	CDKN1A;HSP90AB1;PRAG1;WWC1;SYNPO2;PBXIP1;LDB2;CLU;NUDT4;CHCHD2;PTTG1;CBS;MACROD1;SPOP;PLTP;IDH3A;RBFOX1;HSP90AA1;APOBEC2;ANXA1;IRX5;MEIG1;NR2F1;TPRKB;CHCHD10;LMO7;NR2F2;SORBS1;TUBB4B;S100B;HOPX;ITPKB;PINK1;RSPH1;ANG;CALM2	Fed	CC	e_a1
ion channel complex	1/35	0.219511	0.405238	0	0	4.16492	6.31548	LRRC8B	Fed	CC	e_a1
mitochondrial outer membrane	2/126	0.222953	0.405238	0	0	2.28997	3.43678	PINK1;MAOB	Fed	CC	e_a1
Cul3-RING ubiquitin ligase complex	1/36	0.225023	0.405238	0	0	4.04571	6.03439	SPOP	Fed	CC	e_a1
organelle inner membrane	4/346	0.228051	0.405238	0	0	1.6662	2.46295	SLC25A18;PINK1;NDUFB5;CLU	Fed	CC	e_a1
serine/threonine protein kinase complex	1/37	0.230497	0.405238	0	0	3.93313	5.77195	CDKN1A	Fed	CC	e_a1
neuromuscular junction	1/38	0.235932	0.405238	0	0	3.82664	5.52648	SERPINE2	Fed	CC	e_a1
mitochondrial membrane	5/469	0.236597	0.405238	0	0	1.53675	2.21507	SLC25A18;PINK1;MAOB;NDUFB5;CLU	Fed	CC	e_a1
adherens junction	2/132	0.238544	0.405238	0	0	2.18362	3.12956	ANXA1;SORBS1	Fed	CC	e_a1
mitochondrial respiratory chain complex I	1/42	0.257293	0.426804	0	0	3.45261	4.68706	NDUFB5	Fed	CC	e_a1
respiratory chain complex I	1/42	0.257293	0.426804	0	0	3.45261	4.68706	NDUFB5	Fed	CC	e_a1
cornified envelope	1/43	0.26254	0.428892	0	0	3.37024	4.50719	ANXA1	Fed	CC	e_a1
organelle outer membrane	2/142	0.264636	0.428892	0	0	2.02662	2.69419	PINK1;MAOB	Fed	CC	e_a1
calcium channel complex	1/45	0.272924	0.437299	0	0	3.21672	4.17711	CALM2	Fed	CC	e_a1
multivesicular body	1/47	0.283163	0.438747	0	0	3.07655	3.88178	CTSH	Fed	CC	e_a1
cell-cell contact zone	1/47	0.283163	0.438747	0	0	3.07655	3.88178	GJA1	Fed	CC	e_a1
Golgi-associated vesicle	1/47	0.283163	0.438747	0	0	3.07655	3.88178	GJA1	Fed	CC	e_a1
basolateral plasma membrane	2/151	0.288132	0.441594	0	0	1.90334	2.36839	AQP4;ATP2B1	Fed	CC	e_a1
intermediate filament	1/50	0.298254	0.448286	0	0	2.88776	3.49364	PLEC	Fed	CC	e_a1
cell-cell junction	3/271	0.298858	0.448286	0	0	1.58915	1.91935	GJA1;ANXA1;SORBS1	Fed	CC	e_a1
integral component of mitochondrial inner membrane	1/51	0.303213	0.450032	0	0	2.82986	3.37692	CHCHD10	Fed	CC	e_a1
basement membrane	1/52	0.308138	0.452578	0	0	2.77423	3.26584	ANG	Fed	CC	e_a1
tertiary granule lumen	1/55	0.322707	0.464302	0	0	2.61971	2.96292	CTSH	Fed	CC	e_a1
integral component of Golgi membrane	1/55	0.322707	0.464302	0	0	2.61971	2.96292	SGMS2	Fed	CC	e_a1
integral component of plasma membrane	12/1454	0.328307	0.467588	0	0	1.18808	1.32329	TSPAN15;GJA1;KCNJ10;SEMA6D;KCNMB4;AQP4;SEMA3E;SGMS2;LRRC8B;ATP2B1;KCNK2;TM4SF1	Fed	CC	e_a1
intrinsic component of Golgi membrane	1/60	0.346313	0.488302	0	0	2.39709	2.54191	SGMS2	Fed	CC	e_a1
ubiquitin protein ligase binding	9/265	0.00011225	0.0137321	0	0	5.22097	47.4836	CDKN1A;HSP90AA1;PINK1;HSP90AB1;CBS;SPOP;CKB;SNCAIP;CLU	Fed	MF	e_a1
tau protein binding	4/40	0.00017762	0.0137321	0	0	16.077	138.839	HSP90AA1;HSP90AB1;S100B;CLU	Fed	MF	e_a1
ubiquitin-like protein ligase binding	9/282	0.000179114	0.0137321	0	0	4.89161	42.2023	CDKN1A;HSP90AA1;PINK1;HSP90AB1;CBS;SPOP;CKB;SNCAIP;CLU	Fed	MF	e_a1
TPR domain binding	2/5	0.000486686	0.0251977	0	0	95.2326	726.424	HSP90AA1;HSP90AB1	Fed	MF	e_a1
disordered domain specific binding	3/23	0.000547777	0.0251977	0	0	21.5641	161.939	HSP90AA1;HSP90AB1;CALM2	Fed	MF	e_a1
phosphatidylinositol transfer activity	2/9	0.00171991	0.0659299	0	0	40.8058	259.748	PITPNM2;PLTP	Fed	MF	e_a1
ATP hydrolysis activity	3/45	0.00391984	0.128795	0	0	10.2572	56.8426	HSP90AA1;ATP2B1;CLU	Fed	MF	e_a1
MHC class II protein complex binding	2/17	0.00626183	0.16128	0	0	19.035	96.57	HSP90AA1;HSP90AB1	Fed	MF	e_a1
DNA polymerase binding	2/18	0.00701219	0.16128	0	0	17.8444	88.5102	HSP90AA1;HSP90AB1	Fed	MF	e_a1
phosphatidylcholine transporter activity	2/18	0.00701219	0.16128	0	0	17.8444	88.5102	PITPNM2;PLTP	Fed	MF	e_a1
endopeptidase inhibitor activity	4/115	0.0089516	0.169942	0	0	5.19445	24.4966	ITIH3;SERPINE2;PTTG1;TIMP4	Fed	MF	e_a1
protein kinase activator activity	3/63	0.0100066	0.169942	0	0	7.17355	33.0307	CDKN1A;WNT11;CALM2	Fed	MF	e_a1
phospholipid transfer activity	2/22	0.010394	0.169942	0	0	14.2727	65.1764	PITPNM2;PLTP	Fed	MF	e_a1
metal ion binding	9/517	0.0111388	0.169942	0	0	2.59722	11.6805	PINK1;SPARC;ANXA1;PITPNM3;PITPNM2;SPARCL1;S100B;CALM2;IDH3A	Fed	MF	e_a1
semaphorin receptor binding	2/23	0.0113318	0.169942	0	0	13.5923	60.8956	SEMA6D;SEMA3E	Fed	MF	e_a1
calcium ion binding	7/348	0.011822	0.169942	0	0	2.99002	13.2691	SPARC;ANXA1;PITPNM3;PITPNM2;SPARCL1;S100B;CALM2	Fed	MF	e_a1
chemorepellent activity	2/25	0.0133141	0.180132	0	0	12.4091	53.5942	SEMA6D;SEMA3E	Fed	MF	e_a1
protein tyrosine kinase binding	3/72	0.0143566	0.183445	0	0	6.23503	26.4587	HSP90AA1;PITPNM3;PITPNM2	Fed	MF	e_a1
frizzled binding	2/34	0.0238931	0.239006	0	0	8.91502	33.2901	WNT11;WNT7B	Fed	MF	e_a1
isocitrate dehydrogenase activity	1/5	0.0347597	0.239006	0	0	35.4554	119.105	IDH3A	Fed	MF	e_a1
LIM domain binding	1/5	0.0347597	0.239006	0	0	35.4554	119.105	LDB2	Fed	MF	e_a1
benzodiazepine receptor binding	1/5	0.0347597	0.239006	0	0	35.4554	119.105	DBI	Fed	MF	e_a1
bis	1/5	0.0347597	0.239006	0	0	35.4554	119.105	NUDT4	Fed	MF	e_a1
bis	1/5	0.0347597	0.239006	0	0	35.4554	119.105	NUDT4	Fed	MF	e_a1
nitrite reductase activity	1/5	0.0347597	0.239006	0	0	35.4554	119.105	CBS	Fed	MF	e_a1
creatine kinase activity	1/5	0.0347597	0.239006	0	0	35.4554	119.105	CKB	Fed	MF	e_a1
diphosphoinositol-polyphosphate diphosphatase activity	1/5	0.0347597	0.239006	0	0	35.4554	119.105	NUDT4	Fed	MF	e_a1
phosphatidylcholine transfer activity	1/5	0.0347597	0.239006	0	0	35.4554	119.105	PLTP	Fed	MF	e_a1
endopolyphosphatase activity	1/5	0.0347597	0.239006	0	0	35.4554	119.105	NUDT4	Fed	MF	e_a1
phosphotransferase activity, nitrogenous group as acceptor	1/5	0.0347597	0.239006	0	0	35.4554	119.105	CKB	Fed	MF	e_a1
gap junction channel activity involved in cardiac conduction electrical coupling	1/5	0.0347597	0.239006	0	0	35.4554	119.105	GJA1	Fed	MF	e_a1
glutathione transmembrane transporter activity	1/5	0.0347597	0.239006	0	0	35.4554	119.105	GJA1	Fed	MF	e_a1
actin binding	4/177	0.0367729	0.239006	0	0	3.32239	10.9738	TMOD1;SYNPO2;ANG;SORBS1	Fed	MF	e_a1
long-chain fatty acyl-CoA binding	1/6	0.0415663	0.239006	0	0	28.3629	90.2071	DBI	Fed	MF	e_a1
ATP-activated inward rectifier potassium channel activity	1/6	0.0415663	0.239006	0	0	28.3629	90.2071	KCNJ10	Fed	MF	e_a1
tripeptide transmembrane transporter activity	1/6	0.0415663	0.239006	0	0	28.3629	90.2071	GJA1	Fed	MF	e_a1
C3HC4-type RING finger domain binding	1/6	0.0415663	0.239006	0	0	28.3629	90.2071	PINK1	Fed	MF	e_a1
gap junction channel activity involved in cell communication by electrical coupling	1/6	0.0415663	0.239006	0	0	28.3629	90.2071	GJA1	Fed	MF	e_a1
gap junction hemi-channel activity	1/6	0.0415663	0.239006	0	0	28.3629	90.2071	GJA1	Fed	MF	e_a1
high-density lipoprotein particle binding	1/6	0.0415663	0.239006	0	0	28.3629	90.2071	PLTP	Fed	MF	e_a1
kinase activity	3/112	0.0448511	0.246948	0	0	3.93897	12.2282	ITPKB;PINK1;CKB	Fed	MF	e_a1
kinase binding	7/461	0.0450948	0.246948	0	0	2.23281	6.91944	TOM1L1;CDKN1A;HSP90AB1;WWC1;TPRKB;CALM2;SASH1	Fed	MF	e_a1
lipase activity	2/49	0.0467865	0.246996	0	0	6.06521	18.5726	ABHD3;PITPNM3	Fed	MF	e_a1
N-acylsphingosine amidohydrolase activity	1/7	0.0483253	0.246996	0	0	23.6345	71.6079	NAAA	Fed	MF	e_a1
phosphatidic acid transfer activity	1/7	0.0483253	0.246996	0	0	23.6345	71.6079	PLTP	Fed	MF	e_a1
inositol hexakisphosphate kinase activity	1/8	0.0550369	0.253308	0	0	20.2571	58.7407	ITPKB	Fed	MF	e_a1
calcium-dependent protein kinase activity	1/8	0.0550369	0.253308	0	0	20.2571	58.7407	PINK1	Fed	MF	e_a1
ceramide transfer activity	1/8	0.0550369	0.253308	0	0	20.2571	58.7407	PLTP	Fed	MF	e_a1
protein kinase B binding	1/8	0.0550369	0.253308	0	0	20.2571	58.7407	PINK1	Fed	MF	e_a1
receptor tyrosine kinase binding	2/56	0.0593622	0.253308	0	0	5.27711	14.9031	PITPNM3;PITPNM2	Fed	MF	e_a1
L-aspartate transmembrane transporter activity	1/9	0.0617016	0.253308	0	0	17.7241	49.3695	SLC25A18	Fed	MF	e_a1
volume-sensitive anion channel activity	1/9	0.0617016	0.253308	0	0	17.7241	49.3695	LRRC8B	Fed	MF	e_a1
P-type calcium transporter activity	1/9	0.0617016	0.253308	0	0	17.7241	49.3695	ATP2B1	Fed	MF	e_a1
phosphatidylethanolamine binding	1/9	0.0617016	0.253308	0	0	17.7241	49.3695	PLTP	Fed	MF	e_a1
RAGE receptor binding	1/9	0.0617016	0.253308	0	0	17.7241	49.3695	S100B	Fed	MF	e_a1
protein kinase binding	7/506	0.0673921	0.253308	0	0	2.02674	5.46658	TOM1L1;CDKN1A;HSP90AA1;PINK1;TPRKB;CALM2;SASH1	Fed	MF	e_a1
adenylate cyclase binding	1/10	0.0683195	0.253308	0	0	15.754	42.2767	CALM2	Fed	MF	e_a1
cyclin-dependent protein serine/threonine kinase inhibitor activity	1/10	0.0683195	0.253308	0	0	15.754	42.2767	CDKN1A	Fed	MF	e_a1
phospholipase A1 activity	1/10	0.0683195	0.253308	0	0	15.754	42.2767	ABHD3	Fed	MF	e_a1
phospholipase inhibitor activity	1/10	0.0683195	0.253308	0	0	15.754	42.2767	ANXA1	Fed	MF	e_a1
PDZ domain binding	2/63	0.07295	0.253308	0	0	4.66989	12.2257	GNG5;ATP2B1	Fed	MF	e_a1
histone methyltransferase binding	1/11	0.0748912	0.253308	0	0	14.1779	36.745	HSP90AB1	Fed	MF	e_a1
mitogen-activated protein kinase kinase kinase binding	1/11	0.0748912	0.253308	0	0	14.1779	36.745	SASH1	Fed	MF	e_a1
calcium channel inhibitor activity	1/11	0.0748912	0.253308	0	0	14.1779	36.745	CALM2	Fed	MF	e_a1
outward rectifier potassium channel activity	1/11	0.0748912	0.253308	0	0	14.1779	36.745	KCNK2	Fed	MF	e_a1
phosphotransferase activity, for other substituted phosphate groups	1/11	0.0748912	0.253308	0	0	14.1779	36.745	SGMS2	Fed	MF	e_a1
filamin binding	1/11	0.0748912	0.253308	0	0	14.1779	36.745	SYNPO2	Fed	MF	e_a1
protein serine/threonine phosphatase inhibitor activity	1/11	0.0748912	0.253308	0	0	14.1779	36.745	PPP1R14C	Fed	MF	e_a1
m7G	1/12	0.0814168	0.2614	0	0	12.8883	32.3261	NUDT4	Fed	MF	e_a1
calcium-activated potassium channel activity	1/12	0.0814168	0.2614	0	0	12.8883	32.3261	KCNMB4	Fed	MF	e_a1
cytidine deaminase activity	1/12	0.0814168	0.2614	0	0	12.8883	32.3261	APOBEC2	Fed	MF	e_a1
acylglycerol lipase activity	1/13	0.0878966	0.2614	0	0	11.8137	28.7261	ABHD3	Fed	MF	e_a1
titin binding	1/13	0.0878966	0.2614	0	0	11.8137	28.7261	CALM2	Fed	MF	e_a1
water channel activity	1/13	0.0878966	0.2614	0	0	11.8137	28.7261	AQP4	Fed	MF	e_a1
P-type ion transporter activity	1/13	0.0878966	0.2614	0	0	11.8137	28.7261	ATP2B1	Fed	MF	e_a1
protein phosphatase activator activity	1/13	0.0878966	0.2614	0	0	11.8137	28.7261	CALM2	Fed	MF	e_a1
double-stranded RNA binding	2/73	0.0938697	0.2614	0	0	4.01013	9.48736	HSP90AB1;TUBB4B	Fed	MF	e_a1
phospholipase activity	2/73	0.0938697	0.2614	0	0	4.01013	9.48736	ABHD3;PITPNM3	Fed	MF	e_a1
L-glutamate transmembrane transporter activity	1/14	0.0943311	0.2614	0	0	10.9044	25.7447	SLC25A18	Fed	MF	e_a1
arylsulfatase activity	1/14	0.0943311	0.2614	0	0	10.9044	25.7447	SULF2	Fed	MF	e_a1
metalloendopeptidase inhibitor activity	1/14	0.0943311	0.2614	0	0	10.9044	25.7447	TIMP4	Fed	MF	e_a1
phosphatase activator activity	1/14	0.0943311	0.2614	0	0	10.9044	25.7447	CALM2	Fed	MF	e_a1
phosphatidylglycerol binding	1/14	0.0943311	0.2614	0	0	10.9044	25.7447	PLTP	Fed	MF	e_a1
acidic amino acid transmembrane transporter activity	1/15	0.100721	0.263247	0	0	10.125	23.241	SLC25A18	Fed	MF	e_a1
muscle alpha-actinin binding	1/15	0.100721	0.263247	0	0	10.125	23.241	SYNPO2	Fed	MF	e_a1
water transmembrane transporter activity	1/15	0.100721	0.263247	0	0	10.125	23.241	AQP4	Fed	MF	e_a1
nucleotide diphosphatase activity	1/15	0.100721	0.263247	0	0	10.125	23.241	NUDT4	Fed	MF	e_a1
cysteine-type endopeptidase activator activity involved in apoptotic process	1/15	0.100721	0.263247	0	0	10.125	23.241	CTSH	Fed	MF	e_a1
hydrolase activity, hydrolyzing N-glycosyl compounds	1/16	0.107065	0.264785	0	0	9.44952	21.1132	MACROD1	Fed	MF	e_a1
tropomyosin binding	1/16	0.107065	0.264785	0	0	9.44952	21.1132	TMOD1	Fed	MF	e_a1
C4-dicarboxylate transmembrane transporter activity	1/16	0.107065	0.264785	0	0	9.44952	21.1132	SLC25A18	Fed	MF	e_a1
CoA hydrolase activity	1/16	0.107065	0.264785	0	0	9.44952	21.1132	ACOT1	Fed	MF	e_a1
potassium ion leak channel activity	1/16	0.107065	0.264785	0	0	9.44952	21.1132	KCNK2	Fed	MF	e_a1
sulfuric ester hydrolase activity	1/17	0.113365	0.26748	0	0	8.85848	19.2861	SULF2	Fed	MF	e_a1
low-density lipoprotein particle binding	1/17	0.113365	0.26748	0	0	8.85848	19.2861	PLTP	Fed	MF	e_a1
MHC class I protein binding	1/17	0.113365	0.26748	0	0	8.85848	19.2861	TUBB4B	Fed	MF	e_a1
peptidase activator activity involved in apoptotic process	1/17	0.113365	0.26748	0	0	8.85848	19.2861	CTSH	Fed	MF	e_a1
voltage-gated potassium channel activity	2/82	0.11397	0.26748	0	0	3.55737	7.72599	KCNJ10;KCNK2	Fed	MF	e_a1
acyl-CoA hydrolase activity	1/18	0.119622	0.267979	0	0	8.33697	17.7029	ACOT1	Fed	MF	e_a1
cadherin binding involved in cell-cell adhesion	1/18	0.119622	0.267979	0	0	8.33697	17.7029	ANXA1	Fed	MF	e_a1
Parkinson disease	7/249	0.00196028	0.299923	0	0	4.23458	26.4012	SEM1;PINK1;MAOB;NDUFB5;TUBB4B;SNCAIP;CALM2	Fed	KEGG	e_a1
Prostate cancer	4/97	0.00494272	0.378118	0	0	6.20548	32.9501	CDKN1A;HSP90AA1;HSP90AB1;PLAT	Fed	KEGG	e_a1
Basal cell carcinoma	3/63	0.0100066	0.426418	0	0	7.17355	33.0307	CDKN1A;WNT11;WNT7B	Fed	KEGG	e_a1
PPAR signaling pathway	3/74	0.015447	0.426418	0	0	6.05879	25.2672	DBI;SORBS1;PLTP	Fed	KEGG	e_a1
Gastric acid secretion	3/76	0.0165829	0.426418	0	0	5.8922	24.1544	KCNJ10;CALM2;KCNK2	Fed	KEGG	e_a1
Fluid shear stress and atherosclerosis	4/139	0.0169564	0.426418	0	0	4.2658	17.3922	HSP90AA1;HSP90AB1;PLAT;CALM2	Fed	KEGG	e_a1
Pathways of neurodegeneration	8/475	0.0195093	0.426418	0	0	2.49772	9.83319	SEM1;PINK1;WNT11;NDUFB5;WNT7B;TUBB4B;SNCAIP;CALM2	Fed	KEGG	e_a1
Cushing syndrome	4/155	0.0241841	0.462521	0	0	3.8107	14.1837	CDKN1A;WNT11;WNT7B;KCNK2	Fed	KEGG	e_a1
Glycine, serine and threonine metabolism	2/40	0.0323247	0.518837	0	0	7.50511	25.757	MAOB;CBS	Fed	KEGG	e_a1
Melanogenesis	3/101	0.0346528	0.518837	0	0	4.38354	14.7391	WNT11;WNT7B;CALM2	Fed	KEGG	e_a1
Amyotrophic lateral sclerosis	6/364	0.0443964	0.518837	0	0	2.42098	7.54038	SEM1;PINK1;NDUFB5;CHCHD10;ANG;TUBB4B	Fed	KEGG	e_a1
Alzheimer disease	6/369	0.0468855	0.518837	0	0	2.38702	7.3044	SEM1;WNT11;NDUFB5;WNT7B;TUBB4B;CALM2	Fed	KEGG	e_a1
Arginine and proline metabolism	2/50	0.048516	0.518837	0	0	5.93855	17.9692	MAOB;CKB	Fed	KEGG	e_a1
Cysteine and methionine metabolism	2/50	0.048516	0.518837	0	0	5.93855	17.9692	CBS;CDO1	Fed	KEGG	e_a1
Dopaminergic synapse	3/132	0.066734	0.518837	0	0	3.32491	9.00066	MAOB;GNG5;CALM2	Fed	KEGG	e_a1
Apelin signaling pathway	3/137	0.0728422	0.518837	0	0	3.20003	8.38235	GNG5;PLAT;CALM2	Fed	KEGG	e_a1
Estrogen signaling pathway	3/137	0.0728422	0.518837	0	0	3.20003	8.38235	HSP90AA1;HSP90AB1;CALM2	Fed	KEGG	e_a1
Insulin signaling pathway	3/137	0.0728422	0.518837	0	0	3.20003	8.38235	PHKG1;SORBS1;CALM2	Fed	KEGG	e_a1
Taurine and hypotaurine metabolism	1/11	0.0748912	0.518837	0	0	14.1779	36.745	CDO1	Fed	KEGG	e_a1
Pathways in cancer	7/531	0.0822237	0.518837	0	0	1.92755	4.81563	CDKN1A;HSP90AA1;HSP90AB1;WNT11;GNG5;WNT7B;CALM2	Fed	KEGG	e_a1
Amphetamine addiction	2/69	0.0853067	0.518837	0	0	4.2504	10.4624	MAOB;CALM2	Fed	KEGG	e_a1
Breast cancer	3/147	0.0857736	0.518837	0	0	2.9763	7.30992	CDKN1A;WNT11;WNT7B	Fed	KEGG	e_a1
Gastric cancer	3/149	0.08847	0.518837	0	0	2.93523	7.1182	CDKN1A;WNT11;WNT7B	Fed	KEGG	e_a1
Adherens junction	2/71	0.0895574	0.518837	0	0	4.12679	9.95742	LMO7;SORBS1	Fed	KEGG	e_a1
Calcium signaling pathway	4/240	0.0901259	0.518837	0	0	2.42769	5.84235	ITPKB;PHKG1;ATP2B1;CALM2	Fed	KEGG	e_a1
Glioma	2/75	0.0982409	0.518837	0	0	3.89987	9.049	CDKN1A;CALM2	Fed	KEGG	e_a1
Arrhythmogenic right ventricular cardiomyopathy	2/77	0.102669	0.518837	0	0	3.79549	8.63948	GJA1;SGCG	Fed	KEGG	e_a1
Antigen processing and presentation	2/78	0.104903	0.518837	0	0	3.74536	8.44474	HSP90AA1;HSP90AB1	Fed	KEGG	e_a1
PI3K-Akt signaling pathway	5/354	0.105735	0.518837	0	0	2.05524	4.61777	CDKN1A;HSP90AA1;HSP90AB1;GNG5;TNR	Fed	KEGG	e_a1
Hippo signaling pathway	3/163	0.108308	0.518837	0	0	2.67649	5.94925	WNT11;WWC1;WNT7B	Fed	KEGG	e_a1
Phenylalanine metabolism	1/17	0.113365	0.518837	0	0	8.85848	19.2861	MAOB	Fed	KEGG	e_a1
cGMP-PKG signaling pathway	3/167	0.114269	0.518837	0	0	2.61068	5.66309	KCNMB4;ATP2B1;CALM2	Fed	KEGG	e_a1
Hepatocellular carcinoma	3/168	0.115779	0.518837	0	0	2.59473	5.59443	CDKN1A;WNT11;WNT7B	Fed	KEGG	e_a1
Complement and coagulation cascades	2/85	0.120897	0.518837	0	0	3.42827	7.2433	PLAT;CLU	Fed	KEGG	e_a1
Gap junction	2/88	0.127926	0.518837	0	0	3.30818	6.80262	GJA1;TUBB4B	Fed	KEGG	e_a1
Axon guidance	3/182	0.137673	0.518837	0	0	2.39009	4.73924	ENAH;SEMA6D;SEMA3E	Fed	KEGG	e_a1
Salivary secretion	2/93	0.139846	0.518837	0	0	3.12562	6.14876	ATP2B1;CALM2	Fed	KEGG	e_a1
IL-17 signaling pathway	2/94	0.142259	0.518837	0	0	3.09149	6.02874	HSP90AA1;HSP90AB1	Fed	KEGG	e_a1
Alcoholism	3/186	0.144173	0.518837	0	0	2.33737	4.52688	MAOB;GNG5;CALM2	Fed	KEGG	e_a1
Histidine metabolism	1/22	0.144211	0.518837	0	0	6.74762	13.0666	MAOB	Fed	KEGG	e_a1
Circadian entrainment	2/97	0.149549	0.518837	0	0	2.99341	5.68788	GNG5;CALM2	Fed	KEGG	e_a1
Phosphatidylinositol signaling system	2/97	0.149549	0.518837	0	0	2.99341	5.68788	ITPKB;CALM2	Fed	KEGG	e_a1
Aldosterone synthesis and secretion	2/98	0.151996	0.518837	0	0	2.96208	5.58027	ATP2B1;CALM2	Fed	KEGG	e_a1
Kaposi sarcoma-associated herpesvirus infection	3/193	0.155786	0.518837	0	0	2.25046	4.18421	CDKN1A;GNG5;CALM2	Fed	KEGG	e_a1
Progesterone-mediated oocyte maturation	2/100	0.156913	0.518837	0	0	2.90134	5.37347	HSP90AA1;HSP90AB1	Fed	KEGG	e_a1
Glycosylphosphatidylinositol	1/26	0.168118	0.518837	0	0	5.66686	10.1045	PIGZ	Fed	KEGG	e_a1
Huntington disease	4/306	0.17046	0.518837	0	0	1.89075	3.34522	SEM1;KCNJ10;NDUFB5;TUBB4B	Fed	KEGG	e_a1
Biosynthesis of unsaturated fatty acids	1/27	0.17399	0.518837	0	0	5.44863	9.52833	ACOT1	Fed	KEGG	e_a1
Fatty acid elongation	1/27	0.17399	0.518837	0	0	5.44863	9.52833	ACOT1	Fed	KEGG	e_a1
Th17 cell differentiation	2/107	0.174347	0.518837	0	0	2.70695	4.72826	HSP90AA1;HSP90AB1	Fed	KEGG	e_a1
Glucagon signaling pathway	2/107	0.174347	0.518837	0	0	2.70695	4.72826	PHKG1;CALM2	Fed	KEGG	e_a1
Proteoglycans in cancer	3/205	0.176337	0.518837	0	0	2.11548	3.67111	CDKN1A;WNT11;WNT7B	Fed	KEGG	e_a1
Phototransduction	1/28	0.179821	0.519107	0	0	5.24656	9.00201	CALM2	Fed	KEGG	e_a1
Serotonergic synapse	2/113	0.189527	0.530052	0	0	2.55985	4.25761	MAOB;GNG5	Fed	KEGG	e_a1
Citrate cycle	1/30	0.191361	0.530052	0	0	4.88424	8.07653	IDH3A	Fed	KEGG	e_a1
Lipid and atherosclerosis	3/215	0.194006	0.530052	0	0	2.01466	3.30378	HSP90AA1;HSP90AB1;CALM2	Fed	KEGG	e_a1
Human papillomavirus infection	4/331	0.205855	0.552558	0	0	1.74397	2.75649	CDKN1A;WNT11;WNT7B;TNR	Fed	KEGG	e_a1
Human cytomegalovirus infection	3/225	0.212095	0.559493	0	0	1.92293	2.98193	CDKN1A;GNG5;CALM2	Fed	KEGG	e_a1
Cell cycle	2/124	0.217774	0.564737	0	0	2.32775	3.54818	CDKN1A;PTTG1	Fed	KEGG	e_a1
Tyrosine metabolism	1/36	0.225023	0.569406	0	0	4.04571	6.03439	MAOB	Fed	KEGG	e_a1
Thyroid cancer	1/37	0.230497	0.569406	0	0	3.93313	5.77195	CDKN1A	Fed	KEGG	e_a1
Oocyte meiosis	2/129	0.23074	0.569406	0	0	2.23554	3.27834	PTTG1;CALM2	Fed	KEGG	e_a1
Vascular smooth muscle contraction	2/133	0.241149	0.579896	0	0	2.16684	3.08199	KCNMB4;CALM2	Fed	KEGG	e_a1
Bladder cancer	1/41	0.252009	0.579896	0	0	3.53911	4.87792	CDKN1A	Fed	KEGG	e_a1
Homologous recombination	1/41	0.252009	0.579896	0	0	3.53911	4.87792	SEM1	Fed	KEGG	e_a1
Salmonella infection	3/249	0.256822	0.579896	0	0	1.73321	2.35608	HSP90AA1;HSP90AB1;TUBB4B	Fed	KEGG	e_a1
Tryptophan metabolism	1/42	0.257293	0.579896	0	0	3.45261	4.68706	MAOB	Fed	KEGG	e_a1
Signaling pathways regulating pluripotency of stem cells	2/143	0.267248	0.579896	0	0	2.01214	2.65518	WNT11;WNT7B	Fed	KEGG	e_a1
Vasopressin-regulated water reabsorption	1/44	0.267751	0.579896	0	0	3.29169	4.33746	AQP4	Fed	KEGG	e_a1
Proteasome	1/46	0.278062	0.579896	0	0	3.14508	4.02542	SEM1	Fed	KEGG	e_a1
Retrograde endocannabinoid signaling	2/148	0.280305	0.579896	0	0	1.94274	2.47093	GNG5;NDUFB5	Fed	KEGG	e_a1
Adrenergic signaling in cardiomyocytes	2/150	0.285524	0.579896	0	0	1.91629	2.40194	ATP2B1;CALM2	Fed	KEGG	e_a1
Sphingolipid metabolism	1/49	0.293259	0.579896	0	0	2.94807	3.61639	SGMS2	Fed	KEGG	e_a1
Cocaine addiction	1/49	0.293259	0.579896	0	0	2.94807	3.61639	MAOB	Fed	KEGG	e_a1
mTOR signaling pathway	2/154	0.295951	0.579896	0	0	1.86549	2.27134	WNT11;WNT7B	Fed	KEGG	e_a1
Oxytocin signaling pathway	2/154	0.295951	0.579896	0	0	1.86549	2.27134	CDKN1A;CALM2	Fed	KEGG	e_a1
Cholesterol metabolism	1/50	0.298254	0.579896	0	0	2.88776	3.49364	PLTP	Fed	KEGG	e_a1
Cellular senescence	2/156	0.301157	0.579896	0	0	1.84107	2.20952	CDKN1A;CALM2	Fed	KEGG	e_a1
Prion disease	3/273	0.302706	0.579896	0	0	1.57721	1.88476	SEM1;NDUFB5;TUBB4B	Fed	KEGG	e_a1
Ovarian steroidogenesis	1/51	0.303213	0.579896	0	0	2.82986	3.37692	ACOT1	Fed	KEGG	e_a1
Necroptosis	2/159	0.308954	0.583579	0	0	1.80562	2.12081	HSP90AA1;HSP90AB1	Fed	KEGG	e_a1
Endocrine and other factor-regulated calcium reabsorption	1/53	0.313029	0.584066	0	0	2.72074	3.16003	ATP2B1	Fed	KEGG	e_a1
Wnt signaling pathway	2/166	0.327076	0.596508	0	0	1.72793	1.93107	WNT11;WNT7B	Fed	KEGG	e_a1
Hedgehog signaling pathway	1/56	0.327495	0.596508	0	0	2.57195	2.87102	SPOP	Fed	KEGG	e_a1
Endometrial cancer	1/58	0.33697	0.602113	0	0	2.48145	2.69923	CDKN1A	Fed	KEGG	e_a1
Protein processing in endoplasmic reticulum	2/171	0.339946	0.602113	0	0	1.67639	1.80877	HSP90AA1;HSP90AB1	Fed	KEGG	e_a1
Viral myocarditis	1/60	0.346313	0.602113	0	0	2.39709	2.54191	SGCG	Fed	KEGG	e_a1
Mineral absorption	1/60	0.346313	0.602113	0	0	2.39709	2.54191	ATP2B1	Fed	KEGG	e_a1
Lysine degradation	1/63	0.360083	0.614501	0	0	2.28076	2.32962	BBOX1	Fed	KEGG	e_a1
NOD-like receptor signaling pathway	2/181	0.365451	0.614501	0	0	1.58193	1.59241	HSP90AA1;HSP90AB1	Fed	KEGG	e_a1
Cortisol synthesis and secretion	1/65	0.369103	0.614501	0	0	2.20926	2.20193	KCNK2	Fed	KEGG	e_a1
Long-term potentiation	1/67	0.377996	0.614501	0	0	2.1421	2.08399	CALM2	Fed	KEGG	e_a1
Mitophagy	1/68	0.382396	0.614501	0	0	2.11002	2.02836	PINK1	Fed	KEGG	e_a1
Renal cell carcinoma	1/69	0.386765	0.614501	0	0	2.07889	1.97481	CDKN1A	Fed	KEGG	e_a1
Renin secretion	1/69	0.386765	0.614501	0	0	2.07889	1.97481	CALM2	Fed	KEGG	e_a1
Transcriptional misregulation in cancer	2/192	0.393067	0.614501	0	0	1.48951	1.39087	CDKN1A;PLAT	Fed	KEGG	e_a1
Melanoma	1/72	0.399688	0.614501	0	0	1.99074	1.82565	CDKN1A	Fed	KEGG	e_a1
Non-small cell lung cancer	1/72	0.399688	0.614501	0	0	1.99074	1.82565	CDKN1A	Fed	KEGG	e_a1
p53 signaling pathway	1/73	0.403936	0.614501	0	0	1.963	1.77945	CDKN1A	Fed	KEGG	e_a1
Inositol phosphate metabolism	1/73	0.403936	0.614501	0	0	1.963	1.77945	ITPKB	Fed	KEGG	e_a1
Neuroticism Conditioned On Cognitive Performance	4/60	0.000849923	0.247899	0	0	10.3248	73.0002	LINGO1;IPO11;RBFOX1;DOCK8	Fed	GWAS	e_a1
Ocular Disease	3/27	0.000886254	0.247899	0	0	17.9665	126.278	RBFOX1;WNT7B;BICC1	Fed	GWAS	e_a1
COVID-19	2/8	0.00134391	0.247899	0	0	47.6091	314.8	RBFOX1;FAM81A	Fed	GWAS	e_a1
Autism Spectrum Disorder	2/8	0.00134391	0.247899	0	0	47.6091	314.8	ITIH3;RBFOX1	Fed	GWAS	e_a1
Joint Destruction In Rheumatoid Arthritis	2/8	0.00134391	0.247899	0	0	47.6091	314.8	RBFOX1;COBLL1	Fed	GWAS	e_a1
Attention Deficit Hyperactivity Disorder	2/9	0.00171991	0.247899	0	0	40.8058	259.748	SEMA6D;TNR	Fed	GWAS	e_a1
COVID-19	2/10	0.00213997	0.247899	0	0	35.7032	219.467	RBFOX1;FAM81A	Fed	GWAS	e_a1
LDL Levels X SSRI Levels	2/10	0.00213997	0.247899	0	0	35.7032	219.467	RBFOX1;SULF2	Fed	GWAS	e_a1
Body Mass Index And HDL-C	2/12	0.00310974	0.247899	0	0	28.5597	164.881	COBLL1;MACROD1	Fed	GWAS	e_a1
Body Mass Index And Triglycerides	2/13	0.00365821	0.247899	0	0	25.9621	145.667	COBLL1;MACROD1	Fed	GWAS	e_a1
Platelet-derived Growth Factor BB Levels	2/13	0.00365821	0.247899	0	0	25.9621	145.667	RBFOX1;SERPINE2	Fed	GWAS	e_a1
Corneal Astigmatism	3/45	0.00391984	0.247899	0	0	10.2572	56.8426	TNR;LMO7;BICC1	Fed	GWAS	e_a1
Phospholipids To Total Lipids Ratio In Very Large HDL	3/46	0.0041719	0.247899	0	0	10.0182	54.8936	COBLL1;PLTP;SULF2	Fed	GWAS	e_a1
High-sensitivity Cardiac Troponin T Levels	2/14	0.00424826	0.247899	0	0	23.7974	129.963	RBFOX1;SYNPO2	Fed	GWAS	e_a1
High-sensitivity Cardiac Troponin I Concentration	2/14	0.00424826	0.247899	0	0	23.7974	129.963	RBFOX1;SYNPO2	Fed	GWAS	e_a1
Fibroblast Growth Factor Basic Levels	2/14	0.00424826	0.247899	0	0	23.7974	129.963	SERPINE2;SGMS2	Fed	GWAS	e_a1
Diabetic Retinopathy	2/14	0.00424826	0.247899	0	0	23.7974	129.963	OSCP1;RBFOX1	Fed	GWAS	e_a1
Glaucoma	2/15	0.00487928	0.254786	0	0	21.9657	116.918	LMO7;BICC1	Fed	GWAS	e_a1
Neuroticism Conditioned On Educational Attainment	3/53	0.00621179	0.254786	0	0	8.61261	43.7633	LINGO1;IPO11;RBFOX1	Fed	GWAS	e_a1
Vaginal Microbiome MetaCyc Pathway	2/17	0.00626183	0.254786	0	0	19.035	96.57	RBFOX1;LDB2	Fed	GWAS	e_a1
Spherical Equivalent	2/17	0.00626183	0.254786	0	0	19.035	96.57	RBFOX1;BICC1	Fed	GWAS	e_a1
Hepatitis A	2/18	0.00701219	0.254786	0	0	17.8444	88.5102	RBFOX1;MACROD1	Fed	GWAS	e_a1
Total Lipid Levels In Very Large HDL	3/56	0.00723871	0.254786	0	0	8.12387	40.037	COBLL1;PLTP;SULF2	Fed	GWAS	e_a1
Hyperopia	3/57	0.00760199	0.254786	0	0	7.97303	38.9032	ITPKB;RBFOX1;PPP1R14C	Fed	GWAS	e_a1
Phospholipid Levels In Very Large HDL	3/57	0.00760199	0.254786	0	0	7.97303	38.9032	COBLL1;PLTP;SULF2	Fed	GWAS	e_a1
Plasma Free Amino Acid Levels	2/19	0.00780116	0.254786	0	0	16.7939	81.5089	CHCHD2;PHKG1	Fed	GWAS	e_a1
Vaginal Microbiome MetaCyc Pathway	2/20	0.00862817	0.254786	0	0	15.8601	75.3787	RBFOX1;KBTBD11	Fed	GWAS	e_a1
Concentration Of Very Large HDL Particles	3/63	0.0100066	0.254786	0	0	7.17355	33.0307	COBLL1;PLTP;SULF2	Fed	GWAS	e_a1
Opioid Analgesic Dose Requirement In Cancer Pain Treatment	2/22	0.010394	0.254786	0	0	14.2727	65.1764	RBFOX1;TNR	Fed	GWAS	e_a1
Phoneme Awareness	2/22	0.010394	0.254786	0	0	14.2727	65.1764	SEMA6D;SASH1	Fed	GWAS	e_a1
Osteoporosis	2/22	0.010394	0.254786	0	0	14.2727	65.1764	SEM1;IDH3A	Fed	GWAS	e_a1
Phospholipid Levels	2/22	0.010394	0.254786	0	0	14.2727	65.1764	RBFOX1;ABHD3	Fed	GWAS	e_a1
Neuroticism Conditioned On Townsend Deprivation Index	3/64	0.0104455	0.254786	0	0	7.0556	32.1847	LINGO1;RBFOX1;DOCK8	Fed	GWAS	e_a1
Cholesterol Levels In Very Large HDL	3/65	0.0108953	0.254786	0	0	6.94144	31.3713	COBLL1;PLTP;SULF2	Fed	GWAS	e_a1
Alzheimer's Disease Or Educational Attainment	4/122	0.0109537	0.254786	0	0	4.88457	22.0493	LINGO1;SEMA6D;PITPNM2;CLU	Fed	GWAS	e_a1
Systolic Blood Pressure	2/23	0.0113318	0.254786	0	0	13.5923	60.8956	FEZ1;ATP2B1	Fed	GWAS	e_a1
Subcutaneous Adipose Tissue	2/24	0.0123053	0.254786	0	0	12.9738	57.0553	ITPKB;RBFOX1	Fed	GWAS	e_a1
Depression Severity X Hours Spent Watching Television Interaction	2/24	0.0123053	0.254786	0	0	12.9738	57.0553	RBFOX1;KBTBD11	Fed	GWAS	e_a1
Vaginal Microbiome MetaCyc Pathway	2/24	0.0123053	0.254786	0	0	12.9738	57.0553	BBOX1;CFAP43	Fed	GWAS	e_a1
Cholesteryl Ester Levels In Very Large HDL	3/68	0.0123115	0.254786	0	0	6.62007	29.1099	COBLL1;PLTP;SULF2	Fed	GWAS	e_a1
General Factor Of Neuroticism	3/71	0.0138284	0.254786	0	0	6.32705	27.0863	LINGO1;PRAG1;SEMA6D	Fed	GWAS	e_a1
Depressive Symptoms	3/73	0.0148961	0.254786	0	0	6.14565	25.8526	LINGO1;RBFOX1;SEMA6D	Fed	GWAS	e_a1
Average Diameter For HDL Particles	3/73	0.0148961	0.254786	0	0	6.14565	25.8526	COBLL1;PLTP;SULF2	Fed	GWAS	e_a1
Average Diameter For LDL Particles	2/28	0.0165468	0.254786	0	0	10.9757	45.0173	COBLL1;MACROD1	Fed	GWAS	e_a1
Myopia	3/76	0.0165829	0.254786	0	0	5.8922	24.1544	RBFOX1;WNT7B;BICC1	Fed	GWAS	e_a1
Familial Combined Hyperlipidemia Defined By Mexico Criteria	2/30	0.0188684	0.254786	0	0	10.1906	40.4596	COBLL1;PLTP	Fed	GWAS	e_a1
Ischemic Stroke	2/30	0.0188684	0.254786	0	0	10.1906	40.4596	RBFOX1;PBXIP1	Fed	GWAS	e_a1
Age When Finished Full-Time Education	2/31	0.0200777	0.254786	0	0	9.83875	38.4513	LINGO1;SEMA6D	Fed	GWAS	e_a1
HDL Cholesterol X Physical Activity Interaction	2/31	0.0200777	0.254786	0	0	9.83875	38.4513	COBLL1;MACROD1	Fed	GWAS	e_a1
Subjective Well-Being	2/31	0.0200777	0.254786	0	0	9.83875	38.4513	RBFOX1;SEMA6D	Fed	GWAS	e_a1
Cholesteryl Esters To Total Lipids Ratio In Medium LDL	2/32	0.0213186	0.254786	0	0	9.51031	36.5974	ITIH3;COBLL1	Fed	GWAS	e_a1
Survival In Pancreatic Cancer	2/32	0.0213186	0.254786	0	0	9.51031	36.5974	RBFOX1;IQSEC1	Fed	GWAS	e_a1
Response To Paliperidone In Schizophrenia	2/33	0.0225905	0.254786	0	0	9.20306	34.8817	OSCP1;RBFOX1	Fed	GWAS	e_a1
Diastolic Blood Pressure	2/33	0.0225905	0.254786	0	0	9.20306	34.8817	LRRC10B;ATP2B1	Fed	GWAS	e_a1
Household Income	4/153	0.0231935	0.254786	0	0	3.86224	14.537	LINGO1;PINK1;SEMA6D;PITPNM2	Fed	GWAS	e_a1
Peripheral Arterial Disease	3/88	0.0243614	0.254786	0	0	5.05729	18.7866	RBFOX1;IQSEC1;FEZ1	Fed	GWAS	e_a1
Red Blood Cell Count	13/1001	0.0247006	0.254786	0	0	1.93986	7.1793	LINGO1;ITIH3;HSP90AB1;IQSEC1;WNT7B;CHCHD10;LMO7;PBXIP1;SORBS1;BICC1;PHKG1;COBLL1;PLEC	Fed	GWAS	e_a1
Obesity-related Traits	8/498	0.0250046	0.254786	0	0	2.37766	8.77046	TMOD1;RBFOX1;CBS;DOCK8;SORBS1;FSIP1;BICC1;KBTBD11	Fed	GWAS	e_a1
High Myopia	3/90	0.0258188	0.254786	0	0	4.94053	18.0658	RBFOX1;SEMA3E;CALM2	Fed	GWAS	e_a1
Retinal Vascular Fractal Density	3/91	0.0265648	0.254786	0	0	4.88414	17.7205	TMOD1;RBFOX1;LRRC8B	Fed	GWAS	e_a1
Cholesteryl Ester Levels In Medium LDL	2/36	0.0265882	0.254786	0	0	8.38976	30.4321	ITIH3;COBLL1	Fed	GWAS	e_a1
Cortical Surface Area	8/506	0.0271479	0.254786	0	0	2.3385	8.43368	SEM1;ITIH5;WWC1;ETFA;NR2F2;CCDC3;FSIP1;SULF2	Fed	GWAS	e_a1
Body Mass Index	11/807	0.0277201	0.254786	0	0	2.02641	7.2659	LINGO1;RBFOX1;PRAG1;IQSEC1;WWC1;SEMA6D;COBLL1;PITPNM2;MACROD1;LDB2;SORBS1	Fed	GWAS	e_a1
Systolic Blood Pressure	2/37	0.0279798	0.254786	0	0	8.14964	29.1453	LRRC10B;ATP2B1	Fed	GWAS	e_a1
Spherical Equivalent Or Myopia	3/93	0.028091	0.254786	0	0	4.77512	17.0582	RBFOX1;CLU;BICC1	Fed	GWAS	e_a1
Waist-to-hip Ratio Adjusted For BMI	2/38	0.0294	0.254786	0	0	7.92286	27.942	COBLL1;MACROD1	Fed	GWAS	e_a1
Neuroticism Conditioned On Average Household Income Before Tax	2/39	0.0308485	0.254786	0	0	7.70834	26.8148	LINGO1;RBFOX1	Fed	GWAS	e_a1
Adventurousness	3/97	0.0312809	0.254786	0	0	4.571	15.8374	IPO11;RBFOX1;SEMA6D	Fed	GWAS	e_a1
R-warfarin Levels	3/98	0.0321069	0.254786	0	0	4.52265	15.552	SLC25A18;SEMA6D;HOPX	Fed	GWAS	e_a1
Trauma Exposure	2/40	0.0323247	0.254786	0	0	7.50511	25.757	COBLL1;LDB2	Fed	GWAS	e_a1
Mean Arterial Pressure X Alcohol Consumption Interaction	2/40	0.0323247	0.254786	0	0	7.50511	25.757	LRRC10B;ATP2B1	Fed	GWAS	e_a1
Neurociticism	3/101	0.0346528	0.254786	0	0	4.38354	14.7391	LINGO1;RBFOX1;SEMA6D	Fed	GWAS	e_a1
Isobutyrylcarnitine Levels	1/5	0.0347597	0.254786	0	0	35.4554	119.105	ETFA	Fed	GWAS	e_a1
Serum Levels Of Protein RBL2	1/5	0.0347597	0.254786	0	0	35.4554	119.105	ITIH3	Fed	GWAS	e_a1
Butyrylcarnitine	1/5	0.0347597	0.254786	0	0	35.4554	119.105	ETFA	Fed	GWAS	e_a1
Body Mass Index And LDL-C	1/5	0.0347597	0.254786	0	0	35.4554	119.105	COBLL1	Fed	GWAS	e_a1
Adipoylcarnitine	1/5	0.0347597	0.254786	0	0	35.4554	119.105	CCDC3	Fed	GWAS	e_a1
Lymphocyte Telomere Length	1/5	0.0347597	0.254786	0	0	35.4554	119.105	SPOP	Fed	GWAS	e_a1
Plasma Homocysteine Levels	1/5	0.0347597	0.254786	0	0	35.4554	119.105	CBS	Fed	GWAS	e_a1
Androstenediol	1/5	0.0347597	0.254786	0	0	35.4554	119.105	RBFOX1	Fed	GWAS	e_a1
Circulating Odd-Numbered Chain Saturated Fatty Acid Levels	1/5	0.0347597	0.254786	0	0	35.4554	119.105	ABHD3	Fed	GWAS	e_a1
Glycerophosphoinositol Levels In Elite Athletes	1/5	0.0347597	0.254786	0	0	35.4554	119.105	BBOX1	Fed	GWAS	e_a1
IgE Levels In Asthmatics	1/5	0.0347597	0.254786	0	0	35.4554	119.105	SYNPO2	Fed	GWAS	e_a1
Left Ventricular Obstructive Tract Defect	1/5	0.0347597	0.254786	0	0	35.4554	119.105	CFAP43	Fed	GWAS	e_a1
Body Mass Index	1/5	0.0347597	0.254786	0	0	35.4554	119.105	COBLL1	Fed	GWAS	e_a1
Vaginal Microbiome Relative Abundance	1/5	0.0347597	0.254786	0	0	35.4554	119.105	FSIP1	Fed	GWAS	e_a1
Atorvastatin-induced Myopathy	1/5	0.0347597	0.254786	0	0	35.4554	119.105	PPP1R14C	Fed	GWAS	e_a1
Circulating Leptin Levels	1/5	0.0347597	0.254786	0	0	35.4554	119.105	COBLL1	Fed	GWAS	e_a1
Complement C1q Tumor Necrosis Factor-Related Protein 1 Levels	1/5	0.0347597	0.254786	0	0	35.4554	119.105	CTSH	Fed	GWAS	e_a1
2'-O-methyluridine Levels In Elite Athletes	1/5	0.0347597	0.254786	0	0	35.4554	119.105	PPP1R14C	Fed	GWAS	e_a1
Frozen Shoulder	1/5	0.0347597	0.254786	0	0	35.4554	119.105	WNT7B	Fed	GWAS	e_a1
Synaptotagmin-11 Levels	1/5	0.0347597	0.254786	0	0	35.4554	119.105	SERPINE2	Fed	GWAS	e_a1
Pancreas Volume	1/5	0.0347597	0.254786	0	0	35.4554	119.105	WNT7B	Fed	GWAS	e_a1
UDP-glucuronic Acid Decarboxylase 1 Levels	1/5	0.0347597	0.254786	0	0	35.4554	119.105	SERPINE2	Fed	GWAS	e_a1
Pulse Pressure X Alcohol Consumption	1/5	0.0347597	0.254786	0	0	35.4554	119.105	ATP2B1	Fed	GWAS	e_a1
Cerebrospinal Fluid P-Tau Levels	1/5	0.0347597	0.254786	0	0	35.4554	119.105	CCDC3	Fed	GWAS	e_a1
Hair Greying	1/5	0.0347597	0.254786	0	0	35.4554	119.105	SEMA6D	Fed	GWAS	e_a1
Plasma Plasminogen Activator Levels	1/5	0.0347597	0.254786	0	0	35.4554	119.105	PLAT	Fed	GWAS	e_a1
Rotator Cuff Tears	1/5	0.0347597	0.254786	0	0	35.4554	119.105	SASH1	Fed	GWAS	e_a1
Mean Arterial Pressure	1/5	0.0347597	0.254786	0	0	35.4554	119.105	ATP2B1	Fed	GWAS	e_a1
hematopoietic progenitor cell differentiation	2/32	0.000614419	0.0837295	0	0	63.3238	468.269	FLT1;INHBA	Fed	BP	a1_a2
positive regulation of potassium ion transport	2/38	0.000867197	0.0837295	0	0	52.754	371.928	KCNMA1;KCNN2	Fed	BP	a1_a2
positive regulation of cation transmembrane transport	2/41	0.00100941	0.0837295	0	0	48.6886	335.873	KCNMA1;KCNN2	Fed	BP	a1_a2
positive regulation of potassium ion transmembrane transport	2/44	0.00116207	0.0837295	0	0	45.2041	305.469	KCNMA1;KCNN2	Fed	BP	a1_a2
regulation of potassium ion transmembrane transport	2/54	0.00174561	0.0837295	0	0	36.4927	231.752	KCNMA1;KCNN2	Fed	BP	a1_a2
negative regulation of phosphorylation	2/86	0.00436013	0.0837295	0	0	22.5544	122.589	INHBA;PLPP3	Fed	BP	a1_a2
hemopoiesis	2/94	0.00518526	0.0837295	0	0	20.5849	108.316	FLT1;INHBA	Fed	BP	a1_a2
negative regulation of B cell differentiation	1/5	0.00573729	0.0837295	0	0	226.966	1171.32	INHBA	Fed	BP	a1_a2
negative regulation of smooth muscle contraction	1/5	0.00573729	0.0837295	0	0	226.966	1171.32	KCNMA1	Fed	BP	a1_a2
L-aspartate transmembrane transport	1/5	0.00573729	0.0837295	0	0	226.966	1171.32	SLC1A2	Fed	BP	a1_a2
regulation of guanyl-nucleotide exchange factor activity	1/5	0.00573729	0.0837295	0	0	226.966	1171.32	STMN1	Fed	BP	a1_a2
negative regulation of cell volume	1/5	0.00573729	0.0837295	0	0	226.966	1171.32	KCNMA1	Fed	BP	a1_a2
negative regulation of vascular endothelial cell proliferation	1/5	0.00573729	0.0837295	0	0	226.966	1171.32	FLT1	Fed	BP	a1_a2
atrial cardiac muscle cell membrane repolarization	1/5	0.00573729	0.0837295	0	0	226.966	1171.32	KCNN2	Fed	BP	a1_a2
membrane repolarization during atrial cardiac muscle cell action potential	1/5	0.00573729	0.0837295	0	0	226.966	1171.32	KCNN2	Fed	BP	a1_a2
negative regulation of gonadotropin secretion	1/5	0.00573729	0.0837295	0	0	226.966	1171.32	INHBA	Fed	BP	a1_a2
hemoglobin metabolic process	1/5	0.00573729	0.0837295	0	0	226.966	1171.32	INHBA	Fed	BP	a1_a2
negative regulation of macrophage differentiation	1/5	0.00573729	0.0837295	0	0	226.966	1171.32	INHBA	Fed	BP	a1_a2
cell-cell adhesion mediated by integrin	1/5	0.00573729	0.0837295	0	0	226.966	1171.32	PLPP3	Fed	BP	a1_a2
response to calcium ion	2/107	0.00666678	0.0837295	0	0	18.0245	90.3138	CPNE5;KCNMA1	Fed	BP	a1_a2
regulation of glutamate receptor signaling pathway	1/6	0.00688097	0.0837295	0	0	181.564	904.005	NECAB2	Fed	BP	a1_a2
L-serine biosynthetic process	1/6	0.00688097	0.0837295	0	0	181.564	904.005	PHGDH	Fed	BP	a1_a2
negative regulation of cellular response to hypoxia	1/6	0.00688097	0.0837295	0	0	181.564	904.005	DDAH1	Fed	BP	a1_a2
regulation of cellular response to hypoxia	1/6	0.00688097	0.0837295	0	0	181.564	904.005	DDAH1	Fed	BP	a1_a2
ion transport	2/116	0.00779221	0.0837295	0	0	16.594	80.5577	SLC1A2;KCNN2	Fed	BP	a1_a2
arginine catabolic process	1/7	0.00802339	0.0837295	0	0	151.295	730.06	DDAH1	Fed	BP	a1_a2
citrulline metabolic process	1/7	0.00802339	0.0837295	0	0	151.295	730.06	DDAH1	Fed	BP	a1_a2
negative regulation of lymphocyte differentiation	1/7	0.00802339	0.0837295	0	0	151.295	730.06	INHBA	Fed	BP	a1_a2
potassium ion transport	2/122	0.00858689	0.0837295	0	0	15.7595	74.9762	KCNMA1;KCNN2	Fed	BP	a1_a2
negative regulation of cell population proliferation	3/379	0.00902403	0.0837295	0	0	7.81955	36.8134	DDAH1;ITGA1;INHBA	Fed	BP	a1_a2
forebrain neuron differentiation	1/8	0.00916455	0.0837295	0	0	129.675	608.49	INHBA	Fed	BP	a1_a2
regulation of cell population proliferation	4/764	0.0104815	0.0837295	0	0	5.32327	24.2642	FLT1;DDAH1;ITGA1;INHBA	Fed	BP	a1_a2
L-glutamate transmembrane transport	1/10	0.0114431	0.0837295	0	0	100.848	450.83	SLC1A2	Fed	BP	a1_a2
L-serine metabolic process	1/10	0.0114431	0.0837295	0	0	100.848	450.83	PHGDH	Fed	BP	a1_a2
regulation of glycoprotein biosynthetic process	1/10	0.0114431	0.0837295	0	0	100.848	450.83	NECAB2	Fed	BP	a1_a2
arginine metabolic process	1/10	0.0114431	0.0837295	0	0	100.848	450.83	DDAH1	Fed	BP	a1_a2
regulation of axon guidance	1/10	0.0114431	0.0837295	0	0	100.848	450.83	TUBB2B	Fed	BP	a1_a2
positive regulation of vasculogenesis	1/10	0.0114431	0.0837295	0	0	100.848	450.83	ASB4	Fed	BP	a1_a2
regulation of amyloid precursor protein biosynthetic process	1/11	0.0125805	0.0837295	0	0	90.7591	397.126	NECAB2	Fed	BP	a1_a2
hepatocyte growth factor receptor signaling pathway	1/11	0.0125805	0.0837295	0	0	90.7591	397.126	STMN1	Fed	BP	a1_a2
serine family amino acid biosynthetic process	1/12	0.0137167	0.0837295	0	0	82.5041	353.872	PHGDH	Fed	BP	a1_a2
sphingoid metabolic process	1/12	0.0137167	0.0837295	0	0	82.5041	353.872	PLPP3	Fed	BP	a1_a2
negative regulation of vascular permeability	1/12	0.0137167	0.0837295	0	0	82.5041	353.872	DDAH1	Fed	BP	a1_a2
negative regulation of microtubule polymerization	1/12	0.0137167	0.0837295	0	0	82.5041	353.872	STMN1	Fed	BP	a1_a2
negative regulation of receptor internalization	1/12	0.0137167	0.0837295	0	0	82.5041	353.872	NECAB2	Fed	BP	a1_a2
organonitrogen compound biosynthetic process	2/158	0.0140727	0.0837295	0	0	12.1007	51.5917	INHBA;PLPP3	Fed	BP	a1_a2
atrial cardiac muscle cell action potential	1/13	0.0148516	0.0837295	0	0	75.625	318.355	KCNN2	Fed	BP	a1_a2
cellular potassium ion homeostasis	1/13	0.0148516	0.0837295	0	0	75.625	318.355	KCNMA1	Fed	BP	a1_a2
regulation of vasculogenesis	1/14	0.0159852	0.0837295	0	0	69.8042	288.716	ASB4	Fed	BP	a1_a2
C4-dicarboxylate transport	1/14	0.0159852	0.0837295	0	0	69.8042	288.716	SLC1A2	Fed	BP	a1_a2
ovarian follicle development	1/14	0.0159852	0.0837295	0	0	69.8042	288.716	INHBA	Fed	BP	a1_a2
vasodilation	1/14	0.0159852	0.0837295	0	0	69.8042	288.716	KCNMA1	Fed	BP	a1_a2
cation transport	2/174	0.0168885	0.0837295	0	0	10.9662	44.7545	KCNMA1;KCNN2	Fed	BP	a1_a2
protein trimerization	1/15	0.0171176	0.0837295	0	0	64.8149	263.644	SLC1A2	Fed	BP	a1_a2
regulation of macrophage differentiation	1/15	0.0171176	0.0837295	0	0	64.8149	263.644	INHBA	Fed	BP	a1_a2
membrane repolarization during cardiac muscle cell action potential	1/15	0.0171176	0.0837295	0	0	64.8149	263.644	KCNN2	Fed	BP	a1_a2
regulation of phospholipase C activity	1/15	0.0171176	0.0837295	0	0	64.8149	263.644	FLT1	Fed	BP	a1_a2
protein homotrimerization	1/15	0.0171176	0.0837295	0	0	64.8149	263.644	SLC1A2	Fed	BP	a1_a2
regulation of systemic arterial blood pressure	1/16	0.0182488	0.0837295	0	0	60.4909	242.185	DDAH1	Fed	BP	a1_a2
glutamine family amino acid catabolic process	1/16	0.0182488	0.0837295	0	0	60.4909	242.185	DDAH1	Fed	BP	a1_a2
transepithelial transport	1/16	0.0182488	0.0837295	0	0	60.4909	242.185	SLC1A2	Fed	BP	a1_a2
positive regulation of dendrite extension	1/17	0.0193787	0.0837295	0	0	56.7074	223.63	CPNE5	Fed	BP	a1_a2
negative regulation of Rho protein signal transduction	1/18	0.0205074	0.0837295	0	0	53.369	207.444	STMN1	Fed	BP	a1_a2
acidic amino acid transport	1/18	0.0205074	0.0837295	0	0	53.369	207.444	SLC1A2	Fed	BP	a1_a2
positive regulation of phosphoprotein phosphatase activity	1/18	0.0205074	0.0837295	0	0	53.369	207.444	ITGA1	Fed	BP	a1_a2
long-chain fatty-acyl-CoA biosynthetic process	1/18	0.0205074	0.0837295	0	0	53.369	207.444	ACSBG1	Fed	BP	a1_a2
nitric oxide mediated signal transduction	1/18	0.0205074	0.0837295	0	0	53.369	207.444	DDAH1	Fed	BP	a1_a2
regulation of B cell differentiation	1/18	0.0205074	0.0837295	0	0	53.369	207.444	INHBA	Fed	BP	a1_a2
regulation of vascular endothelial cell proliferation	1/18	0.0205074	0.0837295	0	0	53.369	207.444	FLT1	Fed	BP	a1_a2
microtubule depolymerization	1/18	0.0205074	0.0837295	0	0	53.369	207.444	STMN1	Fed	BP	a1_a2
regulation of dendrite extension	1/18	0.0205074	0.0837295	0	0	53.369	207.444	CPNE5	Fed	BP	a1_a2
activin receptor signaling pathway	1/19	0.0216348	0.0837295	0	0	50.4015	193.212	INHBA	Fed	BP	a1_a2
establishment of skin barrier	1/19	0.0216348	0.0837295	0	0	50.4015	193.212	STMN1	Fed	BP	a1_a2
sphingosine metabolic process	1/19	0.0216348	0.0837295	0	0	50.4015	193.212	PLPP3	Fed	BP	a1_a2
regulation of water loss via skin	1/19	0.0216348	0.0837295	0	0	50.4015	193.212	STMN1	Fed	BP	a1_a2
positive regulation of G protein-coupled receptor signaling pathway	1/19	0.0216348	0.0837295	0	0	50.4015	193.212	NECAB2	Fed	BP	a1_a2
diol metabolic process	1/19	0.0216348	0.0837295	0	0	50.4015	193.212	PLPP3	Fed	BP	a1_a2
cellular monovalent inorganic cation homeostasis	1/20	0.022761	0.0869586	0	0	47.7464	180.611	KCNMA1	Fed	BP	a1_a2
positive regulation of phosphatase activity	1/21	0.0238859	0.0901014	0	0	45.3568	169.383	ITGA1	Fed	BP	a1_a2
negative regulation of B cell activation	1/22	0.0250096	0.0902388	0	0	43.1948	159.324	INHBA	Fed	BP	a1_a2
female gonad development	1/22	0.0250096	0.0902388	0	0	43.1948	159.324	INHBA	Fed	BP	a1_a2
negative regulation of phosphate metabolic process	1/22	0.0250096	0.0902388	0	0	43.1948	159.324	INHBA	Fed	BP	a1_a2
negative regulation of G protein-coupled receptor signaling pathway	1/23	0.0261321	0.0902388	0	0	41.2293	150.264	STMN1	Fed	BP	a1_a2
negative regulation of cellular process	3/566	0.0262136	0.0902388	0	0	5.17247	18.8354	DDAH1;ITGA1;INHBA	Fed	BP	a1_a2
negative regulation of stress fiber assembly	1/24	0.0272533	0.0902388	0	0	39.4348	142.067	STMN1	Fed	BP	a1_a2
positive regulation of phospholipase activity	1/24	0.0272533	0.0902388	0	0	39.4348	142.067	FLT1	Fed	BP	a1_a2
amino acid import across plasma membrane	1/24	0.0272533	0.0902388	0	0	39.4348	142.067	SLC1A2	Fed	BP	a1_a2
long-chain fatty-acyl-CoA metabolic process	1/24	0.0272533	0.0902388	0	0	39.4348	142.067	ACSBG1	Fed	BP	a1_a2
regulation of monooxygenase activity	1/24	0.0272533	0.0902388	0	0	39.4348	142.067	DDAH1	Fed	BP	a1_a2
potassium ion homeostasis	1/24	0.0272533	0.0902388	0	0	39.4348	142.067	KCNMA1	Fed	BP	a1_a2
positive regulation of nitric oxide biosynthetic process	1/27	0.0306096	0.0903442	0	0	34.8794	121.605	DDAH1	Fed	BP	a1_a2
L-alpha-amino acid transmembrane transport	1/27	0.0306096	0.0903442	0	0	34.8794	121.605	SLC1A2	Fed	BP	a1_a2
positive regulation of cellular component movement	1/27	0.0306096	0.0903442	0	0	34.8794	121.605	TUBB2B	Fed	BP	a1_a2
positive regulation of erythrocyte differentiation	1/27	0.0306096	0.0903442	0	0	34.8794	121.605	INHBA	Fed	BP	a1_a2
microtubule polymerization or depolymerization	1/27	0.0306096	0.0903442	0	0	34.8794	121.605	STMN1	Fed	BP	a1_a2
negative regulation of protein polymerization	1/27	0.0306096	0.0903442	0	0	34.8794	121.605	STMN1	Fed	BP	a1_a2
negative regulation of actin filament bundle assembly	1/27	0.0306096	0.0903442	0	0	34.8794	121.605	STMN1	Fed	BP	a1_a2
regulation of extrinsic apoptotic signaling pathway in absence of ligand	1/28	0.0317259	0.0903442	0	0	33.5859	115.892	INHBA	Fed	BP	a1_a2
positive regulation of nitric oxide metabolic process	1/28	0.0317259	0.0903442	0	0	33.5859	115.892	DDAH1	Fed	BP	a1_a2
L-amino acid transport	1/28	0.0317259	0.0903442	0	0	33.5859	115.892	SLC1A2	Fed	BP	a1_a2
[truncated: 2,454 more rows]

## Sheet: S3D GOs_Fast12 (SuppFig.5)
GO_terms	Overlap	P.value	Adjusted.P.value	Old.P.value	Old.Adjusted.P.value	Odds.Ratio	Combined.Score	Genes	condition	GOs	classification
cilium movement	24/52	1.32916e-22	2.49217e-19	0	0	27.127	1366.45	CFAP61;SPAG17;CCDC39;DNAH1;DNAH11;RSPH4A;SPEF2;SPEF1;DNAAF1;CCDC103;DNAH5;CFAP70;DNAH9;CFAP206;TTC29;CFAP100;TEKT1;TEKT3;ROPN1L;TEKT4;SPA17;CFAP54;CFAP53;CCDC40	Fast12	BP	e
axoneme assembly	20/34	7.41252e-22	6.94924e-19	0	0	44.9501	2186.99	SPAG16;SPAG17;CCDC39;LRGUK;CFAP74;RSPH4A;TTC12;SPEF1;DNAAF3;CCDC103;DNAAF1;FOXJ1;CFAP206;RP1;RSPH1;TTLL3;CFAP46;CCDC65;DRC1;CCDC40	Fast12	BP	e
cilium assembly	42/314	2.96679e-15	1.85425e-12	0	0	4.97164	166.308	SPAG16;CEP126;LRGUK;DNAH5;CFAP206;ABLIM1;CNTRL;TEKT1;CCDC96;NEK1;TEKT3;CFAP46;TEKT4;CFAP43;CFAP20;CDK5RAP2;CFAP44;DYNC2H1;CCDC39;CFAP74;RSPH4A;CFAP52;DNAAF3;DNAAF1;CFAP70;CCDC113;CEP131;FOXJ1;IFT88;CFAP221;RP1;RSPH1;TTC30B;TTLL3;UBXN10;NME8;MAK;CCDC65;ZMYND10;CFAP54;IFT46;CCDC40	Fast12	BP	e
cilium-dependent cell motility	12/23	9.29857e-13	4.3587e-10	0	0	33.89	938.879	DNAH3;CCDC39;DNAH1;DNAH2;TEKT1;EFHC1;TEKT3;CCDC65;TEKT4;CFAP54;DRC1;CFAP44	Fast12	BP	e
epithelial cilium movement involved in extracellular fluid movement	11/20	3.92831e-12	1.47312e-09	0	0	37.9124	995.686	CCDC39;SPAG17;SPEF2;CCDC103;DNAAF1;NEK10;AQP4;ROPN1L;SPA17;CFAP53;CCDC40	Fast12	BP	e
cilium organization	31/228	8.81978e-12	2.75618e-09	0	0	4.99385	127.114	CFAP61;SPAG16;CEP126;DNAH5;TTC29;ABLIM1;CATIP;TEKT1;CCDC96;NEK1;TEKT3;TEKT4;CFAP43;CFAP20;CFAP44;DYNC2H1;CFAP52;DNAAF1;CFAP70;CCDC113;CEP131;FOXJ1;IFT88;CFAP221;TTLL3;UBXN10;NME8;MAK;CCDC65;CFAP54;IFT46	Fast12	BP	e
regulation of cilium movement	8/10	4.20602e-11	1.12661e-08	0	0	123.528	2951.32	CCDC39;DNAH11;DNAAF1;CCDC65;CFAP206;CFAP43;DRC1;CCDC40	Fast12	BP	e
axonemal dynein complex assembly	12/32	1.19482e-10	2.80037e-08	0	0	18.6308	425.674	CCDC39;DNAH1;TTC12;CFAP100;DNAAF3;CCDC103;DNAH5;DNAAF1;CCDC65;ZMYND10;DRC1;CCDC40	Fast12	BP	e
microtubule bundle formation	13/45	8.45533e-10	1.76153e-07	0	0	12.6271	263.793	SPAG16;LRGUK;CFAP74;RSPH4A;SPEF1;FOXJ1;CFAP206;RP1;RSPH1;TTLL3;CFAP46;CDK5RAP2;CCDC40	Fast12	BP	e
regulation of cilium beat frequency	6/7	6.81793e-09	1.27836e-06	0	0	184.712	3473.28	CCDC39;DNAH11;DNAAF1;CFAP206;CFAP43;CCDC40	Fast12	BP	e
plasma membrane bounded cell projection assembly	29/278	2.12946e-08	3.62976e-06	0	0	3.67386	64.8981	SPAG16;CEP126;SPEF1;DNAH5;ABLIM1;TEKT1;CCDC96;NEK1;TEKT3;TEKT4;CFAP43;CFAP20;CFAP44;DYNC2H1;CFAP52;DNAAF1;CFAP70;CCDC113;CEP131;FOXJ1;IFT88;CFAP221;TTLL3;UBXN10;NME8;MAK;CCDC65;CFAP54;IFT46	Fast12	BP	e
inner dynein arm assembly	7/13	4.57258e-08	7.14466e-06	0	0	35.9642	607.816	CCDC39;DNAH1;CFAP100;CCDC103;DNAAF1;ZMYND10;CCDC40	Fast12	BP	e
extracellular transport	6/13	1.4191e-06	0.000190058	0	0	26.3793	355.21	SPAG17;SPEF2;CCDC103;ROPN1L;SPA17;CCDC40	Fast12	BP	e
microtubule-based transport	6/13	1.4191e-06	0.000190058	0	0	26.3793	355.21	SPAG17;SPEF2;CCDC103;ROPN1L;SPA17;CCDC40	Fast12	BP	e
epithelial cilium movement involved in determination of left/right asymmetry	5/9	3.59954e-06	0.000449943	0	0	38.4147	481.517	CCDC39;CCDC103;DNAAF1;CFAP53;CCDC40	Fast12	BP	e
motile cilium assembly	5/12	2.08965e-05	0.00244881	0	0	21.9478	236.508	CCDC39;DNAAF3;DNAAF1;ZMYND10;CCDC40	Fast12	BP	e
determination of digestive tract left/right asymmetry	4/7	3.26408e-05	0.00360009	0	0	40.9128	422.627	CCDC39;CCDC103;DNAAF1;CCDC40	Fast12	BP	e
determination of left/right symmetry	8/42	4.48885e-05	0.00467589	0	0	7.25434	72.6256	CCDC39;DNAH11;CCDC103;DNAH5;DNAAF1;FOXJ1;CFAP53;CCDC40	Fast12	BP	e
organelle assembly	29/425	0.000101573	0.0100237	0	0	2.29232	21.0772	CDS1;SPAG16;CEP126;DNAH5;ABLIM1;TEKT1;CCDC96;NEK1;TEKT3;TEKT4;CFAP43;CFAP20;CFAP44;DYNC2H1;CFAP52;DNAAF1;CFAP70;CEP131;CCDC113;FOXJ1;IFT88;CFAP221;TTLL3;UBXN10;MAK;NME8;CCDC65;CFAP54;IFT46	Fast12	BP	e
cilium movement involved in cell motility	4/9	0.000111671	0.0104692	0	0	24.5452	223.36	TEKT1;TEKT3;TEKT4;CFAP54	Fast12	BP	e
cellular component assembly	20/261	0.000269744	0.0240843	0	0	2.58058	21.2073	SPAG16;SPAG17;CFAP74;RSPH4A;LRGUK;SPEF1;SLC2A1;FOXJ1;CFAP206;BAIAP2;EPS8;RP1;RSPH1;CHAF1A;SCIN;TTLL3;CALD1;CFAP46;EPPK1;CCDC40	Fast12	BP	e
determination of pancreatic left/right asymmetry	3/5	0.000303674	0.0258813	0	0	45.9565	372.227	CCDC39;DNAAF1;CCDC40	Fast12	BP	e
determination of liver left/right asymmetry	3/6	0.000593001	0.0483424	0	0	30.6361	227.636	CCDC39;DNAAF1;CCDC40	Fast12	BP	e
embryonic heart tube morphogenesis	7/47	0.000655915	0.0512433	0	0	5.38515	39.4704	RYR2;CCDC39;CCDC103;DNAAF1;FOLR1;TGFBR2;CCDC40	Fast12	BP	e
cellular response to caffeine	3/7	0.00101327	0.0730726	0	0	22.9759	158.409	RYR2;CASQ2;CACNA1S	Fast12	BP	e
response to caffeine	3/7	0.00101327	0.0730726	0	0	22.9759	158.409	RYR2;CASQ2;CACNA1S	Fast12	BP	e
determination of bilateral symmetry	5/29	0.00200377	0.139151	0	0	6.39583	39.7355	DNAH11;CCDC103;DNAH5;FOXJ1;CFAP53	Fast12	BP	e
outer dynein arm assembly	4/18	0.00215939	0.144602	0	0	8.76206	53.7809	CCDC103;DNAAF1;DNAH5;ZMYND10	Fast12	BP	e
heart looping	6/43	0.00224334	0.144922	0	0	4.98294	30.3949	CCDC39;CCDC103;DNAAF1;FOLR1;TGFBR2;CCDC40	Fast12	BP	e
nucleoside diphosphate phosphorylation	3/9	0.00231875	0.144922	0	0	15.3157	92.9159	AK7;AK8;AK9	Fast12	BP	e
liver development	5/32	0.00314213	0.189536	0	0	5.6843	32.7578	TGFBR3;CCDC39;DNAAF1;WNT4;CCDC40	Fast12	BP	e
cellular response to purine-containing compound	3/10	0.00323475	0.189536	0	0	13.127	75.2678	RYR2;CASQ2;CACNA1S	Fast12	BP	e
determination of heart left/right asymmetry	6/47	0.00355092	0.201757	0	0	4.49587	25.3592	CCDC39;CCDC103;DNAAF1;FOLR1;TGFBR2;CCDC40	Fast12	BP	e
respiratory system development	5/35	0.00468509	0.250987	0	0	5.11508	27.4341	CCDC39;FGF7;SPEF2;DNAAF1;CCDC40	Fast12	BP	e
lung development	5/35	0.00468509	0.250987	0	0	5.11508	27.4341	CCDC39;FGF7;DNAAF1;FOXJ1;CCDC40	Fast12	BP	e
nucleotide metabolic process	4/23	0.00551129	0.287046	0	0	6.45458	33.57	NMNAT2;AK7;FHIT;AK8	Fast12	BP	e
peptidyl-glutamic acid modification	4/24	0.00645006	0.326861	0	0	6.13154	30.9254	TTLL3;TTLL10;CFAP20;TTLL9	Fast12	BP	e
positive regulation of potassium ion transport	5/38	0.00670162	0.330672	0	0	4.64935	23.2719	KCNJ10;KCNMB1;FHL1;KCNJ16;KCNN4	Fast12	BP	e
detection of calcium ion	3/13	0.00718091	0.336605	0	0	9.1875	45.3525	RYR2;KCNMB1;CASQ2	Fast12	BP	e
positive regulation of calcium ion-dependent exocytosis	3/13	0.00718091	0.336605	0	0	9.1875	45.3525	SYT4;SYT10;ZP3	Fast12	BP	e
intraciliary transport involved in cilium assembly	5/40	0.0083421	0.354684	0	0	4.38322	20.98	DYNC2H1;IFT88;TTC30B;CEP131;IFT46	Fast12	BP	e
cardiac left ventricle morphogenesis	3/14	0.00892622	0.354684	0	0	8.35184	39.4104	RYR2;NPY2R;TGFBR2	Fast12	BP	e
nucleoside phosphate biosynthetic process	3/14	0.00892622	0.354684	0	0	8.35184	39.4104	NMNAT2;AK7;AK8	Fast12	BP	e
pancreas development	3/14	0.00892622	0.354684	0	0	8.35184	39.4104	CCDC39;DNAAF1;CCDC40	Fast12	BP	e
reelin-mediated signaling pathway	2/5	0.00944293	0.354684	0	0	20.3918	95.0765	RELN;VLDLR	Fast12	BP	e
de novo centriole assembly	2/5	0.00944293	0.354684	0	0	20.3918	95.0765	CCDC78;DEUP1	Fast12	BP	e
de novo centriole assembly involved in multi-ciliated epithelial cell differentiation	2/5	0.00944293	0.354684	0	0	20.3918	95.0765	CCDC78;DEUP1	Fast12	BP	e
His-Purkinje system development	2/5	0.00944293	0.354684	0	0	20.3918	95.0765	IRX3;DSG2	Fast12	BP	e
positive regulation of CD4-positive, alpha-beta T cell proliferation	2/5	0.00944293	0.354684	0	0	20.3918	95.0765	CD55;TGFBR2	Fast12	BP	e
visual perception	8/93	0.00945825	0.354684	0	0	2.89408	13.4889	RD3;ABLIM1;RDH10;CRYGN;SLC4A10;PAX6;MYO7A;EML2	Fast12	BP	e
sensory perception of light stimulus	8/95	0.0106889	0.392958	0	0	2.82726	12.8316	RD3;ABLIM1;RDH10;CRYGN;SLC4A10;PAX6;MYO7A;EML2	Fast12	BP	e
negative regulation of cellular component movement	3/15	0.010898	0.392958	0	0	7.65546	34.5963	TGFBR3;FBLN1;SPINT2	Fast12	BP	e
cellular triglyceride homeostasis	2/6	0.0138679	0.481525	0	0	15.293	65.4264	C1QTNF3;DGAT2	Fast12	BP	e
cerebral cortex cell migration	2/6	0.0138679	0.481525	0	0	15.293	65.4264	RELN;EFHC1	Fast12	BP	e
respiratory tube development	4/30	0.0143244	0.488332	0	0	4.7151	20.0193	CCDC39;FGF7;DNAAF1;CCDC40	Fast12	BP	e
cellular response to alkaloid	3/18	0.0182156	0.574893	0	0	6.12342	24.5272	RYR2;CASQ2;CACNA1S	Fast12	BP	e
regulation of aldosterone biosynthetic process	2/7	0.0190098	0.574893	0	0	12.2338	48.4802	BMP6;WNT4	Fast12	BP	e
definitive hemopoiesis	2/7	0.0190098	0.574893	0	0	12.2338	48.4802	TGFBR3;HIPK1	Fast12	BP	e
glandular epithelial cell development	2/7	0.0190098	0.574893	0	0	12.2338	48.4802	PAX6;BMP6	Fast12	BP	e
heart trabecula formation	2/7	0.0190098	0.574893	0	0	12.2338	48.4802	TGFBR3;HEY1	Fast12	BP	e
negative regulation of centriole replication	2/7	0.0190098	0.574893	0	0	12.2338	48.4802	CDK5RAP2;MDM1	Fast12	BP	e
positive regulation of respiratory burst	2/7	0.0190098	0.574893	0	0	12.2338	48.4802	CAMK1D;LBP	Fast12	BP	e
ganglioside metabolic process	3/20	0.0242862	0.705077	0	0	5.40246	20.0855	NEU2;ST8SIA2;B4GALNT1	Fast12	BP	e
box C/D snoRNP assembly	2/8	0.0248187	0.705077	0	0	10.1943	37.6798	RUVBL2;PIH1D2	Fast12	BP	e
establishment of protein localization to chromatin	2/8	0.0248187	0.705077	0	0	10.1943	37.6798	RUVBL2;LRWD1	Fast12	BP	e
multi-ciliated epithelial cell differentiation	2/8	0.0248187	0.705077	0	0	10.1943	37.6798	CCDC78;DEUP1	Fast12	BP	e
protein localization to chromatin	3/21	0.0276812	0.771573	0	0	5.10206	18.3011	RUVBL2;FAM47E;LRWD1	Fast12	BP	e
regulation of potassium ion transmembrane transport	5/54	0.0279824	0.771573	0	0	3.1286	11.1885	KCNJ10;KCNMB1;FHL1;KCNJ16;KCNN4	Fast12	BP	e
epithelial cell apoptotic process	2/9	0.0312473	0.825192	0	0	8.73753	30.2827	RYR2;HIPK1	Fast12	BP	e
nucleoside triphosphate biosynthetic process	2/9	0.0312473	0.825192	0	0	8.73753	30.2827	AK7;AK8	Fast12	BP	e
nucleotide phosphorylation	2/9	0.0312473	0.825192	0	0	8.73753	30.2827	AK7;AK8	Fast12	BP	e
regulation of dendrite development	4/39	0.0344255	0.896494	0	0	3.50102	11.7948	CAMK1D;KNDC1;VLDLR;CSMD3	Fast12	BP	e
digestive tract development	4/40	0.0373236	0.896494	0	0	3.40359	11.1914	CCDC39;CCDC103;DNAAF1;CCDC40	Fast12	BP	e
regulation of neuron projection development	10/165	0.038069	0.896494	0	0	1.98297	6.48104	CAMK1D;RELN;PRAG1;PTK7;ULK4;PLXNB3;MBOAT1;KNDC1;CSMD3;STYXL1	Fast12	BP	e
regulation of microtubule nucleation	2/10	0.0382504	0.896494	0	0	7.64494	24.95	EML2;HSPA1B	Fast12	BP	e
small nucleolar ribonucleoprotein complex assembly	2/10	0.0382504	0.896494	0	0	7.64494	24.95	RUVBL2;PIH1D2	Fast12	BP	e
myeloid dendritic cell differentiation	2/10	0.0382504	0.896494	0	0	7.64494	24.95	BATF3;TGFBR2	Fast12	BP	e
N-acetylneuraminate metabolic process	2/10	0.0382504	0.896494	0	0	7.64494	24.95	ST6GAL1;NPL	Fast12	BP	e
negative regulation of humoral immune response mediated by circulating immunoglobulin	2/10	0.0382504	0.896494	0	0	7.64494	24.95	FOXJ1;CD55	Fast12	BP	e
negative regulation of inclusion body assembly	2/10	0.0382504	0.896494	0	0	7.64494	24.95	DNAJA4;HSPA1B	Fast12	BP	e
positive regulation of cation transmembrane transport	4/41	0.0403577	0.925806	0	0	3.31143	10.6296	KCNJ10;KCNMB1;KCNJ16;KCNN4	Fast12	BP	e
cellular protein-containing complex assembly	10/168	0.0421948	0.925806	0	0	1.94501	6.15685	TIAM1;CCDC39;TTC12;DNAAF3;DNAAF1;CCDC103;CASQ2;CCDC65;DRC1;CCDC40	Fast12	BP	e
regulation of neutrophil chemotaxis	3/25	0.0436269	0.925806	0	0	4.17355	13.0719	MPP1;RIPOR2;CAMK1D	Fast12	BP	e
ventricular cardiac muscle tissue development	3/25	0.0436269	0.925806	0	0	4.17355	13.0719	TGFBR3;IRX3;DSG2	Fast12	BP	e
protein polyglutamylation	2/11	0.0457853	0.925806	0	0	6.79516	20.9548	CFAP20;TTLL9	Fast12	BP	e
regulation of CD4-positive, alpha-beta T cell proliferation	2/11	0.0457853	0.925806	0	0	6.79516	20.9548	CD55;TGFBR2	Fast12	BP	e
regulation of inclusion body assembly	2/11	0.0457853	0.925806	0	0	6.79516	20.9548	DNAJA4;HSPA1B	Fast12	BP	e
regulation of microtubule-based movement	2/11	0.0457853	0.925806	0	0	6.79516	20.9548	CCDC65;DRC1	Fast12	BP	e
negative regulation of centrosome duplication	2/11	0.0457853	0.925806	0	0	6.79516	20.9548	CDK5RAP2;MDM1	Fast12	BP	e
positive regulation of alcohol biosynthetic process	2/11	0.0457853	0.925806	0	0	6.79516	20.9548	BMP6;WNT4	Fast12	BP	e
cardiac ventricle morphogenesis	4/44	0.0502755	0.925806	0	0	3.0626	9.1579	TGFBR3;HEY1;NPY2R;TGFBR2	Fast12	BP	e
positive regulation of potassium ion transmembrane transport	4/44	0.0502755	0.925806	0	0	3.0626	9.1579	KCNJ10;KCNMB1;KCNJ16;KCNN4	Fast12	BP	e
calcium-ion regulated exocytosis	3/27	0.0529798	0.925806	0	0	3.82536	11.2383	SYT4;SCIN;SYT10	Fast12	BP	e
nucleobase-containing small molecule interconversion	3/27	0.0529798	0.925806	0	0	3.82536	11.2383	AK7;AK8;AK9	Fast12	BP	e
actin crosslink formation	2/12	0.0538112	0.925806	0	0	6.11532	17.8707	EPS8;BAIAP2	Fast12	BP	e
regulation of flagellated sperm motility	2/12	0.0538112	0.925806	0	0	6.11532	17.8707	CFAP69;CFAP206	Fast12	BP	e
regulation of keratinocyte migration	2/12	0.0538112	0.925806	0	0	6.11532	17.8707	FGF7;EPPK1	Fast12	BP	e
regulation of sequestering of calcium ion	2/12	0.0538112	0.925806	0	0	6.11532	17.8707	RYR2;CASQ2	Fast12	BP	e
regulation of ventricular cardiac muscle cell action potential	2/12	0.0538112	0.925806	0	0	6.11532	17.8707	RYR2;DSG2	Fast12	BP	e
ventricular septum morphogenesis	3/28	0.0579876	0.925806	0	0	3.67215	10.4565	TGFBR3;HEY1;TGFBR2	Fast12	BP	e
9+2 motile cilium	19/57	5.39962e-15	1.06372e-12	0	0	15.6875	515.373	DNAH1;DNAH11;SPEF2;DNAH2;SPEF1;DNAH5;CFAP70;DNAH9;TTC29;CABCOCO1;DNALI1;TCTE1;IFT88;TEKT3;TEKT4;CFAP65;SAXO2;TCP11;SPACA9	Fast12	CC	e
motile cilium	19/68	2.04992e-13	2.01918e-11	0	0	12.1589	355.232	DYNC2H1;CFAP61;DRC7;DNAH11;RSPH4A;DNAH2;SPEF1;DNAH5;DNAH9;CFAP206;DNALI1;CFAP100;IFT88;RSPH1;SCNN1A;ROPN1L;SPA17;IFT46;CFAP20	Fast12	CC	e
cilium	31/237	2.43811e-11	1.60103e-09	0	0	4.77343	116.649	CFAP61;FANK1;DRC7;DNAH2;DNAH5;NPY2R;DNAH9;CFAP206;DNALI1;CFAP69;ROPN1L;SPA17;CFAP20;DYNC2H1;CCDC39;DNAH11;RSPH4A;LCA5;IFT88;CFAP100;CFAP221;RSPH1;TTC30B;TTLL3;UBXN10;MAK;SCNN1A;IFT46;TTLL9;SHANK2;CCDC40	Fast12	CC	e
sperm flagellum	15/52	4.30259e-11	2.11903e-09	0	0	12.6382	301.664	DNAH1;SPEF2;DNAH2;CFAP70;TTC29;CABCOCO1;DNALI1;TCTE1;IFT88;TEKT3;TEKT4;CFAP65;SAXO2;TCP11;SPACA9	Fast12	CC	e
outer dynein arm	3/9	0.00231875	0.0913589	0	0	15.3157	92.9159	CFAP70;DNAH5;NME8	Fast12	CC	e
acrosomal vesicle	6/48	0.00395146	0.12974	0	0	4.3886	24.2851	LRGUK;SCNN1A;TEKT3;CFAP65;TCP11;SPACA9	Fast12	CC	e
deuterosome	2/5	0.00944293	0.265751	0	0	20.3918	95.0765	CCDC78;DEUP1	Fast12	CC	e
hemidesmosome	2/7	0.0190098	0.468116	0	0	12.2338	48.4802	ITGB4;EPPK1	Fast12	CC	e
astrocyte projection	2/8	0.0248187	0.543254	0	0	10.1943	37.6798	KCNJ10;AQP4	Fast12	CC	e
brush border membrane	4/37	0.0290354	0.55961	0	0	3.71359	13.1433	SLC22A12;SLC6A19;PLB1;SHANK2	Fast12	CC	e
junctional sarcoplasmic reticulum membrane	2/9	0.0312473	0.55961	0	0	8.73753	30.2827	RYR2;CASQ2	Fast12	CC	e
sarcoplasmic reticulum	4/45	0.0538522	0.876501	0	0	2.98775	8.72874	RYR2;MRLN;CCDC78;CASQ2	Fast12	CC	e
sarcoplasmic reticulum membrane	3/28	0.0579876	0.876501	0	0	3.67215	10.4565	RYR2;MRLN;CASQ2	Fast12	CC	e
integral component of synaptic vesicle membrane	2/13	0.0622894	0.876501	0	0	5.5591	15.4319	SYT4;ATP2B1	Fast12	CC	e
sarcolemma	4/52	0.0825847	0.999993	0	0	2.55111	6.36229	RYR2;CCDC78;SLC2A1;AQP4	Fast12	CC	e
desmosome	2/17	0.100019	0.999993	0	0	4.07583	9.38416	KAZN;DSG2	Fast12	CC	e
intrinsic component of synaptic vesicle membrane	2/17	0.100019	0.999993	0	0	4.07583	9.38416	SYT4;ATP2B1	Fast12	CC	e
cytoskeleton	25/600	0.102028	0.999993	0	0	1.33927	3.05691	RIPOR2;CCDC146;IQGAP2;BARX2;ABLIM1;CATIP;SCIN;CALD1;TEKT1;TEKT3;TEKT4;RGS22;MYOZ2;CDK5RAP2;CEP131;MTUS1;MYO7A;BAIAP2;TTLL3;CROCC;CFAP58;ODF3B;EPPK1;RELL1;SAXO2	Fast12	CC	e
filopodium	4/58	0.112063	0.999993	0	0	2.26695	4.96165	RIPOR2;SPEF1;IQGAP2;DNALI1	Fast12	CC	e
actin-based cell projection	5/83	0.123988	0.999993	0	0	1.96245	4.09676	RIPOR2;SPEF1;MYO7A;IQGAP2;DNALI1	Fast12	CC	e
chromaffin granule	1/5	0.148998	0.999993	0	0	7.63446	14.5347	CYB561	Fast12	CC	e
elastic fiber	1/5	0.148998	0.999993	0	0	7.63446	14.5347	FBLN1	Fast12	CC	e
intrinsic component of presynaptic membrane	1/5	0.148998	0.999993	0	0	7.63446	14.5347	ATP2B1	Fast12	CC	e
neuronal dense core vesicle	1/5	0.148998	0.999993	0	0	7.63446	14.5347	SYT4	Fast12	CC	e
cell projection membrane	5/92	0.168339	0.999993	0	0	1.75862	3.13346	SLC22A12;SLC6A19;SCNN1A;PLB1;SHANK2	Fast12	CC	e
calcium channel complex	3/45	0.171024	0.999993	0	0	2.18388	3.85663	RYR2;CASQ2;CACNA1S	Fast12	CC	e
alveolar lamellar body	1/6	0.176024	0.999993	0	0	6.10726	10.6091	CTSH	Fast12	CC	e
zymogen granule	1/6	0.176024	0.999993	0	0	6.10726	10.6091	CUZD1	Fast12	CC	e
zymogen granule membrane	1/6	0.176024	0.999993	0	0	6.10726	10.6091	CUZD1	Fast12	CC	e
cation channel complex	4/73	0.201712	0.999993	0	0	1.77276	2.83803	TRPC7;RYR2;SCNN1A;CASQ2	Fast12	CC	e
cis-Golgi network membrane	1/7	0.202193	0.999993	0	0	5.08912	8.13512	BOK	Fast12	CC	e
integral component of presynaptic membrane	1/7	0.202193	0.999993	0	0	5.08912	8.13512	ATP2B1	Fast12	CC	e
multivesicular body lumen	1/7	0.202193	0.999993	0	0	5.08912	8.13512	CTSH	Fast12	CC	e
protein kinase complex	1/7	0.202193	0.999993	0	0	5.08912	8.13512	NEK10	Fast12	CC	e
basolateral plasma membrane	7/151	0.204983	0.999993	0	0	1.48783	2.35795	SPEF1;FRMPD2;SLC4A10;SLC2A1;AQP4;ATP2B1;FOLR1	Fast12	CC	e
integral component of synaptic membrane	1/8	0.227532	0.999993	0	0	4.36187	6.4576	ATP2B1	Fast12	CC	e
serine C-palmitoyltransferase complex	1/8	0.227532	0.999993	0	0	4.36187	6.4576	SPTLC3	Fast12	CC	e
secretory vesicle	2/29	0.234581	0.999993	0	0	2.26295	3.28117	SYT4;SYT10	Fast12	CC	e
exocytic vesicle	2/30	0.246433	0.999993	0	0	2.18201	3.05627	SYT4;SYT10	Fast12	CC	e
late endosome lumen	1/9	0.252068	0.999993	0	0	3.81644	5.25928	CTSH	Fast12	CC	e
transferase complex, transferring phosphorus-containing groups	1/9	0.252068	0.999993	0	0	3.81644	5.25928	NEK10	Fast12	CC	e
microtubule cytoskeleton	13/331	0.255143	0.999993	0	0	1.25185	1.70994	DYNC2H1;SPEF1;CEP131;MTUS1;ANXA11;KIF6;TTLL3;KIF26B;TEKT1;TEKT3;TEKT4;RELL1;CDK5RAP2	Fast12	CC	e
catenin complex	2/31	0.258306	0.999993	0	0	2.10666	2.8516	CDHR3;CDH7	Fast12	CC	e
ciliary membrane	2/31	0.258306	0.999993	0	0	2.10666	2.8516	SCNN1A;SHANK2	Fast12	CC	e
non-motile cilium	2/32	0.270186	0.999993	0	0	2.03633	2.66484	IFT88;CFAP69	Fast12	CC	e
caveola	3/60	0.297135	0.999993	0	0	1.60793	1.95133	CAVIN2;MYOF;TGFBR2	Fast12	CC	e
transport vesicle membrane	3/60	0.297135	0.999993	0	0	1.60793	1.95133	RASSF9;SEC24D;FOLR1	Fast12	CC	e
primary lysosome	1/11	0.298829	0.999993	0	0	3.05284	3.68747	ANXA11	Fast12	CC	e
actin cytoskeleton	12/316	0.304252	0.999993	0	0	1.20772	1.43706	ABLIM1;CATIP;SCIN;CALD1;CROCC;SLC2A1;MYO7A;RGS22;IQGAP2;BAIAP2;MYOZ2;BARX2	Fast12	CC	e
Swr1 complex	1/12	0.321104	0.999993	0	0	2.77516	3.15256	RUVBL2	Fast12	CC	e
neuromuscular junction	2/38	0.340967	0.999993	0	0	1.69642	1.8253	UNC13C;ASCC1	Fast12	CC	e
acrosomal membrane	1/13	0.342672	0.999993	0	0	2.54377	2.72433	TEKT3	Fast12	CC	e
lamellar body	1/13	0.342672	0.999993	0	0	2.54377	2.72433	CTSH	Fast12	CC	e
spanning component of plasma membrane	1/13	0.342672	0.999993	0	0	2.54377	2.72433	SLC24A4	Fast12	CC	e
cell-cell junction	10/271	0.35936	0.999993	0	0	1.17113	1.19857	TIAM1;ARVCF;PTK7;CDHR3;KAZN;DSG2;STEAP1;BAIAP2;MAPK15;CDH7	Fast12	CC	e
glial cell projection	1/14	0.363555	0.999993	0	0	2.34797	2.37574	KCNJ10	Fast12	CC	e
Ino80 complex	1/14	0.363555	0.999993	0	0	2.34797	2.37574	RUVBL2	Fast12	CC	e
pericentric heterochromatin	1/14	0.363555	0.999993	0	0	2.34797	2.37574	LRWD1	Fast12	CC	e
exocytic vesicle membrane	2/41	0.375608	0.999993	0	0	1.56568	1.53313	SYNPR;UNC13C	Fast12	CC	e
synaptic vesicle membrane	2/41	0.375608	0.999993	0	0	1.56568	1.53313	SYNPR;UNC13C	Fast12	CC	e
COPII vesicle coat	1/15	0.383777	0.999993	0	0	2.18015	2.08792	SEC24D	Fast12	CC	e
keratin filament	1/15	0.383777	0.999993	0	0	2.18015	2.08792	EPPK1	Fast12	CC	e
trans-Golgi network transport vesicle	1/15	0.383777	0.999993	0	0	2.18015	2.08792	RASSF9	Fast12	CC	e
cornified envelope	2/43	0.398284	0.999993	0	0	1.48915	1.3709	KAZN;DSG2	Fast12	CC	e
dense core granule	1/16	0.403356	0.999993	0	0	2.0347	1.84738	SYT4	Fast12	CC	e
voltage-gated potassium channel complex	3/73	0.410149	0.999993	0	0	1.30843	1.16612	KCNMB1;KCNJ16;KCNN4	Fast12	CC	e
platelet alpha granule membrane	1/17	0.422315	0.999993	0	0	1.90743	1.64421	CD109	Fast12	CC	e
collagen-containing extracellular matrix	13/380	0.431611	0.999993	0	0	1.08192	0.90906	VIT;ITIH5;ANXA11;FBLN1;AEBP1;ADAMTS20;COL5A3;COL8A2;CTSH;TNR;ANXA8;COL6A5;ZP3	Fast12	CC	e
GABA-ergic synapse	1/18	0.440672	0.999993	0	0	1.79514	1.47103	ATP2B1	Fast12	CC	e
cell-cell contact zone	2/47	0.442423	0.999993	0	0	1.3565	1.10621	TIAM1;DSG2	Fast12	CC	e
lipid droplet	3/77	0.444002	0.999993	0	0	1.23745	1.00472	DGAT2;RDH10;PLIN5	Fast12	CC	e
cytoplasmic dynein complex	1/19	0.458447	0.999993	0	0	1.69532	1.3222	DYNC2H1	Fast12	CC	e
H4/H2A histone acetyltransferase complex	1/19	0.458447	0.999993	0	0	1.69532	1.3222	RUVBL2	Fast12	CC	e
smooth endoplasmic reticulum	1/19	0.458447	0.999993	0	0	1.69532	1.3222	RYR2	Fast12	CC	e
supramolecular fiber	1/19	0.458447	0.999993	0	0	1.69532	1.3222	FBLN1	Fast12	CC	e
COPII-coated ER to Golgi transport vesicle	3/79	0.460642	0.999993	0	0	1.20476	0.933849	PITPNM3;SEC24D;FOLR1	Fast12	CC	e
endoplasmic reticulum-Golgi intermediate compartment membrane	2/49	0.463813	0.999993	0	0	1.29865	0.997715	FOLR1;CD55	Fast12	CC	e
potassium channel complex	3/80	0.468882	0.999993	0	0	1.18905	0.900593	KCNMB1;KCNJ16;KCNN4	Fast12	CC	e
anchored component of external side of plasma membrane	1/20	0.475657	0.999993	0	0	1.60601	1.19336	FOLR1	Fast12	CC	e
NuA4 histone acetyltransferase complex	1/20	0.475657	0.999993	0	0	1.60601	1.19336	RUVBL2	Fast12	CC	e
spanning component of membrane	1/20	0.475657	0.999993	0	0	1.60601	1.19336	SLC24A4	Fast12	CC	e
plasma membrane raft	3/82	0.485188	0.999993	0	0	1.15883	0.838086	CAVIN2;MYOF;TGFBR2	Fast12	CC	e
endocytic vesicle lumen	1/21	0.492322	0.999993	0	0	1.52563	1.0811	HSPH1	Fast12	CC	e
ER to Golgi transport vesicle membrane	2/54	0.515092	0.999993	0	0	1.17347	0.778492	SEC24D;FOLR1	Fast12	CC	e
coated vesicle membrane	2/55	0.524952	0.999993	0	0	1.15127	0.741934	SEC24D;FOLR1	Fast12	CC	e
mitotic spindle	4/120	0.531714	0.999993	0	0	1.05192	0.664442	NIN;MAK;EFHC1;EML2	Fast12	CC	e
Golgi-associated vesicle membrane	1/24	0.539209	0.999993	0	0	1.32643	0.819272	RASSF9	Fast12	CC	e
INO80-type complex	1/24	0.539209	0.999993	0	0	1.32643	0.819272	RUVBL2	Fast12	CC	e
intrinsic component of external side of plasma membrane	1/24	0.539209	0.999993	0	0	1.32643	0.819272	FOLR1	Fast12	CC	e
microvillus	2/57	0.544263	0.999993	0	0	1.10929	0.674808	SPEF1;MYO7A	Fast12	CC	e
SCF ubiquitin ligase complex	2/58	0.553711	0.999993	0	0	1.08943	0.643975	FBXL13;SPSB4	Fast12	CC	e
sodium channel complex	1/25	0.553857	0.999993	0	0	1.2711	0.751027	SCNN1A	Fast12	CC	e
MLL1 complex	1/26	0.568039	0.999993	0	0	1.22019	0.690096	RUVBL2	Fast12	CC	e
MLL1/2 complex	1/26	0.568039	0.999993	0	0	1.22019	0.690096	RUVBL2	Fast12	CC	e
nuclear inner membrane	1/28	0.595068	0.999993	0	0	1.12969	0.586397	DPY19L2	Fast12	CC	e
adherens junction	4/132	0.607222	0.999993	0	0	0.952704	0.475267	ARVCF;CDHR3;BAIAP2;CDH7	Fast12	CC	e
Golgi lumen	3/100	0.619462	0.999993	0	0	0.942907	0.451563	LHB;HS3ST1;WNT4	Fast12	CC	e
cyclin-dependent protein kinase holoenzyme complex	1/30	0.620409	0.999993	0	0	1.05167	0.502042	CCNG1	Fast12	CC	e
Golgi stack	1/31	0.632479	0.999993	0	0	1.01656	0.465695	GCNT1	Fast12	CC	e
intercalated disc	1/31	0.632479	0.999993	0	0	1.01656	0.465695	DSG2	Fast12	CC	e
nucleoside monophosphate kinase activity	5/20	0.000331204	0.120227	0	0	10.2381	82.0356	MPP1;LRGUK;AK7;AK8;AK9	Fast12	MF	e
adenylate kinase activity	3/8	0.00158306	0.287325	0	0	18.3797	118.52	AK7;AK8;AK9	Fast12	MF	e
phosphotransferase activity, phosphate group as acceptor	4/24	0.00645006	0.695528	0	0	6.13154	30.9254	ITPKA;AK7;AK8;AK9	Fast12	MF	e
nucleoside diphosphate kinase activity	3/14	0.00892622	0.695528	0	0	8.35184	39.4104	AK7;AK8;AK9	Fast12	MF	e
tubulin binding	18/307	0.00958028	0.695528	0	0	1.92565	8.9505	MAP10;SPEF1;MTUS1;STMND1;DLEC1;CFAP157;KIF6;EML2;RP1;NME8;KIF26B;CCDC88C;EFHC1;CCDC170;SAXO2;TTLL9;CDK5RAP2;MDM1	Fast12	MF	e
nucleobase-containing compound kinase activity	3/17	0.0155396	0.766728	0	0	6.56114	27.323	AK7;AK8;AK9	Fast12	MF	e
microtubule binding	14/232	0.0165944	0.766728	0	0	1.98007	8.1157	MAP10;SPEF1;MTUS1;CFAP157;KIF6;EML2;RP1;NME8;KIF26B;CCDC88C;CCDC170;SAXO2;CDK5RAP2;MDM1	Fast12	MF	e
motor activity	6/66	0.0181673	0.766728	0	0	3.06916	12.3016	DYNC2H1;DNAH3;DNAH1;DNAH2;KIF26B;KIF6	Fast12	MF	e
[heparan sulfate]-glucosamine 3-sulfotransferase 1 activity	2/7	0.0190098	0.766728	0	0	12.2338	48.4802	HS3ST6;HS3ST1	Fast12	MF	e
sialyltransferase activity	3/21	0.0276812	0.847462	0	0	5.10206	18.3011	ST6GAL1;ST8SIA2;ST3GAL6	Fast12	MF	e
calcium ion binding	18/348	0.0298526	0.847462	0	0	1.68278	5.90904	RYR2;SYT4;CALR3;ANXA11;FBLN1;CALML4;CABCOCO1;CDH7;SNTN;SCIN;CALB1;PITPNM3;SYT10;CASQ2;CDHR3;ANXA8;DSG2;PVALB	Fast12	MF	e
guanylate kinase activity	2/9	0.0312473	0.847462	0	0	8.73753	30.2827	MPP1;LRGUK	Fast12	MF	e
microtubule motor activity	5/56	0.0321186	0.847462	0	0	3.0056	10.3342	DNAH3;DNAH1;DNAH2;KIF26B;KIF6	Fast12	MF	e
oxidized purine DNA binding	2/10	0.0382504	0.847462	0	0	7.64494	24.95	WRN;OGG1	Fast12	MF	e
transforming growth factor beta binding	3/24	0.0392903	0.847462	0	0	4.37251	14.1529	TGFBR3;CD109;TGFBR2	Fast12	MF	e
PDZ domain binding	5/63	0.049485	0.847462	0	0	2.6419	7.94178	SLC22A12;TGFBR3;PLEKHA2;CCDC88C;ATP2B1	Fast12	MF	e
transforming growth factor beta-activated receptor activity	2/12	0.0538112	0.847462	0	0	6.11532	17.8707	TGFBR3;TGFBR2	Fast12	MF	e
calcium-activated potassium channel activity	2/12	0.0538112	0.847462	0	0	6.11532	17.8707	KCNMB1;KCNN4	Fast12	MF	e
metallocarboxypeptidase activity	3/29	0.06321	0.847462	0	0	3.53073	9.74938	CPD;AEBP1;CPN1	Fast12	MF	e
1-phosphatidylinositol binding	2/15	0.080458	0.847462	0	0	4.70337	11.8526	SCIN;FRMPD2	Fast12	MF	e
heparan sulfate sulfotransferase activity	2/15	0.080458	0.847462	0	0	4.70337	11.8526	HS3ST6;HS3ST1	Fast12	MF	e
CoA hydrolase activity	2/16	0.0900804	0.847462	0	0	4.36719	10.512	ACOT1;ACOT6	Fast12	MF	e
acyl-CoA hydrolase activity	2/18	0.110245	0.847462	0	0	3.82089	8.42527	ACOT1;ACOT6	Fast12	MF	e
transforming growth factor beta receptor binding	2/18	0.110245	0.847462	0	0	3.82089	8.42527	TGFBR3;TGFBR2	Fast12	MF	e
transmembrane receptor protein serine/threonine kinase activity	2/18	0.110245	0.847462	0	0	3.82089	8.42527	TGFBR3;TGFBR2	Fast12	MF	e
actin binding	9/177	0.111679	0.847462	0	0	1.64283	3.60129	EPS8;MYL4;ABLIM1;SCIN;SPEF1;CALD1;IQGAP2;MYOZ2;SYNE1	Fast12	MF	e
carboxypeptidase activity	3/38	0.118919	0.847462	0	0	2.62161	5.58222	CPD;AEBP1;CPN1	Fast12	MF	e
calcium activated cation channel activity	2/19	0.120729	0.847462	0	0	3.59595	7.60259	KCNMB1;KCNN4	Fast12	MF	e
nuclease activity	4/60	0.122798	0.847462	0	0	2.18576	4.58401	WRN;ENDOG;OGG1;RNASE1	Fast12	MF	e
inorganic phosphate transmembrane transporter activity	1/5	0.148998	0.847462	0	0	7.63446	14.5347	SLC20A1	Fast12	MF	e
serine C-palmitoyltransferase activity	1/5	0.148998	0.847462	0	0	7.63446	14.5347	SPTLC3	Fast12	MF	e
acrosin binding	1/5	0.148998	0.847462	0	0	7.63446	14.5347	ZP3	Fast12	MF	e
L-histidine transmembrane transporter activity	1/5	0.148998	0.847462	0	0	7.63446	14.5347	SLC38A3	Fast12	MF	e
anion:sodium symporter activity	1/5	0.148998	0.847462	0	0	7.63446	14.5347	SLC13A4	Fast12	MF	e
mannokinase activity	1/5	0.148998	0.847462	0	0	7.63446	14.5347	HKDC1	Fast12	MF	e
C-palmitoyltransferase activity	1/5	0.148998	0.847462	0	0	7.63446	14.5347	SPTLC3	Fast12	MF	e
type 2 fibroblast growth factor receptor binding	1/5	0.148998	0.847462	0	0	7.63446	14.5347	FGF7	Fast12	MF	e
calcium, potassium:sodium antiporter activity	1/5	0.148998	0.847462	0	0	7.63446	14.5347	SLC24A4	Fast12	MF	e
urate transmembrane transporter activity	1/5	0.148998	0.847462	0	0	7.63446	14.5347	SLC22A12	Fast12	MF	e
neuregulin binding	1/5	0.148998	0.847462	0	0	7.63446	14.5347	ITGB4	Fast12	MF	e
neuropeptide Y receptor activity	1/5	0.148998	0.847462	0	0	7.63446	14.5347	NPY2R	Fast12	MF	e
cell adhesive protein binding involved in bundle of His cell-Purkinje myocyte communication	1/5	0.148998	0.847462	0	0	7.63446	14.5347	DSG2	Fast12	MF	e
Y-form DNA binding	1/5	0.148998	0.847462	0	0	7.63446	14.5347	WRN	Fast12	MF	e
oxo-acid-lyase activity	1/5	0.148998	0.847462	0	0	7.63446	14.5347	NPL	Fast12	MF	e
cytoskeleton-nuclear membrane anchor activity	1/5	0.148998	0.847462	0	0	7.63446	14.5347	SYNE1	Fast12	MF	e
D-loop DNA binding	1/5	0.148998	0.847462	0	0	7.63446	14.5347	WRN	Fast12	MF	e
FATZ binding	1/5	0.148998	0.847462	0	0	7.63446	14.5347	MYOZ2	Fast12	MF	e
fructokinase activity	1/5	0.148998	0.847462	0	0	7.63446	14.5347	HKDC1	Fast12	MF	e
glucokinase activity	1/5	0.148998	0.847462	0	0	7.63446	14.5347	HKDC1	Fast12	MF	e
hexokinase activity	1/5	0.148998	0.847462	0	0	7.63446	14.5347	HKDC1	Fast12	MF	e
syntaxin-1 binding	2/22	0.153472	0.847462	0	0	3.05608	5.72782	UNC13C;SYNPR	Fast12	MF	e
protein kinase A regulatory subunit binding	2/22	0.153472	0.847462	0	0	3.05608	5.72782	RYR2;AKAP14	Fast12	MF	e
ATP hydrolysis activity	3/45	0.171024	0.847462	0	0	2.18388	3.85663	RUVBL2;ATP2B1;HSPA1B	Fast12	MF	e
sodium:bicarbonate symporter activity	1/6	0.176024	0.847462	0	0	6.10726	10.6091	SLC4A10	Fast12	MF	e
keratin filament binding	1/6	0.176024	0.847462	0	0	6.10726	10.6091	EPPK1	Fast12	MF	e
solute:bicarbonate symporter activity	1/6	0.176024	0.847462	0	0	6.10726	10.6091	SLC4A10	Fast12	MF	e
alpha-N-acetylneuraminate alpha-2,8-sialyltransferase activity	1/6	0.176024	0.847462	0	0	6.10726	10.6091	ST8SIA2	Fast12	MF	e
malate dehydrogenase activity	1/6	0.176024	0.847462	0	0	6.10726	10.6091	MDH1B	Fast12	MF	e
ATP-activated inward rectifier potassium channel activity	1/6	0.176024	0.847462	0	0	6.10726	10.6091	KCNJ10	Fast12	MF	e
C3HC4-type RING finger domain binding	1/6	0.176024	0.847462	0	0	6.10726	10.6091	HSPA1B	Fast12	MF	e
chromo shadow domain binding	1/6	0.176024	0.847462	0	0	6.10726	10.6091	CHAF1A	Fast12	MF	e
collagen receptor activity	1/6	0.176024	0.847462	0	0	6.10726	10.6091	DDR1	Fast12	MF	e
coreceptor activity involved in Wnt signaling pathway, planar cell polarity pathway	1/6	0.176024	0.847462	0	0	6.10726	10.6091	PTK7	Fast12	MF	e
dopamine receptor binding	1/6	0.176024	0.847462	0	0	6.10726	10.6091	CLIC6	Fast12	MF	e
epinephrine binding	1/6	0.176024	0.847462	0	0	6.10726	10.6091	ADRB3	Fast12	MF	e
four-way junction helicase activity	1/6	0.176024	0.847462	0	0	6.10726	10.6091	WRN	Fast12	MF	e
protein phosphatase 2B binding	1/6	0.176024	0.847462	0	0	6.10726	10.6091	MYOZ2	Fast12	MF	e
calmodulin-dependent protein kinase activity	2/24	0.176142	0.847462	0	0	2.77797	4.82385	CAMK1D;EEF2K	Fast12	MF	e
inward rectifier potassium channel activity	2/25	0.187665	0.847462	0	0	2.65705	4.44551	KCNJ10;KCNJ16	Fast12	MF	e
phosphatidylinositol-3,4-bisphosphate binding	2/26	0.199288	0.847462	0	0	2.54621	4.10705	PLEKHA2;ANXA8	Fast12	MF	e
ribosomal protein S6 kinase activity	1/7	0.202193	0.847462	0	0	5.08912	8.13512	RPS6KA1	Fast12	MF	e
1-phosphatidylinositol-4-phosphate 3-kinase activity	1/7	0.202193	0.847462	0	0	5.08912	8.13512	PIK3C2G	Fast12	MF	e
serine-type exopeptidase activity	1/7	0.202193	0.847462	0	0	5.08912	8.13512	CPD	Fast12	MF	e
telethonin binding	1/7	0.202193	0.847462	0	0	5.08912	8.13512	MYOZ2	Fast12	MF	e
MutLalpha complex binding	1/7	0.202193	0.847462	0	0	5.08912	8.13512	WRN	Fast12	MF	e
myosin heavy chain binding	1/7	0.202193	0.847462	0	0	5.08912	8.13512	MYL4	Fast12	MF	e
CDP-alcohol phosphatidyltransferase activity	1/7	0.202193	0.847462	0	0	5.08912	8.13512	CDS1	Fast12	MF	e
fatty acid elongase activity	1/7	0.202193	0.847462	0	0	5.08912	8.13512	ELOVL7	Fast12	MF	e
lipase activity	3/49	0.203247	0.847462	0	0	1.99357	3.17641	FAAH;PITPNM3;PLB1	Fast12	MF	e
acetylgalactosaminyltransferase activity	2/27	0.210992	0.847462	0	0	2.44423	3.80307	B3GNT4;B4GALNT1	Fast12	MF	e
calcium-dependent phospholipid binding	3/50	0.211515	0.847462	0	0	1.95105	3.03088	SYT4;SYT10;ANXA8	Fast12	MF	e
metal ion binding	20/517	0.212073	0.847462	0	0	1.23459	1.91464	CALR3;RYR2;SYT4;ANXA11;FBLN1;CALML4;CABCOCO1;CDH7;STK3;WRN;SNTN;SCIN;CALB1;SYT10;PITPNM3;CASQ2;CDHR3;ANXA8;DSG2;PVALB	Fast12	MF	e
inositol hexakisphosphate kinase activity	1/8	0.227532	0.847462	0	0	4.36187	6.4576	ITPKA	Fast12	MF	e
L-glutamine transmembrane transporter activity	1/8	0.227532	0.847462	0	0	4.36187	6.4576	SLC38A3	Fast12	MF	e
bubble DNA binding	1/8	0.227532	0.847462	0	0	4.36187	6.4576	WRN	Fast12	MF	e
tubulin-glutamic acid ligase activity	1/8	0.227532	0.847462	0	0	4.36187	6.4576	TTLL9	Fast12	MF	e
type II transforming growth factor beta receptor binding	1/8	0.227532	0.847462	0	0	4.36187	6.4576	TGFBR3	Fast12	MF	e
coreceptor activity involved in Wnt signaling pathway	1/8	0.227532	0.847462	0	0	4.36187	6.4576	PTK7	Fast12	MF	e
oxidized DNA binding	1/8	0.227532	0.847462	0	0	4.36187	6.4576	OGG1	Fast12	MF	e
cuprous ion binding	1/8	0.227532	0.847462	0	0	4.36187	6.4576	SNCG	Fast12	MF	e
kinesin binding	2/29	0.234581	0.847462	0	0	2.26295	3.28117	IFT88;CROCC	Fast12	MF	e
solute:sodium symporter activity	2/30	0.246433	0.847462	0	0	2.18201	3.05627	SLC20A1;SLC4A10	Fast12	MF	e
WW domain binding	2/30	0.246433	0.847462	0	0	2.18201	3.05627	PRRG4;SCNN1A	Fast12	MF	e
O-acyltransferase activity	2/30	0.246433	0.847462	0	0	2.18201	3.05627	DGAT2;MBOAT1	Fast12	MF	e
activin-activated receptor activity	1/9	0.252068	0.847462	0	0	3.81644	5.25928	TGFBR2	Fast12	MF	e
single-stranded DNA endodeoxyribonuclease activity	1/9	0.252068	0.847462	0	0	3.81644	5.25928	ENDOG	Fast12	MF	e
L-alanine transmembrane transporter activity	1/9	0.252068	0.847462	0	0	3.81644	5.25928	SLC38A3	Fast12	MF	e
aromatic amino acid transmembrane transporter activity	1/9	0.252068	0.847462	0	0	3.81644	5.25928	SLC38A3	Fast12	MF	e
type I transforming growth factor beta receptor binding	1/9	0.252068	0.847462	0	0	3.81644	5.25928	TGFBR2	Fast12	MF	e
oxalate transmembrane transporter activity	1/9	0.252068	0.847462	0	0	3.81644	5.25928	SLC26A3	Fast12	MF	e
Calcium signaling pathway	14/240	0.0215481	0.999924	0	0	1.90918	7.32642	RYR2;CAMK1D;CALML4;ATP2B1;PLCB3;FGF7;GNAL;ADRB3;CCKBR;ADORA2B;ITPKA;CASQ2;BDKRB1;CACNA1S	Fast12	KEGG	e
Insulin secretion	6/86	0.0558008	0.999924	0	0	2.29948	6.63623	RYR2;PLCB3;KCNMB1;SLC2A1;CACNA1S;KCNN4	Fast12	KEGG	e
Thiamine metabolism	2/15	0.080458	0.999924	0	0	4.70337	11.8526	AK7;AK8	Fast12	KEGG	e
Gastric acid secretion	5/76	0.0938591	0.999924	0	0	2.15672	5.10271	PLCB3;KCNJ10;CCKBR;KCNJ16;CALML4	Fast12	KEGG	e
Mineral absorption	4/60	0.122798	0.999924	0	0	2.18576	4.58401	SLC6A19;ATP2B1;STEAP1;SLC26A3	Fast12	KEGG	e
GnRH secretion	4/64	0.1455	0.999924	0	0	2.03962	3.93153	PLCB3;LHB;CACNA1S;KCNN4	Fast12	KEGG	e
Neomycin, kanamycin and gentamicin biosynthesis	1/5	0.148998	0.999924	0	0	7.63446	14.5347	HKDC1	Fast12	KEGG	e
Vasopressin-regulated water reabsorption	3/44	0.163213	0.999924	0	0	2.23726	4.05549	DYNC2H1;ARHGDIG;AQP4	Fast12	KEGG	e
Glycosphingolipid biosynthesis	3/45	0.171024	0.999924	0	0	2.18388	3.85663	B3GNT4;B4GALNT1;ST3GAL6	Fast12	KEGG	e
Salivary secretion	5/93	0.173613	0.999924	0	0	1.73855	3.04407	PLCB3;ADRB3;CALML4;ATP2B1;KCNN4	Fast12	KEGG	e
Renin secretion	4/69	0.175946	0.999924	0	0	1.88224	3.27054	PLCB3;ADRB3;CALML4;CACNA1S	Fast12	KEGG	e
Phenylalanine, tyrosine and tryptophan biosynthesis	1/6	0.176024	0.999924	0	0	6.10726	10.6091	GOT1L1	Fast12	KEGG	e
Vitamin digestion and absorption	2/24	0.176142	0.999924	0	0	2.77797	4.82385	RBP2;PLB1	Fast12	KEGG	e
Huntington disease	13/306	0.177364	0.999924	0	0	1.36045	2.35296	DNAH3;DNAH12;DNAH11;DNAH1;DNAH10;DNAH2;KCNJ10;DNAH5;DNAH14;DNAH6;DNAH9;DNALI1;PLCB3	Fast12	KEGG	e
Phosphatidylinositol signaling system	5/97	0.195313	0.999924	0	0	1.66261	2.7153	CDS1;PLCB3;ITPKA;PIK3C2G;CALML4	Fast12	KEGG	e
Aldosterone synthesis and secretion	5/98	0.20088	0.999924	0	0	1.64465	2.63974	PLCB3;CAMK1D;CALML4;CACNA1S;ATP2B1	Fast12	KEGG	e
Biosynthesis of unsaturated fatty acids	2/27	0.210992	0.999924	0	0	2.44423	3.80307	ACOT1;ELOVL7	Fast12	KEGG	e
Fatty acid elongation	2/27	0.210992	0.999924	0	0	2.44423	3.80307	ACOT1;ELOVL7	Fast12	KEGG	e
Ovarian steroidogenesis	3/51	0.219853	0.999924	0	0	1.9103	2.89372	LHB;ACOT1;BMP6	Fast12	KEGG	e
Arrhythmogenic right ventricular cardiomyopathy	4/77	0.228509	0.999924	0	0	1.67527	2.473	RYR2;ITGB4;DSG2;CACNA1S	Fast12	KEGG	e
Protein digestion and absorption	5/103	0.229477	0.999924	0	0	1.56033	2.29674	SLC6A19;COL5A3;COL8A2;COL6A5;KCNN4	Fast12	KEGG	e
Endocrine and other factor-regulated calcium reabsorption	3/53	0.236721	0.999924	0	0	1.8337	2.64213	PLCB3;CALB1;ATP2B1	Fast12	KEGG	e
Vascular smooth muscle contraction	6/133	0.248042	0.999924	0	0	1.44496	2.01451	PLCB3;CALD1;ADORA2B;KCNMB1;CALML4;CACNA1S	Fast12	KEGG	e
Synthesis and degradation of ketone bodies	1/10	0.275825	0.999924	0	0	3.39222	4.36913	BDH1	Fast12	KEGG	e
Cardiac muscle contraction	4/87	0.298664	0.999924	0	0	1.47267	1.77963	MYL4;RYR2;CASQ2;CACNA1S	Fast12	KEGG	e
ECM-receptor interaction	4/88	0.305842	0.999924	0	0	1.45506	1.72379	RELN;ITGB4;TNR;COL6A5	Fast12	KEGG	e
Adrenergic signaling in cardiomyocytes	6/150	0.341574	0.999924	0	0	1.27325	1.36771	MYL4;RYR2;PLCB3;CALML4;CACNA1S;ATP2B1	Fast12	KEGG	e
GnRH signaling pathway	4/93	0.341948	0.999924	0	0	1.37296	1.47332	PLCB3;LHB;CALML4;CACNA1S	Fast12	KEGG	e
Long-term potentiation	3/67	0.3583	0.999924	0	0	1.43154	1.46931	PLCB3;RPS6KA1;CALML4	Fast12	KEGG	e
Oxytocin signaling pathway	6/154	0.364228	0.999924	0	0	1.23858	1.25094	RYR2;PLCB3;EEF2K;CAMK1D;CALML4;CACNA1S	Fast12	KEGG	e
Purine metabolism	5/129	0.390189	0.999924	0	0	1.2315	1.159	GDA;AK7;FHIT;AK8;AK9	Fast12	KEGG	e
Pancreatic secretion	4/102	0.407001	0.999924	0	0	1.24629	1.12034	RYR2;PLCB3;ATP2B1;SLC26A3	Fast12	KEGG	e
Inositol phosphate metabolism	3/73	0.410149	0.999924	0	0	1.30843	1.16612	PLCB3;ITPKA;PIK3C2G	Fast12	KEGG	e
Hippo signaling pathway	6/163	0.415345	0.999924	0	0	1.16703	1.02541	RASSF4;WWC1;BMP6;STK3;WNT4;TGFBR2	Fast12	KEGG	e
Phenylalanine metabolism	1/17	0.422315	0.999924	0	0	1.90743	1.64421	GOT1L1	Fast12	KEGG	e
cGMP-PKG signaling pathway	6/167	0.437957	0.999924	0	0	1.1378	0.939407	PLCB3;ADRB3;KCNMB1;CALML4;CACNA1S;ATP2B1	Fast12	KEGG	e
Pathways of neurodegeneration	16/475	0.440415	0.999924	0	0	1.06467	0.873072	DNAH3;DNAH12;RYR2;DNAH11;DNAH1;DNAH10;DNAH2;DNAH5;DNAH14;DNAH6;DNAH9;CALML4;DNALI1;PLCB3;CACNA1S;WNT4	Fast12	KEGG	e
Other glycan degradation	1/18	0.440672	0.999924	0	0	1.79514	1.47103	NEU2	Fast12	KEGG	e
Carbohydrate digestion and absorption	2/47	0.442423	0.999924	0	0	1.3565	1.10621	PLCB3;HKDC1	Fast12	KEGG	e
Amino sugar and nucleotide sugar metabolism	2/48	0.453178	0.999924	0	0	1.32695	1.05024	HKDC1;NPL	Fast12	KEGG	e
Sphingolipid metabolism	2/49	0.463813	0.999924	0	0	1.29865	0.997715	NEU2;SPTLC3	Fast12	KEGG	e
Amyotrophic lateral sclerosis	12/364	0.488555	0.999924	0	0	1.0404	0.745243	DNAH3;DNAH12;DNAH11;DNAH1;DNAH10;DNAH2;DNAH5;DNAH14;DNAH6;ANXA11;DNAH9;DNALI1	Fast12	KEGG	e
Arginine biosynthesis	1/22	0.508457	0.999924	0	0	1.45291	0.982708	GOT1L1	Fast12	KEGG	e
Histidine metabolism	1/22	0.508457	0.999924	0	0	1.45291	0.982708	HDC	Fast12	KEGG	e
Complement and coagulation cascades	3/85	0.509185	0.999924	0	0	1.11626	0.753412	BDKRB1;KLKB1;CD55	Fast12	KEGG	e
Proximal tubule bicarbonate reclamation	1/23	0.524081	0.999924	0	0	1.38679	0.89602	SLC38A3	Fast12	KEGG	e
Regulation of actin cytoskeleton	7/218	0.541516	0.999924	0	0	1.01185	0.62065	TIAM1;FGF7;SCIN;ITGB4;BDKRB1;IQGAP2;BAIAP2	Fast12	KEGG	e
Hypertrophic cardiomyopathy	3/90	0.547827	0.999924	0	0	1.05183	0.632989	RYR2;ITGB4;CACNA1S	Fast12	KEGG	e
alpha-Linolenic acid metabolism	1/25	0.553857	0.999924	0	0	1.2711	0.751027	PLB1	Fast12	KEGG	e
Cellular senescence	5/156	0.554596	0.999924	0	0	1.00988	0.59534	TRAF3IP2;CHEK2;CALML4;HIPK1;TGFBR2	Fast12	KEGG	e
Maturity onset diabetes of the young	1/26	0.568039	0.999924	0	0	1.22019	0.690096	PAX6	Fast12	KEGG	e
Glycerolipid metabolism	2/61	0.581215	0.999924	0	0	1.03387	0.561014	DGAT2;MBOAT1	Fast12	KEGG	e
Dilated cardiomyopathy	3/96	0.591754	0.999924	0	0	0.983667	0.516095	RYR2;ITGB4;CACNA1S	Fast12	KEGG	e
Butanoate metabolism	1/28	0.595068	0.999924	0	0	1.12969	0.586397	BDH1	Fast12	KEGG	e
Phototransduction	1/28	0.595068	0.999924	0	0	1.12969	0.586397	CALML4	Fast12	KEGG	e
Circadian entrainment	3/97	0.598802	0.999924	0	0	0.973152	0.499057	RYR2;PLCB3;CALML4	Fast12	KEGG	e
Glycerophospholipid metabolism	3/98	0.605769	0.999924	0	0	0.962858	0.482639	CDS1;MBOAT1;PLB1	Fast12	KEGG	e
Inflammatory mediator regulation of TRP channels	3/98	0.605769	0.999924	0	0	0.962858	0.482639	PLCB3;BDKRB1;CALML4	Fast12	KEGG	e
Linoleic acid metabolism	1/29	0.607943	0.999924	0	0	1.08929	0.542109	PLB1	Fast12	KEGG	e
Cortisol synthesis and secretion	2/65	0.615917	0.999924	0	0	0.968028	0.469149	PLCB3;CACNA1S	Fast12	KEGG	e
Melanogenesis	3/101	0.626186	0.999924	0	0	0.933238	0.436856	PLCB3;CALML4;WNT4	Fast12	KEGG	e
Glycolysis / Gluconeogenesis	2/67	0.632422	0.999924	0	0	0.938146	0.429856	HKDC1;ENO4	Fast12	KEGG	e
Galactose metabolism	1/31	0.632479	0.999924	0	0	1.01656	0.465695	HKDC1	Fast12	KEGG	e
Chagas disease	3/102	0.632828	0.999924	0	0	0.923763	0.422675	PLCB3;GNAL;TGFBR2	Fast12	KEGG	e
Apelin signaling pathway	4/137	0.636396	0.999924	0	0	0.91665	0.414265	MYL4;RYR2;PLCB3;CALML4	Fast12	KEGG	e
Estrogen signaling pathway	4/137	0.636396	0.999924	0	0	0.91665	0.414265	PLCB3;KRT15;CALML4;HSPA1B	Fast12	KEGG	e
Base excision repair	1/33	0.655482	0.999924	0	0	0.952928	0.402502	OGG1	Fast12	KEGG	e
Fructose and mannose metabolism	1/33	0.655482	0.999924	0	0	0.952928	0.402502	HKDC1	Fast12	KEGG	e
Central carbon metabolism in cancer	2/70	0.656134	0.999924	0	0	0.896617	0.377825	HKDC1;SLC2A1	Fast12	KEGG	e
Rap1 signaling pathway	6/210	0.659814	0.999924	0	0	0.89596	0.372538	TIAM1;PLCB3;FGF7;ADORA2B;LPAR3;CALML4	Fast12	KEGG	e
Adherens junction	2/71	0.663762	0.999924	0	0	0.883577	0.362118	BAIAP2;TGFBR2	Fast12	KEGG	e
Apoptosis	4/142	0.664129	0.999924	0	0	0.883208	0.361479	HRK;ENDOG;CTSH;BOK	Fast12	KEGG	e
Glucagon signaling pathway	3/107	0.664798	0.999924	0	0	0.879123	0.358921	PLCB3;SLC2A1;CALML4	Fast12	KEGG	e
Pentose and glucuronate interconversions	1/34	0.666438	0.999924	0	0	0.924003	0.374968	XYLB	Fast12	KEGG	e
HIF-1 signaling pathway	3/109	0.677006	0.999924	0	0	0.862446	0.336419	HKDC1;SLC2A1;ENO4	Fast12	KEGG	e
Nicotinate and nicotinamide metabolism	1/35	0.677047	0.999924	0	0	0.89678	0.349758	NMNAT2	Fast12	KEGG	e
p53 signaling pathway	2/73	0.678608	0.999924	0	0	0.858599	0.332889	CHEK2;CCNG1	Fast12	KEGG	e
cAMP signaling pathway	6/216	0.686109	0.999924	0	0	0.870089	0.327779	TIAM1;RYR2;LHB;CALML4;CACNA1S;ATP2B1	Fast12	KEGG	e
Mucin type O-glycan biosynthesis	1/36	0.687318	0.999924	0	0	0.871113	0.326631	GCNT1	Fast12	KEGG	e
Starch and sucrose metabolism	1/36	0.687318	0.999924	0	0	0.871113	0.326631	HKDC1	Fast12	KEGG	e
Tyrosine metabolism	1/36	0.687318	0.999924	0	0	0.871113	0.326631	GOT1L1	Fast12	KEGG	e
Glioma	2/75	0.692915	0.999924	0	0	0.834989	0.306314	CAMK1D;CALML4	Fast12	KEGG	e
African trypanosomiasis	1/37	0.697264	0.999924	0	0	0.846872	0.305375	PLCB3	Fast12	KEGG	e
Alanine, aspartate and glutamate metabolism	1/37	0.697264	0.999924	0	0	0.846872	0.305375	GOT1L1	Fast12	KEGG	e
Aldosterone-regulated sodium reabsorption	1/37	0.697264	0.999924	0	0	0.846872	0.305375	SCNN1A	Fast12	KEGG	e
Glutamatergic synapse	3/114	0.706077	0.999924	0	0	0.823384	0.286563	PLCB3;SLC38A3;SHANK2	Fast12	KEGG	e
Growth hormone synthesis, secretion and action	3/119	0.733103	0.999924	0	0	0.787688	0.244552	PLCB3;GHRH;CACNA1S	Fast12	KEGG	e
Neurotrophin signaling pathway	3/119	0.733103	0.999924	0	0	0.787688	0.244552	RPS6KA1;ARHGDIG;CALML4	Fast12	KEGG	e
Ferroptosis	1/41	0.733986	0.999924	0	0	0.762027	0.235669	CP	Fast12	KEGG	e
Thyroid hormone signaling pathway	3/121	0.743352	0.999924	0	0	0.774257	0.229634	PLCB3;SLC2A1;WNT4	Fast12	KEGG	e
Fat digestion and absorption	1/43	0.750644	0.999924	0	0	0.725665	0.208138	DGAT2	Fast12	KEGG	e
Porphyrin and chlorophyll metabolism	1/43	0.750644	0.999924	0	0	0.725665	0.208138	CP	Fast12	KEGG	e
Taste transduction	2/86	0.762427	0.999924	0	0	0.725231	0.196718	PLCB3;SCNN1A	Fast12	KEGG	e
Type II diabetes mellitus	1/46	0.773698	0.999924	0	0	0.677182	0.173747	HKDC1	Fast12	KEGG	e
GABAergic synapse	2/89	0.778855	0.999924	0	0	0.700114	0.17498	CACNA1S;SLC38A3	Fast12	KEGG	e
Other types of O-glycan biosynthesis	1/47	0.780899	0.999924	0	0	0.662426	0.163824	ST6GAL1	Fast12	KEGG	e
Bile secretion	2/90	0.784105	0.999924	0	0	0.692123	0.168333	SLC2A1;AQP4	Fast12	KEGG	e
Dopaminergic synapse	3/132	0.794201	0.999924	0	0	0.70783	0.163097	PLCB3;GNAL;CALML4	Fast12	KEGG	e
Ether lipid metabolism	1/49	0.794623	0.999924	0	0	0.634759	0.145923	PLB1	Fast12	KEGG	e
Arginine and proline metabolism	1/50	0.80116	0.999924	0	0	0.621773	0.137844	GOT1L1	Fast12	KEGG	e
Multiple Myeloma And Monoclonal Gammopathy	3/6	0.000593001	0.717577	0	0	30.6361	227.636	DNAH11;LRRC34;ULK4	Fast12	GWAS	e
QT Interval	3/8	0.00158306	0.717577	0	0	18.3797	118.52	CAMK1D;GNAL;CFAP161	Fast12	GWAS	e
Tonometry	3/10	0.00323475	0.717577	0	0	13.127	75.2678	TNR;TGFBR2;SYNE1	Fast12	GWAS	e
Alzheimer's Disease	12/156	0.00419041	0.717577	0	0	2.57103	14.0763	SYNPR;UNC5CL;SLC24A4;FANCD2OS;RELN;POLN;BANK1;CTSH;PIK3C2G;FAM47E;FBXL13;MYO16	Fast12	GWAS	e
Insomnia In Migraine With Aura	3/12	0.00565589	0.717577	0	0	10.2089	52.8314	HKDC1;KIF26B;FAM107B	Fast12	GWAS	e
Stromal-cell-derived Factor 1 Alpha Levels	3/13	0.00718091	0.717577	0	0	9.1875	45.3525	TTC12;SPINT2;TGFBR2	Fast12	GWAS	e
Hippocampal Volume	5/40	0.0083421	0.717577	0	0	4.38322	20.98	RYR2;DNAH11;MAST4;SPEF1;XYLB	Fast12	GWAS	e
Blood Pressure	6/56	0.00845298	0.717577	0	0	3.6849	17.5889	BANK1;ULK4;ATP2B1;FHIT;CABCOCO1;MYO16	Fast12	GWAS	e
IDP T1 FAST ROIs V Cerebellum VIIIa	2/5	0.00944293	0.717577	0	0	20.3918	95.0765	RELN;BANK1	Fast12	GWAS	e
Left Ventricular Obstructive Tract Defect	2/5	0.00944293	0.717577	0	0	20.3918	95.0765	AFAP1L2;CFAP43	Fast12	GWAS	e
Heat Shock Protein Beta-1 Levels	2/5	0.00944293	0.717577	0	0	20.3918	95.0765	ZP3;STYXL1	Fast12	GWAS	e
Cortical Surface Area	8/95	0.0106889	0.717577	0	0	2.82726	12.8316	FANK1;ITIH5;TANGO6;MEGF6;DNAH11;NHSL1;SLC4A10;ENO4	Fast12	GWAS	e
Esophageal Cancer	2/6	0.0138679	0.717577	0	0	15.293	65.4264	ST6GAL1;CHEK2	Fast12	GWAS	e
Glycemic Traits	2/6	0.0138679	0.717577	0	0	15.293	65.4264	BACE2;HKDC1	Fast12	GWAS	e
Medium Chain Acylcarnitines Levels	2/6	0.0138679	0.717577	0	0	15.293	65.4264	AFAP1L2;MYO16	Fast12	GWAS	e
Diastolic Blood Pressure X Alcohol Consumption Interaction	5/47	0.0162365	0.717577	0	0	3.65136	15.0454	LRRC10B;ULK4;NEK10;ATP2B1;CABCOCO1	Fast12	GWAS	e
Obesity-related Traits	25/498	0.016802	0.717577	0	0	1.63692	6.68887	SPAG16;RYR2;DEUP1;SRL;AK8;ABLIM1;CCDC33;RHPN2;CAMK1D;MBOAT1;EBF1;LAYN;NMNAT2;KIF6;MAPK15;MYO16;KBTBD11;UBXN11;CDHR3;TACC2;FSIP1;KLKB1;PVALB;SHANK2;CFAP77	Fast12	GWAS	e
Vascular Endothelial Growth Factor Levels	4/32	0.0178865	0.717577	0	0	4.37786	17.6152	DNAH2;PTK7;TMEM108;VLDLR	Fast12	GWAS	e
Gestational Age At Birth	2/7	0.0190098	0.717577	0	0	12.2338	48.4802	TGFBR3;WNT4	Fast12	GWAS	e
Number Of Pregnancies	2/7	0.0190098	0.717577	0	0	12.2338	48.4802	SLC4A10;SYNE1	Fast12	GWAS	e
Adverse Response To Lamotrigine And Phenytoin	2/7	0.0190098	0.717577	0	0	12.2338	48.4802	FHIT;ADAMTS20	Fast12	GWAS	e
IgG Galactosylation Phenotypes	2/7	0.0190098	0.717577	0	0	12.2338	48.4802	ST6GAL1;CEP131	Fast12	GWAS	e
Medication Use	2/7	0.0190098	0.717577	0	0	12.2338	48.4802	ARVCF;ATP2B1	Fast12	GWAS	e
Visceral Adipose Tissue Volumes To Gluteofemoral Adipose Tissue Volumes Ratio	3/19	0.021131	0.717577	0	0	5.74041	22.1408	PLCB3;DNAH10;COBLL1	Fast12	GWAS	e
Diastolic Blood Pressure X Alcohol Consumption	3/19	0.021131	0.717577	0	0	5.74041	22.1408	ULK4;ATP2B1;CABCOCO1	Fast12	GWAS	e
Chronic Obstructive Pulmonary Disease-Related Biomarkers	3/19	0.021131	0.717577	0	0	5.74041	22.1408	HYDIN;ANXA11;KAZN	Fast12	GWAS	e
Type Ii Diabetes	3/19	0.021131	0.717577	0	0	5.74041	22.1408	CFAP61;STRBP;COBLL1	Fast12	GWAS	e
Scarlet Fever	4/35	0.024182	0.717577	0	0	3.95358	14.7158	GDA;SCNN1A;DEUP1;PLB1	Fast12	GWAS	e
Bacterial Meningitis	3/20	0.0242862	0.717577	0	0	5.40246	20.0855	DNAH5;PLPPR4;CCDC33	Fast12	GWAS	e
Urate Levels In Obese Individuals	3/20	0.0242862	0.717577	0	0	5.40246	20.0855	SLC22A12;CCDC81;SHANK2	Fast12	GWAS	e
Response To Cyclophosphamide In Systemic Lupus Erythematosus With Lupus Nephritis	2/8	0.0248187	0.717577	0	0	10.1943	37.6798	CAMK1D;BARX2	Fast12	GWAS	e
Copper Levels	2/8	0.0248187	0.717577	0	0	10.1943	37.6798	VWA3B;CP	Fast12	GWAS	e
Facial Morphology	2/8	0.0248187	0.717577	0	0	10.1943	37.6798	ADAM5;ULK4	Fast12	GWAS	e
Ceramide	2/8	0.0248187	0.717577	0	0	10.1943	37.6798	PPP1R36;SPTLC3	Fast12	GWAS	e
Facial Skin Hydration	2/8	0.0248187	0.717577	0	0	10.1943	37.6798	DTHD1;ABLIM1	Fast12	GWAS	e
Cognitive Performance	3/21	0.0276812	0.717577	0	0	5.10206	18.3011	LMNTD1;HYDIN;BARX2	Fast12	GWAS	e
Multiple Myeloma	4/37	0.0290354	0.717577	0	0	3.71359	13.1433	LRRC34;DNAH11;RP1;ULK4	Fast12	GWAS	e
Daytime Sleep Phenotypes	4/37	0.0290354	0.717577	0	0	3.71359	13.1433	STOML3;SPTLC3;KIF26B;CCDC88C	Fast12	GWAS	e
Myopia	4/37	0.0290354	0.717577	0	0	3.71359	13.1433	DNAH9;TACC2;FHIT;BMP6	Fast12	GWAS	e
Plasma Nickel Levels	2/9	0.0312473	0.717577	0	0	8.73753	30.2827	WWC1;DMKN	Fast12	GWAS	e
IgG N-glycosylation Phenotypes	2/9	0.0312473	0.717577	0	0	8.73753	30.2827	ST6GAL1;CEP131	Fast12	GWAS	e
Working Memory	2/9	0.0312473	0.717577	0	0	8.73753	30.2827	DNAH12;ELOVL7	Fast12	GWAS	e
Waist-to-hip Ratio Adjusted For BMI	2/9	0.0312473	0.717577	0	0	8.73753	30.2827	DNAH10;COBLL1	Fast12	GWAS	e
White Matter Hyperintensity Volume	4/38	0.0316629	0.717577	0	0	3.60418	12.4438	FANK1;TMEM212;PRAG1;CCDC88C	Fast12	GWAS	e
Mean Arterial Pressure X Alcohol Consumption Interaction	4/40	0.0373236	0.717577	0	0	3.40359	11.1914	LRRC10B;NEK10;ATP2B1;CABCOCO1	Fast12	GWAS	e
Pit-and-Fissure Caries	2/10	0.0382504	0.717577	0	0	7.64494	24.95	FHIT;PVALB	Fast12	GWAS	e
Multiple Myeloma	2/10	0.0382504	0.717577	0	0	7.64494	24.95	DNAH11;ULK4	Fast12	GWAS	e
Accelerated Cognitive Decline After Conversion Of Mild Cognitive Impairment To Alzheimer's Disease	2/10	0.0382504	0.717577	0	0	7.64494	24.95	ST6GAL1;BDH1	Fast12	GWAS	e
Adiponectin Levels	2/10	0.0382504	0.717577	0	0	7.64494	24.95	ST6GAL1;CREG2	Fast12	GWAS	e
Agouti-related Protein Levels	2/10	0.0382504	0.717577	0	0	7.64494	24.95	LRRC36;TANGO6	Fast12	GWAS	e
Body Fat Percentage And HDL-C	2/10	0.0382504	0.717577	0	0	7.64494	24.95	DNAH10;COBLL1	Fast12	GWAS	e
Body Fat Percentage And Triglycerides	2/10	0.0382504	0.717577	0	0	7.64494	24.95	DNAH10;COBLL1	Fast12	GWAS	e
Immunoglobulin Light Chain	2/10	0.0382504	0.717577	0	0	7.64494	24.95	DNAH11;ULK4	Fast12	GWAS	e
Bone Ultrasound Measurement	2/10	0.0382504	0.717577	0	0	7.64494	24.95	CCDC170;RHPN2	Fast12	GWAS	e
Prudent Dietary Pattern	3/24	0.0392903	0.717577	0	0	4.37251	14.1529	VIT;KIF26B;SH3BP5	Fast12	GWAS	e
Brain Morphology	22/463	0.040161	0.717577	0	0	1.54006	4.95106	HRK;ITIH5;DNAH11;MAST4;WWC1;PLEKHB1;LRRIQ1;SLC4A10;FOXJ1;KIF6;ENO4;EML2;MYO16;BMP6;FAM107B;CHAF1A;NHSL1;PTK7;KIF26B;CCDC88C;TACC2;RHPN2	Fast12	GWAS	e
Neuroticism Conditioned On Cognitive Performance	5/60	0.0414846	0.717577	0	0	2.78644	8.86765	IPO11;PAX6;BAIAP2;PTPN14;UOX	Fast12	GWAS	e
Severe COVID-19 Infection	20/415	0.043185	0.717577	0	0	1.5618	4.90758	TRPC7;UNC13C;SLC24A4;ST6GAL1;MEGF6;SPEF2;CCDC146;SLC4A10;PIK3C2G;MYO7A;FHIT;TGFBR2;TGFBR3;WRN;ABLIM1;RELN;MYB;TNR;DRC1;CFAP53	Fast12	GWAS	e
Uterine Fibroids	6/81	0.0438473	0.717577	0	0	2.45342	7.67194	DNAH2;CHEK2;CD109;NEK10;SYNE1;WNT4	Fast12	GWAS	e
Carotid Intima-media Thickness	8/124	0.0441582	0.717577	0	0	2.11725	6.60578	DNAH11;SLC14A2;CALD1;CROCC;KAZN;TACC2;IQGAP2;MYO16	Fast12	GWAS	e
Brain Shape	2/11	0.0457853	0.717577	0	0	6.79516	20.9548	KCNJ16;KIF6	Fast12	GWAS	e
Response To Norepinephrine-Dopamine Reuptake Inhibitors	2/11	0.0457853	0.717577	0	0	6.79516	20.9548	ABLIM1;HS3ST1	Fast12	GWAS	e
Idiopathic Downbeat Nystagmus	2/11	0.0457853	0.717577	0	0	6.79516	20.9548	SYNPR;MAST4	Fast12	GWAS	e
Cardiac troponin-I Levels	2/11	0.0457853	0.717577	0	0	6.79516	20.9548	AP3M1;KLKB1	Fast12	GWAS	e
Anger	2/11	0.0457853	0.717577	0	0	6.79516	20.9548	MBOAT1;PHEX	Fast12	GWAS	e
Facial Morphology	2/11	0.0457853	0.717577	0	0	6.79516	20.9548	SPAG16;MYOF	Fast12	GWAS	e
Waist-to-hip Ratio Adjusted For BMI	5/62	0.0467244	0.717577	0	0	2.68839	8.23584	LRRC36;PLCB3;DNAH10;COBLL1;EFCAB12	Fast12	GWAS	e
Post Bronchodilator FEV1/FVC Ratio In COPD	5/63	0.049485	0.717577	0	0	2.6419	7.94178	SPAG16;ERICH2;DNAH5;GCNT1;EFHC1	Fast12	GWAS	e
White Matter Hyperintensity Volume X Hypertension Interaction	3/27	0.0529798	0.717577	0	0	3.82536	11.2383	FANK1;TMEM212;CCDC88C	Fast12	GWAS	e
Facial Wrinkles	3/27	0.0529798	0.717577	0	0	3.82536	11.2383	DNAJC6;KAZN;BMP6	Fast12	GWAS	e
BMI In Smokers	2/12	0.0538112	0.717577	0	0	6.11532	17.8707	CCDC39;FHIT	Fast12	GWAS	e
Abdominal Adipose Tissue Volumes	2/12	0.0538112	0.717577	0	0	6.11532	17.8707	CACNA1S;XYLB	Fast12	GWAS	e
Ovarian Cancer	2/12	0.0538112	0.717577	0	0	6.11532	17.8707	ADGB;FRMPD2	Fast12	GWAS	e
Toxicity Response To Radiotherapy In Prostate Cancer	2/12	0.0538112	0.717577	0	0	6.11532	17.8707	DNAH5;FHIT	Fast12	GWAS	e
N-glycan Levels	2/12	0.0538112	0.717577	0	0	6.11532	17.8707	ST6GAL1;NRTN	Fast12	GWAS	e
Body Mass Index X Sex X Age Interaction	2/12	0.0538112	0.717577	0	0	6.11532	17.8707	STK33;COBLL1	Fast12	GWAS	e
Periodontitis	2/12	0.0538112	0.717577	0	0	6.11532	17.8707	KCNJ16;LBP	Fast12	GWAS	e
Body Mass Index And HDL-C	2/12	0.0538112	0.717577	0	0	6.11532	17.8707	DNAH10;COBLL1	Fast12	GWAS	e
Uterine Leiomyomata	4/46	0.0575632	0.717577	0	0	2.91646	8.32612	DNAH2;RBPMS;SYNE1;WNT4	Fast12	GWAS	e
Leprosy	4/46	0.0575632	0.717577	0	0	2.91646	8.32612	VIT;CROCC;KAZN;MDM1	Fast12	GWAS	e
Pulse Pressure X Alcohol Consumption Interaction	3/28	0.0579876	0.717577	0	0	3.67215	10.4565	ULK4;NEK10;ATP2B1	Fast12	GWAS	e
Intracranial Aneurysm	5/66	0.0583309	0.717577	0	0	2.51158	7.13696	RP1;DNAJA4;ATP2B1;FHIT;PLB1	Fast12	GWAS	e
Late-onset Alzheimer's Disease	6/88	0.0610805	0.717577	0	0	2.24317	6.27091	SLC24A4;CFAP74;DNAH6;NEK10;IQGAP2;SHANK2	Fast12	GWAS	e
White Matter Hyperintensity Volume	4/47	0.0614075	0.717577	0	0	2.84849	7.94791	FANK1;TMEM212;PRAG1;CCDC88C	Fast12	GWAS	e
Skin Color	2/13	0.0622894	0.717577	0	0	5.5591	15.4319	C1QTNF3;HYDIN	Fast12	GWAS	e
Body Mass Index And Triglycerides	2/13	0.0622894	0.717577	0	0	5.5591	15.4319	DNAH10;COBLL1	Fast12	GWAS	e
Blood Pressure Traits	2/13	0.0622894	0.717577	0	0	5.5591	15.4319	ULK4;STK3	Fast12	GWAS	e
Carotid Intima Media Thickness	3/29	0.06321	0.717577	0	0	3.53073	9.74938	PRAG1;EBF1;DLEC1	Fast12	GWAS	e
Proportion Of Activated Microglia	2/14	0.0711833	0.717577	0	0	5.09558	13.465	CCDC88C;PLB1	Fast12	GWAS	e
High-sensitivity Cardiac Troponin T Levels	2/14	0.0711833	0.717577	0	0	5.09558	13.465	SLC14A2;FHIT	Fast12	GWAS	e
High-sensitivity Cardiac Troponin I Concentration	2/14	0.0711833	0.717577	0	0	5.09558	13.465	SLC14A2;FHIT	Fast12	GWAS	e
Ischemic Stroke In Hypertension	2/14	0.0711833	0.717577	0	0	5.09558	13.465	CCDC39;DNAH11	Fast12	GWAS	e
Waist-to-hip Ratio Adjusted For BMI X Sex Interaction	2/14	0.0711833	0.717577	0	0	5.09558	13.465	COBLL1;IQGAP2	Fast12	GWAS	e
Vertex-wise Sulcal Depth	25/576	0.0719152	0.717577	0	0	1.39939	3.68358	FANK1;ITIH5;FBLN7;SPAG17;MAST4;LRRC71;FAM107B;CHAF1A;NHSL1;TMEM108;APBB2;CCDC33;DNAH11;LRRIQ1;EBF1;KCNJ16;PLEKHA6;KAZN;FBXL13;KIF6;MYO16;BMP6;UBXN11;KIF26B;CCDC88C	Fast12	GWAS	e
Glucose Homeostasis Traits	4/50	0.0737287	0.717577	0	0	2.6623	6.94159	SLC43A3;PLEKHB1;RPS6KA1;LPAR3	Fast12	GWAS	e
Varicose Veins	5/72	0.078549	0.717577	0	0	2.28595	5.81554	TGFBR3;FBLN7;KRT15;EBF1;SRL	Fast12	GWAS	e
Gluteofemoral Adipose Tissue Volumes	2/15	0.080458	0.717577	0	0	4.70337	11.8526	DNAH10;COBLL1	Fast12	GWAS	e
Spondylosis	2/15	0.080458	0.717577	0	0	4.70337	11.8526	UNC13C;BMP6	Fast12	GWAS	e
Heart Rate Response To Beta Blockers	2/15	0.080458	0.717577	0	0	4.70337	11.8526	EFCAB2;KAZN	Fast12	GWAS	e
Interleukin-2 Levels	2/15	0.080458	0.717577	0	0	4.70337	11.8526	EBF1;KAZN	Fast12	GWAS	e
regulation of neurotrophin TRK receptor signaling pathway	2/7	9.53577e-06	0.00320402	0	0	666.033	7699.65	NTF3;AGT	Fast12	BP	a1
sarcomere organization	2/28	0.000170213	0.0285957	0	0	127.949	1110.4	ACTN2;MYLK3	Fast12	BP	a1
regulation of programmed cell death	3/194	0.000302311	0.0338588	0	0	28.2651	229.062	ACTN2;NTF3;AGT	Fast12	BP	a1
myofibril assembly	2/43	0.00040419	0.0339519	0	0	81.0772	633.507	ACTN2;MYLK3	Fast12	BP	a1
sensory organ development	2/56	0.000685744	0.0398354	0	0	61.5185	448.163	MAFB;ASCL1	Fast12	BP	a1
regulation of neurotransmitter receptor activity	2/58	0.000735474	0.0398354	0	0	59.3155	427.961	ACTN2;GSG1L	Fast12	BP	a1
actomyosin structure organization	2/76	0.00125897	0.0398354	0	0	44.8468	299.463	ACTN2;MYLK3	Fast12	BP	a1
positive regulation of phosphatidylinositol 3-kinase signaling	2/77	0.00129203	0.0398354	0	0	44.2467	294.309	NTF3;AGT	Fast12	BP	a1
regulation of neuron differentiation	2/79	0.00135938	0.0398354	0	0	43.0931	284.446	NTF3;ASCL1	Fast12	BP	a1
regulation of apoptotic process	4/742	0.00139674	0.0398354	0	0	10.4325	68.5794	ACTN2;NTF3;ASCL1;AGT	Fast12	BP	a1
phospholipase C-activating G protein-coupled receptor signaling pathway	2/81	0.00142839	0.0398354	0	0	41.9979	275.137	ACTN2;AGT	Fast12	BP	a1
positive regulation of cytoskeleton organization	2/82	0.00146352	0.0398354	0	0	41.4708	270.676	NTF3;MYLK3	Fast12	BP	a1
regulation of cation channel activity	2/89	0.00172091	0.0398354	0	0	38.1207	242.635	ACTN2;GSG1L	Fast12	BP	a1
regulation of peptidyl-tyrosine phosphorylation	2/92	0.00183736	0.0398354	0	0	36.8444	232.099	NTF3;AGT	Fast12	BP	a1
positive regulation of cellular metabolic process	2/105	0.00238414	0.0398354	0	0	32.1731	194.291	NTF3;AGT	Fast12	BP	a1
regulation of phosphatidylinositol 3-kinase signaling	2/106	0.00242902	0.0398354	0	0	31.8622	191.819	NTF3;AGT	Fast12	BP	a1
cerebral cortex neuron differentiation	1/5	0.0034954	0.0398354	0	0	384.269	2173.55	ASCL1	Fast12	BP	a1
negative regulation of dendritic cell differentiation	1/5	0.0034954	0.0398354	0	0	384.269	2173.55	FCGR2B	Fast12	BP	a1
negative regulation of immunoglobulin production	1/5	0.0034954	0.0398354	0	0	384.269	2173.55	FCGR2B	Fast12	BP	a1
negative regulation of leukocyte differentiation	1/5	0.0034954	0.0398354	0	0	384.269	2173.55	FCGR2B	Fast12	BP	a1
regulation of neutrophil activation	1/5	0.0034954	0.0398354	0	0	384.269	2173.55	FCGR2B	Fast12	BP	a1
positive regulation of peptidyl-tyrosine phosphorylation	2/134	0.00384622	0.0398354	0	0	25.0682	139.396	NTF3;AGT	Fast12	BP	a1
negative regulation of B cell receptor signaling pathway	1/6	0.00419312	0.0398354	0	0	307.4	1682.8	FCGR2B	Fast12	BP	a1
regulation of sarcomere organization	1/6	0.00419312	0.0398354	0	0	307.4	1682.8	MYLK3	Fast12	BP	a1
spinal cord dorsal/ventral patterning	1/6	0.00419312	0.0398354	0	0	307.4	1682.8	ASCL1	Fast12	BP	a1
neurotransmitter loading into synaptic vesicle	1/6	0.00419312	0.0398354	0	0	307.4	1682.8	SLC17A8	Fast12	BP	a1
negative regulation of erythrocyte differentiation	1/6	0.00419312	0.0398354	0	0	307.4	1682.8	MAFB	Fast12	BP	a1
positive regulation of gap junction assembly	1/6	0.00419312	0.0398354	0	0	307.4	1682.8	AGT	Fast12	BP	a1
receptor-mediated endocytosis	2/143	0.00436658	0.0398354	0	0	23.4574	127.462	FCGR2B;LRP1B	Fast12	BP	a1
regulation of cytokine production	2/150	0.00479271	0.0398354	0	0	22.3401	119.311	FCGR2B;AGT	Fast12	BP	a1
regulation of extracellular matrix assembly	1/7	0.00489039	0.0398354	0	0	256.154	1362.86	AGT	Fast12	BP	a1
positive regulation of activation of Janus kinase activity	1/7	0.00489039	0.0398354	0	0	256.154	1362.86	AGT	Fast12	BP	a1
sinoatrial node development	1/7	0.00489039	0.0398354	0	0	256.154	1362.86	GJB6	Fast12	BP	a1
regulation of systemic arterial blood pressure by renin-angiotensin	1/7	0.00489039	0.0398354	0	0	256.154	1362.86	AGT	Fast12	BP	a1
angiotensin-activated signaling pathway	1/7	0.00489039	0.0398354	0	0	256.154	1362.86	ACTN2	Fast12	BP	a1
gap junction assembly	1/7	0.00489039	0.0398354	0	0	256.154	1362.86	GJB6	Fast12	BP	a1
noradrenergic neuron differentiation	1/7	0.00489039	0.0398354	0	0	256.154	1362.86	ASCL1	Fast12	BP	a1
regulation of NAD	1/7	0.00489039	0.0398354	0	0	256.154	1362.86	AGT	Fast12	BP	a1
positive regulation of humoral immune response	1/7	0.00489039	0.0398354	0	0	256.154	1362.86	FCGR2B	Fast12	BP	a1
negative regulation of acute inflammatory response	1/7	0.00489039	0.0398354	0	0	256.154	1362.86	FCGR2B	Fast12	BP	a1
regulation of cell differentiation	2/156	0.00517273	0.0398354	0	0	21.4632	112.99	MAFB;NTF3	Fast12	BP	a1
negative regulation of T cell mediated cytotoxicity	1/8	0.0055872	0.0398354	0	0	219.549	1138.86	FCGR2B	Fast12	BP	a1
neuron fate specification	1/8	0.0055872	0.0398354	0	0	219.549	1138.86	ASCL1	Fast12	BP	a1
regulation of activation of Janus kinase activity	1/8	0.0055872	0.0398354	0	0	219.549	1138.86	AGT	Fast12	BP	a1
positive regulation of endocytic recycling	1/8	0.0055872	0.0398354	0	0	219.549	1138.86	ACTN2	Fast12	BP	a1
regulation of dendritic spine maintenance	1/8	0.0055872	0.0398354	0	0	219.549	1138.86	FCGR2B	Fast12	BP	a1
negative regulation of potassium ion transmembrane transporter activity	1/8	0.0055872	0.0398354	0	0	219.549	1138.86	ACTN2	Fast12	BP	a1
regulation of gap junction assembly	1/9	0.00628356	0.0398354	0	0	192.096	973.893	AGT	Fast12	BP	a1
sympathetic ganglion development	1/9	0.00628356	0.0398354	0	0	192.096	973.893	ASCL1	Fast12	BP	a1
positive regulation of cholesterol esterification	1/9	0.00628356	0.0398354	0	0	192.096	973.893	AGT	Fast12	BP	a1
negative regulation of leukocyte degranulation	1/9	0.00628356	0.0398354	0	0	192.096	973.893	FCGR2B	Fast12	BP	a1
regulation of dendritic cell antigen processing and presentation	1/9	0.00628356	0.0398354	0	0	192.096	973.893	FCGR2B	Fast12	BP	a1
negative regulation of production of molecular mediator of immune response	1/9	0.00628356	0.0398354	0	0	192.096	973.893	FCGR2B	Fast12	BP	a1
lung epithelium development	1/10	0.00697947	0.0407579	0	0	170.744	847.705	ASCL1	Fast12	BP	a1
nerve growth factor signaling pathway	1/10	0.00697947	0.0407579	0	0	170.744	847.705	NTF3	Fast12	BP	a1
negative regulation of humoral immune response mediated by circulating immunoglobulin	1/10	0.00697947	0.0407579	0	0	170.744	847.705	FCGR2B	Fast12	BP	a1
immunoglobulin mediated immune response	1/10	0.00697947	0.0407579	0	0	170.744	847.705	FCGR2B	Fast12	BP	a1
B cell mediated immunity	1/11	0.00767493	0.0407579	0	0	153.662	748.3	FCGR2B	Fast12	BP	a1
induction of positive chemotaxis	1/11	0.00767493	0.0407579	0	0	153.662	748.3	NTF3	Fast12	BP	a1
negative regulation of potassium ion transmembrane transport	1/11	0.00767493	0.0407579	0	0	153.662	748.3	ACTN2	Fast12	BP	a1
regulation of endocytic recycling	1/11	0.00767493	0.0407579	0	0	153.662	748.3	ACTN2	Fast12	BP	a1
negative regulation of protein localization to cell surface	1/11	0.00767493	0.0407579	0	0	153.662	748.3	ACTN2	Fast12	BP	a1
negative regulation of B cell proliferation	1/12	0.00836994	0.0407579	0	0	139.685	668.13	FCGR2B	Fast12	BP	a1
positive regulation of branching involved in ureteric bud morphogenesis	1/12	0.00836994	0.0407579	0	0	139.685	668.13	AGT	Fast12	BP	a1
regulation of hemopoiesis	1/12	0.00836994	0.0407579	0	0	139.685	668.13	MAFB	Fast12	BP	a1
ganglion development	1/12	0.00836994	0.0407579	0	0	139.685	668.13	ASCL1	Fast12	BP	a1
regulation of cholesterol esterification	1/12	0.00836994	0.0407579	0	0	139.685	668.13	AGT	Fast12	BP	a1
regulation of dendritic cell differentiation	1/12	0.00836994	0.0407579	0	0	139.685	668.13	FCGR2B	Fast12	BP	a1
positive regulation of actin filament depolymerization	1/12	0.00836994	0.0407579	0	0	139.685	668.13	ACTN2	Fast12	BP	a1
mature B cell differentiation involved in immune response	1/13	0.00906449	0.0423009	0	0	128.038	602.215	FCGR2B	Fast12	BP	a1
positive regulation of steroid metabolic process	1/13	0.00906449	0.0423009	0	0	128.038	602.215	AGT	Fast12	BP	a1
negative regulation of potassium ion transport	1/13	0.00906449	0.0423009	0	0	128.038	602.215	ACTN2	Fast12	BP	a1
regulation of response to endoplasmic reticulum stress	1/14	0.00975859	0.0428287	0	0	118.183	547.143	FCGR2B	Fast12	BP	a1
positive regulation of potassium ion transmembrane transporter activity	1/14	0.00975859	0.0428287	0	0	118.183	547.143	ACTN2	Fast12	BP	a1
low-density lipoprotein particle remodeling	1/14	0.00975859	0.0428287	0	0	118.183	547.143	AGT	Fast12	BP	a1
neuron fate commitment	1/14	0.00975859	0.0428287	0	0	118.183	547.143	ASCL1	Fast12	BP	a1
regulation of extracellular matrix organization	1/15	0.0104522	0.0428287	0	0	109.736	500.5	AGT	Fast12	BP	a1
regulation of branching involved in ureteric bud morphogenesis	1/15	0.0104522	0.0428287	0	0	109.736	500.5	AGT	Fast12	BP	a1
negative regulation of leukocyte activation	1/15	0.0104522	0.0428287	0	0	109.736	500.5	FCGR2B	Fast12	BP	a1
negative regulation of leukocyte mediated cytotoxicity	1/15	0.0104522	0.0428287	0	0	109.736	500.5	FCGR2B	Fast12	BP	a1
cardiac myofibril assembly	1/15	0.0104522	0.0428287	0	0	109.736	500.5	MYLK3	Fast12	BP	a1
regulation of phospholipase C activity	1/15	0.0104522	0.0428287	0	0	109.736	500.5	NTF3	Fast12	BP	a1
sympathetic nervous system development	1/16	0.0111454	0.0440573	0	0	102.415	460.534	ASCL1	Fast12	BP	a1
B cell activation involved in immune response	1/16	0.0111454	0.0440573	0	0	102.415	460.534	FCGR2B	Fast12	BP	a1
negative regulation of macrophage activation	1/16	0.0111454	0.0440573	0	0	102.415	460.534	FCGR2B	Fast12	BP	a1
positive regulation of positive chemotaxis	1/17	0.0118382	0.0443184	0	0	96.0096	425.939	NTF3	Fast12	BP	a1
negative regulation of interleukin-10 production	1/17	0.0118382	0.0443184	0	0	96.0096	425.939	FCGR2B	Fast12	BP	a1
negative regulation of phagocytosis	1/17	0.0118382	0.0443184	0	0	96.0096	425.939	FCGR2B	Fast12	BP	a1
positive regulation of muscle hypertrophy	1/17	0.0118382	0.0443184	0	0	96.0096	425.939	AGT	Fast12	BP	a1
positive regulation of cardiac muscle hypertrophy	1/18	0.0125305	0.0443184	0	0	90.3575	395.729	AGT	Fast12	BP	a1
synaptic transmission, glutamatergic	1/18	0.0125305	0.0443184	0	0	90.3575	395.729	SLC17A8	Fast12	BP	a1
regulation of adaptive immune response	1/18	0.0125305	0.0443184	0	0	90.3575	395.729	FCGR2B	Fast12	BP	a1
positive regulation of response to endoplasmic reticulum stress	1/18	0.0125305	0.0443184	0	0	90.3575	395.729	FCGR2B	Fast12	BP	a1
nitric oxide mediated signal transduction	1/18	0.0125305	0.0443184	0	0	90.3575	395.729	AGT	Fast12	BP	a1
positive regulation of macrophage derived foam cell differentiation	1/18	0.0125305	0.0443184	0	0	90.3575	395.729	AGT	Fast12	BP	a1
positive regulation of oxidoreductase activity	1/19	0.0132223	0.0453337	0	0	85.3333	369.139	AGT	Fast12	BP	a1
negative regulation of immune system process	1/19	0.0132223	0.0453337	0	0	85.3333	369.139	FCGR2B	Fast12	BP	a1
positive regulation of actin cytoskeleton reorganization	1/19	0.0132223	0.0453337	0	0	85.3333	369.139	NTF3	Fast12	BP	a1
positive regulation of cell differentiation	2/258	0.0136189	0.0462218	0	0	12.8451	55.1861	ASCL1;AGT	Fast12	BP	a1
negative regulation of osteoclast differentiation	1/20	0.0139137	0.0467501	0	0	80.8381	345.573	MAFB	Fast12	BP	a1
actin filament	2/72	0.0011309	0.0231189	0	0	47.419	321.726	ACTN2;GJB6	Fast12	CC	a1
actin cytoskeleton	3/316	0.00124967	0.0231189	0	0	17.1417	114.59	ACTN2;GJB6;MYLK3	Fast12	CC	a1
pseudopodium	1/9	0.00628356	0.0535389	0	0	192.096	973.893	ACTN2	Fast12	CC	a1
integral component of postsynaptic density membrane	1/11	0.00767493	0.0535389	0	0	153.662	748.3	GSG1L	Fast12	CC	a1
intrinsic component of postsynaptic density membrane	1/11	0.00767493	0.0535389	0	0	153.662	748.3	GSG1L	Fast12	CC	a1
integral component of synaptic vesicle membrane	1/13	0.00906449	0.0535389	0	0	128.038	602.215	SLC17A8	Fast12	CC	a1
integral component of postsynaptic specialization membrane	1/15	0.0104522	0.0535389	0	0	109.736	500.5	GSG1L	Fast12	CC	a1
intrinsic component of synaptic vesicle membrane	1/17	0.0118382	0.0535389	0	0	96.0096	425.939	SLC17A8	Fast12	CC	a1
polymeric cytoskeletal fiber	2/256	0.0134189	0.0535389	0	0	12.9475	55.8179	ACTN2;GJB6	Fast12	CC	a1
connexin complex	1/21	0.0146047	0.0535389	0	0	76.7923	324.556	GJB6	Fast12	CC	a1
gap junction	1/24	0.0166748	0.0535389	0	0	66.7659	273.33	GJB6	Fast12	CC	a1
excitatory synapse	1/25	0.017364	0.0535389	0	0	63.9808	259.337	SLC17A8	Fast12	CC	a1
sarcoplasmic reticulum membrane	1/28	0.0194287	0.0552972	0	0	56.8632	224.098	DHRS7C	Fast12	CC	a1
synaptic vesicle membrane	1/41	0.0283296	0.0698797	0	0	38.3577	136.701	SLC17A8	Fast12	CC	a1
exocytic vesicle membrane	1/41	0.0283296	0.0698797	0	0	38.3577	136.701	SLC17A8	Fast12	CC	a1
sarcoplasmic reticulum	1/45	0.0310532	0.0718105	0	0	34.8636	121.048	DHRS7C	Fast12	CC	a1
filopodium	1/58	0.039856	0.0867454	0	0	26.8947	86.6678	ACTN2	Fast12	CC	a1
platelet alpha granule lumen	1/67	0.0459067	0.0943637	0	0	23.2168	71.5343	ACTN2	Fast12	CC	a1
actin-based cell projection	1/83	0.0565761	0.110175	0	0	18.6717	53.6282	ACTN2	Fast12	CC	a1
platelet alpha granule	1/90	0.0612091	0.113237	0	0	17.1971	48.0393	ACTN2	Fast12	CC	a1
cytoskeleton	2/600	0.0644342	0.113527	0	0	5.40357	14.8172	ACTN2;MYLK3	Fast12	CC	a1
integral component of plasma membrane	3/1454	0.0763771	0.128452	0	0	3.4838	8.9606	GPR88;FCGR2B;NTSR2	Fast12	CC	a1
axon	1/204	0.133748	0.21516	0	0	7.4964	15.0812	NTF3	Fast12	CC	a1
integral component of organelle membrane	1/214	0.139856	0.215612	0	0	7.14085	14.047	SLC17A8	Fast12	CC	a1
cilium	1/237	0.153754	0.227556	0	0	6.43742	12.0534	GPR88	Fast12	CC	a1
dendrite	1/270	0.17333	0.23833	0	0	5.63826	9.88139	NTF3	Fast12	CC	a1
cell-cell junction	1/271	0.173916	0.23833	0	0	5.61709	9.82532	GJB6	Fast12	CC	a1
secretory granule lumen	1/316	0.199916	0.264175	0	0	4.80366	7.73321	ACTN2	Fast12	CC	a1
collagen-containing extracellular matrix	1/380	0.235587	0.29026	0	0	3.9795	5.75306	AGT	Fast12	CC	a1
focal adhesion	1/387	0.239398	0.29026	0	0	3.90594	5.58405	ACTN2	Fast12	CC	a1
cell-substrate junction	1/394	0.243191	0.29026	0	0	3.835	5.42234	ACTN2	Fast12	CC	a1
neuron projection	1/556	0.326213	0.377184	0	0	2.69314	3.01686	NTF3	Fast12	CC	a1
endoplasmic reticulum membrane	1/712	0.398095	0.446348	0	0	2.08536	1.92076	DHRS7C	Fast12	CC	a1
bounding membrane of organelle	1/767	0.421691	0.458899	0	0	1.93011	1.66661	DHRS7C	Fast12	CC	a1
intracellular non-membrane-bounded organelle	1/1158	0.566252	0.598609	0	0	1.25184	0.711944	ACTN2	Fast12	CC	a1
nucleus	3/4484	0.638295	0.656025	0	0	0.943681	0.423671	MAFB;GPR88;ASCL1	Fast12	CC	a1
intracellular membrane-bounded organelle	3/5192	0.745749	0.745749	0	0	0.777712	0.228155	MAFB;GPR88;ASCL1	Fast12	CC	a1
growth factor activity	2/87	0.00164532	0.045076	0	0	39.0216	250.121	NTF3;AGT	Fast12	MF	a1
FATZ binding	1/5	0.0034954	0.045076	0	0	384.269	2173.55	ACTN2	Fast12	MF	a1
IgG binding	1/5	0.0034954	0.045076	0	0	384.269	2173.55	FCGR2B	Fast12	MF	a1
gap junction channel activity involved in cell communication by electrical coupling	1/6	0.00419312	0.045076	0	0	307.4	1682.8	GJB6	Fast12	MF	a1
titin binding	1/13	0.00906449	0.0497767	0	0	128.038	602.215	ACTN2	Fast12	MF	a1
L-glutamate transmembrane transporter activity	1/14	0.00975859	0.0497767	0	0	118.183	547.143	SLC17A8	Fast12	MF	a1
death receptor binding	1/15	0.0104522	0.0497767	0	0	109.736	500.5	NTF3	Fast12	MF	a1
acidic amino acid transmembrane transporter activity	1/15	0.0104522	0.0497767	0	0	109.736	500.5	SLC17A8	Fast12	MF	a1
G protein-coupled photoreceptor activity	1/15	0.0104522	0.0497767	0	0	109.736	500.5	GPR88	Fast12	MF	a1
NAD-retinol dehydrogenase activity	1/19	0.0132223	0.0497767	0	0	85.3333	369.139	DHRS7C	Fast12	MF	a1
bHLH transcription factor binding	1/22	0.0152952	0.0497767	0	0	73.1319	305.707	ASCL1	Fast12	MF	a1
G protein-coupled receptor activity	2/283	0.0162292	0.0497767	0	0	11.6874	48.1632	GPR88;NTSR2	Fast12	MF	a1
gap junction channel activity	1/24	0.0166748	0.0497767	0	0	66.7659	273.33	GJB6	Fast12	MF	a1
calmodulin-dependent protein kinase activity	1/24	0.0166748	0.0497767	0	0	66.7659	273.33	MYLK3	Fast12	MF	a1
wide pore channel activity	1/25	0.017364	0.0497767	0	0	63.9808	259.337	GJB6	Fast12	MF	a1
receptor ligand activity	2/307	0.0189221	0.050853	0	0	10.7546	42.6683	NTF3;AGT	Fast12	MF	a1
beta-tubulin binding	1/32	0.0221755	0.0529748	0	0	49.5161	188.595	GJB6	Fast12	MF	a1
chemoattractant activity	1/32	0.0221755	0.0529748	0	0	49.5161	188.595	NTF3	Fast12	MF	a1
E-box binding	1/41	0.0283296	0.0641143	0	0	38.3577	136.701	ASCL1	Fast12	MF	a1
L-amino acid transmembrane transporter activity	1/53	0.0364791	0.0784301	0	0	29.4882	97.6358	SLC17A8	Fast12	MF	a1
serine-type endopeptidase inhibitor activity	1/60	0.0412037	0.0843694	0	0	25.9804	82.8576	AGT	Fast12	MF	a1
motor activity	1/66	0.0452361	0.0884161	0	0	23.5751	72.9853	GPR88	Fast12	MF	a1
phosphatidylinositol-4,5-bisphosphate binding	1/75	0.0512553	0.0938846	0	0	20.6985	61.494	ACTN2	Fast12	MF	a1
hormone activity	1/78	0.0532539	0.0938846	0	0	19.8891	58.3285	AGT	Fast12	MF	a1
amyloid-beta binding	1/80	0.0545841	0.0938846	0	0	19.3836	56.3679	FCGR2B	Fast12	MF	a1
oxidoreductase activity, acting on the CH-OH group of donors, NAD or NADP as acceptor	1/87	0.0592261	0.0979509	0	0	17.7996	50.3088	DHRS7C	Fast12	MF	a1
phosphatidylinositol bisphosphate binding	1/94	0.063847	0.101682	0	0	16.4541	45.2696	ACTN2	Fast12	MF	a1
endopeptidase inhibitor activity	1/115	0.0775834	0.119146	0	0	13.4089	34.2785	AGT	Fast12	MF	a1
sequence-specific DNA binding	2/707	0.0857752	0.127184	0	0	4.55816	11.1949	MAFB;ASCL1	Fast12	MF	a1
organic anion transmembrane transporter activity	1/144	0.0962453	0.137952	0	0	10.674	24.9863	SLC17A8	Fast12	MF	a1
DNA-binding transcription factor binding	1/208	0.136196	0.188918	0	0	7.35006	14.6535	ASCL1	Fast12	MF	a1
microtubule binding	1/232	0.15075	0.202571	0	0	6.57842	12.4472	GJB6	Fast12	MF	a1
DNA-binding transcription repressor activity, RNA polymerase II-specific	1/256	0.165077	0.2151	0	0	5.95204	10.7217	ASCL1	Fast12	MF	a1
nucleoside-triphosphatase activity	1/278	0.178011	0.225132	0	0	5.4732	9.44624	GPR88	Fast12	MF	a1
RNA polymerase II cis-regulatory region sequence-specific DNA binding	2/1149	0.190474	0.226363	0	0	2.73743	4.53931	MAFB;ASCL1	Fast12	MF	a1
cis-regulatory region sequence-specific DNA binding	2/1149	0.190474	0.226363	0	0	2.73743	4.53931	MAFB;ASCL1	Fast12	MF	a1
tubulin binding	1/307	0.194778	0.226363	0	0	4.94721	8.09312	GJB6	Fast12	MF	a1
protein serine/threonine kinase activity	1/344	0.215708	0.244091	0	0	4.40525	6.7569	MYLK3	Fast12	MF	a1
RNA polymerase II transcription regulatory region sequence-specific DNA binding	2/1359	0.245516	0.270697	0	0	2.28801	3.21327	MAFB;ASCL1	Fast12	MF	a1
transcription cis-regulatory region binding	1/549	0.322808	0.347019	0	0	2.72852	3.08513	ASCL1	Fast12	MF	a1
double-stranded DNA binding	1/651	0.37088	0.388972	0	0	2.28828	2.26969	ASCL1	Fast12	MF	a1
sequence-specific double-stranded DNA binding	1/712	0.398095	0.407573	0	0	2.08536	1.92076	ASCL1	Fast12	MF	a1
DNA binding	1/811	0.439946	0.439946	0	0	1.82108	1.4953	MAFB	Fast12	MF	a1
Vascular smooth muscle contraction	2/133	0.00379033	0.137642	0	0	25.2608	140.837	MYLK3;AGT	Fast12	KEGG	a1
Renin-angiotensin system	1/23	0.0159852	0.137642	0	0	69.8042	288.716	AGT	Fast12	KEGG	a1
Neuroactive ligand-receptor interaction	2/341	0.0230389	0.137642	0	0	9.65929	36.4211	AGT;NTSR2	Fast12	KEGG	a1
Nicotine addiction	1/40	0.0276476	0.137642	0	0	39.3432	141.172	SLC17A8	Fast12	KEGG	a1
Cortisol synthesis and secretion	1/65	0.0445652	0.137642	0	0	23.9447	74.4873	AGT	Fast12	KEGG	a1
Renin secretion	1/69	0.0472465	0.137642	0	0	22.5317	68.7752	AGT	Fast12	KEGG	a1
Gastric acid secretion	1/76	0.0519219	0.137642	0	0	20.4215	60.4072	MYLK3	Fast12	KEGG	a1
Arrhythmogenic right ventricular cardiomyopathy	1/77	0.0525881	0.137642	0	0	20.1518	59.3525	ACTN2	Fast12	KEGG	a1
Synaptic vesicle cycle	1/78	0.0532539	0.137642	0	0	19.8891	58.3285	SLC17A8	Fast12	KEGG	a1
B cell receptor signaling pathway	1/81	0.0552485	0.137642	0	0	19.1404	55.4289	FCGR2B	Fast12	KEGG	a1
Hypertrophic cardiomyopathy	1/90	0.0612091	0.137642	0	0	17.1971	48.0393	AGT	Fast12	KEGG	a1
Staphylococcus aureus infection	1/95	0.0645054	0.137642	0	0	16.2782	44.6187	FCGR2B	Fast12	KEGG	a1
Dilated cardiomyopathy	1/96	0.0651633	0.137642	0	0	16.1061	43.9834	AGT	Fast12	KEGG	a1
Fc gamma R-mediated phagocytosis	1/97	0.0658209	0.137642	0	0	15.9375	43.363	FCGR2B	Fast12	KEGG	a1
Aldosterone synthesis and secretion	1/98	0.066478	0.137642	0	0	15.7724	42.7572	AGT	Fast12	KEGG	a1
AGE-RAGE signaling pathway in diabetic complications	1/100	0.0677909	0.137642	0	0	15.4522	41.587	AGT	Fast12	KEGG	a1
Parathyroid hormone synthesis, secretion and action	1/106	0.0717195	0.137642	0	0	14.5648	38.3782	MAFB	Fast12	KEGG	a1
Insulin resistance	1/108	0.0730255	0.137642	0	0	14.2912	37.3992	AGT	Fast12	KEGG	a1
Glutamatergic synapse	1/114	0.0769336	0.137642	0	0	13.5283	34.6974	SLC17A8	Fast12	KEGG	a1
Neurotrophin signaling pathway	1/119	0.0801786	0.137642	0	0	12.9518	32.6838	NTF3	Fast12	KEGG	a1
Platelet activation	1/124	0.083413	0.137642	0	0	12.4221	30.856	MYLK3	Fast12	KEGG	a1
Osteoclast differentiation	1/127	0.0853486	0.137642	0	0	12.1245	29.8386	FCGR2B	Fast12	KEGG	a1
Apelin signaling pathway	1/137	0.0917731	0.137642	0	0	11.2274	26.8159	MYLK3	Fast12	KEGG	a1
Measles	1/139	0.0930529	0.137642	0	0	11.0635	26.2713	FCGR2B	Fast12	KEGG	a1
Phospholipase D signaling pathway	1/148	0.0987916	0.137642	0	0	10.3815	24.0304	AGT	Fast12	KEGG	a1
Retrograde endocannabinoid signaling	1/148	0.0987916	0.137642	0	0	10.3815	24.0304	SLC17A8	Fast12	KEGG	a1
Adrenergic signaling in cardiomyocytes	1/150	0.100062	0.137642	0	0	10.2411	23.5746	AGT	Fast12	KEGG	a1
Phagosome	1/152	0.101331	0.137642	0	0	10.1044	23.1327	FCGR2B	Fast12	KEGG	a1
Oxytocin signaling pathway	1/154	0.102599	0.137642	0	0	9.97134	22.704	MYLK3	Fast12	KEGG	a1
Cushing syndrome	1/155	0.103232	0.137642	0	0	9.90609	22.4945	AGT	Fast12	KEGG	a1
cGMP-PKG signaling pathway	1/167	0.110796	0.142963	0	0	9.18443	20.2063	MYLK3	Fast12	KEGG	a1
Tuberculosis	1/180	0.118924	0.148655	0	0	8.51182	18.124	FCGR2B	Fast12	KEGG	a1
Focal adhesion	1/201	0.131908	0.15663	0	0	7.61	15.4152	MYLK3	Fast12	KEGG	a1
Diabetic cardiomyopathy	1/203	0.133135	0.15663	0	0	7.53389	15.1913	AGT	Fast12	KEGG	a1
Regulation of actin cytoskeleton	1/218	0.142289	0.162615	0	0	7.0078	13.6645	MYLK3	Fast12	KEGG	a1
Ras signaling pathway	1/232	0.15075	0.167501	0	0	6.57842	12.4472	NTF3	Fast12	KEGG	a1
Calcium signaling pathway	1/240	0.155551	0.168163	0	0	6.35565	11.8265	MYLK3	Fast12	KEGG	a1
MAPK signaling pathway	1/294	0.187301	0.197159	0	0	5.17012	8.66014	NTF3	Fast12	KEGG	a1
PI3K-Akt signaling pathway	1/354	0.221278	0.226951	0	0	4.27827	6.45308	NTF3	Fast12	KEGG	a1
Pathways in cancer	1/531	0.313979	0.313979	0	0	2.8238	3.27118	AGT	Fast12	KEGG	a1
Periodontitis	2/18	6.91712e-05	0.0096148	0	0	208.021	1992.62	ACTN2;LRP1B	Fast12	GWAS	a1
Vaginal Microbiome Beta Diversity	1/5	0.0034954	0.0468665	0	0	384.269	2173.55	LRP1B	Fast12	GWAS	a1
Peak Cortisol Response To Low Dose Short Synacthen Test In Corticosteroid Treated Asthma	1/6	0.00419312	0.0468665	0	0	307.4	1682.8	LRP1B	Fast12	GWAS	a1
Cortex Volume Change Rate X Age Interaction	1/6	0.00419312	0.0468665	0	0	307.4	1682.8	AGT	Fast12	GWAS	a1
Immunoglobulin Lambda-Like Polypeptide 1 Levels	1/6	0.00419312	0.0468665	0	0	307.4	1682.8	AGT	Fast12	GWAS	a1
IgG Levels	1/6	0.00419312	0.0468665	0	0	307.4	1682.8	FCGR2B	Fast12	GWAS	a1
Toxicity Response To Radiotherapy In Prostate Cancer	1/7	0.00489039	0.0468665	0	0	256.154	1362.86	AGT	Fast12	GWAS	a1
Cerebellum White Matter Volume	1/7	0.00489039	0.0468665	0	0	256.154	1362.86	LRP1B	Fast12	GWAS	a1
Total Bone Mineral Density X Gut Microbiota	1/7	0.00489039	0.0468665	0	0	256.154	1362.86	GSG1L	Fast12	GWAS	a1
Pancreatic Ductal Adenocarcinoma	1/10	0.00697947	0.0468665	0	0	170.744	847.705	AGT	Fast12	GWAS	a1
Morbidity In COVID-19	1/10	0.00697947	0.0468665	0	0	170.744	847.705	LRP1B	Fast12	GWAS	a1
Acetone Levels	1/11	0.00767493	0.0468665	0	0	153.662	748.3	FCGR2B	Fast12	GWAS	a1
Vaginal Microbiome MetaCyc Pathway	1/11	0.00767493	0.0468665	0	0	153.662	748.3	LRP1B	Fast12	GWAS	a1
Schizophrenia, Bipolar Disorder Or Major Depressive Disorder X Sex Interaction	1/11	0.00767493	0.0468665	0	0	153.662	748.3	LRP1B	Fast12	GWAS	a1
Supranormal Left Ventricular Ejection Fraction	1/11	0.00767493	0.0468665	0	0	153.662	748.3	ACTN2	Fast12	GWAS	a1
Healthy Aging	1/12	0.00836994	0.0468665	0	0	139.685	668.13	LRP1B	Fast12	GWAS	a1
Toxicity Response To Radiotherapy In Prostate Cancer	1/12	0.00836994	0.0468665	0	0	139.685	668.13	LRP1B	Fast12	GWAS	a1
Influenza A	1/12	0.00836994	0.0468665	0	0	139.685	668.13	LRP1B	Fast12	GWAS	a1
Low Affinity Immunoglobulin Gamma Fc Region Receptor II-b Levels	1/12	0.00836994	0.0468665	0	0	139.685	668.13	FCGR2B	Fast12	GWAS	a1
Neutral Antibody Levels In Response To SARS-CoV-2 Vaccination	1/12	0.00836994	0.0468665	0	0	139.685	668.13	GSG1L	Fast12	GWAS	a1
Vaginal Microbiome MetaCyc Pathway	1/13	0.00906449	0.0468665	0	0	128.038	602.215	LRP1B	Fast12	GWAS	a1
Right Colon Cancer	1/13	0.00906449	0.0468665	0	0	128.038	602.215	NTF3	Fast12	GWAS	a1
Vaginal Microbiome MetaCyc Pathway	1/14	0.00975859	0.0468665	0	0	118.183	547.143	LRP1B	Fast12	GWAS	a1
Vaginal Microbiome MetaCyc Pathway	1/14	0.00975859	0.0468665	0	0	118.183	547.143	LRP1B	Fast12	GWAS	a1
Schizophrenia, Bipolar Disorder Or Recurrent Major Depressive Disorder X Sex Interaction	1/14	0.00975859	0.0468665	0	0	118.183	547.143	LRP1B	Fast12	GWAS	a1
Vaginal Microbiome MetaCyc Pathway	1/14	0.00975859	0.0468665	0	0	118.183	547.143	LRP1B	Fast12	GWAS	a1
Uveal Melanoma	1/14	0.00975859	0.0468665	0	0	118.183	547.143	LRP1B	Fast12	GWAS	a1
Cognitive Performance	1/14	0.00975859	0.0468665	0	0	118.183	547.143	LRP1B	Fast12	GWAS	a1
Symmetrical Dimethylarginine Levels	1/15	0.0104522	0.0468665	0	0	109.736	500.5	LRP1B	Fast12	GWAS	a1
Vaginal Microbiome MetaCyc Pathway	1/15	0.0104522	0.0468665	0	0	109.736	500.5	LRP1B	Fast12	GWAS	a1
Major Depressive Episode Treated With Electroconvulsive Therapy	1/15	0.0104522	0.0468665	0	0	109.736	500.5	AGT	Fast12	GWAS	a1
Hepcidin/ferritin Ratio	1/16	0.0111454	0.0469459	0	0	102.415	460.534	LRP1B	Fast12	GWAS	a1
Gut Microbiota	1/16	0.0111454	0.0469459	0	0	102.415	460.534	GSG1L	Fast12	GWAS	a1
Blood Pressure	1/18	0.0125305	0.0496731	0	0	90.3575	395.729	LRP1B	Fast12	GWAS	a1
Vaginal Microbiome MetaCyc Pathway	1/19	0.0132223	0.0496731	0	0	85.3333	369.139	LRP1B	Fast12	GWAS	a1
Severe Influenza A	1/19	0.0132223	0.0496731	0	0	85.3333	369.139	LRP1B	Fast12	GWAS	a1
Rectal Cancer	1/19	0.0132223	0.0496731	0	0	85.3333	369.139	LRP1B	Fast12	GWAS	a1
Motion Sickness	1/21	0.0146047	0.0529035	0	0	76.7923	324.556	LRP1B	Fast12	GWAS	a1
Vaginal Microbiome MetaCyc Pathway	1/22	0.0152952	0.0529035	0	0	73.1319	305.707	LRP1B	Fast12	GWAS	a1
Verbal Learning	1/23	0.0159852	0.0529035	0	0	69.8042	288.716	ACTN2	Fast12	GWAS	a1
Educational Attainment	1/23	0.0159852	0.0529035	0	0	69.8042	288.716	LRP1B	Fast12	GWAS	a1
Keratoconus	1/23	0.0159852	0.0529035	0	0	69.8042	288.716	LRP1B	Fast12	GWAS	a1
Parental Longevity	1/25	0.017364	0.0561301	0	0	63.9808	259.337	LRP1B	Fast12	GWAS	a1
Mood Instability	1/26	0.0180527	0.0570301	0	0	61.4185	246.562	LRP1B	Fast12	GWAS	a1
Coronary Artery Calcified Atherosclerotic Plaque Score In Type 2 Diabetes	1/27	0.0187409	0.0578887	0	0	59.0533	234.857	LRP1B	Fast12	GWAS	a1
Endometriosis Or Migraine	1/30	0.020803	0.06223	0	0	52.9363	205.004	LRP1B	Fast12	GWAS	a1
Age When Finished Full-Time Education	1/31	0.0214895	0.06223	0	0	51.1692	196.5	LRP1B	Fast12	GWAS	a1
Birth Weight	1/31	0.0214895	0.06223	0	0	51.1692	196.5	FCGR2B	Fast12	GWAS	a1
Diastolic Blood Pressure	1/33	0.0228611	0.0648508	0	0	47.9663	181.232	AGT	Fast12	GWAS	a1
Diffusing Capacity Of Carbon Monoxide	1/35	0.0242309	0.0673618	0	0	45.1403	167.928	LRP1B	Fast12	GWAS	a1
Coronary Artery Calcified Atherosclerotic Plaque	1/36	0.0249151	0.0679059	0	0	43.8484	161.9	LRP1B	Fast12	GWAS	a1
Systolic Blood Pressure	1/37	0.0255989	0.0684278	0	0	42.6282	156.241	AGT	Fast12	GWAS	a1
COVID-19	1/38	0.0262822	0.0689289	0	0	41.474	150.918	LRP1B	Fast12	GWAS	a1
Trauma Exposure	1/40	0.0276476	0.069873	0	0	39.3432	141.172	LRP1B	Fast12	GWAS	a1
Parental Longevity	1/40	0.0276476	0.069873	0	0	39.3432	141.172	LRP1B	Fast12	GWAS	a1
S-warfarin Levels	1/41	0.0283296	0.0703181	0	0	38.3577	136.701	LRP1B	Fast12	GWAS	a1
Cerebrospinal Fluid Biomarker Levels	1/44	0.030373	0.0727904	0	0	35.6762	124.66	AGT	Fast12	GWAS	a1
Heart Failure	1/44	0.030373	0.0727904	0	0	35.6762	124.66	ACTN2	Fast12	GWAS	a1
Diastolic Blood Pressure X Alcohol Consumption Interaction	1/47	0.0324123	0.0755392	0	0	33.3445	114.345	AGT	Fast12	GWAS	a1
Ebbinghaus Illusion	1/48	0.0330912	0.0755392	0	0	32.6334	111.23	GSG1L	Fast12	GWAS	a1
Severe COVID-19 Infection	2/415	0.0331503	0.0755392	0	0	7.89871	26.9086	GSG1L;LRP1B	Fast12	GWAS	a1
R-6-hydroxywarfarin Levels	1/51	0.0351253	0.0787486	0	0	30.6708	102.711	LRP1B	Fast12	GWAS	a1
RS-warfarin Levels	1/54	0.0371554	0.0819777	0	0	28.9303	95.2574	LRP1B	Fast12	GWAS	a1
Adverse Response To Drug	1/56	0.0385066	0.0836315	0	0	27.8755	90.7885	LRP1B	Fast12	GWAS	a1
Systolic Blood Pressure X Alcohol Consumption Interaction	1/57	0.0391815	0.0837881	0	0	27.3764	88.6871	AGT	Fast12	GWAS	a1
Medication Use	1/60	0.0412037	0.0867774	0	0	25.9804	82.8576	AGT	Fast12	GWAS	a1
Takayasu Arteritis	1/61	0.0418768	0.0868788	0	0	25.5462	81.0585	LRP1B	Fast12	GWAS	a1
Chronic Elevation Of Alanine Aminotransferase	1/63	0.0432219	0.0883506	0	0	24.7196	77.6544	FCGR2B	Fast12	GWAS	a1
Common Executive Function	1/78	0.0532539	0.10728	0	0	19.8891	58.3285	LRP1B	Fast12	GWAS	a1
Metabolonic Lactone Sulfate Levels	1/86	0.0585643	0.116292	0	0	18.01	51.1056	LRP1B	Fast12	GWAS	a1
Systolic Blood Pressure	1/90	0.0612091	0.119832	0	0	17.1971	48.0393	AGT	Fast12	GWAS	a1
Night Sleep Phenotypes	1/95	0.0645054	0.124531	0	0	16.2782	44.6187	LRP1B	Fast12	GWAS	a1
Diisocyanate-induced Asthma	1/101	0.0684468	0.13033	0	0	15.2969	41.0217	LRP1B	Fast12	GWAS	a1
Age Of Smoking Initiation	1/111	0.0749815	0.140844	0	0	13.8993	36.0063	ACTN2	Fast12	GWAS	a1
Noncognitive Aspects Of Educational Attainment	1/114	0.0769336	0.142584	0	0	13.5283	34.6974	LRP1B	Fast12	GWAS	a1
Type 1 Diabetes	1/119	0.0801786	0.143141	0	0	12.9518	32.6838	LRP1B	Fast12	GWAS	a1
QRS Duration	1/121	0.0814736	0.143141	0	0	12.7346	31.9317	ACTN2	Fast12	GWAS	a1
Medication Use For Hypertension	1/121	0.0814736	0.143141	0	0	12.7346	31.9317	AGT	Fast12	GWAS	a1
Alzheimer's Disease Or Educational Attainment	1/122	0.0821205	0.143141	0	0	12.6287	31.5664	LRP1B	Fast12	GWAS	a1
3-Hydroxypropylmercapturic Acid Levels In Smokers	1/124	0.083413	0.143141	0	0	12.4221	30.856	LRP1B	Fast12	GWAS	a1
Carotid Intima-media Thickness	1/124	0.083413	0.143141	0	0	12.4221	30.856	LRP1B	Fast12	GWAS	a1
Age At Menopause	1/127	0.0853486	0.144676	0	0	12.1245	29.8386	MYLK3	Fast12	GWAS	a1
Medication Use	1/140	0.0936923	0.156906	0	0	10.9834	26.0058	AGT	Fast12	GWAS	a1
Age When Finished Full-Time Education	1/142	0.0949696	0.157152	0	0	10.8265	25.4878	LRP1B	Fast12	GWAS	a1
C-reactive Protein	1/148	0.0987916	0.161059	0	0	10.3815	24.0304	SLC17A8	Fast12	GWAS	a1
Interferon-Related Traits	1/151	0.100697	0.161059	0	0	10.1723	23.3519	NTF3	Fast12	GWAS	a1
Post Bronchodilator FEV1	1/152	0.101331	0.161059	0	0	10.1044	23.1327	LRP1B	Fast12	GWAS	a1
Household Income	1/153	0.101965	0.161059	0	0	10.0374	22.9167	LRP1B	Fast12	GWAS	a1
Alzheimer's Disease	1/156	0.103864	0.162215	0	0	9.84169	22.2882	NTF3	Fast12	GWAS	a1
Cognitive Ability, Years Of Educational Attainment Or Schizophrenia	1/159	0.10576	0.16334	0	0	9.65336	21.6871	LRP1B	Fast12	GWAS	a1
Insomnia	2/816	0.109467	0.167207	0	0	3.92547	8.68367	NTF3;LRP1B	Fast12	GWAS	a1
Birth Weight	1/179	0.118301	0.178738	0	0	8.56007	18.2716	FCGR2B	Fast12	GWAS	a1
Asthma	1/183	0.12079	0.180535	0	0	8.37025	17.6922	LRP1B	Fast12	GWAS	a1
Body Size At Age 10	1/191	0.125747	0.185073	0	0	8.01457	16.6181	LRP1B	Fast12	GWAS	a1
Blood Protein Levels	2/890	0.126489	0.185073	0	0	3.58446	7.41123	NTF3;AGT	Fast12	GWAS	a1
Non-albumin Protein Levels	1/206	0.134973	0.19543	0	0	7.42251	14.8649	FCGR2B	Fast12	GWAS	a1
Metabolite Levels	2/940	0.138358	0.197219	0	0	3.38451	6.69426	NTF3;LRP1B	Fast12	GWAS	a1
IgG Glycosylation	1/213	0.139247	0.197219	0	0	7.17489	14.1453	LRP1B	Fast12	GWAS	a1
DNA Methylation Variation	1/215	0.140465	0.197219	0	0	7.10712	13.9498	LRP1B	Fast12	GWAS	a1
Rheumatoid Arthritis	1/220	0.143502	0.199468	0	0	6.9431	13.4794	FCGR2B	Fast12	GWAS	a1
ionotropic glutamate receptor signaling pathway	1/10	0.000499986	0.00359992	0	0	19990	151943	GRIA2	Fast12	BP	b1
synaptic transmission, glutamatergic	1/18	0.000899979	0.00359992	0	0	19982	140137	GRIA2	Fast12	BP	b1
regulation of NMDA receptor activity	1/32	0.00159997	0.00369993	0	0	19968	128549	GRIA2	Fast12	BP	b1
glutamate receptor signaling pathway	1/37	0.00184997	0.00369993	0	0	19963	125619	GRIA2	Fast12	BP	b1
regulation of neurotransmitter receptor activity	1/58	0.00289995	0.00463992	0	0	19942	116522	GRIA2	Fast12	BP	b1
regulation of cation channel activity	1/89	0.00444994	0.00593325	0	0	19911	107815	GRIA2	Fast12	BP	b1
anterograde trans-synaptic signaling	1/244	0.0121999	0.0139427	0	0	19756	87051.4	GRIA2	Fast12	BP	b1
chemical synaptic transmission	1/306	0.0152999	0.0152999	0	0	19694	82319.2	GRIA2	Fast12	BP	b1
neuron to neuron synapse	1/8	0.000399988	0.00559984	0	0	19992	156419	GRIA2	Fast12	CC	b1
AMPA glutamate receptor complex	1/20	0.000999977	0.00559989	0	0	19980	138017	GRIA2	Fast12	CC	b1
excitatory synapse	1/25	0.00124997	0.00559989	0	0	19975	133526	GRIA2	Fast12	CC	b1
ionotropic glutamate receptor complex	1/32	0.00159997	0.00559989	0	0	19968	128549	GRIA2	Fast12	CC	b1
cation channel complex	1/73	0.00364995	0.0102198	0	0	19927	111851	GRIA2	Fast12	CC	b1
asymmetric synapse	1/133	0.00664992	0.0137998	0	0	19867	99596.3	GRIA2	Fast12	CC	b1
postsynaptic density	1/138	0.00689992	0.0137998	0	0	19862	98838.2	GRIA2	Fast12	CC	b1
endocytic vesicle membrane	1/158	0.00789991	0.0138248	0	0	19842	96053.2	GRIA2	Fast12	CC	b1
endocytic vesicle	1/189	0.0094499	0.0146998	0	0	19811	92353.9	GRIA2	Fast12	CC	b1
dendrite	1/270	0.0134999	0.0188998	0	0	19730	84939.1	GRIA2	Fast12	CC	b1
cytoplasmic vesicle membrane	1/380	0.0189999	0.0241816	0	0	19620	77760.4	GRIA2	Fast12	CC	b1
neuron projection	1/556	0.0277998	0.0324331	0	0	19444	69662.5	GRIA2	Fast12	CC	b1
bounding membrane of organelle	1/767	0.0383498	0.0412998	0	0	19233	62718.9	GRIA2	Fast12	CC	b1
integral component of plasma membrane	1/1454	0.0726998	0.0726998	0	0	18546	48616.8	GRIA2	Fast12	CC	b1
ionotropic glutamate receptor activity	1/17	0.00084998	0.00271995	0	0	19983	141286	GRIA2	Fast12	MF	b1
glutamate receptor activity	1/19	0.000949978	0.00271995	0	0	19981	139049	GRIA2	Fast12	MF	b1
ligand-gated channel activity	1/30	0.00149997	0.00271995	0	0	19970	129851	GRIA2	Fast12	MF	b1
ligand-gated ion channel activity	1/31	0.00154997	0.00271995	0	0	19969	129190	GRIA2	Fast12	MF	b1
transmitter-gated ion channel activity	1/34	0.00169997	0.00271995	0	0	19966	127326	GRIA2	Fast12	MF	b1
amyloid-beta binding	1/80	0.00399994	0.00419994	0	0	19920	109988	GRIA2	Fast12	MF	b1
ligand-gated cation channel activity	1/80	0.00399994	0.00419994	0	0	19920	109988	GRIA2	Fast12	MF	b1
ion channel activity	1/84	0.00419994	0.00419994	0	0	19916	108994	GRIA2	Fast12	MF	b1
Nicotine addiction	1/40	0.00199996	0.0103498	0	0	19960	124044	GRIA2	Fast12	KEGG	b1
Cocaine addiction	1/49	0.00244996	0.0103498	0	0	19951	119939	GRIA2	Fast12	KEGG	b1
Long-term depression	1/60	0.00299995	0.0103498	0	0	19940	115835	GRIA2	Fast12	KEGG	b1
Long-term potentiation	1/67	0.00334995	0.0103498	0	0	19933	113594	GRIA2	Fast12	KEGG	b1
Amphetamine addiction	1/69	0.00344995	0.0103498	0	0	19931	112997	GRIA2	Fast12	KEGG	b1
Circadian entrainment	1/97	0.00484993	0.0110999	0	0	19903	106059	GRIA2	Fast12	KEGG	b1
Glutamatergic synapse	1/114	0.00569993	0.0110999	0	0	19886	102757	GRIA2	Fast12	KEGG	b1
Dopaminergic synapse	1/132	0.00659992	0.0110999	0	0	19868	99751.2	GRIA2	Fast12	KEGG	b1
Spinocerebellar ataxia	1/143	0.00714992	0.0110999	0	0	19857	98106.6	GRIA2	Fast12	KEGG	b1
Retrograde endocannabinoid signaling	1/148	0.00739992	0.0110999	0	0	19852	97399.6	GRIA2	Fast12	KEGG	b1
cAMP signaling pathway	1/216	0.0107999	0.0147271	0	0	19784	89586.3	GRIA2	Fast12	KEGG	b1
Huntington disease	1/306	0.0152999	0.0191248	0	0	19694	82319.2	GRIA2	Fast12	KEGG	b1
Neuroactive ligand-receptor interaction	1/341	0.0170499	0.0194999	0	0	19659	80043.8	GRIA2	Fast12	KEGG	b1
Amyotrophic lateral sclerosis	1/364	0.0181999	0.0194999	0	0	19636	78668.5	GRIA2	Fast12	KEGG	b1
Pathways of neurodegeneration	1/475	0.0237498	0.0237498	0	0	19525	73027	GRIA2	Fast12	KEGG	b1
Educational Attainment	1/2058	0.1029	0.1029	0	0	17942	40800.1	GRIA2	Fast12	GWAS	b1
extracellular matrix organization	13/300	1.28027e-07	0.000134428	0	0	7.26892	115.365	FBN2;COL27A1;SCX;LOXL1;FBLN5;COL1A1;ADAMTSL3;COL9A1;CYP1B1;TLL1;TGFBI;A2M;ITGA9	Fast12	BP	b2
supramolecular fiber organization	13/351	7.65849e-07	0.000402071	0	0	6.15605	86.6913	COL27A1;SCX;FIGN;LOXL1;FBLN5;OOEP;COL1A1;ELMO1;COL9A1;CYP1B1;EMILIN1;TLL1;TGFBI	Fast12	BP	b2
collagen fibril organization	7/89	2.3738e-06	0.000830831	0	0	13.1937	170.872	COL1A1;COL27A1;COL9A1;SCX;CYP1B1;TLL1;LOXL1	Fast12	BP	b2
extracellular structure organization	9/216	1.63154e-05	0.00355429	0	0	6.7833	74.775	FBN2;COL1A1;COL27A1;ADAMTSL3;COL9A1;TGFBI;LOXL1;FBLN5;ITGA9	Fast12	BP	b2
external encapsulating structure organization	9/217	1.69252e-05	0.00355429	0	0	6.75034	74.164	FBN2;COL1A1;COL27A1;ADAMTSL3;COL9A1;TGFBI;LOXL1;FBLN5;ITGA9	Fast12	BP	b2
negative regulation of macromolecule metabolic process	8/194	5.25415e-05	0.00919477	0	0	6.66463	65.6727	APOBEC1;SFRP2;CLDN3;EMILIN1;IGF1;RBMS3;APLN;VEGFA	Fast12	BP	b2
body fluid secretion	3/16	0.000157931	0.0236896	0	0	34.7063	303.797	NPR1;APLN;VEGFA	Fast12	BP	b2
regulation of angiogenesis	7/203	0.000463208	0.0607961	0	0	5.488	42.1332	SFRP2;NPR1;RHOJ;CYP1B1;EMILIN1;ANGPTL4;VEGFA	Fast12	BP	b2
blood vessel morphogenesis	4/56	0.00055559	0.0648188	0	0	11.6342	87.2037	LRP5;CYP1B1;ADM;VEGFA	Fast12	BP	b2
camera-type eye development	3/27	0.000781314	0.07458	0	0	18.7888	134.425	FBN2;CYP1B1;VEGFA	Fast12	BP	b2
positive regulation of nuclear division	3/27	0.000781314	0.07458	0	0	18.7888	134.425	LRP5;IGF1;OOEP	Fast12	BP	b2
elastic fiber assembly	2/8	0.00123306	0.107893	0	0	49.7719	333.385	EMILIN1;FBLN5	Fast12	BP	b2
regulation of cell adhesion mediated by integrin	3/34	0.00154428	0.111247	0	0	14.5411	94.1271	SFRP2;TESC;CYP1B1	Fast12	BP	b2
negative regulation of cellular process	11/566	0.00160428	0.111247	0	0	3.08646	19.8616	CDA;SFRP2;CLDN3;NPR1;TESC;OSGIN1;CYP1B1;EMILIN1;P3H3;TGFBI;SOX7	Fast12	BP	b2
cellular response to hydrogen peroxide	3/35	0.00168078	0.111247	0	0	14.0859	89.988	CYP1B1;MAP3K5;MAPK13	Fast12	BP	b2
regulation of cell migration	9/408	0.00182874	0.111247	0	0	3.48478	21.9685	COL1A1;SFRP2;CLDN3;MCTP1;OSGIN1;CYP1B1;IGF1;SEMA3F;VEGFA	Fast12	BP	b2
regulation of urine volume	2/10	0.00196424	0.111247	0	0	37.3252	232.635	NPR1;ADM	Fast12	BP	b2
lactation	2/10	0.00196424	0.111247	0	0	37.3252	232.635	APLN;VEGFA	Fast12	BP	b2
regulation of cell population proliferation	13/764	0.00201304	0.111247	0	0	2.71203	16.8366	TESC;OSGIN1;LRP5;SCX;P3H3;IGF1;MEIS2;VEGFA;SFRP2;CLDN3;CYP1B1;SOX7;KCNH1	Fast12	BP	b2
intrinsic apoptotic signaling pathway in response to oxidative stress	2/12	0.00285551	0.148557	0	0	29.8571	174.918	CYP1B1;MAP3K5	Fast12	BP	b2
regulation of cysteine-type endopeptidase activity involved in apoptotic process	4/89	0.00311232	0.148557	0	0	7.10552	41.0158	CASP1;SOX7;MAP3K5;VEGFA	Fast12	BP	b2
branching morphogenesis of an epithelial tube	3/44	0.00325411	0.148557	0	0	10.9889	62.9427	SFRP2;LRP5;VEGFA	Fast12	BP	b2
positive regulation of osteoblast differentiation	3/44	0.00325411	0.148557	0	0	10.9889	62.9427	FBN2;LRP5;IGF1	Fast12	BP	b2
regulation of cell growth	6/217	0.00358604	0.151764	0	0	4.33241	24.3946	SOCS2;CDA;SFRP2;CISH;NPR1;OSGIN1	Fast12	BP	b2
negative regulation of cell activation	2/14	0.0039025	0.151764	0	0	24.8784	137.979	C1QTNF1;EMILIN1	Fast12	BP	b2
branching involved in blood vessel morphogenesis	2/14	0.0039025	0.151764	0	0	24.8784	137.979	SFRP2;VEGFA	Fast12	BP	b2
secretion	2/14	0.0039025	0.151764	0	0	24.8784	137.979	NPR1;FBLN5	Fast12	BP	b2
response to hydrogen peroxide	3/49	0.00441733	0.16565	0	0	9.792	53.0944	CYP1B1;MAP3K5;MAPK13	Fast12	BP	b2
positive regulation of macromolecule metabolic process	8/384	0.00459425	0.166343	0	0	3.26504	17.5755	CLDN3;C1QTNF1;TESC;SCX;EMILIN1;IGF1;RBMS3;VEGFA	Fast12	BP	b2
positive regulation of fat cell differentiation	3/51	0.00494437	0.167374	0	0	9.38305	49.8194	FNDC5;SFRP2;LRP5	Fast12	BP	b2
positive regulation of vasculature development	4/102	0.00506525	0.167374	0	0	6.1589	32.552	SFRP2;CYP1B1;ANGPTL4;VEGFA	Fast12	BP	b2
negative regulation of release of cytochrome c from mitochondria	2/16	0.00510093	0.167374	0	0	21.3222	112.546	IGF1;NOL3	Fast12	BP	b2
negative regulation of viral entry into host cell	2/17	0.00575561	0.181265	0	0	19.8997	102.635	IFITM2;LY6E	Fast12	BP	b2
negative regulation of gene expression	7/322	0.00629976	0.181265	0	0	3.3941	17.1987	SFRP2;CLDN3;EMILIN1;IGF1;RBMS3;APLN;VEGFA	Fast12	BP	b2
cell migration involved in sprouting angiogenesis	2/18	0.00644658	0.181265	0	0	18.6551	94.1	EPHB4;VEGFA	Fast12	BP	b2
positive regulation of cell migration involved in sprouting angiogenesis	2/18	0.00644658	0.181265	0	0	18.6551	94.1	RHOJ;VEGFA	Fast12	BP	b2
positive regulation of cell junction assembly	3/57	0.00674631	0.181265	0	0	8.33796	41.6795	CNTNAP2;CLDN3;VEGFA	Fast12	BP	b2
regulation of collagen biosynthetic process	2/19	0.00717333	0.181265	0	0	17.5568	86.6848	SCX;EMILIN1	Fast12	BP	b2
cellular response to interleukin-7	2/19	0.00717333	0.181265	0	0	17.5568	86.6848	SOCS2;CISH	Fast12	BP	b2
regulation of insulin-like growth factor receptor signaling pathway	2/19	0.00717333	0.181265	0	0	17.5568	86.6848	IGFBP4;IGF1	Fast12	BP	b2
interleukin-7-mediated signaling pathway	2/19	0.00717333	0.181265	0	0	17.5568	86.6848	SOCS2;CISH	Fast12	BP	b2
negative regulation of cell motility	4/114	0.0074771	0.181265	0	0	5.48369	26.8477	CLDN3;SFRP2;MCTP1;CYP1B1	Fast12	BP	b2
negative regulation of viral life cycle	2/20	0.00793535	0.181265	0	0	16.5806	80.191	IFITM2;LY6E	Fast12	BP	b2
eye morphogenesis	2/20	0.00793535	0.181265	0	0	16.5806	80.191	FBN2;VEGFA	Fast12	BP	b2
positive regulation of heart contraction	2/20	0.00793535	0.181265	0	0	16.5806	80.191	ADM;APLN	Fast12	BP	b2
positive regulation of angiogenesis	4/116	0.00794112	0.181265	0	0	5.38522	26.0413	SFRP2;CYP1B1;ANGPTL4;VEGFA	Fast12	BP	b2
positive regulation of cysteine-type endopeptidase activity	3/62	0.00850982	0.186729	0	0	7.62943	36.3659	CASP1;SOX7;MAP3K5	Fast12	BP	b2
positive regulation of cysteine-type endopeptidase activity involved in apoptotic process	4/119	0.00867202	0.186729	0	0	5.24394	24.8964	CASP12;CASP1;SOX7;MAP3K5	Fast12	BP	b2
myotube differentiation	2/21	0.00873213	0.186729	0	0	15.7072	74.4637	IGF1;KCNH1	Fast12	BP	b2
cellular response to reactive oxygen species	3/63	0.00889187	0.186729	0	0	7.50189	35.4286	CYP1B1;MAP3K5;MAPK13	Fast12	BP	b2
regulation of voltage-gated calcium channel activity	2/22	0.00956318	0.196889	0	0	14.9211	69.3804	CACNB4;STAC2	Fast12	BP	b2
blood vessel endothelial cell migration	2/23	0.010428	0.201315	0	0	14.2098	64.843	EPHB4;VEGFA	Fast12	BP	b2
positive regulation of receptor internalization	2/23	0.010428	0.201315	0	0	14.2098	64.843	APLN;VEGFA	Fast12	BP	b2
negative regulation of cell growth	4/126	0.0105451	0.201315	0	0	4.94131	22.4933	CDA;SFRP2;NPR1;OSGIN1	Fast12	BP	b2
negative regulation of growth	4/126	0.0105451	0.201315	0	0	4.94131	22.4933	CDA;SFRP2;NPR1;OSGIN1	Fast12	BP	b2
negative regulation of transforming growth factor beta receptor signaling pathway	3/68	0.0109518	0.201567	0	0	6.92308	31.2525	FBN2;EMILIN1;VASN	Fast12	BP	b2
regulation of axon extension involved in axon guidance	2/24	0.0113261	0.201567	0	0	13.5632	60.772	SEMA3F;VEGFA	Fast12	BP	b2
extracellular matrix assembly	2/24	0.0113261	0.201567	0	0	13.5632	60.772	EMILIN1;FBLN5	Fast12	BP	b2
mammary gland development	2/24	0.0113261	0.201567	0	0	13.5632	60.772	APLN;VEGFA	Fast12	BP	b2
regulation of apoptotic process	11/742	0.0118992	0.208237	0	0	2.32198	10.2894	SOCS2;SFRP2;OSGIN1;CASP1;SCX;CYP1B1;IGF1;ANGPTL4;NOL3;MAP3K5;VEGFA	Fast12	BP	b2
stress-activated protein kinase signaling cascade	2/27	0.0142155	0.244692	0	0	11.9338	50.7597	MAP3K5;MAPK13	Fast12	BP	b2
regulation of epithelial to mesenchymal transition	3/76	0.014777	0.250255	0	0	6.16189	25.9704	COL1A1;SFRP2;VASN	Fast12	BP	b2
negative regulation of epithelial to mesenchymal transition	2/29	0.0162994	0.250419	0	0	11.0487	45.4835	SFRP2;VASN	Fast12	BP	b2
negative regulation of cell migration	4/144	0.0165056	0.250419	0	0	4.30207	17.6559	SFRP2;CLDN3;MCTP1;CYP1B1	Fast12	BP	b2
positive regulation of gene expression	8/482	0.016678	0.250419	0	0	2.57696	10.5492	CLDN3;C1QTNF1;TESC;SCX;EMILIN1;IGF1;RBMS3;VEGFA	Fast12	BP	b2
positive regulation of cell adhesion	3/80	0.0169382	0.250419	0	0	5.84061	23.8191	SFRP2;FBLN2;VEGFA	Fast12	BP	b2
positive regulation of cell motility	5/221	0.0171629	0.250419	0	0	3.49875	14.2225	COL1A1;CLDN3;IGF1;SEMA3F;VEGFA	Fast12	BP	b2
regulation of defense response	3/83	0.018669	0.250419	0	0	5.62074	22.3755	SBNO2;CASP12;CASP1	Fast12	BP	b2
regulation of osteoblast differentiation	3/83	0.018669	0.250419	0	0	5.62074	22.3755	FBN2;LRP5;IGF1	Fast12	BP	b2
regulation of cell migration involved in sprouting angiogenesis	2/32	0.0196528	0.250419	0	0	9.94236	39.0688	RHOJ;VEGFA	Fast12	BP	b2
membrane depolarization	2/32	0.0196528	0.250419	0	0	9.94236	39.0688	CACNB4;SCN7A	Fast12	BP	b2
regulation of sprouting angiogenesis	2/33	0.0208294	0.250419	0	0	9.62115	37.2472	RHOJ;VEGFA	Fast12	BP	b2
vasculogenesis	2/33	0.0208294	0.250419	0	0	9.62115	37.2472	ADM;VEGFA	Fast12	BP	b2
primary alcohol metabolic process	2/33	0.0208294	0.250419	0	0	9.62115	37.2472	CYP1B1;IGF1	Fast12	BP	b2
muscle cell development	2/33	0.0208294	0.250419	0	0	9.62115	37.2472	IGF1;VEGFA	Fast12	BP	b2
regulation of amyloid-beta formation	2/34	0.0220348	0.250419	0	0	9.32002	35.5571	LRRTM3;IGF1	Fast12	BP	b2
negative regulation of mitochondrion organization	2/34	0.0220348	0.250419	0	0	9.32002	35.5571	IGF1;NOL3	Fast12	BP	b2
skeletal system development	4/158	0.0223577	0.250419	0	0	3.9082	14.8534	COL1A1;EXTL1;TLL1;IGF1	Fast12	BP	b2
regulation of cation channel activity	3/89	0.0224148	0.250419	0	0	5.22701	19.8523	CACNB4;GRIA3;CACNG5	Fast12	BP	b2
regulation of peptidyl-tyrosine phosphorylation	3/92	0.02443	0.250419	0	0	5.05005	18.7455	SFRP2;IGF1;VEGFA	Fast12	BP	b2
positive regulation of cellular component biogenesis	3/92	0.02443	0.250419	0	0	5.05005	18.7455	CLDN3;EMILIN1;VEGFA	Fast12	BP	b2
positive regulation of mitotic nuclear division	2/36	0.0245297	0.250419	0	0	8.7709	32.5213	LRP5;IGF1	Fast12	BP	b2
regulation of epithelial cell proliferation	3/93	0.0251229	0.250419	0	0	4.99369	18.3966	SFRP2;IGF1;VEGFA	Fast12	BP	b2
regulation of vascular associated smooth muscle cell proliferation	2/37	0.0258185	0.250419	0	0	8.51987	31.1543	IGF1;APLN	Fast12	BP	b2
regulation of cell communication	2/38	0.0271343	0.250419	0	0	8.28279	29.8757	SOCS2;KAZALD1	Fast12	BP	b2
connective tissue development	2/38	0.0271343	0.250419	0	0	8.28279	29.8757	LRP5;SCX	Fast12	BP	b2
endothelial cell migration	2/39	0.0284766	0.250419	0	0	8.05852	28.6776	CYP1B1;VEGFA	Fast12	BP	b2
regulation of viral entry into host cell	2/39	0.0284766	0.250419	0	0	8.05852	28.6776	IFITM2;LY6E	Fast12	BP	b2
regulation of canonical Wnt signaling pathway	5/253	0.0286858	0.250419	0	0	3.04234	10.8044	COL1A1;SFRP2;IGFBP4;SOX7;RBMS3	Fast12	BP	b2
negative regulation of blood coagulation	2/40	0.0298451	0.250419	0	0	7.84606	27.5533	C1QTNF1;A2M	Fast12	BP	b2
positive regulation of cell differentiation	5/258	0.0308402	0.250419	0	0	2.98145	10.3723	FBN2;COL1A1;SFRP2;LRP5;IGF1	Fast12	BP	b2
positive regulation of cell cycle process	3/101	0.0310438	0.250419	0	0	4.58418	15.9179	LRP5;IGF1;OOEP	Fast12	BP	b2
regulation of release of cytochrome c from mitochondria	2/41	0.0312393	0.250419	0	0	7.6445	26.4964	IGF1;NOL3	Fast12	BP	b2
phosphatidylinositol phosphate biosynthetic process	2/42	0.0326589	0.250419	0	0	7.45301	25.5015	SOCS2;CISH	Fast12	BP	b2
skeletal system morphogenesis	2/42	0.0326589	0.250419	0	0	7.45301	25.5015	FBN2;LRP5	Fast12	BP	b2
negative regulation of blood coagulation, intrinsic pathway	1/5	0.0333005	0.250419	0	0	37.0541	126.065	A2M	Fast12	BP	b2
negative regulation of dendritic cell differentiation	1/5	0.0333005	0.250419	0	0	37.0541	126.065	TMEM176A	Fast12	BP	b2
regulation of adherens junction organization	1/5	0.0333005	0.250419	0	0	37.0541	126.065	VEGFA	Fast12	BP	b2
regulation of blood coagulation, intrinsic pathway	1/5	0.0333005	0.250419	0	0	37.0541	126.065	A2M	Fast12	BP	b2
negative regulation of heterochromatin assembly	1/5	0.0333005	0.250419	0	0	37.0541	126.065	APOBEC1	Fast12	BP	b2
collagen-containing extracellular matrix	16/380	6.22081e-09	5.47431e-07	0	0	7.20325	136.108	FBN2;COL27A1;SDC3;FBLN2;KAZALD1;LOXL1;FBLN5;COL1A1;SFRP2;ABI3BP;COL9A1;EMILIN1;TGFBI;ANGPTL4;A2M;CTHRC1	Fast12	CC	b2
integral component of plasma membrane	19/1454	0.00414149	0.167113	0	0	2.10363	11.542	CNTNAP2;PLPPR1;LY75;SEMA3F;SLC7A10;TRHDE;TRHR;CYSLTR1;CLCN5;CLDN3;C1QTNF1;ADGRG6;ACKR4;SCN7A;LRRC8D;EPHB4;PCDHAC2;TRPM3;KCNH1	Fast12	CC	b2
supramolecular fiber	2/19	0.00717333	0.167113	0	0	17.5568	86.6848	FBN2;FBLN5	Fast12	CC	b2
AMPA glutamate receptor complex	2/20	0.00793535	0.167113	0	0	16.5806	80.191	GRIA3;CACNG5	Fast12	CC	b2
platelet alpha granule lumen	3/67	0.0105197	0.167113	0	0	7.03161	32.0255	IGF1;A2M;VEGFA	Fast12	CC	b2
glutamatergic synapse	3/69	0.0113941	0.167113	0	0	6.81784	30.5075	LRRTM3;IL1RAPL2;CACNG5	Fast12	CC	b2
secretory vesicle	2/29	0.0162994	0.172945	0	0	11.0487	45.4835	SYT12;IGF1	Fast12	CC	b2
exocytic vesicle	2/30	0.0173873	0.172945	0	0	10.6536	43.1685	SYT12;IGF1	Fast12	CC	b2
voltage-gated calcium channel complex	2/31	0.0185053	0.172945	0	0	10.2857	41.0369	CACNB4;CACNA2D2	Fast12	CC	b2
ionotropic glutamate receptor complex	2/32	0.0196528	0.172945	0	0	9.94236	39.0688	GRIA3;CACNG5	Fast12	CC	b2
platelet alpha granule	3/90	0.023076	0.184608	0	0	5.16667	19.473	IGF1;A2M;VEGFA	Fast12	CC	b2
elastic fiber	1/5	0.0333005	0.225419	0	0	37.0541	126.065	FBLN5	Fast12	CC	b2
MPP7-DLG1-LIN7 complex	1/5	0.0333005	0.225419	0	0	37.0541	126.065	LIN7A	Fast12	CC	b2
calcium channel complex	2/45	0.0370655	0.232983	0	0	6.93198	22.8414	CACNB4;CACNA2D2	Fast12	CC	b2
endoplasmic reticulum lumen	5/285	0.0442146	0.254708	0	0	2.69025	8.39007	COL1A1;COL27A1;IGFBP4;TMEM132A;COL9A1	Fast12	CC	b2
protein kinase complex	1/7	0.0463105	0.254708	0	0	24.7002	75.8887	MAP3K5	Fast12	CC	b2
transferase complex, transferring phosphorus-containing groups	1/9	0.0591466	0.294166	0	0	18.5233	52.3791	MAP3K5	Fast12	CC	b2
adherens junction	3/132	0.0601703	0.294166	0	0	3.4771	9.77265	CDH6;LIN7A;VEGFA	Fast12	CC	b2
microfibril	1/11	0.0718112	0.315969	0	0	14.8172	39.0242	FBN2	Fast12	CC	b2
Golgi medial cisterna	1/11	0.0718112	0.315969	0	0	14.8172	39.0242	MAN2A1	Fast12	CC	b2
cation channel complex	2/73	0.0872096	0.348838	0	0	4.19231	10.2269	GRIA3;CACNG5	Fast12	CC	b2
voltage-gated potassium channel complex	2/73	0.0872096	0.348838	0	0	4.19231	10.2269	CNTNAP2;KCNH1	Fast12	CC	b2
potassium channel complex	2/80	0.101779	0.388414	0	0	3.81473	8.71647	CNTNAP2;KCNH1	Fast12	CC	b2
voltage-gated sodium channel complex	1/17	0.108799	0.388414	0	0	9.25793	20.5365	SCN7A	Fast12	CC	b2
cell-cell junction	4/271	0.111482	0.388414	0	0	2.24124	4.91704	CDH6;CLDN3;LIN7A;VEGFA	Fast12	CC	b2
lysosomal lumen	2/86	0.114759	0.388414	0	0	3.54117	7.66637	SDC3;LIPA	Fast12	CC	b2
postsynaptic density membrane	1/20	0.12674	0.413078	0	0	7.79497	16.1014	CACNG5	Fast12	CC	b2
postsynaptic specialization membrane	1/21	0.13264	0.41687	0	0	7.40485	14.9586	CACNG5	Fast12	CC	b2
sodium channel complex	1/25	0.155849	0.468414	0	0	6.16947	11.4682	SCN7A	Fast12	CC	b2
axon	3/204	0.159687	0.468414	0	0	2.22343	4.07897	DNM3;CNTNAP2;SCN7A	Fast12	CC	b2
secretory granule lumen	4/316	0.165729	0.470456	0	0	1.91358	3.43948	CDA;IGF1;A2M;VEGFA	Fast12	CC	b2
endosome membrane	4/325	0.177563	0.4883	0	0	1.85908	3.21328	CLCN5;IFITM2;ANTXR2;KCNH1	Fast12	CC	b2
cyclin-dependent protein kinase holoenzyme complex	1/30	0.183994	0.490498	0	0	5.10448	8.64112	CCNJL	Fast12	CC	b2
catenin complex	1/31	0.189511	0.490498	0	0	4.93408	8.2069	CDH6	Fast12	CC	b2
ion channel complex	1/35	0.211208	0.52087	0	0	4.35272	6.7681	LRRC8D	Fast12	CC	b2
lysosome	5/477	0.220715	0.52087	0	0	1.58026	2.38759	CLCN5;IFITM2;SDC3;LIPA;VASN	Fast12	CC	b2
serine/threonine protein kinase complex	1/37	0.22184	0.52087	0	0	4.11049	6.18958	CCNJL	Fast12	CC	b2
asymmetric synapse	2/133	0.22643	0.52087	0	0	2.26528	3.36466	DNM3;CACNG5	Fast12	CC	b2
postsynaptic density	2/138	0.238877	0.52087	0	0	2.18145	3.12341	DNM3;CACNG5	Fast12	CC	b2
exocytic vesicle membrane	1/41	0.242678	0.52087	0	0	3.69869	5.23743	MCTP1	Fast12	CC	b2
synaptic vesicle membrane	1/41	0.242678	0.52087	0	0	3.69869	5.23743	MCTP1	Fast12	CC	b2
early endosome	3/266	0.267601	0.551381	0	0	1.69392	2.23302	CNTNAP2;CLCN5;KCNH1	Fast12	CC	b2
lytic vacuole membrane	3/267	0.269425	0.551381	0	0	1.68741	2.21298	CLCN5;IFITM2;VASN	Fast12	CC	b2
vacuolar lumen	2/161	0.29634	0.56752	0	0	1.86372	2.26674	SDC3;LIPA	Fast12	CC	b2
basement membrane	1/52	0.29717	0.56752	0	0	2.89933	3.51819	COL9A1	Fast12	CC	b2
Golgi cisterna	1/53	0.301927	0.56752	0	0	2.84343	3.40521	MAN2A1	Fast12	CC	b2
tertiary granule lumen	1/55	0.311344	0.56752	0	0	2.73784	3.19467	CDA	Fast12	CC	b2
cytoplasmic side of plasma membrane	1/55	0.311344	0.56752	0	0	2.73784	3.19467	CACNB4	Fast12	CC	b2
extracellular membrane-bounded organelle	1/56	0.316005	0.56752	0	0	2.68792	3.09648	FBLN2	Fast12	CC	b2
extracellular vesicle	1/59	0.329802	0.580451	0	0	2.54851	2.82697	FBLN2	Fast12	CC	b2
intracellular organelle lumen	7/848	0.348293	0.591058	0	0	1.23707	1.30475	COL1A1;CDA;COL27A1;IGFBP4;SDC3;TMEM132A;COL9A1	Fast12	CC	b2
endoplasmic reticulum membrane	6/712	0.349262	0.591058	0	0	1.2622	1.32776	HSD11B1;MCTP1;EXTL1;ADGRG6;CYP1B1;PTGS1	Fast12	CC	b2
endocytic vesicle	2/189	0.365349	0.602239	0	0	1.58241	1.59333	SH3KBP1;GRIA3	Fast12	CC	b2
late endosome membrane	1/68	0.369556	0.602239	0	0	2.20517	2.19514	IFITM2	Fast12	CC	b2
lysosomal membrane	3/330	0.385344	0.616551	0	0	1.35794	1.29495	CLCN5;IFITM2;VASN	Fast12	CC	b2
bicellular tight junction	1/78	0.410987	0.645837	0	0	1.91781	1.70531	CLDN3	Fast12	CC	b2
tight junction	1/85	0.438369	0.67678	0	0	1.75737	1.4493	CLDN3	Fast12	CC	b2
cytoplasmic vesicle membrane	3/380	0.474591	0.711016	0	0	1.17483	0.8756	CLCN5;ANTXR2;GRIA3	Fast12	CC	b2
early endosome membrane	1/97	0.482402	0.711016	0	0	1.53677	1.12027	KCNH1	Fast12	CC	b2
apical junction complex	1/98	0.485912	0.711016	0	0	1.52085	1.09764	CLDN3	Fast12	CC	b2
Golgi lumen	1/100	0.492863	0.711016	0	0	1.48997	1.05419	SDC3	Fast12	CC	b2
neuron projection	4/556	0.51956	0.73744	0	0	1.06832	0.699503	DNM3;CNTNAP2;SCN7A;EPHB4	Fast12	CC	b2
cytoplasmic vesicle lumen	1/115	0.542105	0.757226	0	0	1.29294	0.791663	CDA	Fast12	CC	b2
intrinsic component of endoplasmic reticulum membrane	1/121	0.560446	0.766813	0	0	1.22792	0.710995	HSD11B1	Fast12	CC	b2
ficolin-1-rich granule lumen	1/123	0.566396	0.766813	0	0	1.20767	0.686515	CDA	Fast12	CC	b2
mitochondrial envelope	1/127	0.578057	0.770742	0	0	1.1691	0.640761	DNM3	Fast12	CC	b2
integral component of endoplasmic reticulum membrane	1/142	0.61908	0.811148	0	0	1.04393	0.500586	HSD11B1	Fast12	CC	b2
recycling endosome	1/145	0.626796	0.811148	0	0	1.02203	0.477423	MCTP1	Fast12	CC	b2
basolateral plasma membrane	1/151	0.641767	0.818485	0	0	0.980846	0.435035	LIN7A	Fast12	CC	b2
endocytic vesicle membrane	1/158	0.65848	0.821564	0	0	0.936781	0.391406	GRIA3	Fast12	CC	b2
membrane raft	1/163	0.669942	0.821564	0	0	0.907638	0.363567	PAG1	Fast12	CC	b2
tertiary granule	1/164	0.672189	0.821564	0	0	0.902024	0.358298	CDA	Fast12	CC	b2
ficolin-1-rich granule	1/184	0.714057	0.860576	0	0	0.802626	0.270318	CDA	Fast12	CC	b2
late endosome	1/189	0.723666	0.860576	0	0	0.781081	0.252621	IFITM2	Fast12	CC	b2
focal adhesion	2/387	0.739024	0.863234	0	0	0.760863	0.230104	MRC2;SNTB2	Fast12	CC	b2
cell-substrate junction	2/394	0.748001	0.863234	0	0	0.747008	0.216895	MRC2;SNTB2	Fast12	CC	b2
bounding membrane of organelle	4/767	0.765475	0.863234	0	0	0.764439	0.204303	CLCN5;MAN2A1;ANTXR2;GRIA3	Fast12	CC	b2
integral component of organelle membrane	1/214	0.767111	0.863234	0	0	0.688529	0.182546	HSD11B1	Fast12	CC	b2
lytic vacuole	1/219	0.774949	0.863234	0	0	0.672566	0.171476	LIPA	Fast12	CC	b2
vesicle	1/226	0.785484	0.864033	0	0	0.65141	0.157286	FBLN2	Fast12	CC	b2
trans-Golgi network	1/239	0.803768	0.873229	0	0	0.615421	0.134436	TGFBI	Fast12	CC	b2
dendrite	1/270	0.841361	0.902924	0	0	0.543639	0.0939052	CNTNAP2	Fast12	CC	b2
microtubule cytoskeleton	1/331	0.89571	0.949668	0	0	0.441768	0.0486559	DNM3	Fast12	CC	b2
mitochondrial membrane	1/469	0.959817	0.99455	0	0	0.309303	0.0126852	DNM3	Fast12	CC	b2
Golgi membrane	1/472	0.960645	0.99455	0	0	0.307285	0.0123376	MAN2A1	Fast12	CC	b2
cytoskeleton	1/600	0.983851	0.999913	0	0	0.240027	0.00390778	DNM3	Fast12	CC	b2
intracellular membrane-bounded organelle	20/5192	0.999389	0.999913	0	0	0.494065	0.000302026	LMO1;SPECC1;APOBEC1;RBM47;TESC;SCX;ETV1;FIGN;LIPA;OOEP;PTGS1;MAPK13;SBNO2;MAF;ADAMTSL3;CYP1B1;SOX7;KCNH1;CCNJL;RBMS3	Fast12	CC	b2
nucleus	14/4484	0.999913	0.999913	0	0	0.398488	3.47075e-05	LMO1;APOBEC1;RBM47;TESC;SCX;ETV1;FIGN;OOEP;MAPK13;SBNO2;MAF;SOX7;CCNJL;RBMS3	Fast12	CC	b2
cysteine-type endopeptidase activity involved in apoptotic signaling pathway	2/10	0.00196424	0.114771	0	0	37.3252	232.635	CASP12;CASP1	Fast12	MF	b2
voltage-gated calcium channel activity	3/37	0.00197584	0.114771	0	0	13.256	82.542	CACNB4;CACNA2D2;CACNG5	Fast12	MF	b2
cytidine deaminase activity	2/12	0.00285551	0.114771	0	0	29.8571	174.918	APOBEC1;CDA	Fast12	MF	b2
cysteine-type endopeptidase activity involved in execution phase of apoptosis	2/13	0.00335981	0.114771	0	0	27.1415	154.594	CASP12;CASP1	Fast12	MF	b2
insulin-like growth factor receptor binding	2/14	0.0039025	0.114771	0	0	24.8784	137.979	SOCS2;IGF1	Fast12	MF	b2
voltage-gated cation channel activity	4/97	0.0042378	0.114771	0	0	6.49167	35.4686	CACNB4;CACNA2D2;KCNH1;CACNG5	Fast12	MF	b2
cysteine-type endopeptidase activity involved in apoptotic process	2/15	0.00448305	0.114771	0	0	22.9636	124.174	CASP12;CASP1	Fast12	MF	b2
1-phosphatidylinositol-3-kinase regulator activity	2/16	0.00510093	0.114771	0	0	21.3222	112.546	SOCS2;CISH	Fast12	MF	b2
hydrolase activity, acting on carbon-nitrogen	2/19	0.00717333	0.12912	0	0	17.5568	86.6848	APOBEC1;CDA	Fast12	MF	b2
phosphatidylinositol 3-kinase regulator activity	2/19	0.00717333	0.12912	0	0	17.5568	86.6848	SOCS2;CISH	Fast12	MF	b2
anion channel activity	3/68	0.0109518	0.179212	0	0	6.92308	31.2525	CLCN5;LRRC8D;ANO5	Fast12	MF	b2
receptor ligand activity	6/307	0.01803	0.266774	0	0	3.0231	12.1399	SFRP2;OSGIN1;IGF1;SEMA3F;APLN;VEGFA	Fast12	MF	b2
calcium channel activity	3/84	0.019267	0.266774	0	0	5.55107	21.9232	CACNB4;CACNA2D2;CACNG5	Fast12	MF	b2
interleukin-1 receptor activity	1/5	0.0333005	0.296558	0	0	37.0541	126.065	IL1RAPL2	Fast12	MF	b2
solute:proton antiporter activity	1/5	0.0333005	0.296558	0	0	37.0541	126.065	CLCN5	Fast12	MF	b2
tumor necrosis factor binding	1/5	0.0333005	0.296558	0	0	37.0541	126.065	A2M	Fast12	MF	b2
C-X-C chemokine binding	1/5	0.0333005	0.296558	0	0	37.0541	126.065	A2M	Fast12	MF	b2
L-serine transmembrane transporter activity	1/6	0.0398274	0.296558	0	0	29.6418	95.5415	SLC7A10	Fast12	MF	b2
calcium-dependent phospholipid binding	2/50	0.0448801	0.296558	0	0	6.20833	19.2692	MCTP1;SYT12	Fast12	MF	b2
protease binding	3/118	0.0458275	0.296558	0	0	3.90316	12.0329	COL1A1;A2M;NOL3	Fast12	MF	b2
insulin-like growth factor II binding	1/7	0.0463105	0.296558	0	0	24.7002	75.8887	IGFBP4	Fast12	MF	b2
alpha-mannosidase activity	1/7	0.0463105	0.296558	0	0	24.7002	75.8887	MAN2A1	Fast12	MF	b2
UDP-xylosyltransferase activity	1/7	0.0463105	0.296558	0	0	24.7002	75.8887	GXYLT2	Fast12	MF	b2
cell-matrix adhesion mediator activity	1/7	0.0463105	0.296558	0	0	24.7002	75.8887	EMILIN1	Fast12	MF	b2
coreceptor activity involved in Wnt signaling pathway	1/8	0.0527501	0.296558	0	0	21.1706	62.2878	LRP5	Fast12	MF	b2
serine transmembrane transporter activity	1/8	0.0527501	0.296558	0	0	21.1706	62.2878	SLC7A10	Fast12	MF	b2
solute:cation antiporter activity	1/8	0.0527501	0.296558	0	0	21.1706	62.2878	CLCN5	Fast12	MF	b2
estrogen 16-alpha-hydroxylase activity	1/8	0.0527501	0.296558	0	0	21.1706	62.2878	CYP1B1	Fast12	MF	b2
procollagen-proline dioxygenase activity	1/8	0.0527501	0.296558	0	0	21.1706	62.2878	P3H3	Fast12	MF	b2
vascular endothelial growth factor receptor 2 binding	1/8	0.0527501	0.296558	0	0	21.1706	62.2878	VEGFA	Fast12	MF	b2
xylosyltransferase activity	1/8	0.0527501	0.296558	0	0	21.1706	62.2878	GXYLT2	Fast12	MF	b2
interleukin-1 binding	1/9	0.0591466	0.296558	0	0	18.5233	52.3791	A2M	Fast12	MF	b2
mannosidase activity	1/9	0.0591466	0.296558	0	0	18.5233	52.3791	MAN2A1	Fast12	MF	b2
growth hormone receptor binding	1/9	0.0591466	0.296558	0	0	18.5233	52.3791	SOCS2	Fast12	MF	b2
volume-sensitive anion channel activity	1/9	0.0591466	0.296558	0	0	18.5233	52.3791	LRRC8D	Fast12	MF	b2
voltage-gated chloride channel activity	1/10	0.0655002	0.296558	0	0	16.4643	44.8769	CLCN5	Fast12	MF	b2
high voltage-gated calcium channel activity	1/10	0.0655002	0.296558	0	0	16.4643	44.8769	CACNB4	Fast12	MF	b2
SH3 domain binding	2/62	0.0657832	0.296558	0	0	4.96366	13.5081	AFAP1L1;ELMO1	Fast12	MF	b2
chloride channel activity	2/64	0.0695312	0.296558	0	0	4.80306	12.8049	CLCN5;ANO5	Fast12	MF	b2
platelet-derived growth factor binding	1/11	0.0718112	0.296558	0	0	14.8172	39.0242	COL1A1	Fast12	MF	b2
MAP kinase kinase kinase activity	1/11	0.0718112	0.296558	0	0	14.8172	39.0242	MAP3K5	Fast12	MF	b2
GDP binding	2/67	0.0752809	0.296558	0	0	4.58068	11.8481	RASL12;RASEF	Fast12	MF	b2
vascular endothelial growth factor receptor binding	1/12	0.0780799	0.296558	0	0	13.4695	34.3475	VEGFA	Fast12	MF	b2
caspase binding	1/12	0.0780799	0.296558	0	0	13.4695	34.3475	NOL3	Fast12	MF	b2
insulin-like growth factor I binding	1/13	0.0843066	0.296558	0	0	12.3464	30.5363	IGFBP4	Fast12	MF	b2
phosphatidate phosphatase activity	1/13	0.0843066	0.296558	0	0	12.3464	30.5363	PLPPR1	Fast12	MF	b2
platelet-derived growth factor receptor binding	1/13	0.0843066	0.296558	0	0	12.3464	30.5363	VEGFA	Fast12	MF	b2
calcium ion binding	5/348	0.0871413	0.296558	0	0	2.18906	5.34179	CDH6;MCTP1;SYT12;TESC;NOL3	Fast12	MF	b2
lipid phosphatase activity	1/14	0.0904915	0.296558	0	0	11.3961	27.3791	PLPPR1	Fast12	MF	b2
MAP kinase activity	1/14	0.0904915	0.296558	0	0	11.3961	27.3791	MAPK13	Fast12	MF	b2
insulin-like growth factor binding	1/15	0.096635	0.296558	0	0	10.5816	24.7271	IGFBP4	Fast12	MF	b2
cysteine-type endopeptidase activator activity involved in apoptotic process	1/15	0.096635	0.296558	0	0	10.5816	24.7271	CASP1	Fast12	MF	b2
Wnt-activated receptor activity	1/15	0.096635	0.296558	0	0	10.5816	24.7271	LRP5	Fast12	MF	b2
hormone activity	2/78	0.0975497	0.296558	0	0	3.91551	9.11294	IGF1;APLN	Fast12	MF	b2
voltage-gated anion channel activity	1/16	0.102737	0.296558	0	0	9.87562	22.4728	CLCN5	Fast12	MF	b2
CARD domain binding	1/16	0.102737	0.296558	0	0	9.87562	22.4728	CASP1	Fast12	MF	b2
G protein-coupled peptide receptor activity	2/82	0.106058	0.296558	0	0	3.71898	8.34453	CYSLTR1;NPR1	Fast12	MF	b2
intracellular calcium activated chloride channel activity	1/17	0.108799	0.296558	0	0	9.25793	20.5365	ANO5	Fast12	MF	b2
intracellular chloride channel activity	1/17	0.108799	0.296558	0	0	9.25793	20.5365	ANO5	Fast12	MF	b2
ionotropic glutamate receptor activity	1/17	0.108799	0.296558	0	0	9.25793	20.5365	GRIA3	Fast12	MF	b2
peptidase activator activity involved in apoptotic process	1/17	0.108799	0.296558	0	0	9.25793	20.5365	CASP1	Fast12	MF	b2
ephrin receptor activity	1/17	0.108799	0.296558	0	0	9.25793	20.5365	EPHB4	Fast12	MF	b2
metalloaminopeptidase activity	1/17	0.108799	0.296558	0	0	9.25793	20.5365	TRHDE	Fast12	MF	b2
transmembrane-ephrin receptor activity	1/17	0.108799	0.296558	0	0	9.25793	20.5365	EPHB4	Fast12	MF	b2
G protein-coupled chemoattractant receptor activity	1/17	0.108799	0.296558	0	0	9.25793	20.5365	ACKR4	Fast12	MF	b2
ion channel activity	2/84	0.110386	0.296558	0	0	3.62791	7.9951	GRIA3;TRPM3	Fast12	MF	b2
UDP-glycosyltransferase activity	2/84	0.110386	0.296558	0	0	3.62791	7.9951	EXTL1;GXYLT2	Fast12	MF	b2
neuropeptide receptor binding	1/18	0.114819	0.302071	0	0	8.71291	18.8582	APLN	Fast12	MF	b2
growth factor activity	2/87	0.116962	0.302071	0	0	3.49934	7.50925	OSGIN1;VEGFA	Fast12	MF	b2
cytokine receptor activity	2/88	0.119176	0.302071	0	0	3.45847	7.35671	IL1RAPL2;ACKR4	Fast12	MF	b2
G protein-coupled receptor activity	4/283	0.125069	0.302071	0	0	2.14353	4.45618	CYSLTR1;NPR1;ADGRG6;TRHR	Fast12	MF	b2
oxidoreductase activity, acting on paired donors, with incorporation or reduction of molecular oxygen, reduced flavin or flavoprotein as one donor, and incorporation of one atom of oxygen	1/20	0.12674	0.302071	0	0	7.79497	16.1014	CYP1B1	Fast12	MF	b2
hormone receptor binding	1/21	0.13264	0.302071	0	0	7.40485	14.9586	SOCS2	Fast12	MF	b2
cysteine-type endopeptidase inhibitor activity involved in apoptotic process	1/21	0.13264	0.302071	0	0	7.40485	14.9586	NOL3	Fast12	MF	b2
steroid dehydrogenase activity, acting on the CH-OH group of donors, NAD or NADP as acceptor	1/21	0.13264	0.302071	0	0	7.40485	14.9586	HSD11B1	Fast12	MF	b2
GTP binding	3/189	0.135987	0.302071	0	0	2.40457	4.79758	RASL12;RASEF;RHOJ	Fast12	MF	b2
metal ion binding	6/517	0.137728	0.302071	0	0	1.76162	3.49236	CDH6;MCTP1;SYT12;TESC;NOL3;MAP3K5	Fast12	MF	b2
poly	1/22	0.138501	0.302071	0	0	7.05188	13.9407	RBMS3	Fast12	MF	b2
poly	1/22	0.138501	0.302071	0	0	7.05188	13.9407	RBMS3	Fast12	MF	b2
bHLH transcription factor binding	1/22	0.138501	0.302071	0	0	7.05188	13.9407	SCX	Fast12	MF	b2
mRNA 3'-UTR AU-rich region binding	1/22	0.138501	0.302071	0	0	7.05188	13.9407	RBMS3	Fast12	MF	b2
voltage-gated sodium channel activity	1/22	0.138501	0.302071	0	0	7.05188	13.9407	SCN7A	Fast12	MF	b2
semaphorin receptor binding	1/23	0.144323	0.302071	0	0	6.731	13.0292	SEMA3F	Fast12	MF	b2
cyclic nucleotide binding	1/23	0.144323	0.302071	0	0	6.731	13.0292	KCNH1	Fast12	MF	b2
phosphatase inhibitor activity	1/23	0.144323	0.302071	0	0	6.731	13.0292	TESC	Fast12	MF	b2
C-C chemokine receptor activity	1/23	0.144323	0.302071	0	0	6.731	13.0292	ACKR4	Fast12	MF	b2
transforming growth factor beta binding	1/24	0.150105	0.307033	0	0	6.43803	12.2092	VASN	Fast12	MF	b2
C-C chemokine binding	1/24	0.150105	0.307033	0	0	6.43803	12.2092	ACKR4	Fast12	MF	b2
chemorepellent activity	1/25	0.155849	0.309359	0	0	6.16947	11.4682	SEMA3F	Fast12	MF	b2
poly-pyrimidine tract binding	1/25	0.155849	0.309359	0	0	6.16947	11.4682	RBMS3	Fast12	MF	b2
cysteine-type endopeptidase activity	2/105	0.15823	0.309359	0	0	2.88517	5.31942	CASP12;CASP1	Fast12	MF	b2
cytokine receptor binding	2/105	0.15823	0.309359	0	0	2.88517	5.31942	SOCS2;VEGFA	Fast12	MF	b2
chemokine receptor activity	1/26	0.161554	0.309359	0	0	5.92239	10.796	ACKR4	Fast12	MF	b2
ion gated channel activity	1/26	0.161554	0.309359	0	0	5.92239	10.796	ANO5	Fast12	MF	b2
aminopeptidase activity	1/27	0.167221	0.316839	0	0	5.69432	10.1839	TRHDE	Fast12	MF	b2
poly-purine tract binding	1/28	0.17285	0.324093	0	0	5.48314	9.62474	RBMS3	Fast12	MF	b2
guanyl ribonucleotide binding	3/214	0.17614	0.326858	0	0	2.11698	3.67608	RASL12;RASEF;RHOJ	Fast12	MF	b2
GTPase activity	3/216	0.179487	0.32967	0	0	2.09688	3.60172	DNM3;RASL12;RHOJ	Fast12	MF	b2
ligand-gated channel activity	1/30	0.183994	0.334268	0	0	5.10448	8.64112	GRIA3	Fast12	MF	b2
ligand-gated ion channel activity	1/31	0.189511	0.334268	0	0	4.93408	8.2069	GRIA3	Fast12	MF	b2
Hypertrophic cardiomyopathy	5/90	0.000361069	0.037197	0	0	8.95023	70.9434	CACNB4;CACNA2D2;IGF1;ITGA9;CACNG5	Fast12	KEGG	b2
Dilated cardiomyopathy	5/96	0.000486236	0.037197	0	0	8.35757	63.7583	CACNB4;CACNA2D2;IGF1;ITGA9;CACNG5	Fast12	KEGG	b2
Arrhythmogenic right ventricular cardiomyopathy	4/77	0.00183555	0.0936131	0	0	8.27857	52.1584	CACNB4;CACNA2D2;ITGA9;CACNG5	Fast12	KEGG	b2
Adrenergic signaling in cardiomyocytes	5/150	0.00352485	0.118242	0	0	5.23077	29.543	CACNB4;CACNA2D2;SCN7A;CACNG5;MAPK13	Fast12	KEGG	b2
MAPK signaling pathway	7/294	0.00386412	0.118242	0	0	3.73056	20.7271	CACNB4;CACNA2D2;IGF1;MAP3K5;CACNG5;MAPK13;VEGFA	Fast12	KEGG	b2
Focal adhesion	5/201	0.0118168	0.258931	0	0	3.85969	17.1302	COL1A1;COL9A1;IGF1;ITGA9;VEGFA	Fast12	KEGG	b2
Prolactin signaling pathway	3/70	0.0118465	0.258931	0	0	6.71574	29.7892	SOCS2;CISH;MAPK13	Fast12	KEGG	b2
Cell adhesion molecules	4/148	0.0180657	0.30272	0	0	4.18172	16.7843	CNTNAP2;CLDN3;SDC3;ITGA9	Fast12	KEGG	b2
Oxytocin signaling pathway	4/154	0.020573	0.30272	0	0	4.01323	15.5865	CACNB4;NPR1;CACNA2D2;CACNG5	Fast12	KEGG	b2
Cardiac muscle contraction	3/87	0.0211241	0.30272	0	0	5.352	20.6445	CACNB4;CACNA2D2;CACNG5	Fast12	KEGG	b2
ECM-receptor interaction	3/88	0.0217642	0.30272	0	0	5.28877	20.2427	COL1A1;COL9A1;ITGA9	Fast12	KEGG	b2
AGE-RAGE signaling pathway in diabetic complications	3/100	0.030267	0.376249	0	0	4.63168	16.2002	COL1A1;MAPK13;VEGFA	Fast12	KEGG	b2
Protein digestion and absorption	3/103	0.0326286	0.376249	0	0	4.49205	15.3743	COL1A1;COL27A1;COL9A1	Fast12	KEGG	b2
NOD-like receptor signaling pathway	4/181	0.0344281	0.376249	0	0	3.39639	11.442	CASP12;CASP1;ANTXR2;MAPK13	Fast12	KEGG	b2
Transcriptional misregulation in cancer	4/192	0.041312	0.385555	0	0	3.19587	10.184	MAF;ETV1;IGF1;GRIA3	Fast12	KEGG	b2
Cholesterol metabolism	2/50	0.0448801	0.385555	0	0	6.20833	19.2692	ANGPTL4;LIPA	Fast12	KEGG	b2
Ovarian steroidogenesis	2/51	0.0465101	0.385555	0	0	6.08133	18.658	CYP1B1;IGF1	Fast12	KEGG	b2
Growth hormone synthesis, secretion and action	3/119	0.0467885	0.385555	0	0	3.86932	11.8483	SOCS2;IGF1;MAPK13	Fast12	KEGG	b2
Proteoglycans in cancer	4/205	0.0503835	0.385555	0	0	2.9872	8.92603	COL1A1;IGF1;MAPK13;VEGFA	Fast12	KEGG	b2
Platelet activation	3/124	0.0517414	0.385555	0	0	3.70849	10.9827	COL1A1;PTGS1;MAPK13	Fast12	KEGG	b2
Regulation of lipolysis in adipocytes	2/55	0.0532418	0.385555	0	0	5.62122	16.4865	NPR1;PTGS1	Fast12	KEGG	b2
Relaxin signaling pathway	3/129	0.0569378	0.385555	0	0	3.56043	10.2035	COL1A1;MAPK13;VEGFA	Fast12	KEGG	b2
VEGF signaling pathway	2/59	0.0602952	0.385555	0	0	5.2257	14.6764	MAPK13;VEGFA	Fast12	KEGG	b2
Long-term depression	2/60	0.0621062	0.385555	0	0	5.13534	14.2706	IGF1;GRIA3	Fast12	KEGG	b2
Steroid hormone biosynthesis	2/61	0.0639356	0.385555	0	0	5.04804	13.8815	HSD11B1;CYP1B1	Fast12	KEGG	b2
Yersinia infection	3/137	0.065745	0.385555	0	0	3.34651	9.1091	ELMO1;CASP1;MAPK13	Fast12	KEGG	b2
Fluid shear stress and atherosclerosis	3/139	0.0680392	0.385555	0	0	3.29696	8.86114	MAP3K5;MAPK13;VEGFA	Fast12	KEGG	b2
Neuroactive ligand-receptor interaction	5/341	0.0815661	0.442562	0	0	2.23546	5.60283	CYSLTR1;ADM;GRIA3;TRHR;APLN	Fast12	KEGG	b2
Salmonella infection	4/249	0.0884462	0.442562	0	0	2.44524	5.93059	RHOJ;ELMO1;CASP1;MAPK13	Fast12	KEGG	b2
PI3K-Akt signaling pathway	5/354	0.0920758	0.442562	0	0	2.15076	5.12987	COL1A1;COL9A1;IGF1;ITGA9;VEGFA	Fast12	KEGG	b2
Metabolism of xenobiotics by cytochrome P450	2/76	0.0933726	0.442562	0	0	4.02174	9.53619	HSD11B1;CYP1B1	Fast12	KEGG	b2
Pertussis	2/76	0.0933726	0.442562	0	0	4.02174	9.53619	CASP1;MAPK13	Fast12	KEGG	b2
Bacterial invasion of epithelial cells	2/77	0.0954545	0.442562	0	0	3.96792	9.32106	DNM3;ELMO1	Fast12	KEGG	b2
Steroid biosynthesis	1/20	0.12674	0.560128	0	0	7.79497	16.1014	LIPA	Fast12	KEGG	b2
Th1 and Th2 cell differentiation	2/92	0.128134	0.560128	0	0	3.30409	6.78885	MAF;MAPK13	Fast12	KEGG	b2
Neutrophil extracellular trap formation	3/189	0.135987	0.577946	0	0	2.40457	4.79758	CLCN5;CASP1;MAPK13	Fast12	KEGG	b2
Inflammatory mediator regulation of TRP channels	2/98	0.141853	0.582461	0	0	3.09665	6.04764	IGF1;MAPK13	Fast12	KEGG	b2
Progesterone-mediated oocyte maturation	2/100	0.146494	0.582461	0	0	3.03314	5.82597	IGF1;MAPK13	Fast12	KEGG	b2
Pathogenic Escherichia coli infection	3/197	0.148471	0.582461	0	0	2.30448	4.39548	CLDN3;CASP1;MAPK13	Fast12	KEGG	b2
C-type lectin receptor signaling pathway	2/104	0.155868	0.582693	0	0	2.91361	5.41565	CASP1;MAPK13	Fast12	KEGG	b2
HIF-1 signaling pathway	2/109	0.167741	0.582693	0	0	2.77675	4.95744	IGF1;VEGFA	Fast12	KEGG	b2
Rap1 signaling pathway	3/210	0.169501	0.582693	0	0	2.15832	3.8308	IGF1;MAPK13;VEGFA	Fast12	KEGG	b2
TNF signaling pathway	2/112	0.174938	0.582693	0	0	2.70062	4.70804	MAP3K5;MAPK13	Fast12	KEGG	b2
Lipid and atherosclerosis	3/215	0.177811	0.582693	0	0	2.10688	3.63866	CASP1;MAP3K5;MAPK13	Fast12	KEGG	b2
Leukocyte transendothelial migration	2/114	0.179764	0.582693	0	0	2.65212	4.55134	CLDN3;MAPK13	Fast12	KEGG	b2
Human papillomavirus infection	4/331	0.18561	0.582693	0	0	1.8244	3.07249	COL1A1;COL9A1;ITGA9;VEGFA	Fast12	KEGG	b2
Sphingolipid signaling pathway	2/119	0.191914	0.582693	0	0	2.53814	4.18973	MAP3K5;MAPK13	Fast12	KEGG	b2
Neurotrophin signaling pathway	2/119	0.191914	0.582693	0	0	2.53814	4.18973	MAP3K5;MAPK13	Fast12	KEGG	b2
Thermogenesis	3/232	0.206849	0.582693	0	0	1.94879	3.07084	NPR1;MAP3K5;MAPK13	Fast12	KEGG	b2
Oocyte meiosis	2/129	0.216509	0.582693	0	0	2.3371	3.57605	IGF1;MAPK13	Fast12	KEGG	b2
Pathways of neurodegeneration	5/475	0.218281	0.582693	0	0	1.58715	2.4156	CASP12;LRP5;GRIA3;MAP3K5;MAPK13	Fast12	KEGG	b2
Chemical carcinogenesis	3/239	0.219109	0.582693	0	0	1.89031	2.86985	HSD11B1;CYP1B1;VEGFA	Fast12	KEGG	b2
Calcium signaling pathway	3/240	0.220873	0.582693	0	0	1.88224	2.8425	CYSLTR1;TRHR;VEGFA	Fast12	KEGG	b2
FoxO signaling pathway	2/131	0.221465	0.582693	0	0	2.30064	3.46819	IGF1;MAPK13	Fast12	KEGG	b2
Aldosterone-regulated sodium reabsorption	1/37	0.22184	0.582693	0	0	4.11049	6.18958	IGF1	Fast12	KEGG	b2
Dopaminergic synapse	2/132	0.223947	0.582693	0	0	2.28282	3.4159	GRIA3;MAPK13	Fast12	KEGG	b2
Vascular smooth muscle contraction	2/133	0.22643	0.582693	0	0	2.26528	3.36466	NPR1;ADM	Fast12	KEGG	b2
Shigellosis	3/246	0.231516	0.582693	0	0	1.8352	2.6851	ELMO1;CASP1;MAPK13	Fast12	KEGG	b2
Amyotrophic lateral sclerosis	4/364	0.231797	0.582693	0	0	1.65437	2.41851	CASP12;CASP1;MAP3K5;MAPK13	Fast12	KEGG	b2
Various types of N-glycan biosynthesis	1/39	0.232329	0.582693	0	0	3.89375	5.68333	MAN2A1	Fast12	KEGG	b2
Nicotine addiction	1/40	0.237521	0.582693	0	0	3.79372	5.45348	GRIA3	Fast12	KEGG	b2
Bladder cancer	1/41	0.242678	0.582693	0	0	3.69869	5.23743	VEGFA	Fast12	KEGG	b2
Tryptophan metabolism	1/42	0.2478	0.582693	0	0	3.6083	5.03405	CYP1B1	Fast12	KEGG	b2
Apoptosis	2/142	0.24886	0.582693	0	0	2.11869	2.94681	CASP12;MAP3K5	Fast12	KEGG	b2
Signaling pathways regulating pluripotency of stem cells	2/143	0.251358	0.582693	0	0	2.10356	2.90475	IGF1;MAPK13	Fast12	KEGG	b2
Spinocerebellar ataxia	2/143	0.251358	0.582693	0	0	2.10356	2.90475	GRIA3;MAP3K5	Fast12	KEGG	b2
Breast cancer	2/147	0.261357	0.59368	0	0	2.04511	2.74427	LRP5;IGF1	Fast12	KEGG	b2
Retrograde endocannabinoid signaling	2/148	0.263858	0.59368	0	0	2.031	2.706	GRIA3;MAPK13	Fast12	KEGG	b2
Type II diabetes mellitus	1/46	0.267948	0.594146	0	0	3.2869	4.32872	SOCS2	Fast12	KEGG	b2
Other types of O-glycan biosynthesis	1/47	0.272901	0.596484	0	0	3.21528	4.17551	GXYLT2	Fast12	KEGG	b2
mTOR signaling pathway	2/154	0.278861	0.597891	0	0	1.95024	2.49054	LRP5;IGF1	Fast12	KEGG	b2
Non-alcoholic fatty liver disease	2/155	0.28136	0.597891	0	0	1.93739	2.45684	MAP3K5;MAPK13	Fast12	KEGG	b2
N-Glycan biosynthesis	1/50	0.287561	0.599306	0	0	3.01797	3.76136	MAN2A1	Fast12	KEGG	b2
Hepatitis B	2/162	0.298832	0.599306	0	0	1.85197	2.23695	CASP12;MAPK13	Fast12	KEGG	b2
JAK-STAT signaling pathway	2/162	0.298832	0.599306	0	0	1.85197	2.23695	SOCS2;CISH	Fast12	KEGG	b2
Endocrine and other factor-regulated calcium reabsorption	1/53	0.301927	0.599306	0	0	2.84343	3.40521	DNM3	Fast12	KEGG	b2
Glycosaminoglycan biosynthesis	1/53	0.301927	0.599306	0	0	2.84343	3.40521	EXTL1	Fast12	KEGG	b2
Wnt signaling pathway	2/166	0.308789	0.599306	0	0	1.80644	2.12274	SFRP2;LRP5	Fast12	KEGG	b2
Pyrimidine metabolism	1/56	0.316005	0.599306	0	0	2.68792	3.09648	CDA	Fast12	KEGG	b2
Tight junction	2/169	0.316239	0.599306	0	0	1.77372	2.042	CLDN3;MAP3K5	Fast12	KEGG	b2
Legionellosis	1/57	0.320635	0.599306	0	0	2.63979	3.00264	CASP1	Fast12	KEGG	b2
Protein processing in endoplasmic reticulum	2/171	0.321196	0.599306	0	0	1.75255	1.99037	CASP12;MAP3K5	Fast12	KEGG	b2
Arachidonic acid metabolism	1/61	0.338846	0.615365	0	0	2.46331	2.66582	PTGS1	Fast12	KEGG	b2
Tuberculosis	2/180	0.343388	0.615365	0	0	1.66317	1.77776	MRC2;MAPK13	Fast12	KEGG	b2
Cytosolic DNA-sensing pathway	1/63	0.347769	0.615365	0	0	2.38361	2.51761	CASP1	Fast12	KEGG	b2
Axon guidance	2/182	0.34829	0.615365	0	0	1.64453	1.73452	SEMA3F;EPHB4	Fast12	KEGG	b2
Inflammatory bowel disease	1/65	0.356572	0.615365	0	0	2.30889	2.38097	MAF	Fast12	KEGG	b2
Fc epsilon RI signaling pathway	1/68	0.369556	0.615365	0	0	2.20517	2.19514	MAPK13	Fast12	KEGG	b2
Amphetamine addiction	1/69	0.373826	0.615365	0	0	2.17263	2.13779	GRIA3	Fast12	KEGG	b2
Renal cell carcinoma	1/69	0.373826	0.615365	0	0	2.17263	2.13779	VEGFA	Fast12	KEGG	b2
Renin secretion	1/69	0.373826	0.615365	0	0	2.17263	2.13779	NPR1	Fast12	KEGG	b2
Kaposi sarcoma-associated herpesvirus infection	2/193	0.375022	0.615365	0	0	1.54895	1.51917	MAPK13;VEGFA	Fast12	KEGG	b2
Epithelial cell signaling in Helicobacter pylori infection	1/70	0.378067	0.615365	0	0	2.14103	2.08255	MAPK13	Fast12	KEGG	b2
RIG-I-like receptor signaling pathway	1/70	0.378067	0.615365	0	0	2.14103	2.08255	MAPK13	Fast12	KEGG	b2
Melanoma	1/72	0.386465	0.616472	0	0	2.08051	1.97797	IGF1	Fast12	KEGG	b2
p53 signaling pathway	1/73	0.390621	0.616472	0	0	2.05151	1.92846	IGF1	Fast12	KEGG	b2
PPAR signaling pathway	1/74	0.394749	0.616472	0	0	2.02331	1.88067	ANGPTL4	Fast12	KEGG	b2
Glioma	1/75	0.39885	0.616472	0	0	1.99587	1.83454	IGF1	Fast12	KEGG	b2
Diabetic cardiomyopathy	2/203	0.398936	0.616472	0	0	1.47114	1.35191	COL1A1;MAPK13	Fast12	KEGG	b2
Pancreatic cancer	1/76	0.402923	0.616472	0	0	1.96915	1.78998	VEGFA	Fast12	KEGG	b2
Waist Circumference Adjusted For Body Mass Index	17/966	0.000277472	0.061528	0	0	2.87164	23.5181	FBN2;KLHL29;KLF12;LY75;LRP5;MEIS2;LOXL1;FBLN5;VEGFA;DNM3;CRISPLD1;SYT12;ADAMTSL3;ADGRG6;TRPM3;CCNJL;ITGA9	Fast12	GWAS	b2
Height	61/6159	0.000293517	0.061528	0	0	1.86102	15.1367	CDA;CNTNAP2;IFITM2;MCTP1;LY75;GXYLT2;ANTXR2;LIPA;LOXL1;CDH6;MRC2;C1QTNF1;EVA1B;ADAMTSL3;BAALC;CYP1B1;KCNH1;LMO1;KLF12;COL27A1;TMEM178B;IGFBP4;ETV1;P3H3;ANO5;TRHR;DNM3;MAF;IL1RAPL2;ELMO1;RBMS3;ITGA9;FBN2;PLPPR1;SLC41A3;LRP5;LIN7A;FIGN;FBLN2;FBLN5;HSD11B1;SOCS2;TMEM245;SBNO2;MAN2A1;ADGRG6;LRRC8D;TRPM3;KLHL29;AFAP1L1;TMEM176A;OSGIN1;IGF1;ARHGAP26;MEIS2;MAPK13;VEGFA;CLCN5;STAC2;COL9A1;SNTB2	Fast12	GWAS	b2
Systolic Blood Pressure	18/1073	0.000324546	0.061528	0	0	2.74298	22.0346	LMO1;FBN2;SPECC1;KLHL29;RBM47;NPR1;SDC3;TMEM176A;CACNA2D2;FIGN;IGF1;ARHGAP26;LOXL1;VASN;MRC2;DNM3;RGS7BP;ITGA9	Fast12	GWAS	b2
Low Myopia Vs Hyperopia	5/90	0.000361069	0.061528	0	0	8.95023	70.9434	ANTXR2;LIPA;KAZALD1;OOEP;RBMS3	Fast12	GWAS	b2
Emphysema	2/5	0.000446274	0.061528	0	0	99.5589	768.055	KLF12;FBLN2	Fast12	GWAS	b2
Perfluorooctanesulfonic Acid	2/5	0.000446274	0.061528	0	0	99.5589	768.055	ANTXR2;CACNG5	Fast12	GWAS	b2
Smooth-surface Caries	3/23	0.000482485	0.061528	0	0	22.5511	172.213	TMEM178B;RBMS3;KCNH1	Fast12	GWAS	b2
R-warfarin Levels	5/98	0.000534452	0.061528	0	0	8.17701	61.6078	KLHL29;PLPPR1;ELMO1;ACKR4;ABRACL	Fast12	GWAS	b2
Heel Bone Mineral Density	17/1034	0.000603444	0.061528	0	0	2.67	19.7923	FBN2;SPECC1;KLF12;LRP5;ARHGAP26;SLC7A10;LOXL1;VASN;COL1A1;MRC2;DNM3;SBNO2;SYT12;ADAMTSL3;ADGRG6;RBMS3;ITGA9	Fast12	GWAS	b2
Waist Circumference Adjusted For BMI In Active Individuals	4/58	0.000635138	0.061528	0	0	11.2021	82.4665	DNM3;ADAMTSL3;ADGRG6;LOXL1	Fast12	GWAS	b2
Postprandial Triglyceride Response	2/6	0.000666449	0.061528	0	0	74.6654	546.069	CNTNAP2;MEIS2	Fast12	GWAS	b2
Waist Circumference Adjusted For BMI	4/60	0.000722442	0.061528	0	0	10.801	78.1221	DNM3;ADAMTSL3;ADGRG6;LOXL1	Fast12	GWAS	b2
Medium Chain Acylcarnitines Levels	2/7	0.000928902	0.073026	0	0	59.7293	417.001	CACNA2D2;LIN7A	Fast12	GWAS	b2
Diastolic Blood Pressure	14/803	0.00107583	0.0741288	0	0	2.79739	19.1192	LMO1;FBN2;RBM47;NPR1;CCDC68;TMEM176A;CACNA2D2;FIGN;TRHDE;FBLN5;MRC2;DNM3;RBMS3;SNTB2	Fast12	GWAS	b2
Schizophrenia	16/996	0.00112278	0.0741288	0	0	2.59098	17.5978	SPECC1;KLHL29;KLF12;TMEM178B;CCDC68;LY75;CACNA2D2;TRHDE;ANO5;TMEM245;SYT12;MAN2A1;ADAMTSL3;RBMS3;ITGA9;SNTB2	Fast12	GWAS	b2
Blood Cell Traits	2/8	0.00123306	0.0741288	0	0	49.7719	333.385	COL1A1;PDZRN4	Fast12	GWAS	b2
Gastroesophageal Reflux Disease, Peptic Ulcer Disease And/Or Corresponding Medications And Treatment	2/8	0.00123306	0.0741288	0	0	49.7719	333.385	CNTNAP2;SEMA3F	Fast12	GWAS	b2
3-Hydroxypropylmercapturic Acid Levels In Smokers	5/124	0.00154135	0.084591	0	0	6.38203	41.3242	CNTNAP2;MCTP1;TRHDE;ANO5;TRPM3	Fast12	GWAS	b2
Appendicular Lean Mass	14/836	0.00157263	0.084591	0	0	2.68044	17.3023	FBN2;KLHL29;COL27A1;TESC;LRP5;CACNA2D2;SEMA3F;ARHGAP26;FBLN2;LOXL1;DNM3;EVA1B;ADAMTSL3;ADGRG6	Fast12	GWAS	b2
Waist Circumference Adjusted For BMI In Smokers	2/10	0.00196424	0.0912477	0	0	37.3252	232.635	ADGRG6;LOXL1	Fast12	GWAS	b2
Adipsin Levels In Type 2 Diabetes	2/10	0.00196424	0.0912477	0	0	37.3252	232.635	CNTNAP2;ELMO1	Fast12	GWAS	b2
Triglyceride Levels X SSRI Defined Daily Dose Interaction In Schizophrenia Or Bipolar Disorder	2/10	0.00196424	0.0912477	0	0	37.3252	232.635	CDH6;PDZRN4	Fast12	GWAS	b2
Bone Mineral Density	3/39	0.00230125	0.102256	0	0	12.5183	76.04	CNTNAP2;LRP5;RBMS3	Fast12	GWAS	b2
Hip Circumference Adjusted For BMI	14/900	0.00308762	0.131481	0	0	2.47846	14.3264	FBN2;PLPPR1;FIGN;IGF1;FBLN5;VASN;SOCS2;DNM3;CLCN5;ADAMTSL3;ADGRG6;CASP1;TLL1;ITGA9	Fast12	GWAS	b2
Waist Circumference Adjusted For BMI In Non-Smokers	3/46	0.00369341	0.150987	0	0	10.4767	58.6824	ADAMTSL3;ADGRG6;LOXL1	Fast12	GWAS	b2
Post Bronchodilator FEV1 In COPD	3/47	0.00392596	0.15432	0	0	10.2381	56.7207	ABI3BP;MEIS2;RBMS3	Fast12	GWAS	b2
Body Fat Distribution	3/48	0.00416723	0.156168	0	0	10.0101	54.8604	ADAMTSL3;ADGRG6;LOXL1	Fast12	GWAS	b2
Peak Expiratory Flow	5/157	0.00427856	0.156168	0	0	4.98811	27.2058	AFAP1L1;ADGRG6;LRP5;CYP1B1;IGF1	Fast12	GWAS	b2
Endometriosis	3/50	0.00467634	0.164801	0	0	9.58317	51.416	DNM3;SPECC1;IGF1	Fast12	GWAS	b2
Platelet Count	14/949	0.00492749	0.165886	0	0	2.34251	12.4456	CDA;IFITM2;SH3KBP1;CCDC68;LY75;OSGIN1;ETV1;VEGFA;DNM3;SBNO2;SCGB1C1;ELMO1;MAP3K5;ITGA9	Fast12	GWAS	b2
Educational Attainment	12/753	0.00503176	0.165886	0	0	2.51789	13.3246	SPECC1;DNM3;CACNB4;MAN2A1;ADAMTSL3;ABI3BP;CACNA2D2;ETV1;FIGN;ANTXR2;TRPM3;KCNH1	Fast12	GWAS	b2
Waist Circumference Adjusted For BMI	3/53	0.00550778	0.173007	0	0	9.00682	46.8498	ADAMTSL3;ADGRG6;LOXL1	Fast12	GWAS	b2
Gut Microbiota	5/168	0.00568548	0.173007	0	0	4.64889	24.034	PLPPR1;MAN2A1;ADAMTSL3;FBLN5;RBMS3	Fast12	GWAS	b2
Aspartate Aminotransferase Levels In Excessive Alcohol Consumption	2/17	0.00575561	0.173007	0	0	19.8997	102.635	CNTNAP2;ITGA9	Fast12	GWAS	b2
Essential Tremor	3/55	0.00610822	0.17836	0	0	8.65953	44.1473	LRRTM3;IGF1;FBLN5	Fast12	GWAS	b2
Waist Circumference Adjusted For BMI	3/56	0.00642252	0.182328	0	0	8.49571	42.8859	ADAMTSL3;ADGRG6;LOXL1	Fast12	GWAS	b2
COVID-19	3/57	0.00674631	0.186344	0	0	8.33796	41.6795	TMEM178B;ITGA9;RBMS3	Fast12	GWAS	b2
Chronic Obstructive Pulmonary Disease Liability	6/249	0.00694185	0.186699	0	0	3.75577	18.6669	MRC2;AFAP1L1;ADAMTSL3;ADGRG6;RGS7BP;RBMS3	Fast12	GWAS	b2
Joint Mobility	2/19	0.00717333	0.187978	0	0	17.5568	86.6848	ABI3BP;LOXL1	Fast12	GWAS	b2
Corneal Resistance Factor	5/181	0.0077359	0.197652	0	0	4.30267	20.9191	FBN2;COL1A1;CCDC68;TRPM3;RBMS3	Fast12	GWAS	b2
Neutrophil Percentage Of White Cells	7/342	0.00863812	0.21261	0	0	3.1882	15.149	CDA;KLF12;IFITM2;LY75;ELMO1;ANTXR2;LIPA	Fast12	GWAS	b2
Mean Platelet Volume	10/613	0.00873739	0.21261	0	0	2.55549	12.1134	KLHL29;DNM3;IFITM2;SCGB1C1;CCDC68;TESC;LY75;ELMO1;LRRC8D;SEMA3F	Fast12	GWAS	b2
Carotid Intima-media Thickness	4/124	0.00998552	0.218762	0	0	5.02417	23.1445	CNTNAP2;ELMO1;FIGN;RBMS3	Fast12	GWAS	b2
Vertical Cup-Disc Ratio	5/193	0.0100413	0.218762	0	0	4.02557	18.5219	CRISPLD1;ADAMTSL3;ABI3BP;LOXL1;RBMS3	Fast12	GWAS	b2
Central Corneal Thickness	3/66	0.0100977	0.218762	0	0	7.14358	32.8279	FBN2;CYP1B1;RBMS3	Fast12	GWAS	b2
Visceral Adipose Tissue/Subcutaneous Adipose Tissue Ratio	2/23	0.010428	0.218762	0	0	14.2098	64.843	CNTNAP2;SLC7A10	Fast12	GWAS	b2
Body Fat Distribution	3/68	0.0109518	0.218762	0	0	6.92308	31.2525	ADAMTSL3;ADGRG6;LOXL1	Fast12	GWAS	b2
Pulse Pressure	11/735	0.011146	0.218762	0	0	2.34529	10.546	FBN2;MRC2;COL27A1;ADAMTSL3;ARHGAP26;LOXL1;EPHB4;FBLN5;VASN;TRHR;ITGA9	Fast12	GWAS	b2
Hepatocyte Growth Factor-Like Protein Levels	2/24	0.0113261	0.218762	0	0	13.5632	60.772	CACNA2D2;SEMA3F	Fast12	GWAS	b2
Lymphocyte Percentage Of White Cells	7/364	0.0118885	0.218762	0	0	2.98836	13.245	SBNO2;KLF12;IFITM2;LY75;ELMO1;ANTXR2;LIPA	Fast12	GWAS	b2
Highest Math Class Taken	10/644	0.0120613	0.218762	0	0	2.42662	10.7202	SPECC1;KLHL29;CNTNAP2;MAN2A1;LY75;CACNA2D2;ETV1;FIGN;RGS7BP;KCNH1	Fast12	GWAS	b2
Fibrosis-4 Index In High Alcohol Intake	2/25	0.0122571	0.218762	0	0	12.9729	57.102	DNM3;SCGB1C1	Fast12	GWAS	b2
Major Depression And Alcohol Dependence	2/25	0.0122571	0.218762	0	0	12.9729	57.102	KLF12;TRHDE	Fast12	GWAS	b2
Forns Index In High Alcohol Intake	2/26	0.0132203	0.218762	0	0	12.4317	53.7795	DNM3;SCGB1C1	Fast12	GWAS	b2
Gut Microbiota Relative Abundance	2/26	0.0132203	0.218762	0	0	12.4317	53.7795	FBN2;CNTNAP2	Fast12	GWAS	b2
Optic Disc Size	3/74	0.0137588	0.218762	0	0	6.33611	27.157	ADAMTSL3;ABI3BP;FBLN5	Fast12	GWAS	b2
Daytime Nap	3/74	0.0137588	0.218762	0	0	6.33611	27.157	KLHL29;FIGN;TRPM3	Fast12	GWAS	b2
Lung Function	8/466	0.0138818	0.218762	0	0	2.66919	11.4166	MRC2;AFAP1L1;ADAMTSL3;ADGRG6;CACNA2D2;IGF1;MEIS2;LOXL1	Fast12	GWAS	b2
Aspartate Aminotransferase Platelet Ratio Index In High Alcohol Intake	2/27	0.0142155	0.218762	0	0	11.9338	50.7597	DNM3;SCGB1C1	Fast12	GWAS	b2
Brain Region Volumes	5/213	0.0148631	0.218762	0	0	3.6348	15.2984	SPECC1;AFAP1L1;TESC;IGF1;LOXL1	Fast12	GWAS	b2
Body Fat Distribution	3/78	0.0158367	0.218762	0	0	5.99697	24.86	ADAMTSL3;ADGRG6;LOXL1	Fast12	GWAS	b2
Smoking Initiation	15/1205	0.0160554	0.218762	0	0	1.96166	8.10501	LMO1;KLHL29;MCTP1;TMEM178B;SEMA3F;TRHDE;MEIS2;CDH6;DNM3;CACNB4;MAN2A1;ELMO1;TRPM3;MAP3K5;RBMS3	Fast12	GWAS	b2
Alcohol Consumption X Experiences In Childhood	2/30	0.0173873	0.218762	0	0	10.6536	43.1685	STAC2;RBMS3	Fast12	GWAS	b2
Breast Size	2/30	0.0173873	0.218762	0	0	10.6536	43.1685	ELMO1;RBMS3	Fast12	GWAS	b2
Ischemic Stroke	2/30	0.0173873	0.218762	0	0	10.6536	43.1685	KLF12;RBMS3	Fast12	GWAS	b2
Adolescent Idiopathic Scoliosis	10/685	0.0178319	0.218762	0	0	2.27437	9.15836	CNTNAP2;KLF12;LRRTM3;CCDC68;ADAMTSL3;ADGRG6;SCN7A;A2M;MEIS2;RBMS3	Fast12	GWAS	b2
Red Blood Cell Count	13/1001	0.0179168	0.218762	0	0	2.03591	8.18848	SPECC1;KLHL29;CDA;KLF12;IFITM2;TMEM176A;LY75;VEGFA;HSD11B1;DNM3;SBNO2;CLCN5;KCNH1	Fast12	GWAS	b2
Bone Mineral Density	2/31	0.0185053	0.218762	0	0	10.2857	41.0369	DNM3;KCNH1	Fast12	GWAS	b2
Lung Function	9/589	0.0185616	0.218762	0	0	2.375	9.46831	MRC2;CNTNAP2;IFITM2;AFAP1L1;EVA1B;ADAMTSL3;ADGRG6;CYP1B1;RBMS3	Fast12	GWAS	b2
Waist-to-hip Ratio Adjusted For BMI	12/900	0.0188306	0.218762	0	0	2.08493	8.2819	KLHL29;DNM3;ADAMTSL3;LY75;ELMO1;TLL1;IGF1;MEIS2;LOXL1;VASN;ITGA9;VEGFA	Fast12	GWAS	b2
Cortical Thickness	7/401	0.0192218	0.218762	0	0	2.70259	10.6799	FBN2;KLHL29;AFAP1L1;ADAMTSL3;TESC;A2M;PDZRN4	Fast12	GWAS	b2
Smoking Initiation	7/401	0.0192218	0.218762	0	0	2.70259	10.6799	KLHL29;MCTP1;MAN2A1;ELMO1;SEMA3F;TRHDE;ANO5	Fast12	GWAS	b2
Mitochondrial DNA Copy Number	3/84	0.019267	0.218762	0	0	5.55107	21.9232	DNM3;CNTNAP2;LY75	Fast12	GWAS	b2
Educational Attainment	22/2058	0.0199554	0.218762	0	0	1.70488	6.67333	SPECC1;KLHL29;CNTNAP2;MCTP1;TESC;LRP5;ETV1;FIGN;SEMA3F;ANTXR2;ANO5;DNM3;LRRTM3;MAN2A1;ABI3BP;SCN7A;RGS7BP;A2M;TRPM3;PDZRN4;KCNH1;RBMS3	Fast12	GWAS	b2
Metabolonic Lactone Sulfate Levels	3/86	0.0204945	0.218762	0	0	5.41676	21.0582	CACNB4;MEIS2;EPHB4	Fast12	GWAS	b2
Alzheimer?s Disease Polygenic Risk Score	5/237	0.0224452	0.218762	0	0	3.25481	12.3575	CNTNAP2;TMEM245;LY75;SEMA3F;EPHB4	Fast12	GWAS	b2
Visceral Adipose Tissue Adjusted For BMI	2/37	0.0258185	0.218762	0	0	8.51987	31.1543	SLC7A10;PCDHAC2	Fast12	GWAS	b2
Waist-hip Index	9/625	0.0259993	0.218762	0	0	2.23203	8.1462	DNM3;ADAMTSL3;LY75;ELMO1;IGF1;SOX7;LOXL1;VASN;VEGFA	Fast12	GWAS	b2
White Blood Cell Count	13/1056	0.0263813	0.218762	0	0	1.92294	6.99007	KLHL29;KLF12;IFITM2;IGFBP4;LY75;ETV1;ANTXR2;ARHGAP26;LIPA;TRHR;DNM3;SBNO2;MAP3K5	Fast12	GWAS	b2
Height	3/95	0.0265401	0.218762	0	0	4.88463	17.7268	KLHL29;ADAMTSL3;ADGRG6	Fast12	GWAS	b2
Refractive Error	6/337	0.0269671	0.218762	0	0	2.74489	9.91767	FBN2;KLF12;IGF1;KAZALD1;LOXL1;RBMS3	Fast12	GWAS	b2
Neutrophil-to-lymphocyte Ratio	3/96	0.0272645	0.218762	0	0	4.83187	17.4052	KLF12;IFITM2;ANTXR2	Fast12	GWAS	b2
Hip Index	5/255	0.0295357	0.218762	0	0	3.01769	10.6288	DNM3;ADAMTSL3;ADGRG6;LRP5;ITGA9	Fast12	GWAS	b2
Heart Rate In Heart Failure With Reduced Ejection Fraction	2/40	0.0298451	0.218762	0	0	7.84606	27.5533	KLHL29;KLF12	Fast12	GWAS	b2
Self-reported Math Ability	7/440	0.029896	0.218762	0	0	2.45424	8.61447	SPECC1;KLHL29;CNTNAP2;TMEM245;ETV1;FIGN;RGS7BP	Fast12	GWAS	b2
Bone Stiffness Index	2/42	0.0326589	0.218762	0	0	7.45301	25.5015	FBN2;LRP5	Fast12	GWAS	b2
HDL Cholesterol And Triglyceride Levels	1/5	0.0333005	0.218762	0	0	37.0541	126.065	CNTNAP2	Fast12	GWAS	b2
T Wave Morphology Restitution During Recovery From Exercise	1/5	0.0333005	0.218762	0	0	37.0541	126.065	KLF12	Fast12	GWAS	b2
T Wave Morphology Restitution During Recovery From Exercise	1/5	0.0333005	0.218762	0	0	37.0541	126.065	KLF12	Fast12	GWAS	b2
Cardio-cerebrovascular Disease In Dyslipidemia	1/5	0.0333005	0.218762	0	0	37.0541	126.065	CYP1B1	Fast12	GWAS	b2
OTU97 19	1/5	0.0333005	0.218762	0	0	37.0541	126.065	RGS7BP	Fast12	GWAS	b2
OTU99 8	1/5	0.0333005	0.218762	0	0	37.0541	126.065	RBMS3	Fast12	GWAS	b2
Aseg Rh Volume Cerebellum-White-Matter	1/5	0.0333005	0.218762	0	0	37.0541	126.065	IGF1	Fast12	GWAS	b2
OTU99 19	1/5	0.0333005	0.218762	0	0	37.0541	126.065	RGS7BP	Fast12	GWAS	b2
Naive T-cell Telomere Length	1/5	0.0333005	0.218762	0	0	37.0541	126.065	LMO1	Fast12	GWAS	b2
Soluble Urokinase Plasminogen Activator Receptor Levels	1/5	0.0333005	0.218762	0	0	37.0541	126.065	LY75	Fast12	GWAS	b2
Gamma-glutamylphenylalanine Levels In Elite Athletes	1/5	0.0333005	0.218762	0	0	37.0541	126.065	LRRTM3	Fast12	GWAS	b2
Menstruation Quality Of Life Impact	1/5	0.0333005	0.218762	0	0	37.0541	126.065	PLPPR1	Fast12	GWAS	b2
Complement C1s Subcomponent Levels	1/5	0.0333005	0.218762	0	0	37.0541	126.065	P3H3	Fast12	GWAS	b2
Diacylglycerol	1/5	0.0333005	0.218762	0	0	37.0541	126.065	TRPM3	Fast12	GWAS	b2
platelet degranulation	6/125	4.35864e-05	0.0419043	0	0	10.3881	104.305	ITIH3;CLEC3B;SPARC;RARRES2;GAS6;CLU	Fast12	BP	e_a1
substantia nigra development	4/43	6.75331e-05	0.0419043	0	0	20.7839	199.585	CNP;MAOB;CKB;CALM2	Fast12	BP	e_a1
dopamine metabolic process	3/19	0.000117597	0.0486458	0	0	37.6553	340.715	MAOB;MAOA;SNCAIP	Fast12	BP	e_a1
regulation of membrane protein ectodomain proteolysis	3/22	0.000184826	0.0499736	0	0	31.7049	272.539	ADRA2A;GPLD1;TIMP4	Fast12	BP	e_a1
dopamine catabolic process	2/5	0.000254988	0.0499736	0	0	132.633	1097.45	MAOB;MAOA	Fast12	BP	e_a1
hematopoietic stem cell migration	2/5	0.000254988	0.0499736	0	0	132.633	1097.45	GAS6;GPLD1	Fast12	BP	e_a1
negative regulation of intrinsic apoptotic signaling pathway	4/64	0.000320329	0.0499736	0	0	13.4952	108.585	PINK1;ACKR3;CLU;HSPA1A	Fast12	BP	e_a1
regulated exocytosis	6/180	0.000322151	0.0499736	0	0	7.08477	56.965	ITIH3;CLEC3B;SPARC;RARRES2;GAS6;CLU	Fast12	BP	e_a1
activation of protein kinase B activity	3/31	0.000521804	0.0600101	0	0	21.5043	162.534	PINK1;GAS6;ADRA2A	Fast12	BP	e_a1
positive regulation of mononuclear cell migration	3/31	0.000521804	0.0600101	0	0	21.5043	162.534	LGALS3;GAS6;PLA2G7	Fast12	BP	e_a1
catecholamine catabolic process	2/7	0.000531918	0.0600101	0	0	79.572	599.895	MAOB;MAOA	Fast12	BP	e_a1
phosphatidylcholine metabolic process	4/77	0.000648578	0.0608971	0	0	11.0847	81.3698	ABHD3;DBI;PLA2G7;GPLD1	Fast12	BP	e_a1
negative regulation of apoptotic signaling pathway	4/78	0.000680981	0.0608971	0	0	10.9344	79.7331	LGALS3;PINK1;CLU;HSPA1A	Fast12	BP	e_a1
negative regulation of mitochondrion organization	3/34	0.000686994	0.0608971	0	0	19.4203	141.442	PINK1;CLU;HSPA1A	Fast12	BP	e_a1
positive regulation of protein kinase activity	5/154	0.00115928	0.089789	0	0	6.83215	46.185	CDKN1A;GAS6;CLU;CALM2;ADRA2A	Fast12	BP	e_a1
positive regulation of transport	4/91	0.00121306	0.089789	0	0	9.29439	62.4082	ANXA1;CHCHD10;GAS6;GPLD1	Fast12	BP	e_a1
negative regulation of cell death	4/94	0.00136807	0.089789	0	0	8.98322	59.2386	PINK1;WNT11;CLU;HSPA1A	Fast12	BP	e_a1
negative regulation of proteolysis	3/43	0.00137051	0.089789	0	0	15.0439	99.1783	SERPINE2;PLAT;TIMP4	Fast12	BP	e_a1
regulation of inclusion body assembly	2/11	0.00137469	0.089789	0	0	44.1978	291.242	SNCAIP;HSPA1A	Fast12	BP	e_a1
regulation of plasminogen activation	2/12	0.00164415	0.0971614	0	0	39.776	254.985	CLEC3B;SERPINE2	Fast12	BP	e_a1
macrophage chemotaxis	2/12	0.00164415	0.0971614	0	0	39.776	254.985	LGALS3;EDNRB	Fast12	BP	e_a1
negative regulation of autophagosome assembly	2/13	0.00193663	0.104494	0	0	36.1582	225.873	PINK1;FEZ1	Fast12	BP	e_a1
detection of calcium ion	2/13	0.00193663	0.104494	0	0	36.1582	225.873	KCNMB4;CALM2	Fast12	BP	e_a1
response to calcium ion	4/107	0.0022013	0.113196	0	0	7.84426	47.9967	ITPKB;KCNMB4;CALM2;GPLD1	Fast12	BP	e_a1
positive regulation of protein localization to cell periphery	3/52	0.00237423	0.113196	0	0	12.2752	74.1801	LGALS3;ATP2B4;SORBS1	Fast12	BP	e_a1
positive regulation of protein localization to plasma membrane	3/52	0.00237423	0.113196	0	0	12.2752	74.1801	LGALS3;ATP2B4;SORBS1	Fast12	BP	e_a1
positive regulation of membrane protein ectodomain proteolysis	2/15	0.00258974	0.113196	0	0	30.5923	182.214	ADRA2A;GPLD1	Fast12	BP	e_a1
macrophage migration	2/15	0.00258974	0.113196	0	0	30.5923	182.214	LGALS3;EDNRB	Fast12	BP	e_a1
positive regulation of leukocyte chemotaxis	3/54	0.00264518	0.113196	0	0	11.7926	69.9895	RARRES2;GAS6;PLA2G7	Fast12	BP	e_a1
regulation of interleukin-1 production	2/16	0.00294988	0.1144	0	0	28.4057	165.491	ANXA1;GAS6	Fast12	BP	e_a1
regulation of intrinsic apoptotic signaling pathway in response to DNA damage	2/16	0.00294988	0.1144	0	0	28.4057	165.491	ACKR3;CLU	Fast12	BP	e_a1
regulation of neurotransmitter transport	2/16	0.00294988	0.1144	0	0	28.4057	165.491	KCNMB4;SNCAIP	Fast12	BP	e_a1
positive regulation of proteolysis	3/57	0.00308614	0.115916	0	0	11.1358	64.3742	PINK1;ADRA2A;GPLD1	Fast12	BP	e_a1
regulation of tumor necrosis factor-mediated signaling pathway	3/58	0.00324254	0.115916	0	0	10.9328	62.6601	CCDC3;GAS6;HSPA1A	Fast12	BP	e_a1
stabilization of membrane potential	2/17	0.00333212	0.115916	0	0	26.5107	151.221	CHCHD10;KCNK2	Fast12	BP	e_a1
regulation of secretion by cell	3/59	0.00340371	0.115916	0	0	10.737	61.0173	ANXA1;KCNMB4;SNCAIP	Fast12	BP	e_a1
acidic amino acid transport	2/18	0.00373621	0.115916	0	0	24.8525	138.918	GJA1;SLC25A18	Fast12	BP	e_a1
negative regulation of lipid catabolic process	2/18	0.00373621	0.115916	0	0	24.8525	138.918	ADRA2A;GPLD1	Fast12	BP	e_a1
negative regulation of tumor necrosis factor-mediated signaling pathway	2/18	0.00373621	0.115916	0	0	24.8525	138.918	CCDC3;GAS6	Fast12	BP	e_a1
regulation of mitochondrial outer membrane permeabilization involved in apoptotic signaling pathway	2/18	0.00373621	0.115916	0	0	24.8525	138.918	CHCHD10;HSPA1A	Fast12	BP	e_a1
negative regulation of cell growth	4/126	0.0039668	0.11721	0	0	6.61626	36.5866	GJA1;CDKN1A;WNT11;HSPA1A	Fast12	BP	e_a1
negative regulation of growth	4/126	0.0039668	0.11721	0	0	6.61626	36.5866	GJA1;CDKN1A;WNT11;HSPA1A	Fast12	BP	e_a1
maintenance of protein localization in organelle	2/19	0.00416193	0.120115	0	0	23.3894	128.216	PINK1;CHCHD10	Fast12	BP	e_a1
regulation of protein modification by small protein conjugation or removal	2/20	0.00460905	0.127107	0	0	22.0889	118.832	PINK1;HSPA1A	Fast12	BP	e_a1
xenobiotic transport	2/20	0.00460905	0.127107	0	0	22.0889	118.832	SLC22A4;GJA1	Fast12	BP	e_a1
regulation of lipid catabolic process	2/21	0.00507735	0.132006	0	0	20.9253	110.547	RARRES2;ADRA2A	Fast12	BP	e_a1
positive regulation of phosphatase activity	2/21	0.00507735	0.132006	0	0	20.9253	110.547	CALM2;GPLD1	Fast12	BP	e_a1
regulation of cell growth	5/217	0.00510578	0.132006	0	0	4.78652	25.2603	LGI1;GJA1;CDKN1A;WNT11;HSPA1A	Fast12	BP	e_a1
negative regulation of cyclin-dependent protein kinase activity	2/22	0.00556661	0.138163	0	0	19.878	103.186	CDKN1A;NR2F2	Fast12	BP	e_a1
chaperone-mediated protein complex assembly	2/22	0.00556661	0.138163	0	0	19.878	103.186	CLU;HSPA1A	Fast12	BP	e_a1
regulation of mononuclear cell migration	2/23	0.0060766	0.147628	0	0	18.9305	96.6081	LGALS3;RARRES2	Fast12	BP	e_a1
insulin receptor signaling pathway	3/73	0.00618587	0.147628	0	0	8.58355	43.6515	RARRES2;SORBS1;GPLD1	Fast12	BP	e_a1
negative regulation of lipid metabolic process	2/24	0.0066071	0.154706	0	0	18.0691	90.6998	CCDC3;ADRA2A	Fast12	BP	e_a1
positive regulation of intracellular signal transduction	8/546	0.00682833	0.156095	0	0	3.06256	15.272	GJA1;PINK1;WNT11;RIT2;GPR37L1;GAS6;S100B;ADRA2A	Fast12	BP	e_a1
positive regulation of hydrolase activity	4/149	0.00715175	0.156095	0	0	5.56031	27.4701	PINK1;WNT11;DOCK8;CALM2	Fast12	BP	e_a1
negative regulation of response to endoplasmic reticulum stress	2/25	0.00715789	0.156095	0	0	17.2826	85.3681	CLU;HSPA1A	Fast12	BP	e_a1
negative regulation of developmental process	3/77	0.00716955	0.156095	0	0	8.11794	40.0857	PINK1;WNT11;GAS6	Fast12	BP	e_a1
negative regulation of intrinsic apoptotic signaling pathway in response to DNA damage	2/26	0.00772876	0.156892	0	0	16.5617	80.5362	ACKR3;CLU	Fast12	BP	e_a1
negative regulation of macroautophagy	2/26	0.00772876	0.156892	0	0	16.5617	80.5362	PINK1;FEZ1	Fast12	BP	e_a1
cellular response to drug	2/26	0.00772876	0.156892	0	0	16.5617	80.5362	GAS6;GPLD1	Fast12	BP	e_a1
negative regulation of cellular component organization	3/80	0.00796472	0.156892	0	0	7.80047	37.6976	LGALS3;CLU;HSPA1A	Fast12	BP	e_a1
regulation of protein localization to plasma membrane	3/80	0.00796472	0.156892	0	0	7.80047	37.6976	LGALS3;ATP2B4;SORBS1	Fast12	BP	e_a1
glycerophospholipid metabolic process	3/80	0.00796472	0.156892	0	0	7.80047	37.6976	ABHD3;PLA2G7;GPLD1	Fast12	BP	e_a1
negative regulation of calcium ion transmembrane transporter activity	2/28	0.00892988	0.16297	0	0	15.2862	72.1255	CALM2;ADRA2A	Fast12	BP	e_a1
negative regulation of oxidative stress-induced cell death	2/28	0.00892988	0.16297	0	0	15.2862	72.1255	PINK1;GPR37L1	Fast12	BP	e_a1
regulation of insulin secretion involved in cellular response to glucose stimulus	2/28	0.00892988	0.16297	0	0	15.2862	72.1255	ADRA2A;GPLD1	Fast12	BP	e_a1
positive regulation of fibroblast proliferation	2/28	0.00892988	0.16297	0	0	15.2862	72.1255	CDKN1A;GAS6	Fast12	BP	e_a1
positive regulation of response to wounding	2/28	0.00892988	0.16297	0	0	15.2862	72.1255	ANXA1;ADRA2A	Fast12	BP	e_a1
regulation of calcium ion transmembrane transporter activity	2/29	0.0095597	0.16948	0	0	14.7193	68.4475	CALM2;ADRA2A	Fast12	BP	e_a1
dicarboxylic acid transport	2/29	0.0095597	0.16948	0	0	14.7193	68.4475	GJA1;SLC25A18	Fast12	BP	e_a1
regulation of endothelial cell migration	3/89	0.0106529	0.17959	0	0	6.98097	31.707	SPARC;NR2F2;GPLD1	Fast12	BP	e_a1
second-messenger-mediated signaling	3/89	0.0106529	0.17959	0	0	6.98097	31.707	EDNRB;ACKR3;NUDT4	Fast12	BP	e_a1
negative regulation of response to DNA damage stimulus	2/31	0.0108768	0.17959	0	0	13.7028	61.9518	ACKR3;CLU	Fast12	BP	e_a1
phosphatidylethanolamine metabolic process	2/31	0.0108768	0.17959	0	0	13.7028	61.9518	NAAA;ETNPPL	Fast12	BP	e_a1
chondrocyte differentiation	2/32	0.0115637	0.17959	0	0	13.2453	59.0727	GPLD1;SULF2	Fast12	BP	e_a1
positive regulation of cellular component biogenesis	3/92	0.0116519	0.17959	0	0	6.74464	30.0291	LGALS3;SYNPO2;CLU	Fast12	BP	e_a1
positive regulation of protein phosphorylation	6/371	0.0118734	0.17959	0	0	3.34469	14.8285	CDKN1A;PINK1;RARRES2;ATP2B4;GAS6;CALM2	Fast12	BP	e_a1
positive regulation of peptidyl-serine phosphorylation	3/93	0.0119964	0.17959	0	0	6.66936	29.4996	PINK1;ATP2B4;GAS6	Fast12	BP	e_a1
apoptotic cell clearance	2/33	0.0122692	0.17959	0	0	12.8174	56.4052	ANXA1;GAS6	Fast12	BP	e_a1
regulation of neurotransmitter secretion	2/33	0.0122692	0.17959	0	0	12.8174	56.4052	KCNMB4;SNCAIP	Fast12	BP	e_a1
negative regulation of cellular protein metabolic process	3/94	0.0123468	0.17959	0	0	6.59574	28.984	EDNRB;SERPINE2;PLAT	Fast12	BP	e_a1
positive regulation of epithelial cell migration	3/94	0.0123468	0.17959	0	0	6.59574	28.984	SPARC;IQSEC1;GPLD1	Fast12	BP	e_a1
[truncated: 2,607 more rows]

## Sheet: S3E GOs_Fast24 (SuppFig.5)
GO_terms	Overlap	P.value	Adjusted.P.value	Old.P.value	Old.Adjusted.P.value	Odds.Ratio	Combined.Score	Genes	condition	GOs	classification
[truncated: 3,367 more rows]

[truncated: 3 more sheets: S3F B1_coexpression, S3G Feature HypoMap (SuppFig.3), S3H GOs HypoMap (SuppFig.3)]
