# Supplementary material for: Fasting induces metabolic switches and spatial redistributions of lipid processing and neuronal interactions in tanycytes
Source: Nat Commun. 2024 Aug 4;15:6604. doi: 10.1038/s41467-024-50913-w (PMC11298547; doi:10.1038/s41467-024-50913-w)
Supplement: Supplementary file 7 — Supplementary Data 4 [file 41467_2024_50913_MOESM7_ESM.xlsx]

## Sheet: S4A. Patterns_Genes (Fig.3b+S5)
Gene	Pattern	Condition
Pcmtd1	1	fed
Vcpip1	1	fed
Tram1	1	fed
Terf1	1	fed
Tmem70	1	fed
Tmem14a	1	fed
Phf3	1	fed
Txndc9	1	fed
Rpl31	1	fed
Gls	1	fed
Hibch	1	fed
Asnsd1	1	fed
Maip1	1	fed
Clk1	1	fed
Abi2	1	fed
Pard3b	1	fed
Creb1	1	fed
Fzd5	1	fed
Arpc2	1	fed
Tmbim1	1	fed
Dnpep	1	fed
Wdfy1	1	fed
Agfg1	1	fed
Gigyf2	1	fed
Usp40	1	fed
Ndufa10	1	fed
Gin1	1	fed
Gm7967	1	fed
Kdsr	1	fed
Clasp1	1	fed
R3hdm1	1	fed
Ubxn4	1	fed
Nucks1	1	fed
Kdm5b	1	fed
Lgr6	1	fed
Tmem9	1	fed
Cdc73	1	fed
Uchl5	1	fed
Stx6	1	fed
Xpr1	1	fed
Mrps14	1	fed
Prdx6	1	fed
Tiprl	1	fed
Ildr2	1	fed
Uap1	1	fed
Ufc1	1	fed
Vangl2	1	fed
Cep170	1	fed
Desi2	1	fed
Acbd3	1	fed
Srp9	1	fed
Brox	1	fed
Mia3	1	fed
Rcor3	1	fed
Cr1l	1	fed
Cacnb2	1	fed
Abi1	1	fed
Ehmt1	1	fed
Mrpl41	1	fed
Nelfb	1	fed
Ptgds	1	fed
Dnlz	1	fed
Surf1	1	fed
Brd3	1	fed
Rxra	1	fed
Urm1	1	fed
Sh3glb2	1	fed
Ptpa	1	fed
Ntmt1	1	fed
Fubp3	1	fed
Nup214	1	fed
Prrc2b	1	fed
Tor2a	1	fed
Fbxw2	1	fed
Rbm18	1	fed
Rc3h2	1	fed
Rabgap1	1	fed
Arpc5l	1	fed
Golga1	1	fed
Ppp6c	1	fed
Orc4	1	fed
Epc2	1	fed
Nmi	1	fed
Cd302	1	fed
Gca	1	fed
Ppig	1	fed
Ssb	1	fed
Gorasp2	1	fed
Tlk1	1	fed
Atf2	1	fed
Nfe2l2	1	fed
Prkra	1	fed
Nckap1	1	fed
Fnbp4	1	fed
C1qtnf4	1	fed
Phf21a	1	fed
Lrrc4c	1	fed
Cd44	1	fed
Caprin1	1	fed
Arl14ep	1	fed
Ccdc32	1	fed
Mga	1	fed
Map1a	1	fed
Serf2	1	fed
Ctdspl2	1	fed
Eif3j1	1	fed
B2m	1	fed
Slc24a5	1	fed
Myef2	1	fed
Eid1	1	fed
Sppl2a	1	fed
Mrps5	1	fed
Mrps26	1	fed
Esf1	1	fed
Snrpb2	1	fed
Abhd12	1	fed
H13	1	fed
Itch	1	fed
Dynlrb1	1	fed
BC029722	1	fed
Rbm39	1	fed
Src	1	fed
Ctnnbl1	1	fed
Top1	1	fed
Chd6	1	fed
2900093K20Rik	1	fed
Ywhab	1	fed
Pcif1	1	fed
Cse1l	1	fed
Stx16	1	fed
Nelfcd	1	fed
Gm14305	1	fed
Zfp931	1	fed
Rps21	1	fed
Mrgbp	1	fed
Gid8	1	fed
Arfrp1	1	fed
Tpd52l2	1	fed
Dnajc5	1	fed
Praf2	1	fed
Gripap1	1	fed
Pqbp1	1	fed
Usp11	1	fed
Araf	1	fed
Xiap	1	fed
Phf6	1	fed
Rbmx	1	fed
Naa10	1	fed
Gdi1	1	fed
Fam50a	1	fed
Fundc2	1	fed
Brcc3	1	fed
Pls3	1	fed
Eif2s3x	1	fed
Msn	1	fed
Pdzd11	1	fed
Itm2a	1	fed
Armcx1	1	fed
Armcx2	1	fed
Tceal3	1	fed
Nxt2	1	fed
Gnl3l	1	fed
Tsr2	1	fed
Huwe1	1	fed
Smc1a	1	fed
Kantr	1	fed
Tspyl2	1	fed
Nbdy	1	fed
Zrsr2	1	fed
Zfand1	1	fed
Gyg	1	fed
Dnajc19	1	fed
4932438A13Rik	1	fed
Pgrmc2	1	fed
D3Ertd751e	1	fed
Naa15	1	fed
Exosc8	1	fed
Eif2a	1	fed
Mbnl1	1	fed
Gmps	1	fed
Ssr3	1	fed
Tiparp	1	fed
Nes	1	fed
Ash1l	1	fed
Cks1b	1	fed
Gatad2b	1	fed
Mrpl9	1	fed
Snx27	1	fed
Psmb4	1	fed
Golph3l	1	fed
Rprd2	1	fed
Sars	1	fed
Tmem167b	1	fed
Gclm	1	fed
Tram1l1	1	fed
Larp7	1	fed
Pla2g12a	1	fed
Tet2	1	fed
Dnajb14	1	fed
Pkn2	1	fed
Hs2st1	1	fed
Rpf1	1	fed
Miga1	1	fed
Zzz3	1	fed
Negr1	1	fed
Srsf11	1	fed
Gm11808	1	fed
Ubxn2b	1	fed
Dpy19l4	1	fed
Otud6b	1	fed
Tmem55a	1	fed
Decr1	1	fed
Ufl1	1	fed
Akirin2	1	fed
Zfp292	1	fed
Ube2r2	1	fed
Nudt2	1	fed
Ccl27a	1	fed
Tln1	1	fed
Zcchc7	1	fed
Mrpl50	1	fed
Rad23b	1	fed
Cdc26	1	fed
Mysm1	1	fed
Jak1	1	fed
Mier1	1	fed
Zcchc11	1	fed
Txndc12	1	fed
Osbpl9	1	fed
Rnf11	1	fed
Efcab14	1	fed
Nasp	1	fed
Hivep3	1	fed
Zmpste24	1	fed
Ndufs5	1	fed
Thrap3	1	fed
Ncdn	1	fed
Rbbp4	1	fed
Pef1	1	fed
Zcchc17	1	fed
Pum1	1	fed
Srsf4	1	fed
Snhg12	1	fed
Stx12	1	fed
Fam76a	1	fed
Tmem222	1	fed
Mtfr1l	1	fed
Srrm1	1	fed
Fuca1	1	fed
Pithd1	1	fed
Hp1bp3	1	fed
Efhd2	1	fed
Agtrap	1	fed
Tardbp	1	fed
Pgd	1	fed
Camta1	1	fed
Vamp3	1	fed
Ccnl2	1	fed
Aurkaip1	1	fed
C1qtnf12	1	fed
Krit1	1	fed
Crot	1	fed
Magi2	1	fed
Abcb8	1	fed
Smarcd3	1	fed
Kmt2c	1	fed
Ost4	1	fed
Mpv17	1	fed
Nrbp1	1	fed
Zfp512	1	fed
Slbp	1	fed
Nsd2	1	fed
Fam193a	1	fed
Add1	1	fed
Anapc4	1	fed
Ube2k	1	fed
Pds5a	1	fed
Srp72	1	fed
Adgrl3	1	fed
Rufy3	1	fed
Cnot6l	1	fed
Cops4	1	fed
Zfp326	1	fed
Mtf2	1	fed
Ankle2	1	fed
2900026A02Rik	1	fed
Sgsm1	1	fed
1500011B03Rik	1	fed
2210016L21Rik	1	fed
Acads	1	fed
Rab35	1	fed
Wsb2	1	fed
Tbx3	1	fed
Rpl6	1	fed
Aldh2	1	fed
AI480526	1	fed
Setd1b	1	fed
Diablo	1	fed
Zcchc8	1	fed
Sumf2	1	fed
Abhd11	1	fed
Bcl7b	1	fed
Baz1b	1	fed
Ywhag	1	fed
Cux1	1	fed
Cnpy4	1	fed
Get4	1	fed
Arpc1a	1	fed
Bud31	1	fed
Wasf3	1	fed
Pan3	1	fed
Pomp	1	fed
Samd9l	1	fed
Tmem106b	1	fed
Ccdc136	1	fed
Atp6v1f	1	fed
Ube2h	1	fed
Tmem209	1	fed
Ubn2	1	fed
Mrps33	1	fed
Tcaf1	1	fed
Nt5c3	1	fed
Smarcad1	1	fed
Chmp3	1	fed
Immt	1	fed
Tgoln1	1	fed
Dctn1	1	fed
Dusp11	1	fed
C87436	1	fed
Gfpt1	1	fed
Hdac11	1	fed
Lsm3	1	fed
Ccdc174	1	fed
Mrps25	1	fed
Ppp4r2	1	fed
Crbn	1	fed
Raf1	1	fed
Rpl32	1	fed
Tmcc1	1	fed
Zfp637	1	fed
Mlf2	1	fed
Ing4	1	fed
Smim10l1	1	fed
Strap	1	fed
Lmo3	1	fed
Etnk1	1	fed
Tm7sf3	1	fed
Ergic2	1	fed
Etfbkmt	1	fed
2810474O19Rik	1	fed
Bicd1	1	fed
Leng1	1	fed
Mboat7	1	fed
Rpl28	1	fed
Peg3	1	fed
Nop53	1	fed
Inafm1	1	fed
Sae1	1	fed
Ercc1	1	fed
Gemin7	1	fed
Rps19	1	fed
Pafah1b3	1	fed
Bckdha	1	fed
Eid2	1	fed
Rps16	1	fed
Ech1	1	fed
Actn4	1	fed
Psmd8	1	fed
Zfp260	1	fed
Tbcb	1	fed
Cox6b1	1	fed
Tmem147	1	fed
Usf2	1	fed
Gpi1	1	fed
Etfb	1	fed
Lrrc4b	1	fed
Vrk3	1	fed
Tbc1d17	1	fed
Akt1s1	1	fed
Cpt1c	1	fed
Irf3	1	fed
Rps11	1	fed
Rpl13a	1	fed
Tubgcp5	1	fed
Herc2	1	fed
Snrpa1	1	fed
Mef2a	1	fed
Akap13	1	fed
Btbd1	1	fed
Hdgfl3	1	fed
Mesd	1	fed
Hikeshi	1	fed
Picalm	1	fed
Crebzf	1	fed
Thap12	1	fed
Lamtor1	1	fed
Numa1	1	fed
Trim12a	1	fed
Ipo7	1	fed
Usp47	1	fed
Parva	1	fed
Far1	1	fed
1110004F10Rik	1	fed
Rps15a	1	fed
9030624J02Rik	1	fed
Mosmo	1	fed
Mettl9	1	fed
Tnrc6a	1	fed
Mapk3	1	fed
Tmem219	1	fed
Zfp688	1	fed
Phkg2	1	fed
Stx4a	1	fed
Bckdk	1	fed
Ate1	1	fed
Acadsb	1	fed
Ppp2r2d	1	fed
Zfp511	1	fed
Ric8a	1	fed
Taldo1	1	fed
Chid1	1	fed
Ap2a2	1	fed
Mob2	1	fed
Shprh	1	fed
Fuca2	1	fed
Rnf146	1	fed
Ncoa7	1	fed
Tspyl4	1	fed
Amd2	1	fed
Fyn	1	fed
Gtf3c6	1	fed
Amd1	1	fed
Cd164	1	fed
Ascc3	1	fed
Asf1a	1	fed
Msl3l2	1	fed
Mcu	1	fed
Ppa1	1	fed
Sar1a	1	fed
Hk1	1	fed
Ddx50	1	fed
Ccar1	1	fed
Zwint	1	fed
Specc1l	1	fed
Smarcb1	1	fed
Tpgs1	1	fed
Wdr18	1	fed
Polr2e	1	fed
Mum1	1	fed
Gamt	1	fed
Rps15	1	fed
2310011J03Rik	1	fed
Tcf3	1	fed
Ap3d1	1	fed
Plekhj1	1	fed
Sgta	1	fed
Map2k2	1	fed
Aes	1	fed
AU041133	1	fed
Ckap4	1	fed
Tmem263	1	fed
Arl1	1	fed
Actr6	1	fed
Ikbip	1	fed
Slc25a3	1	fed
Rmst	1	fed
Ntn4	1	fed
Btg1	1	fed
4930430F08Rik	1	fed
Ccdc59	1	fed
Zdhhc17	1	fed
Krr1	1	fed
Thap2	1	fed
Yeats4	1	fed
Cpsf6	1	fed
Rap1b	1	fed
Cand1	1	fed
Tmem5	1	fed
Usp15	1	fed
Tspan31	1	fed
Dtx3	1	fed
Cs	1	fed
Smarcc2	1	fed
Pym1	1	fed
Trappc5	1	fed
Ing1	1	fed
Smim19	1	fed
Tm2d2	1	fed
Letm2	1	fed
Fnta	1	fed
Hook3	1	fed
Rnf170	1	fed
Plpbp	1	fed
Vps37a	1	fed
Tlr3	1	fed
Ufsp2	1	fed
Spcs3	1	fed
Sap30	1	fed
Hpf1	1	fed
Clcn3	1	fed
Palld	1	fed
Borcs8	1	fed
Cope	1	fed
Uba52	1	fed
Kxd1	1	fed
Fkbp8	1	fed
Lsm4	1	fed
Smim7	1	fed
Sin3b	1	fed
Smarca5	1	fed
Scoc	1	fed
Gipc1	1	fed
D8Ertd738e	1	fed
Wdr83os	1	fed
Orc6	1	fed
4921524J17Rik	1	fed
Chd9	1	fed
Rbl2	1	fed
Amfr	1	fed
Herpud1	1	fed
Cmtm3	1	fed
Nae1	1	fed
Thap11	1	fed
Cyb5b	1	fed
Nfat5	1	fed
Glg1	1	fed
Terf2ip	1	fed
Aprt	1	fed
Ankrd11	1	fed
Tcf25	1	fed
Afg3l1	1	fed
Nr1d2	1	fed
Rpl15	1	fed
Mrps16	1	fed
Ppp3cb	1	fed
Pbrm1	1	fed
Nisch	1	fed
Btd	1	fed
Ncoa4	1	fed
Wapl	1	fed
Psmc6	1	fed
Exoc5	1	fed
Gm26782	1	fed
Apex1	1	fed
Rab2b	1	fed
Mettl3	1	fed
Oxa1l	1	fed
Mrpl52	1	fed
1700123O20Rik	1	fed
Zfhx2	1	fed
Psme1	1	fed
Emc9	1	fed
Psme2	1	fed
Gmpr2	1	fed
Mphosph8	1	fed
Zmym2	1	fed
Spata13	1	fed
Ctsb	1	fed
Bnip3l	1	fed
Ppp2r2a	1	fed
Fndc3a	1	fed
Esd	1	fed
Zc3h13	1	fed
Wbp4	1	fed
Uchl3	1	fed
Mycbp2	1	fed
Rbm26	1	fed
Gpc6	1	fed
Nalcn	1	fed
Fam76b	1	fed
Sesn3	1	fed
Zfp560	1	fed
Fbxl12	1	fed
Mrpl4	1	fed
Slc44a2	1	fed
Tmed1	1	fed
Prkcsh	1	fed
Herpud2	1	fed
Srpr	1	fed
Tbrg1	1	fed
CT025619.1	1	fed
Cbl	1	fed
Hmbs	1	fed
Vps11	1	fed
Kmt2a	1	fed
Rbm7	1	fed
Timm8b	1	fed
Psma4	1	fed
Hmg20a	1	fed
Neo1	1	fed
Rpl4	1	fed
Rab11a	1	fed
Snx1	1	fed
Tcf12	1	fed
Nedd4	1	fed
Ccpg1	1	fed
Fam214a	1	fed
Fbxo9	1	fed
Eef1a1	1	fed
Pgm3	1	fed
Syncrip	1	fed
Mthfsl	1	fed
Mthfs	1	fed
Morf4l1	1	fed
Slc35g2	1	fed
Pccb	1	fed
Ppp2r3a	1	fed
Ryk	1	fed
Mrpl3	1	fed
Tex264	1	fed
Dhx30	1	fed
Ccdc12	1	fed
Epm2aip1	1	fed
Rpsa	1	fed
Pik3ip1	1	fed
Tug1	1	fed
Sf3a1	1	fed
Mtmr3	1	fed
Zmat5	1	fed
Nipsnap1	1	fed
Dbnl	1	fed
Nudcd3	1	fed
Purb	1	fed
Actr2	1	fed
Pex13	1	fed
Acyp2	1	fed
Erlec1	1	fed
Pank3	1	fed
Ttc1	1	fed
Rnf145	1	fed
Rack1	1	fed
Sqstm1	1	fed
Hnrnph1	1	fed
Clk4	1	fed
Zcchc10	1	fed
Fnip1	1	fed
Atox1	1	fed
Sap30l	1	fed
Nt5m	1	fed
Zswim7	1	fed
Ncor1	1	fed
Mmgt2	1	fed
2810001G20Rik	1	fed
Stx8	1	fed
Trappc1	1	fed
Chd3	1	fed
Sat2	1	fed
Tnfsf12	1	fed
0610010K14Rik	1	fed
Spag7	1	fed
Mettl16	1	fed
Timm22	1	fed
Trp53i13	1	fed
Phf12	1	fed
Rab34	1	fed
Supt6	1	fed
2610507B11Rik	1	fed
Unc119	1	fed
5730455P16Rik	1	fed
Psmd11	1	fed
Ap2b1	1	fed
Ddx52	1	fed
Synrg	1	fed
Acaca	1	fed
Med13	1	fed
Cltc	1	fed
Gdpd1	1	fed
Vezf1	1	fed
Cuedc1	1	fed
Hlf	1	fed
Utp18	1	fed
Nme1	1	fed
Lrrc59	1	fed
Npepps	1	fed
Rpl19	1	fed
Cdk12	1	fed
Casc3	1	fed
Vat1	1	fed
Arl4d	1	fed
Tmub2	1	fed
Gpatch8	1	fed
Kansl1	1	fed
Helz	1	fed
Prkca	1	fed
Exoc7	1	fed
Mettl23	1	fed
Srsf2	1	fed
Gaa	1	fed
Eif4a3	1	fed
Aspscr1	1	fed
Rac3	1	fed
Gps1	1	fed
Ogfod3	1	fed
Zmynd11	1	fed
Lgals8	1	fed
Tbce	1	fed
Arid4b	1	fed
Rala	1	fed
Zfp322a	1	fed
Abt1	1	fed
Hist1h4d	1	fed
Snrnp48	1	fed
Bloc1s5	1	fed
Eef1e1	1	fed
6720427I07Rik	1	fed
Spin1	1	fed
Thoc3	1	fed
Cltb	1	fed
Nsd1	1	fed
Pdlim7	1	fed
Ddx46	1	fed
Txndc15	1	fed
Idnk	1	fed
Adcy2	1	fed
Exoc3	1	fed
Ccdc127	1	fed
Ccnh	1	fed
Jmy	1	fed
Nsa2	1	fed
Tnpo1	1	fed
Bdp1	1	fed
Mrps36	1	fed
Trappc13	1	fed
Ppwd1	1	fed
Smim15	1	fed
Zfp131	1	fed
Ncoa1	1	fed
Smc6	1	fed
Scfd1	1	fed
Ap4s1	1	fed
Cfl2	1	fed
Ralgapa1	1	fed
Brms1l	1	fed
Mbip	1	fed
Prpf39	1	fed
Mgat2	1	fed
Nemf	1	fed
Arid4a	1	fed
Snapc1	1	fed
Max	1	fed
Rbm25	1	fed
Irf2bpl	1	fed
Dio2	1	fed
Fam181a	1	fed
Ddx24	1	fed
Setd3	1	fed
Evl	1	fed
Wars	1	fed
Dync1h1	1	fed
Zfp386	1	fed
AW549877	1	fed
Rpl37	1	fed
Dap	1	fed
Cpq	1	fed
Tspyl5	1	fed
Ankrd46	1	fed
Eif3e	1	fed
Deptor	1	fed
Fam49b	1	fed
Asap1	1	fed
Eef1d	1	fed
Tsta3	1	fed
Cyc1	1	fed
Nol12	1	fed
Pick1-ENSMUSG00000068206	1	fed
Cbx7	1	fed
Zc3h7b	1	fed
Tef	1	fed
Phf5a	1	fed
Snu13	1	fed
Poldip3	1	fed
Brd1	1	fed
Scaf11	1	fed
Slc48a1	1	fed
Smarcd1	1	fed
Cers5	1	fed
Atg101	1	fed
Prr13	1	fed
Crebbp	1	fed
Nudt16l1	1	fed
Mkl2	1	fed
Marf1	1	fed
Ube2v2	1	fed
Lztr1	1	fed
Thap7	1	fed
Ufd1	1	fed
2510002D24Rik	1	fed
Parl	1	fed
Abcf3	1	fed
Tra2b	1	fed
Eif4a2	1	fed
Hes1	1	fed
Ubxn7	1	fed
Itgb5	1	fed
Ndufb4	1	fed
Gsk3b	1	fed
Arhgap31	1	fed
Naa50	1	fed
Gtpbp8	1	fed
Dzip3	1	fed
Senp7	1	fed
4930453N24Rik	1	fed
Hspa13	1	fed
Cxadr	1	fed
Smim11	1	fed
Cbr1	1	fed
Brwd1	1	fed
Afdn	1	fed
Lix1	1	fed
Flywch2	1	fed
Mapk8ip3	1	fed
Mrps34	1	fed
Fam173a	1	fed
Stub1	1	fed
Mrpl28	1	fed
Luc7l	1	fed
Atp6v0e	1	fed
Phf1	1	fed
Cuta	1	fed
Rps10	1	fed
Rpl10a	1	fed
Stk38	1	fed
Ppil1	1	fed
BC004004	1	fed
Akap8l	1	fed
Zfp871	1	fed
Rps18	1	fed
H2-Ke6	1	fed
Dxo	1	fed
H2-D1	1	fed
Prr3	1	fed
H2-T22	1	fed
Cnpy3	1	fed
Satb1	1	fed
Shd	1	fed
Ubxn6	1	fed
2410015M20Rik	1	fed
Rpl36	1	fed
Clpp	1	fed
Khsrp	1	fed
Efna5	1	fed
Lpin2	1	fed
Ypel5	1	fed
Yipf4	1	fed
Birc6	1	fed
Cebpz	1	fed
Eif2s3y	1	fed
Zeb1	1	fed
Arhgap12	1	fed
Wac	1	fed
Usp14	1	fed
Impact	1	fed
Cdh2	1	fed
Zfp397	1	fed
Galnt1	1	fed
Slc39a6	1	fed
Epb41l4aos	1	fed
Brd8	1	fed
Dnajc18	1	fed
Ankhd1	1	fed
Rbm27	1	fed
Dmxl1	1	fed
Snx24	1	fed
Csnk1g3	1	fed
Aldh7a1	1	fed
Phax	1	fed
Isoc1	1	fed
Dctn4	1	fed
Rps14	1	fed
Txnl1	1	fed
Nars	1	fed
Lman1	1	fed
Rpl17	1	fed
Hdhd2	1	fed
Kmt5b	1	fed
AI837181	1	fed
Fibp	1	fed
Mus81	1	fed
Dpf2	1	fed
Fau	1	fed
Uqcc3	1	fed
B3gat3	1	fed
Sdhaf2	1	fed
Cpsf7	1	fed
Vps13a	1	fed
Fxn	1	fed
Uhrf2	1	fed
Ifit3	1	fed
Ifit1	1	fed
Rpp30	1	fed
Fgfbp3	1	fed
Ide	1	fed
Lzts2	1	fed
Nolc1	1	fed
Fbxl15	1	fed
Cuedc2	1	fed
Borcs7	1	fed
As3mt	1	fed
Smndc1	1	fed
Shoc2	1	fed
Pdzd8	1	fed
Fam204a	1	fed
Prdx3	1	fed
Csf2ra	1	fed
Vamp7	1	fed
Lactb2	2	fed
Ube2w	2	fed
Pdcl3	2	fed
Uxs1	2	fed
Tpp2	2	fed
Stat1	2	fed
Cflar	2	fed
Bmpr2	2	fed
Rpe	2	fed
Aamp	2	fed
Trip12	2	fed
Capn10	2	fed
2310035C23Rik	2	fed
Ccnt2	2	fed
Lrrn2	2	fed
Snrpe	2	fed
Rnpep	2	fed
Timm17a	2	fed
Nek7	2	fed
BC003331	2	fed
Hmcn1	2	fed
Suco	2	fed
Vamp4	2	fed
B4galt3	2	fed
Nit1	2	fed
Angel2	2	fed
Cdc123	2	fed
Nudt5	2	fed
Commd3	2	fed
Fbxw5	2	fed
Tmem141	2	fed
Sdccag3	2	fed
Pmpca	2	fed
Fam69b	2	fed
Zdhhc12	2	fed
Tor1b	2	fed
Gpr107	2	fed
1110008P14Rik	2	fed
Mapkap1	2	fed
Pdcl	2	fed
Arl6ip6	2	fed
Psmd14	2	fed
Ubr3	2	fed
Nup35	2	fed
Zc3h15	2	fed
Ctnnd1	2	fed
Selenoh	2	fed
Timm10	2	fed
Celf1	2	fed
Acp2	2	fed
1110051M20Rik	2	fed
Ext2	2	fed
Dnajc24	2	fed
Emc4	2	fed
Aqr	2	fed
Chp1	2	fed
Ubr1	2	fed
Hypk	2	fed
Dut	2	fed
Fahd2a	2	fed
Idh3b	2	fed
Pank2	2	fed
Cds2	2	fed
Smim26	2	fed
Naa20	2	fed
1700003F12Rik	2	fed
Trpc4ap	2	fed
Nfs1	2	fed
Romo1	2	fed
Srsf6	2	fed
Zmynd8	2	fed
Npepl1	2	fed
Mtg2	2	fed
Ogfr	2	fed
Zgpat	2	fed
Pcmtd2	2	fed
Ube2a	2	fed
Mcts1	2	fed
Ocrl	2	fed
Cd99l2	2	fed
Irak1	2	fed
Mecp2	2	fed
Taz	2	fed
Vbp1	2	fed
Tbl1x	2	fed
Pja1	2	fed
Pbdc1	2	fed
Apool	2	fed
Chm	2	fed
Tpd52	2	fed
E2f5	2	fed
Elf2	2	fed
Alg5	2	fed
2810403A07Rik	2	fed
Cers2	2	fed
Sec22b	2	fed
Sike1	2	fed
Capza1	2	fed
Gstm7	2	fed
Ampd2	2	fed
Extl2	2	fed
Mfsd14a	2	fed
Cisd2	2	fed
Eif4e	2	fed
2410004B18Rik	2	fed
Plekhf2	2	fed
Fam92a	2	fed
Nfx1	2	fed
Ubap1	2	fed
Rpp25l	2	fed
Sigmar1	2	fed
Exosc3	2	fed
Rnf20	2	fed
Nipsnap3b	2	fed
AI314180	2	fed
Btf3l4	2	fed
Faf1	2	fed
Gpbp1l1	2	fed
Ppie	2	fed
Rragc	2	fed
1110065P20Rik	2	fed
Grik3	2	fed
AU040320	2	fed
Zmym4	2	fed
Ak2	2	fed
Hdac1	2	fed
Eif3i	2	fed
Snrnp40	2	fed
Ythdf2	2	fed
Taf12	2	fed
Wasf2	2	fed
Selenon	2	fed
Pla2g5	2	fed
Sdhb	2	fed
Fbxo6	2	fed
Pex14	2	fed
Rere	2	fed
A430005L14Rik	2	fed
Fam213b	2	fed
Nadk	2	fed
Cdk11b	2	fed
Tmem60	2	fed
Psmc2	2	fed
Cdk5	2	fed
Abcf2	2	fed
Rbm33	2	fed
Mapre3	2	fed
Gtf3c2	2	fed
Snx17	2	fed
Ctbp1	2	fed
Fam53a	2	fed
Letm1	2	fed
Nop14	2	fed
Htt	2	fed
Bloc1s4	2	fed
Guf1	2	fed
Utp3	2	fed
Ankrd17	2	fed
Rchy1	2	fed
G3bp2	2	fed
Mrpl1	2	fed
Fgfrl1	2	fed
Fbrsl1	2	fed
2610524H06Rik	2	fed
Pop5	2	fed
Srsf9	2	fed
Arpc3	2	fed
Denr	2	fed
Ncor2	2	fed
Dnajc30	2	fed
Por	2	fed
Pop7	2	fed
Gigyf1	2	fed
Lamtor4	2	fed
Wipi2	2	fed
Rnf216	2	fed
Arpc1b	2	fed
Rnf6	2	fed
Cdk8	2	fed
Polr1d	2	fed
Snd1	2	fed
Lncpint	2	fed
Braf	2	fed
Cul1	2	fed
Tmem176b	2	fed
Tmem176a	2	fed
Tra2a	2	fed
Snx10	2	fed
Hibadh	2	fed
Gars	2	fed
Herc6	2	fed
Pyurf	2	fed
Mrpl35	2	fed
Vamp8	2	fed
Mrpl19	2	fed
Tex261	2	fed
Pcyox1	2	fed
Aak1	2	fed
Copg1	2	fed
Irak2	2	fed
Washc2	2	fed
Zfp422	2	fed
Atp6v1e1	2	fed
A2m	2	fed
P3h3	2	fed
Magohb	2	fed
H2afj	2	fed
Amn1	2	fed
Ndufa3	2	fed
Prpf31	2	fed
Cnot3	2	fed
Cox6b2	2	fed
Tmem160	2	fed
Arhgap35	2	fed
Opa3	2	fed
Snrpa	2	fed
Pld3	2	fed
Med29	2	fed
Uba2	2	fed
Lsm14a	2	fed
Ap2a1	2	fed
Snrpn	2	fed
Tm2d3	2	fed
Chd2	2	fed
Mrpl46	2	fed
Tmem126a	2	fed
Clpb	2	fed
Nup98	2	fed
Timm10b	2	fed
Ubfd1	2	fed
Rbbp6	2	fed
Zfp771	2	fed
Kat8	2	fed
Tial1	2	fed
Bub3	2	fed
Bccip	2	fed
Glrx3	2	fed
Hras	2	fed
Tmem80	2	fed
Pnpla2	2	fed
Dusp8	2	fed
Vta1	2	fed
Rwdd1	2	fed
Tspyl1	2	fed
1700021F05Rik	2	fed
Atg5	2	fed
Gstt1	2	fed
Gstt2	2	fed
Mrpl54	2	fed
Dohh	2	fed
Zfp938	2	fed
Nfyb	2	fed
Tsfm	2	fed
R3hdm2	2	fed
Timm44	2	fed
Nsd3	2	fed
Ddhd2	2	fed
Cnot7	2	fed
Nr2c2ap	2	fed
Tmem161a	2	fed
Pgls	2	fed
Rab8a	2	fed
Anapc10	2	fed
Gadd45gip1	2	fed
Dhps	2	fed
Dnaja2	2	fed
Cnep1r1	2	fed
Rspry1	2	fed
Ctcf	2	fed
Vps4a	2	fed
Sf3b3	2	fed
Cmc2	2	fed
Spg7	2	fed
2810004N23Rik	2	fed
Irf2bp2	2	fed
Tomm20	2	fed
Psmd6	2	fed
Fam149b	2	fed
Kat6b	2	fed
Samd8	2	fed
Vdac2	2	fed
Actr8	2	fed
Parp2	2	fed
Acin1	2	fed
Irf9	2	fed
Zmym5	2	fed
Eef1akmt1	2	fed
Mtmr6	2	fed
Mzt1	2	fed
Spry2	2	fed
Cwf19l2	2	fed
Aasdhppt	2	fed
Dcun1d5	2	fed
Birc2	2	fed
Cep57	2	fed
Cdkn2d	2	fed
Dnm2	2	fed
Rp9	2	fed
Jam3	2	fed
Ube4a	2	fed
Rpl10-ps3	2	fed
Wdr61	2	fed
Scamp2	2	fed
Stoml1	2	fed
Nptn	2	fed
Hexa	2	fed
Anp32a	2	fed
Spg21	2	fed
Zfp280d	2	fed
Gnb5	2	fed
Phip	2	fed
Hmgn3	2	fed
Tfdp2	2	fed
Rnf7	2	fed
Mrps22	2	fed
Faim	2	fed
Msl2	2	fed
Rassf1	2	fed
Rbm5	2	fed
Wdr6	2	fed
Tma7	2	fed
Scap	2	fed
Clasp2	2	fed
Tmem42	2	fed
Prorsd1	2	fed
Rars	2	fed
Irgm1	2	fed
Aff4	2	fed
Larp1	2	fed
Arf1	2	fed
Snap47	2	fed
Tmem11	2	fed
Ttc19	2	fed
Trp53	2	fed
Fxr2	2	fed
Eif4a1	2	fed
Gps2	2	fed
C1qbp	2	fed
Nf1	2	fed
Suz12	2	fed
Zfp207	2	fed
Appbp2	2	fed
Rps6kb1	2	fed
Nme2	2	fed
Phb	2	fed
Cdk5rap3	2	fed
Mrpl10	2	fed
Mien1	2	fed
Smarce1	2	fed
Tubg1	2	fed
Coa3	2	fed
Ifi35	2	fed
Tmem101	2	fed
G6pc3	2	fed
Tlk2	2	fed
Ddx42	2	fed
Psmc5	2	fed
Psmd12	2	fed
Abca8a	2	fed
Abca5	2	fed
Fam104a	2	fed
Mrps7	2	fed
Mfsd11	2	fed
Pgs1	2	fed
Larp4b	2	fed
Ggps1	2	fed
Mrpl32	2	fed
Mplkip	2	fed
Zkscan3	2	fed
Psmg4	2	fed
Pak1ip1	2	fed
Fam8a1	2	fed
Higd2a	2	fed
Faf2	2	fed
Rab24	2	fed
2210016F16Rik	2	fed
Med10	2	fed
Ftl1-ps1	2	fed
Serinc5	2	fed
Hexb	2	fed
Map1b	2	fed
Paip1	2	fed
4833420G17Rik	2	fed
Rab10os	2	fed
Dnmt3a	2	fed
Ubxn2a	2	fed
Atad2b	2	fed
Sox11	2	fed
Strn3	2	fed
Sptssa	2	fed
Rpl36al	2	fed
Klhdc2	2	fed
Ppm1a	2	fed
Vti1b	2	fed
Acot2	2	fed
Fcf1	2	fed
Slirp	2	fed
Foxn3	2	fed
Dicer1	2	fed
Glrx5	2	fed
Yy1	2	fed
Cthrc1	2	fed
Emc2	2	fed
Derl1	2	fed
Trib1	2	fed
Phf20l1	2	fed
Ago2	2	fed
Ptk2	2	fed
Polr2f	2	fed
Rangap1	2	fed
Serhl	2	fed
Kansl2	2	fed
Ccnt1	2	fed
Spryd3	2	fed
Pam16	2	fed
Ubald1	2	fed
Abat	2	fed
Zc3h7a	2	fed
Pdxdc1	2	fed
Fopnl	2	fed
Ppil2	2	fed
Fyttd1	2	fed
Snx4	2	fed
Cox17	2	fed
Bbx	2	fed
Tfg	2	fed
Tbc1d23	2	fed
Gabpa	2	fed
Paxbp1	2	fed
Pigp	2	fed
Map3k4	2	fed
Fam120b	2	fed
Zfp945	2	fed
Srrm2	2	fed
Gfer	2	fed
Hagh	2	fed
Mettl26	2	fed
Ergic1	2	fed
Brd4	2	fed
Psmb8	2	fed
Ager	2	fed
Ehmt2	2	fed
Abhd16a	2	fed
2310061I04Rik	2	fed
Gm26917	2	fed
Cdc5l	2	fed
Yipf3	2	fed
Rpl7l1	2	fed
Alkbh7	2	fed
Slc25a23	2	fed
Smchd1	2	fed
Wdr43	2	fed
Clip4	2	fed
Fez2	2	fed
Cebpzos	2	fed
Srsf7	2	fed
Pigf	2	fed
Mcfd2	2	fed
Crem	2	fed
Epc1	2	fed
Polr2d	2	fed
Wdr33	2	fed
Sft2d3	2	fed
Etf1	2	fed
Sra1	2	fed
Hars	2	fed
Slc12a2	2	fed
Csnk1a1	2	fed
Psmg2	2	fed
Mex3c	2	fed
BC031181	2	fed
Smad2	2	fed
Tshz1	2	fed
Ppp6r3	2	fed
Ndufs8	2	fed
Gstp1	2	fed
Aip	2	fed
Otub1	2	fed
Polr2g	2	fed
Tmem258	2	fed
Pten	2	fed
Tm9sf3	2	fed
Exosc1	2	fed
Slc25a28	2	fed
Ldb1	2	fed
Zdhhc6	2	fed
mt-Nd1	2	fed
mt-Co2	2	fed
mt-Nd3	2	fed
Prex2	3	fed
Sulf1	3	fed
Ogfrl1	3	fed
B3gat2	3	fed
Bcl2	3	fed
Nckap5	3	fed
Arl8a	3	fed
Glul	3	fed
Prrc2c	3	fed
Atp1b1	3	fed
Pbx1	3	fed
Cox20	3	fed
Aida	3	fed
Celf2	3	fed
Nebl	3	fed
Phpt1	3	fed
Bmyc	3	fed
Set	3	fed
Stom	3	fed
Dennd1a	3	fed
Lhx2	3	fed
Rpl35	3	fed
Chn1	3	fed
Ube2e3	3	fed
Tmx2	3	fed
Mdk	3	fed
Cry2	3	fed
Scg5	3	fed
Ivd	3	fed
Nkx2-4	3	fed
Rbck1	3	fed
Manbal	3	fed
Cdh22	3	fed
Ctsz	3	fed
Col9a3	3	fed
Stmn3	3	fed
Pcsk1n	3	fed
Atp6ap2	3	fed
Ndufb11	3	fed
Rpl39	3	fed
Ndufa1	3	fed
Rtl8a	3	fed
1110012L19Rik	3	fed
Dkc1	3	fed
Maged1	3	fed
Ogt	3	fed
Chic1	3	fed
Sh3bgrl	3	fed
Bex2	3	fed
Bex4	3	fed
Bex1	3	fed
Tceal9	3	fed
Pak3	3	fed
Maged2	3	fed
Hsd17b10	3	fed
Ubqln2	3	fed
Rbbp7	3	fed
Ap1s2	3	fed
Nlgn1	3	fed
Ttc14	3	fed
Dpm3	3	fed
Slc50a1	3	fed
Rab13	3	fed
S100a4	3	fed
S100a6	3	fed
Anp32e	3	fed
Ank2	3	fed
Cxxc4	3	fed
Tspan5	3	fed
Zranb2	3	fed
Rps20	3	fed
Tox	3	fed
Cpne3	3	fed
Pnisr	3	fed
Plin2	3	fed
E130114P18Rik	3	fed
E130102H24Rik	3	fed
Ssbp3	3	fed
Tmem59	3	fed
Akr1a1	3	fed
Svbp	3	fed
Ppt1	3	fed
Map7d1	3	fed
Sh3bgrl3	3	fed
Tmem50a	3	fed
Hnrnpr	3	fed
Ddost	3	fed
Mfap2	3	fed
Fbxo2	3	fed
Gnb1	3	fed
Agrn	3	fed
Fam133b	3	fed
Kmt2e	3	fed
Lrpap1	3	fed
Fbxl5	3	fed
Limch1	3	fed
Rsrc2	3	fed
Tmed2	3	fed
Zfp664	3	fed
N4bp2l2	3	fed
Ppp1r9a	3	fed
2610001J05Rik	3	fed
Capza2	3	fed
Fam3c	3	fed
Ptn	3	fed
Zc3hav1	3	fed
Luc7l2	3	fed
Cbx3	3	fed
Nap1l5	3	fed
Tia1	3	fed
Cdkn1b	3	fed
Ldhb	3	fed
Tsen34	3	fed
Leng8	3	fed
U2af2	3	fed
Zfp329	3	fed
Rps5	3	fed
Selenow	3	fed
Napa	3	fed
Dmwd	3	fed
Axl	3	fed
Blvrb	3	fed
Hnrnpl	3	fed
Emc10	3	fed
Nosip	3	fed
Rcn3	3	fed
Fcgrt	3	fed
Rpl18	3	fed
Svip	3	fed
Ube3a	3	fed
Ndn	3	fed
Ndufc2	3	fed
Thrsp	3	fed
Kctd14	3	fed
Aamdc	3	fed
Rsf1	3	fed
Rab6a	3	fed
Fam168a	3	fed
Rps13	3	fed
Pik3c2a	3	fed
Tmem159	3	fed
Crym	3	fed
Uqcrc2	3	fed
Vkorc1	3	fed
Oat	3	fed
Ahi1	3	fed
Soga3	3	fed
Bsg	3	fed
Cirbp	3	fed
Vezt	3	fed
Arhgef25	3	fed
Naca	3	fed
Rps26	3	fed
Gdf11	3	fed
Cers4	3	fed
Asah1	3	fed
C130073E24Rik	3	fed
Bst2	3	fed
Smad1	3	fed
Ndufb7	3	fed
Cdh11	3	fed
Cklf	3	fed
Gm5914	3	fed
Gcsh	3	fed
Kctd6	3	fed
3830406C13Rik	3	fed
Fezf2	3	fed
Anxa7	3	fed
Ktn1	3	fed
Pabpn1	3	fed
Trim35	3	fed
Mbnl2	3	fed
Cwc15	3	fed
Dcps	3	fed
Sik3	3	fed
Pias1	3	fed
Dennd4a	3	fed
Dpp8	3	fed
Tmed3	3	fed
Stag1	3	fed
Ephb1	3	fed
Manf	3	fed
Gatsl3	3	fed
Ppia	3	fed
Cpeb4	3	fed
Col23a1	3	fed
Vdac1	3	fed
Hist3h2a	3	fed
Vamp2	3	fed
Rpain	3	fed
6330403K07Rik	3	fed
Pafah1b1	3	fed
Smg6	3	fed
Sdf2	3	fed
Msi2	3	fed
Atp5h	3	fed
Kctd2	3	fed
Snhg20	3	fed
Gtpbp4	3	fed
Vps41	3	fed
Ssr1	3	fed
Wnk2	3	fed
Ninj1	3	fed
Tmed9	3	fed
H2afy	3	fed
Hnrnpk	3	fed
Brd9	3	fed
Rab10	3	fed
Ywhaq	3	fed
Dgkb	3	fed
Lrrn3	3	fed
Srsf5	3	fed
Erg28	3	fed
Tshr	3	fed
Rrm2b	3	fed
Eif3h	3	fed
Zhx1	3	fed
Txn2	3	fed
Ddx17	3	fed
Rpl3	3	fed
Rps19bp1	3	fed
Tspo	3	fed
1810041L15Rik	3	fed
Nell2	3	fed
Camk2n2	3	fed
0610012G03Rik	3	fed
Pak2	3	fed
Ifnar2	3	fed
Gtf2h5	3	fed
Psmb1	3	fed
Mtch1	3	fed
Glo1	3	fed
Flot1	3	fed
Pdzph1	3	fed
Ankrd12	3	fed
Rock1	3	fed
Hsd17b4	3	fed
Rax	3	fed
Mapk4	3	fed
Tmx3	3	fed
Ctsf	3	fed
B4gat1	3	fed
Frmd8	3	fed
Prune2	3	fed
Rorb	3	fed
Tjp2	3	fed
Add3	3	fed
Rab11fip2	3	fed
Cspp1	4	fed
Tsga10	4	fed
Dnah7b	4	fed
Dnah7a	4	fed
Spag16	4	fed
Catip	4	fed
Cfap65	4	fed
Dnajb2	4	fed
Daw1	4	fed
4933407L21Rik	4	fed
Gm29538	4	fed
Iqca	4	fed
Tsn	4	fed
Ankrd45	4	fed
Cfap126	4	fed
Cfap45	4	fed
Efcab2	4	fed
Rd3	4	fed
Meig1	4	fed
Vim	4	fed
Armc3	4	fed
Enkur	4	fed
1700007K13Rik	4	fed
Spaca9	4	fed
Ass1	4	fed
Cfap157	4	fed
Morn5	4	fed
Ccdc173	4	fed
Erich2	4	fed
Cd82	4	fed
Spef1	4	fed
Psma7	4	fed
Rpgr	4	fed
C230004F18Rik	4	fed
Cetn2	4	fed
Gm7173	4	fed
Ccdc39	4	fed
Anxa5	4	fed
Stoml3	4	fed
Mlf1	4	fed
Zbbx	4	fed
4933434E20Rik	4	fed
S100a11	4	fed
Riiad1	4	fed
Pifo	4	fed
Gm42722	4	fed
1700013F07Rik	4	fed
Cnn3	4	fed
Bdh2	4	fed
Wdr63	4	fed
Erich3	4	fed
Wls	4	fed
2610301B20Rik	4	fed
Cfap206	4	fed
Fam166b	4	fed
Spag8	4	fed
Ccdc180	4	fed
Fsd1l	4	fed
Wdr31	4	fed
Ift74	4	fed
Tctex1d1	4	fed
Wdr78	4	fed
Dnali1	4	fed
Oscp1	4	fed
Ubxn11	4	fed
Vwa5b1	4	fed
Morn1	4	fed
Cfap69	4	fed
Ccdc146	4	fed
Drc1	4	fed
Ift172	4	fed
Gm1673	4	fed
Ccdc96	4	fed
Msx1	4	fed
Hopx	4	fed
Cdkl2	4	fed
Fam47e	4	fed
1700007G11Rik	4	fed
Cds1	4	fed
Ift81	4	fed
Morn3	4	fed
Wdr66	4	fed
Ift22	4	fed
Rsph10b	4	fed
Hmgb1	4	fed
Iqub	4	fed
Smkr-ps	4	fed
Lrguk	4	fed
Pdia4	4	fed
Dnah6	4	fed
1700003E16Rik	4	fed
Chchd6	4	fed
Efcab12	4	fed
Hnrnpf	4	fed
Lrrc23	4	fed
St8sia1	4	fed
Casc1	4	fed
Nat14	4	fed
Polr2i	4	fed
Dmkn	4	fed
Ccdc114	4	fed
Saxo2	4	fed
Cfap161	4	fed
Ccdc81	4	fed
Dnajb13	4	fed
Lrrc51	4	fed
Vwa3a	4	fed
Fank1	4	fed
Cfap46	4	fed
6430531B16Rik	4	fed
Ccdc170	4	fed
Syne1	4	fed
Adgb	4	fed
Rsph4a	4	fed
Ak9	4	fed
Ppil6	4	fed
Ccdc162	4	fed
Tbc1d32	4	fed
Bicc1	4	fed
Cfap54	4	fed
Lrriq1	4	fed
Ctxn1	4	fed
Gas6	4	fed
4932443I19Rik	4	fed
Nek5	4	fed
Gm38414	4	fed
1700029J07Rik	4	fed
Hmgb2	4	fed
Ssbp4	4	fed
Fbxw9	4	fed
Aktip	4	fed
Mt1	4	fed
Drc7	4	fed
Ccdc113	4	fed
Tsnaxip1	4	fed
Hydin	4	fed
Dynlrb2	4	fed
Dnah12	4	fed
Dydc2	4	fed
Dpysl2	4	fed
Maml2	4	fed
1700012B09Rik	4	fed
Ccdc151	4	fed
Spa17	4	fed
Pih1d2	4	fed
1110032A03Rik	4	fed
4833427G06Rik	4	fed
Elmod1	4	fed
Calml4	4	fed
Fam81a	4	fed
Mns1	4	fed
Ccpg1os	4	fed
Cd109	4	fed
Dalrd3	4	fed
Kif9	4	fed
Dlec1	4	fed
Ttc21a	4	fed
Ulk4	4	fed
Lztfl1	4	fed
Aebp1	4	fed
Gm11992	4	fed
Fam161a	4	fed
Kif3a	4	fed
Fam183b	4	fed
Med9os	4	fed
Drc3	4	fed
Dnah9	4	fed
Cfap52	4	fed
Tmem107	4	fed
Dnah2	4	fed
Tekt1	4	fed
1700016K19Rik	4	fed
Trim37	4	fed
Ttc25	4	fed
Psmc3ip	4	fed
Taco1os	4	fed
Ccdc40	4	fed
Dcdc2a	4	fed
Bphl	4	fed
Cd83	4	fed
Atxn1	4	fed
Cetn3	4	fed
Efcab10	4	fed
Akap6	4	fed
Lrrc9	4	fed
Hspa2	4	fed
Ppp1r36	4	fed
Ttc8	4	fed
Calm1	4	fed
Ak7	4	fed
Eif5	4	fed
Crip1	4	fed
Dnah11	4	fed
Capsl	4	fed
Spef2	4	fed
Dnah5	4	fed
Rgs22	4	fed
Spag1	4	fed
Wdyhv1	4	fed
Mapk15	4	fed
1700088E04Rik	4	fed
Rabl2	4	fed
Ccdc65	4	fed
Efcab1	4	fed
Spag6l	4	fed
Lrrc74b	4	fed
P2rx6	4	fed
Iqcg	4	fed
Maats1	4	fed
Cfap44	4	fed
4932438H23Rik	4	fed
Ezr	4	fed
Pacrg	4	fed
Wdr27	4	fed
Rsph1	4	fed
Ankrd66	4	fed
Oard1	4	fed
Efhb	4	fed
Cdkl4	4	fed
C230072F16Rik	4	fed
Nme5	4	fed
Katnal2	4	fed
Sf3b2	4	fed
Gm14964	4	fed
Pla2g16	4	fed
Lrrc10b	4	fed
Ppp1r32	4	fed
Tmem216	4	fed
1700028P14Rik	4	fed
Cfap43	4	fed
Eno4	4	fed
Arhgef4	5	fed
Fam168b	5	fed
Armc9	5	fed
Atp2b4	5	fed
Nuf2	5	fed
Ccdc190	5	fed
Usf1	5	fed
Pex19	5	fed
Kcnj10	5	fed
Zbtb18	5	fed
Cdc42bpa	5	fed
Pycr2	5	fed
Itih5	5	fed
Ssna1	5	fed
Rexo4	5	fed
Coq4	5	fed
Odf2	5	fed
Dpm2	5	fed
Trim44	5	fed
Dnajc17	5	fed
1700020I14Rik	5	fed
Zfp106	5	fed
Trp53bp1	5	fed
1500011K16Rik	5	fed
Fbln7	5	fed
Chchd5	5	fed
Cenpb	5	fed
Id1	5	fed
Serinc3	5	fed
Snx21	5	fed
Nudt11	5	fed
Plp2	5	fed
Ebp	5	fed
Upf3b	5	fed
Akap14	5	fed
Las1l	5	fed
Prps1	5	fed
Tmsb4x	5	fed
Map9	5	fed
Psmd4	5	fed
Gm16160	5	fed
Nras	5	fed
Gnai3	5	fed
Rpl34	5	fed
Mttp	5	fed
Sdcbp	5	fed
Vcp	5	fed
Cntln	5	fed
Nrd1	5	fed
Lsm10	5	fed
Khdrbs1	5	fed
Nipal3	5	fed
Pink1	5	fed
Sri	5	fed
Ppp1cb	5	fed
Ywhah	5	fed
Stx18	5	fed
Ppargc1a	5	fed
Klhl5	5	fed
Tmem33	5	fed
Ociad1	5	fed
Hnrnpd	5	fed
Fam69a	5	fed
Atp5k	5	fed
Ep400	5	fed
Grk3	5	fed
Rnf10	5	fed
Rplp0	5	fed
Dtx1	5	fed
Gnb2	5	fed
Rac1	5	fed
Pdap1	5	fed
1700019G24Rik	5	fed
Gm4876	5	fed
Arf5	5	fed
Kdm7a	5	fed
Rarres2	5	fed
Ppm1k	5	fed
Wdr54	5	fed
Tprkb	5	fed
Cnbp	5	fed
March8	5	fed
Ccdc91	5	fed
Pdcd5	5	fed
Fuz	5	fed
St8sia2	5	fed
Dnah3	5	fed
Nsmce1	5	fed
Eif3c	5	fed
Cln3	5	fed
Cd2bp2	5	fed
Tollip	5	fed
Sash1	5	fed
Echdc1	5	fed
Smpdl3a	5	fed
Cabin1	5	fed
S100b	5	fed
Rrp1	5	fed
Timm13	5	fed
Thop1	5	fed
Appl2	5	fed
Dyrk2	5	fed
Pa2g4	5	fed
Rdh5	5	fed
Vdac3	5	fed
Zfp703	5	fed
Pcm1	5	fed
Lsm6	5	fed
Bbs2	5	fed
Lrrc36	5	fed
Cox4i1	5	fed
Map1lc3b	5	fed
Rab4a	5	fed
Tsnax	5	fed
Plac9b	5	fed
Ghitm	5	fed
Ebpl	5	fed
Clu	5	fed
Dnajc15	5	fed
Tdrd3	5	fed
Commd6	5	fed
Taf1d	5	fed
Ei24	5	fed
AU019823	5	fed
Tex9	5	fed
Senp6	5	fed
[truncated: 18,090 more rows]

## Sheet: S4B. Pattern_GOs Fed (Fig.5b)
GO_terms	Overlap	P.value	Adjusted.P.value	Old.P.value	Old.Adjusted.P.value	Odds.Ratio	Combined.Score	Genes	GOs	Pattern
cotranslational protein targeting to membrane	26/94	4.50571e-14	4.45314e-11	0	0	8.27648	254.343	RPL4;TRAM1;RPL32;RPL31;RPL10A;RPL6;RPS15;RPS14;RPS16;RPS15A;RPS19;SRP72;RPS18;RPL36;RPL37;RPL15;RPS11;RPS10;RPL17;RPL19;RPL13A;RPSA;SRP9;RPL28;UBA52;RPS21	BP	1
SRP-dependent cotranslational protein targeting to membrane	25/90	1.24591e-13	6.15689e-11	0	0	8.31731	247.138	RPL4;RPL32;RPL31;RPL10A;RPL6;RPS15;RPS14;RPS16;RPS15A;RPS19;SRP72;RPS18;RPL36;RPL37;RPL15;RPS11;RPS10;RPL17;RPL19;RPL13A;RPSA;SRP9;RPL28;UBA52;RPS21	BP	1
protein targeting to ER	27/103	6.21502e-14	4.60688e-11	0	0	7.69562	234.018	RPL4;RPL32;RPL31;RPL10A;RPL6;RPS15;RPS14;RPS16;RPS15A;RPS19;SRP72;RPS18;RPL36;RPL37;RPL15;RPS11;RPS10;RPL17;RPL19;SGTA;RPL13A;RPSA;SRP9;SPCS3;RPL28;UBA52;RPS21	BP	1
small ribosomal subunit	15/45	5.8736e-10	6.10855e-08	0	0	10.7107	227.659	MRPS16;MRPS14;RPSA;RPS15;RPS14;RPS15A;RPS16;RPS19;RPS18;RACK1;RPS11;RPS10;RPS21;UBA52;EIF2A	CC	1
mitochondrial alpha-ketoglutarate dehydrogenase complex	3/5	0.000862206	0.0128099	0	0	31.7511	224.036	BCKDHA;BCKDK;MRPS36	CC	1
NatA complex	3/5	0.000862206	0.0128099	0	0	31.7511	224.036	NAA50;NAA10;NAA15	CC	1
nuclear-transcribed mRNA catabolic process, nonsense-mediated decay	28/113	9.95524e-14	5.90346e-11	0	0	7.14039	213.77	RPL4;RPL32;RPL31;EIF4A3;PPP2R2A;CASC3;RPL10A;RPL6;RPS15;RPS14;RPS16;RPS15A;RPS19;RPS18;RPL36;RPL37;RPL15;RPS11;RPS10;RPL17;RPL19;PYM1;RPL13A;RPSA;EIF3E;RPL28;UBA52;RPS21	BP	1
cytoplasmic translation	24/93	2.2347e-12	7.3621e-10	0	0	7.51162	201.514	EIF4A2;RPL4;RPL32;RPL31;RPL13A;RPSA;RPL10A;RPL6;RPS15;RPS14;RPS16;RPS15A;RPS19;RPS18;RPL36;RPL37;RPL15;RPS11;RPS10;RPL28;UBA52;RPL17;RPS21;RPL19	BP	1
RNA binding	158/1406	2.15817e-27	1.15246e-24	0	0	3.02473	185.72	EIF4A2;RPL4;RPL32;RPL31;RPP30;EIF4A3;NUCKS1;CASC3;RPL10A;IFIT1;RPL6;GPATCH8;IFIT3;CCAR1;RPS15;RPS14;RPS16;RPS19;RPS18;KHSRP;RPL36;LUC7L;RPL37;RPS11;RPS10;EIF2A;AGFG1;ABT1;MBNL1;SCAF11;METTL3;RPSA;ACTN4;FNDC3A;RC3H2;SRRM1;EEF1A1;SRSF2;SRSF4;FLYWCH2;DXO;PPIG;RPL28;ZCCHC8;SLBP;LRRC59;ZCCHC7;PEF1;KMT2C;NOLC1;SNU13;GIGYF2;RPF1;DHX30;ZC3H13;CPSF7;CPSF6;PYM1;LARP7;MRPL28;MSN;HELZ;PUM1;LSM4;ANKHD1;PRRC2B…	MF	1
nuclear-transcribed mRNA catabolic process	35/171	4.24278e-14	4.45314e-11	0	0	5.60822	172.683	RPL4;RPL32;RPL31;EIF4A3;PPP2R2A;CASC3;RPL10A;RPL6;RPS15;RPS14;RPS16;RPS15A;RPS19;RPS18;EXOSC8;RPL36;RPL37;RPL15;RPS11;RPS10;RPL17;RPL19;CNOT6L;PYM1;RPL13A;RPSA;NBDY;RC3H2;PAN3;THRAP3;DXO;EIF3E;RPL28;UBA52;RPS21	BP	1
peptide biosynthetic process	33/162	2.61331e-13	1.10693e-10	0	0	5.56395	161.204	RPL4;MRPS16;RPL32;RPL31;MRPS14;MRPS36;MRPS33;RPL10A;RPL6;RPS15;MRPL41;RPS14;MRPL3;RPS16;RPS15A;RPS19;RPS18;RPL36;RPL37;MRPL9;RPL15;RPS11;RPS10;RPL17;RPL19;MRPL28;RPL13A;RPSA;MRPS5;EEF1A1;MRPL52;RPL28;RPS21	BP	1
cytosolic small ribosomal subunit	12/40	1.1847e-07	9.24064e-06	0	0	9.1507	145.941	RPS15;RPS14;RPS15A;RPS16;RPS19;RPS18;RPSA;RPS11;RPS10;RPS21;UBA52;EIF2A	CC	1
Ribosome	31/158	3.91587e-12	1.06903e-09	0	0	5.29746	139.143	RPL4;MRPS16;RPL32;RPL31;MRPS14;RPL10A;RPL6;RPS15;MRPL4;RPS14;MRPL3;RPS16;RPS15A;RPS19;RPS18;RPL36;RPL37;MRPL9;RPL15;RPS11;RPS10;RPL17;RPL19;MRPL28;RPL13A;RPSA;MRPS5;FAU;RPL28;UBA52;RPS21	KEGG	1
postsynaptic recycling endosome	3/6	0.00166635	0.0195216	0	0	21.1663	135.403	GRIPAP1;STX12;RAB11A	CC	1
translation	38/214	3.94333e-13	1.4615e-10	0	0	4.7114	134.565	RPL4;MRPS16;RPL32;RPL31;MRPS14;MRPS36;MRPS33;MRPS34;RPL10A;RPL6;RPS15;MRPL41;RPS14;MRPL3;RPS16;RPS15A;RPS19;RPS18;RPL36;RPL37;RPL15;MRPL9;RPS11;RPS10;RPL17;RPL19;MRPL28;RPL13A;RPSA;MRPS5;MRPL52;EEF1A1;PPA1;EEF1D;EEF1E1;RPL28;UBA52;RPS21	BP	1
regulation of ER-associated ubiquitin-dependent protein catabolic process	4/9	0.000437126	0.0249762	0	0	16.9501	131.114	USP14;SGTA;HERPUD1;NFE2L2	BP	1
gene expression	53/356	1.84424e-14	4.45314e-11	0	0	3.85804	122.007	RPL4;MRPS16;RPL32;RPL31;MRPS14;EIF4A3;CASC3;RPL10A;BICD1;RPL6;RPS15;MRPL41;DUSP11;RPS14;SYNCRIP;MRPL3;RPS16;RPS19;RPS18;RPL36;RPL37;MRPL9;RPS11;RPS10;AGFG1;MEF2A;NUP214;RPL13A;RPSA;THOC3;MRPS5;SRRM1;MRPL52;EEF1A1;HNRNPH1;SRSF2;SRSF4;RPL28;SLBP;MRPS36;POLDIP3;MRPS33;RPS15A;POLR2E;RPL15;RPL17;SRSF11;RPL19;RBM39;MRPL28;FUBP3;STUB1;RPS21	BP	1
translational elongation	21/104	6.71831e-09	1.24499e-06	0	0	5.44148	102.4	MRPS26;MRPS16;MRPS14;MRPS25;MRPS36;MRPS33;MRPS34;MRPL28;MRPS5;EEF1A1;MRPL4;MRPL41;MRPL52;OXA1L;MRPL3;MRPL50;NEMF;EEF1D;RACK1;MRPL9;AURKAIP1	BP	1
regulation of early endosome to late endosome transport	6/18	9.8081e-05	0.00745667	0	0	10.6135	97.9592	MAP2K2;SRC;VPS11;MSN;CHMP3;MAPK3	BP	1
nBAF complex	5/14	0.0002668	0.0052026	0	0	11.7815	96.9499	SMARCD1;SMARCB1;SMARCC2;SMARCD3;DPF2	CC	1
positive regulation of ER-associated ubiquitin-dependent protein catabolic process	3/7	0.00281815	0.0898476	0	0	15.8739	93.2063	SGTA;HERPUD1;NFE2L2	BP	1
ribosome	14/62	5.22149e-07	2.71518e-05	0	0	6.23499	90.1911	RPL32;RPL31;RPL13A;RPL10A;RPL6;RPS19;RPS18;APEX1;RPL36;RPL15;RPS11;RPS10;RPS21;RPL19	CC	1
ncRNA processing	32/201	5.24188e-10	1.29518e-07	0	0	4.10495	87.7194	RPL4;ZCCHC8;RPL32;RPL31;RPP30;NOLC1;SNU13;RPL10A;RPL6;RPF1;RPS15;RPS14;RPS16;RPS19;EXOSC8;RPL36;RPL37;RPL15;RPL17;RPL19;SSB;KRR1;WDR18;METTL3;RPL13A;DDX52;UTP18;PRKRA;ESF1;RPL28;UBA52;NOP53	BP	1
RNA splicing	19/98	6.9702e-08	9.84126e-06	0	0	5.16193	85.0636	ZRSR2;MBNL1;SCAF11;WBP4;LSM4;SRRM1;SYNCRIP;KHSRP;TRA2B;ZMAT5;SRSF2;SRSF4;SNRPA1;SNRNP48;PPIG;CDK12;TARDBP;SMNDC1;SRSF11	BP	1
Arp2/3 complex-mediated actin nucleation	5/15	0.000385339	0.023317	0	0	10.6028	83.3525	ACTR2;ARPC2;ARPC1A;JMY;ARPC5L	BP	1
rRNA metabolic process	27/162	4.22287e-09	8.51426e-07	0	0	4.31891	83.2804	RPL4;RPL32;RPL31;NOLC1;SNU13;RPL10A;RPL6;RPF1;RPS15;RPS14;RPS16;RPS19;EXOSC8;RPL36;RPL37;RPL15;RPL17;RPL19;KRR1;WDR18;RPL13A;DDX52;UTP18;ESF1;RPL28;UBA52;NOP53	BP	1
mRNA processing	42/300	7.41688e-11	2.19911e-08	0	0	3.55329	82.8793	ZCCHC8;DDX46;CCNH;POLDIP3;EIF4A3;AKAP8L;WBP4;PPWD1;SNU13;CASC3;CCAR1;PQBP1;SYNCRIP;TRA2B;ZMAT5;POLR2E;SNRPB2;SMNDC1;SRSF11;CTNNBL1;ZRSR2;SF3A1;CPSF7;PPIL1;CPSF6;SCAF11;BUD31;METTL3;THOC3;RPRD2;LSM4;LSM3;SRRM1;PHF5A;HNRNPH1;SRSF2;SRSF4;SNRPA1;SNRNP48;GEMIN7;AURKAIP1;RBMX	BP	1
regulation of cytoplasmic transport	4/11	0.00106449	0.0485569	0	0	12.1059	82.8682	MAP2K2;SRC;CHMP3;MAPK3	BP	1
npBAF complex	4/11	0.00106449	0.0138383	0	0	12.1059	82.8682	SMARCD1;SMARCB1;SMARCC2;SMARCD3	CC	1
Sin3 complex	4/11	0.00106449	0.0138383	0	0	12.1059	82.8682	MORF4L1;RBBP4;SIN3B;PHF12	CC	1
histone methyltransferase activity	4/11	0.00106449	0.0812051	0	0	12.1059	82.8682	SETD3;NSD1;NSD2;ASH1L	MF	1
rRNA processing	28/173	4.30738e-09	8.51426e-07	0	0	4.17253	80.3752	RPL4;RPL32;RPL31;NOLC1;SNU13;RPL10A;RPL6;RPF1;RPS15;RPS14;RPS16;RPS19;EXOSC8;RPL36;RPL37;RPL15;RPL17;RPL19;KRR1;WDR18;RPL13A;DDX52;UTP18;NSA2;ESF1;RPL28;UBA52;NOP53	BP	1
cellular macromolecule biosynthetic process	43/314	9.06786e-11	2.4442e-08	0	0	3.465	80.1237	RPL4;MRPS16;RPL32;RPL31;MRPS14;MRPS36;MRPS33;RPL10A;RPL6;RPS15;ING4;MRPL41;TBRG1;RPS14;ORC4;MRPL3;RPS16;RPS15A;ORC6;RPS19;RPS18;RPL36;POLR2E;NT5M;RPL37;RPL15;MRPL9;RPS11;RPS10;RPL17;RPL19;MEF2A;MRPL28;RPL13A;RPSA;MRPS5;MRPL52;EEF1A1;FUBP3;EEF1D;TOP1;RPL28;RPS21	BP	1
ATP-dependent chromatin remodeling	10/42	1.34505e-05	0.00142432	0	0	6.65608	74.6578	PBRM1;SMARCB1;SMARCC2;RBBP4;NASP;ACTR6;SMARCA5;SMARCAD1;CHD3;GATAD2B	BP	1
mitochondrial translational elongation	17/89	4.23401e-07	5.23202e-05	0	0	5.05804	74.2265	MRPS26;MRPS16;MRPS14;MRPS25;MRPS36;MRPS33;MRPS34;MRPL28;MRPS5;MRPL4;MRPL41;MRPL52;MRPL3;OXA1L;MRPL50;MRPL9;AURKAIP1	BP	1
mitochondrial translational termination	17/89	4.23401e-07	5.23202e-05	0	0	5.05804	74.2265	MRPS26;MRPS16;MRPS14;MRPS25;MRPS36;MRPS33;MRPS34;MRPL28;MRPS5;MRPL4;MRPL41;MRPL52;MRPL3;OXA1L;MRPL50;MRPL9;AURKAIP1	BP	1
RNA processing	28/179	9.37145e-09	1.55682e-06	0	0	4.00547	74.0435	ZCCHC8;AKAP8L;WBP4;BICD1;DUSP11;SYNCRIP;KHSRP;ZMAT5;SRSF11;ZRSR2;RBM39;MBNL1;SF3A1;CPSF6;SCAF11;METTL3;LSM4;LSM3;SRRM1;HNRNPH1;SRSF2;SRSF4;SNRPA1;SNRNP48;PPIG;CDK12;AURKAIP1;TARDBP	BP	1
cytosolic large ribosomal subunit	12/55	4.97302e-06	0.000193948	0	0	5.95391	72.706	RPL4;RPL32;RPL31;RPL36;RPL13A;RPL37;RPL15;RPL10A;RPL28;RPL17;RPL6;RPL19	CC	1
Serum Chromium Levels	3/8	0.00435793	0.903397	0	0	12.6984	69.0257	ZCCHC7;LGR6;GPC6	GWAS	1
ribosomal small subunit assembly	5/17	0.000736257	0.037	0	0	8.83472	63.7331	ABT1;RPS15;RPS14;RPS19;RPSA	BP	1
translational termination	17/96	1.29296e-06	0.000153345	0	0	4.60817	62.4802	MRPS26;MRPS16;MRPS14;MRPS25;MRPS36;MRPS33;MRPS34;MRPL28;MRPS5;MRPL4;MRPL41;MRPL52;MRPL3;OXA1L;MRPL50;MRPL9;AURKAIP1	BP	1
ribosome biogenesis	28/192	4.4624e-08	6.6155e-06	0	0	3.68543	62.3759	RPL4;RPL32;RPL31;NOLC1;SNU13;RPL10A;RPL6;RPF1;RPS15;RPS14;RPS16;RPS19;EXOSC8;RPL36;RPL37;RPL15;RPL17;EIF2A;RPL19;KRR1;WDR18;RPL13A;DDX52;UTP18;ESF1;RPL28;UBA52;NOP53	BP	1
large ribosomal subunit	12/59	1.07422e-05	0.000335158	0	0	5.44605	62.31	RPL4;RPL32;RPL31;RPL36;RPL13A;RPL37;RPL15;RPL10A;RPL28;RPL17;RPL6;RPL19	CC	1
RNA splicing, via transesterification reactions with bulged adenosine as nucleophile	34/251	1.12047e-08	1.74852e-06	0	0	3.39592	62.1688	ZCCHC8;DDX46;EIF4A3;WBP4;PPWD1;SNU13;CASC3;CCAR1;PQBP1;SYNCRIP;TRA2B;ZMAT5;POLR2E;SNRPB2;SMNDC1;SRSF11;CTNNBL1;ZRSR2;SF3A1;CPSF7;PPIL1;BUD31;METTL3;LSM4;LSM3;SRRM1;PHF5A;HNRNPH1;SRSF2;SRSF4;SNRPA1;SNRNP48;GEMIN7;RBMX	BP	1
mRNA splicing, via spliceosome	36/274	9.45116e-09	1.55682e-06	0	0	3.2823	60.6475	ZCCHC8;DDX46;EIF4A3;WBP4;PPWD1;SNU13;CASC3;CCAR1;PQBP1;SYNCRIP;TRA2B;ZMAT5;POLR2E;SNRPB2;SMNDC1;SRSF11;CTNNBL1;ZRSR2;SF3A1;CPSF7;PPIL1;SCAF11;BUD31;METTL3;LSM4;LSM3;SRRM1;PHF5A;HNRNPH1;SRSF2;STRAP;SRSF4;SNRPA1;SNRNP48;GEMIN7;RBMX	BP	1
cellular protein metabolic process	49/417	1.0086e-09	2.30039e-07	0	0	2.91301	60.3422	RPL4;MRPS16;RPL32;RPL31;MRPS14;PRKCSH;ARAF;MIA3;IDE;RPL10A;RPL6;MRPL41;RPS15;MRPL3;RPS14;RPS16;PPP4R2;CDH2;RPS19;RPS18;RPL36;RPL37;MRPL9;RPS11;RPS10;CSNK1G3;RPL13A;RPSA;FBXW2;MRPS5;CKAP4;MRPL52;EEF1A1;RPL28;UBA52;MRPS36;MRPS33;CSF2RA;PARL;RPS15A;STK38;RPL15;RPL17;RPL19;FUCA2;CCDC59;MRPL28;SPCS3;RPS21	BP	1
chromatin organization	22/142	4.23503e-07	5.23202e-05	0	0	3.93969	57.8139	KDM5B;SMARCD1;PBRM1;SMARCB1;SMARCC2;SMARCD3;SATB1;PHF1;HDAC11;HP1BP3;SMARCA5;EHMT1;NUCKS1;BAZ1B;MYSM1;RBBP4;MTF2;SMARCAD1;HMG20A;TOP1;BRWD1;FAM50A	BP	1
RNA destabilization	5/18	0.00098171	0.0474689	0	0	8.1547	56.4812	METTL3;DXO;PUM1;METTL16;GIGYF2	BP	1
apicolateral plasma membrane	2/5	0.0186684	0.133255	0	0	14.0952	56.112	CXADR;NEDD4	CC	1
NURF complex	2/5	0.0186684	0.133255	0	0	14.0952	56.112	RBBP4;SMARCA5	CC	1
thiolester hydrolase activity	2/5	0.0186684	0.255614	0	0	14.0952	56.112	ESD;UFSP2	MF	1
TPR domain binding	2/5	0.0186684	0.255614	0	0	14.0952	56.112	SRP72;STUB1	MF	1
histone methyltransferase activity	2/5	0.0186684	0.255614	0	0	14.0952	56.112	NSD1;KMT5B	MF	1
nucleotide phosphatase activity, acting on free nucleotides	2/5	0.0186684	0.255614	0	0	14.0952	56.112	DUSP11;NUDT16L1	MF	1
Brain Shape	2/5	0.0186684	0.903397	0	0	14.0952	56.112	CSNK1G3;PPP2R3A	GWAS	1
Arsenic Metabolism	2/5	0.0186684	0.903397	0	0	14.0952	56.112	AS3MT;BORCS7	GWAS	1
Diamine Acetyltransferase 2 Levels	2/5	0.0186684	0.903397	0	0	14.0952	56.112	TNFSF12;SAT2	GWAS	1
Pyoderma Gangrenosum In Inflammatory Bowel Disease	2/5	0.0186684	0.903397	0	0	14.0952	56.112	USP15;ARPC2	GWAS	1
Sum Of Stenosis	2/5	0.0186684	0.903397	0	0	14.0952	56.112	CCPG1;ANKRD11	GWAS	1
Hair Colour	2/5	0.0186684	0.903397	0	0	14.0952	56.112	HERC2;SLC24A5	GWAS	1
Phosphatidylinositol	2/5	0.0186684	0.903397	0	0	14.0952	56.112	LENG1;MBOAT7	GWAS	1
Vaginal Microbiome MetaCyc Pathway	2/5	0.0186684	0.903397	0	0	14.0952	56.112	IFIT1;IFIT3	GWAS	1
Cathepsin H Levels	2/5	0.0186684	0.903397	0	0	14.0952	56.112	MORF4L1;PSMA4	GWAS	1
ribosome binding	10/48	4.67381e-05	0.0124791	0	0	5.60335	55.8707	OXA1L;TMEM147;SRP72;NAA10;RACK1;PYM1;RPSA;NAA15;MAIP1;EIF2A	MF	1
pseudopodium	3/9	0.00631834	0.0616038	0	0	10.5815	53.5878	VAMP7;MSN;ACTN4	CC	1
phosphoserine residue binding	3/9	0.00631834	0.160666	0	0	10.5815	53.5878	YWHAB;NEDD4;PCIF1	MF	1
polysomal ribosome	7/30	0.000309587	0.00568183	0	0	6.46383	52.2295	RPL32;RPL31;RPL36;RPL10A;RPS21;RPL6;RPL19	CC	1
mitochondrial translation	17/105	4.64105e-06	0.000509656	0	0	4.13492	50.7791	MRPS26;MRPS16;MRPS14;MRPS25;MRPS36;MRPS33;MRPS34;MRPL28;MRPS5;MRPL4;MRPL41;MRPL52;OXA1L;MRPL3;MRPL50;MRPL9;AURKAIP1	BP	1
peptidyl-lysine dimethylation	5/19	0.00128308	0.0560601	0	0	7.57183	50.4169	SETD3;KMT2A;SETD1B;EHMT1;ASH1L	BP	1
U2-type spliceosomal complex	15/89	1.01016e-05	0.000335158	0	0	4.33214	49.8319	PPIL1;SF3A1;CCDC12;BUD31;EIF4A3;WBP4;SNU13;CASC3;LSM4;LSM3;PRPF39;PHF5A;LUC7L;SNRPA1;SNRPB2	CC	1
N-terminal protein amino acid modification	4/14	0.00289627	0.0913556	0	0	8.47281	49.5179	NAA50;NAA10;NTMT1;NAA15	BP	1
U6 snRNA binding	4/14	0.00289627	0.100368	0	0	8.47281	49.5179	LARP7;METTL16;LSM4;LSM3	MF	1
negative regulation of proteasomal ubiquitin-dependent protein catabolic process	7/31	0.000384406	0.023317	0	0	6.19418	48.7099	USP14;GIPC1;SGTA;MAP1A;WAC;NOP53;UCHL5	BP	1
RNA splicing, via transesterification reactions	6/25	0.000713163	0.0364574	0	0	6.70078	48.5525	SCAF11;KHSRP;TRA2B;SRSF4;SMNDC1;SRRM1	BP	1
histone-lysine N-methyltransferase activity	9/45	0.00015578	0.0207966	0	0	5.3178	46.6215	SETD3;KMT2A;KMT2C;NSD1;SETD1B;NSD2;EHMT1;KMT5B;ASH1L	MF	1
regulation of mRNA stability	21/146	2.65542e-06	0.00030282	0	0	3.60516	46.2863	NUP214;PSMD11;YWHAB;METTL3;PRKCA;PUM1;RC3H2;GIGYF2;PSMD8;PSMB4;PSMA4;PSMC6;THRAP3;KHSRP;APEX1;EXOSC8;PSME1;PSME2;METTL16;TNPO1;UBA52	BP	1
NuA4 histone acetyltransferase complex	5/20	0.00164762	0.0195216	0	0	7.06667	45.2862	MORF4L1;MRGBP;YEATS4;EPC2;BRD8	CC	1
intracellular membrane-bounded organelle	328/5192	1.8502e-12	5.77264e-10	0	0	1.66318	44.9321	RPL4;ATF2;SMARCB1;PANK3;CCNH;EIF4A3;HDAC11;EHMT1;PHAX;SMC6;RPL6;GPATCH8;CCAR1;PSMD8;RPS15;HERC2;PPP4R2;RPS18;DPF2;CCNL2;AGFG1;MEF2A;CHID1;TSPYL2;GAMT;ABT1;MBNL1;METTL3;TALDO1;ACTN4;RC3H2;THAP2;SRRM1;NISCH;EID1;EID2;MARF1;THAP7;FAR1;DXO;AURKAIP1;UBA52;TSPYL4;ASF1A;TSPYL5;SLBP;TEX264;MYCBP2;SNU13;BRCC3;SNX1;SCFD1;MIER1;HIVEP3;SERF2;DECR1;NAA50;ARL14EP;CREBBP;TIPARP;SMARCA5;LARP7;NR1D2;NMI;PRDX6;WAP…	CC	1
Wnt signaling pathway, planar cell polarity pathway	14/85	2.59437e-05	0.00248139	0	0	4.21011	44.457	PSMD11;FZD5;RYK;CLTC;MAGI2;AP2B1;AP2A2;PSMD8;PSMB4;PSMA4;PSMC6;VANGL2;PSME1;PSME2	BP	1
Coronavirus disease	29/232	7.40365e-07	0.00010106	0	0	3.08089	43.4902	RPL4;RPL32;RPL31;RPL10A;RPL6;RPS15;RPS14;RPS16;RPS15A;RPS19;RPS18;RPL36;RPL37;RPL15;RPS11;RPS10;RPL17;JAK1;RPL19;MAPK3;RPL13A;PRKCA;RPSA;IRF3;FAU;RPL28;UBA52;RPS21;TLR3	KEGG	1
Spliceosome	21/150	4.11845e-06	0.000374779	0	0	3.49263	43.3088	RBM25;PPIL1;SF3A1;CCDC12;DDX46;BUD31;EIF4A3;THOC3;SNU13;LSM4;LSM3;PQBP1;PHF5A;TRA2B;SRSF2;SRSF4;SNRPA1;SNRPB2;SMNDC1;RBMX;CTNNBL1	KEGG	1
peptide N-acetyltransferase activity	3/10	0.00872515	0.18516	0	0	9.06937	43.0028	NAA50;NAA10;NAA15	MF	1
mRNA methylation	4/15	0.00380933	0.11644	0	0	7.70215	42.9033	METTL3;PCIF1;METTL16;ZC3H13	BP	1
mRNA metabolic process	15/95	2.26925e-05	0.00232011	0	0	4.00597	42.8377	SLBP;SF3A1;CPSF6;SSB;SCAF11;AKAP8L;METTL3;NUDT16L1;LSM3;SRSF2;DXO;SRSF4;METTL16;AURKAIP1;SRSF11	BP	1
mRNA 3'-end processing	13/79	5.05344e-05	0.00454044	0	0	4.20195	41.5693	SLBP;CPSF7;CPSF6;POLDIP3;EIF4A3;THOC3;CASC3;RPRD2;CDC73;SRRM1;SRSF2;SRSF4;SRSF11	BP	1
regulation of transcription elongation from RNA polymerase II promoter	6/27	0.00110336	0.0495678	0	0	6.06197	41.2783	LARP7;NELFB;NELFCD;CDK12;ZMYND11;CDC73	BP	1
regulation of hematopoietic stem cell differentiation	12/71	7.46197e-05	0.0058223	0	0	4.33564	41.2021	PSMD8;PSMB4;ITCH;PSMA4;PSMD11;PSMC6;KMT2A;METTL3;TCF12;PSME1;PSME2;TCF3	BP	1
actin nucleation	5/21	0.00208277	0.0762397	0	0	6.62465	40.901	ACTR2;ARPC2;ARPC1A;JMY;ARPC5L	BP	1
acetylation-dependent protein binding	5/21	0.00208277	0.0926833	0	0	6.62465	40.901	BRD3;KMT2A;THAP7;DPF2;YEATS4	MF	1
lysine-acetylated histone binding	5/21	0.00208277	0.0926833	0	0	6.62465	40.901	BRD3;KMT2A;THAP7;DPF2;YEATS4	MF	1
nucleus	287/4484	2.64533e-11	4.12672e-09	0	0	1.64848	40.1497	RPL4;ATF2;SMARCB1;PANK3;CCNH;EIF4A3;HDAC11;EHMT1;PHAX;SMC6;RPL6;GPATCH8;CCAR1;PSMD8;RPS15;HERC2;PPP4R2;RPS18;DPF2;CCNL2;MEF2A;CHID1;TSPYL2;GAMT;ABT1;MBNL1;METTL3;TALDO1;ACTN4;THAP2;SRRM1;EID1;EID2;THAP7;DXO;AURKAIP1;UBA52;TSPYL4;ASF1A;TSPYL5;SLBP;TEX264;MYCBP2;SNU13;BRCC3;MIER1;HIVEP3;SERF2;DECR1;NAA50;CREBBP;TIPARP;SMARCA5;LARP7;NR1D2;NMI;PRDX6;WAPL;CS;FIBP;FUBP3;CDK12;BTG1;TCF25;PHF1;ARPC1A;IDE…	CC	1
protein insertion into membrane	7/34	0.000698723	0.0363458	0	0	5.50507	40.0013	WDR83OS;OXA1L;TRAM1;SGTA;TRAM1L1;MAIP1;GET4	BP	1
endosome organization	8/41	0.000430408	0.0249762	0	0	5.15172	39.9298	VPS11;HOOK3;LAMTOR1;TMCC1;TMEM9;CLCN3;SQSTM1;PLEKHJ1	BP	1
shelterin complex	2/6	0.0271695	0.154126	0	0	10.5709	38.115	TERF2IP;TERF1	CC	1
signal recognition particle, endoplasmic reticulum targeting	2/6	0.0271695	0.154126	0	0	10.5709	38.115	SRP72;SRP9	CC	1
carnitine O-acyltransferase activity	2/6	0.0271695	0.304058	0	0	10.5709	38.115	CROT;CPT1C	MF	1
CoA carboxylase activity	2/6	0.0271695	0.304058	0	0	10.5709	38.115	PCCB;ACACA	MF	1
coreceptor activity involved in Wnt signaling pathway, planar cell polarity pathway	2/6	0.0271695	0.304058	0	0	10.5709	38.115	RYK;GPC6	MF	1
Wg Lh Intensity-Contrast Lingual	2/6	0.0271695	0.903397	0	0	10.5709	38.115	STX6;GATAD2B	GWAS	1
Wg Rh Intensity-Contrast Medialorbitofrontal	2/6	0.0271695	0.903397	0	0	10.5709	38.115	ABHD12;STX6	GWAS	1
Economic And Political Preferences	2/6	0.0271695	0.903397	0	0	10.5709	38.115	RPP30;THAP2	GWAS	1
Vegetable Consumption	2/6	0.0271695	0.903397	0	0	10.5709	38.115	MAGI2;GATAD2B	GWAS	1
Wg Rh Intensity-Contrast Superiortemporal	2/6	0.0271695	0.903397	0	0	10.5709	38.115	ABHD12;STX6	GWAS	1
regulation of stem cell differentiation	14/91	5.67252e-05	0.00480543	0	0	3.88083	37.944	PSMD11;KMT2A;METTL3;TCF12;PSMD8;PSMB4;ITCH;PSMA4;PSMC6;PSME1;PSME2;NELFB;HES1;TCF3	BP	1
focal adhesion	41/387	4.07561e-07	2.54318e-05	0	0	2.57141	37.8334	RPL4;NCKAP1;RALA;ITGB5;RPL31;SRC;STX16;YWHAB;CLTC;ARPC5L;RPL10A;RPL6;ADD1;RPS15;RPS14;RPS16;CDH2;RPS19;RPS18;RPS11;B2M;RPS10;YWHAG;CLASP1;PDLIM7;JAK1;RPL19;MAPK3;ARL14EP;ACTR2;MAP2K2;RPL13A;MSN;PARVA;ACTN4;ARPC2;PALLD;MTF2;EVL;TLN1;CD44	CC	1
histone methyltransferase activity	4/16	0.00489921	0.130809	0	0	7.05993	37.5495	SETD3;KMT2A;KMT2C;SETD1B	MF	1
regulation of hematopoietic progenitor cell differentiation	12/75	0.000129001	0.009329	0	0	4.05951	36.3557	PSMD8;PSMB4;ITCH;PSMA4;PSMD11;PSMC6;KMT2A;METTL3;TCF12;PSME1;PSME2;TCF3	BP	1
cell-substrate junction	41/394	6.53487e-07	2.91268e-05	0	0	2.51948	35.8798	RPL4;NCKAP1;RALA;ITGB5;RPL31;SRC;STX16;YWHAB;CLTC;ARPC5L;RPL10A;RPL6;ADD1;RPS15;RPS14;RPS16;CDH2;RPS19;RPS18;RPS11;B2M;RPS10;YWHAG;CLASP1;PDLIM7;JAK1;RPL19;MAPK3;ARL14EP;ACTR2;MAP2K2;RPL13A;MSN;PARVA;ACTN4;ARPC2;PALLD;MTF2;EVL;TLN1;CD44	CC	1
regulation of mRNA catabolic process	17/122	3.53792e-05	0.00327811	0	0	3.46236	35.487	NUP214;PSMD11;YWHAB;PRKCA;PUM1;RC3H2;PSMD8;PSMB4;PSMA4;PSMC6;KHSRP;APEX1;EXOSC8;PSME1;PSME2;TNPO1;UBA52	BP	1
spliceosomal snRNP complex	9/51	0.000419517	0.00723493	0	0	4.55668	35.4346	SF3A1;PRPF39;PHF5A;LUC7L;SNRPA1;SNU13;SNRPB2;LSM4;LSM3	CC	1
chromatin remodeling	15/103	5.99616e-05	0.0049385	0	0	3.64026	35.3899	KDM5B;SMARCD1;PBRM1;SMARCB1;SMARCC2;SMARCD3;SATB1;SMARCA5;CHD3;BAZ1B;MYSM1;GATAD2B;RBBP4;SMARCAD1;TOP1	BP	1
ubiquitin-ubiquitin ligase activity	3/11	0.0115979	0.213561	0	0	7.93528	35.367	AMFR;STUB1;UBE2K	MF	1
MAP-kinase scaffold activity	3/11	0.0115979	0.213561	0	0	7.93528	35.367	AKAP13;MAP2K2;MAPK8IP3	MF	1
peptide alpha-N-acetyltransferase activity	3/11	0.0115979	0.213561	0	0	7.93528	35.367	NAA50;NAA10;NAA15	MF	1
Serum Glutamic-Oxaloacetic Transaminase Levels	3/11	0.0115979	0.903397	0	0	7.93528	35.367	CACNB2;ALDH2;TNPO1	GWAS	1
histone modification	16/114	5.45009e-05	0.0047528	0	0	3.48881	34.2507	NAA50;CREBBP;HDAC11;HUWE1;EHMT1;BAZ1B;MORF4L1;UFL1;MRGBP;SIN3B;NTMT1;NSD1;BRMS1L;MIER1;BRD8;RCOR3	BP	1
positive regulation of mRNA processing	5/23	0.00319523	0.0997248	0	0	5.88796	33.8328	THRAP3;TRA2B;PRDX6;RBMX;CDC73	BP	1
disordered domain specific binding	5/23	0.00319523	0.100368	0	0	5.88796	33.8328	PPIL1;NUMA1;CLTC;FKBP8;FYN	MF	1
ERAD pathway	13/87	0.000140397	0.00991135	0	0	3.74611	33.2318	AMFR;SGTA;DNAJB14;HERPUD1;DNAJC18;TMUB2;ERLEC1;PSMC6;UFD1;STUB1;UBXN4;UBXN6;GET4	BP	1
endolysosome membrane	4/17	0.00618013	0.0616038	0	0	6.51652	33.1457	CLTC;AP2B1;AP2A2;TLR3	CC	1
protein phosphatase type 2A complex	4/17	0.00618013	0.0616038	0	0	6.51652	33.1457	PTPA;PPP2R2D;PPP2R2A;PPP2R3A	CC	1
maturation of SSU-rRNA from tricistronic rRNA transcript	6/30	0.0019716	0.0749461	0	0	5.30339	33.0344	ABT1;RPS14;RPS16;RPS19;TSR2;RPS21	BP	1
peptidyl-lysine trimethylation	6/30	0.0019716	0.0749461	0	0	5.30339	33.0344	SETD3;KMT2A;SETD1B;TET2;ETFBKMT;KMT5B	BP	1
mRNA destabilization	7/38	0.00140067	0.0601884	0	0	4.79374	31.4987	KHSRP;METTL3;METTL16;PUM1;TARDBP;GIGYF2;RC3H2	BP	1
histone acetylation	11/71	0.000326233	0.0210278	0	0	3.90352	31.3371	ING4;NAA50;ATF2;MORF4L1;BRD1;CREBBP;MRGBP;ZZZ3;MBIP;YEATS4;BRD8	BP	1
Proteasome	8/46	0.000962751	0.0525662	0	0	4.47269	31.066	PSMD8;PSMB4;PSMD11;PSMA4;PSMC6;POMP;PSME1;PSME2	KEGG	1
Lysine degradation	10/63	0.000494762	0.0337675	0	0	4.01434	30.5548	ALDH2;KMT2A;KMT2C;NSD1;SETD1B;NSD2;EHMT1;KMT5B;ASH1L;ALDH7A1	KEGG	1
regulation of protein targeting to mitochondrion	7/39	0.0016414	0.0666678	0	0	4.64369	29.7763	LMAN1;NPEPPS;FZD5;VPS11;HUWE1;SAE1;PARL	BP	1
dynactin binding	3/12	0.0149506	0.234813	0	0	7.05322	29.6447	GSK3B;HOOK3;BICD1	MF	1
mRNA methyltransferase activity	3/12	0.0149506	0.234813	0	0	7.05322	29.6447	METTL3;PCIF1;METTL16	MF	1
pre-replicative complex assembly	10/64	0.000562988	0.0303502	0	0	3.93979	29.4785	PSMD8;ORC4;PSMB4;PSMA4;PSMD11;ORC6;PSMC6;PSME1;PSME2;UBA52	BP	1
acetyltransferase activity	6/32	0.00278627	0.100368	0	0	4.89493	28.7971	NAA50;CREBBP;NAA10;SAT2;NAA15;PAFAH1B3	MF	1
endolysosome	5/25	0.00468149	0.0503664	0	0	5.29861	28.4225	CLTC;AP2B1;AP2A2;TLR3;CTSB	CC	1
histone H4 acetylation	8/48	0.00128569	0.0560601	0	0	4.24861	28.2807	ING4;ATF2;MORF4L1;ZZZ3;KMT2A;KANSL1;YEATS4;BRD8	BP	1
ribosomal small subunit biogenesis	7/40	0.00191309	0.0749461	0	0	4.50273	28.1828	RPS15;RPS14;RPS16;RPS19;SNU13;RPSA;DDX52	BP	1
nuclear export	12/84	0.000384565	0.023317	0	0	3.55039	27.9181	NUP214;NEMF;POLDIP3;CSE1L;EIF4A3;SRSF2;PHAX;THOC3;SRSF4;CASC3;SRSF11;SRRM1	BP	1
AP-2 adaptor complex	2/7	0.03691	0.179936	0	0	8.45626	27.8995	AP2B1;AP2A2	CC	1
clathrin coat of endocytic vesicle	2/7	0.03691	0.179936	0	0	8.45626	27.8995	AP2B1;AP2A2	CC	1
kinetochore microtubule	2/7	0.03691	0.179936	0	0	8.45626	27.8995	CLASP1;RAB11A	CC	1
U6 snRNP	2/7	0.03691	0.179936	0	0	8.45626	27.8995	LSM4;LSM3	CC	1
signal recognition particle binding	2/7	0.03691	0.371886	0	0	8.45626	27.8995	SRP72;SRP9	MF	1
hydrolase activity, acting on acid anhydrides, in phosphorus-containing anhydrides	2/7	0.03691	0.371886	0	0	8.45626	27.8995	ACYP2;DXO	MF	1
Eye Color	2/7	0.03691	0.903397	0	0	8.45626	27.8995	HERC2;SLC24A5	GWAS	1
Eye Color	2/7	0.03691	0.903397	0	0	8.45626	27.8995	HERC2;SLC24A5	GWAS	1
Pars Opercularis Volume	2/7	0.03691	0.903397	0	0	8.45626	27.8995	ADCY2;MTHFS	GWAS	1
QRS Complex	2/7	0.03691	0.903397	0	0	8.45626	27.8995	CACNB2;PRKCA	GWAS	1
Periodontal Microbiota	2/7	0.03691	0.903397	0	0	8.45626	27.8995	UHRF2;CAMTA1	GWAS	1
Cognitive Function In Longevity	2/7	0.03691	0.903397	0	0	8.45626	27.8995	ZWINT;JAK1	GWAS	1
Ethylmalonate Levels	2/7	0.03691	0.903397	0	0	8.45626	27.8995	ACADS;HIBCH	GWAS	1
Spinal Canal Stenosis	2/7	0.03691	0.903397	0	0	8.45626	27.8995	NASP;GFPT1	GWAS	1
H4/H2A histone acetyltransferase complex	4/19	0.00936735	0.0835032	0	0	5.64706	26.3747	MORF4L1;MRGBP;YEATS4;BRD8	CC	1
SWI/SNF complex	4/19	0.00936735	0.0835032	0	0	5.64706	26.3747	SMARCD1;SMARCB1;SMARCC2;SMARCD3	CC	1
U2-type precatalytic spliceosome	8/50	0.00168937	0.0195216	0	0	4.04587	25.8264	SF3A1;PHF5A;WBP4;SNRPA1;SNU13;SNRPB2;LSM4;LSM3	CC	1
clathrin adaptor complex	3/13	0.0187923	0.133255	0	0	6.34756	25.2272	SYNRG;AP2B1;AP2A2	CC	1
Progressive Supranuclear Palsy	3/13	0.0187923	0.903397	0	0	6.34756	25.2272	STX6;ASAP1;HK1	GWAS	1
Multiple Myeloma	3/13	0.0187923	0.903397	0	0	6.34756	25.2272	CBX7;HERC2;ANKRD11	GWAS	1
proteasome-mediated ubiquitin-dependent protein catabolic process	32/321	2.57769e-05	0.00248139	0	0	2.38525	25.2027	PSMD11;UBXN2B;HERPUD1;PSMD8;PSMB4;CDC26;UFD1;UBXN4;FBXO9;CRBN;AMFR;SGTA;HUWE1;DNAJB14;FBXL15;RAD23B;TMUB2;DNAJC18;FBXL12;ITCH;PSMA4;PSMC6;NEMF;NEDD4;GID8;PSME1;PSME2;ANAPC4;STUB1;UBA52;UBE2K;NFE2L2	BP	1
regulation of establishment of planar polarity	12/88	0.000592628	0.0313776	0	0	3.36282	24.9889	PSMD8;PSMB4;PSMA4;PSMD11;PSMC6;VANGL2;FZD5;CLTC;PSME1;PSME2;AP2B1;AP2A2	BP	1
RNA 3'-end processing	10/69	0.00103131	0.0485371	0	0	3.60496	24.791	CPSF7;POLDIP3;EIF4A3;SRSF2;THOC3;SRSF4;CASC3;RPRD2;SRSF11;SRRM1	BP	1
regulation of primary metabolic process	16/130	0.000261922	0.0172578	0	0	2.99663	24.7146	NCOA1;CREBBP;PSMD11;SMARCD3;CHD9;NR1D2;ACACA;PSMD8;PSMB4;NCOR1;PSMA4;RXRA;PSMC6;SIN3B;PSME1;PSME2	BP	1
U2 snRNP	4/20	0.0112973	0.0952636	0	0	5.29384	23.7333	SF3A1;PHF5A;SNRPA1;SNRPB2	CC	1
Participation In An Health Questionnaire	4/20	0.0112973	0.903397	0	0	5.29384	23.7333	RBL2;NEGR1;LRRC4C;MAIP1	GWAS	1
F-strong Flavour Liking	4/20	0.0112973	0.903397	0	0	5.29384	23.7333	NEGR1;MAGI2;TET2;FAM76B	GWAS	1
P-body	11/80	0.000923039	0.0130904	0	0	3.39276	23.7081	PSMA4;PAN3;BTBD1;CAPRIN1;TOP1;PUM1;SQSTM1;LSM4;NBDY;LSM3;TNRC6A	CC	1
precatalytic spliceosome	8/52	0.00218715	0.0243711	0	0	3.86156	23.6526	SF3A1;PHF5A;WBP4;SNRPA1;SNU13;SNRPB2;LSM4;LSM3	CC	1
nuclear receptor coactivator activity	8/53	0.00247577	0.100368	0	0	3.77555	22.6578	NCOA1;MED13;THRAP3;BUD31;NCOA7;ACTN4;BRD8;CCAR1	MF	1
non-canonical Wnt signaling pathway	15/124	0.000485886	0.0271821	0	0	2.93568	22.3979	PSMD11;FZD5;RYK;CLTC;AP2B1;AP2A2;PSMD8;PPP3CB;PSMB4;VANGL2;PSMA4;PSMC6;PSME1;PSME2;TNRC6A	BP	1
thyroid hormone receptor binding	5/28	0.00774354	0.179785	0	0	4.60676	22.393	MED13;NCOR1;THRAP3;NSD1;BRD8	MF	1
ribonucleoprotein complex assembly	16/136	0.000438031	0.0249762	0	0	2.84589	22.0079	ABT1;ZRSR2;CPSF7;CPSF6;SCAF11;RPSA;LSM4;RPL6;CDC73;RPS15;RPS14;RPS19;LUC7L;STRAP;GEMIN7;NOP53	BP	1
vitamin D receptor binding	3/14	0.0231276	0.294051	0	0	5.77021	21.7348	MED13;RXRA;THRAP3	MF	1
antigen processing and presentation of exogenous peptide antigen via MHC class I, TAP-dependent	10/73	0.00160216	0.0659777	0	0	3.37537	21.7252	PSMD8;PSMB4;PSMA4;PSMD11;PSMC6;ITGB5;PSME1;PSME2;B2M;VAMP3	BP	1
ubiquitin-dependent ERAD pathway	10/73	0.00160216	0.0659777	0	0	3.37537	21.7252	PSMC6;AMFR;SGTA;UFD1;DNAJB14;STUB1;UBXN4;HERPUD1;DNAJC18;TMUB2	BP	1
regulation of cellular amino acid metabolic process	8/54	0.00279335	0.0898476	0	0	3.69328	21.7184	PSMD8;BCKDK;PSMB4;PSMA4;PSMD11;PSMC6;PSME1;PSME2	BP	1
regulation of proteasomal protein catabolic process	8/54	0.00279335	0.0898476	0	0	3.69328	21.7184	UFL1;USP14;PSMC6;ARAF;PSME1;PSME2;RAD23B;UCHL5	BP	1
ephrin receptor binding	4/21	0.0134654	0.224704	0	0	4.98218	21.4614	SRC;FYN;CBL;EFNA5	MF	1
fibroblast growth factor binding	4/21	0.0134654	0.224704	0	0	4.98218	21.4614	FIBP;RPS19;FGFBP3;GLG1	MF	1
ubiquitin ligase inhibitor activity	2/8	0.0477607	0.42906	0	0	7.04651	21.4323	RPS15;RPL37	MF	1
coreceptor activity involved in Wnt signaling pathway	2/8	0.0477607	0.42906	0	0	7.04651	21.4323	RYK;GPC6	MF	1
Ease Of Sunburn	2/8	0.0477607	0.903397	0	0	7.04651	21.4323	HERC2;ANKRD11	GWAS	1
Wg Rh Intensity-Contrast Parstriangularis	2/8	0.0477607	0.903397	0	0	7.04651	21.4323	ABHD12;STX6	GWAS	1
Skin, Hair And Eye Pigmentation	2/8	0.0477607	0.903397	0	0	7.04651	21.4323	HERC2;SLC24A5	GWAS	1
Total Antibody Levels In Response To SARS-CoV-2 Vaccination	2/8	0.0477607	0.903397	0	0	7.04651	21.4323	ITCH;DYNLRB1	GWAS	1
Blood Trace Element	2/8	0.0477607	0.903397	0	0	7.04651	21.4323	MAX;NBDY	GWAS	1
Capecitabine Sensitivity	2/8	0.0477607	0.903397	0	0	7.04651	21.4323	SMARCAD1;ADCY2	GWAS	1
Osteoarthritis Of The Hip Or Knee	2/8	0.0477607	0.903397	0	0	7.04651	21.4323	CUX1;BRWD1	GWAS	1
Anxiety And Stress-Related Disorders	2/8	0.0477607	0.903397	0	0	7.04651	21.4323	ADCY2;GIGYF2	GWAS	1
transcription corepressor binding	5/29	0.00901528	0.18516	0	0	4.41458	20.7875	THAP7;PHF1;USP11;MTF2;EHMT1	MF	1
regulation of DNA metabolic process	7/46	0.00434418	0.125449	0	0	3.80881	20.7158	WDR18;UBE2V2;SMARCAD1;TERF2IP;NUCKS1;MPV17;MPHOSPH8	BP	1
interleukin-12-mediated signaling pathway	7/46	0.00434418	0.125449	0	0	3.80881	20.7158	RAP1B;RALA;MSN;TALDO1;PSME2;SNRPA1;JAK1	BP	1
chromosome organization	13/106	0.000992603	0.0474689	0	0	2.9778	20.592	SATB1;PHF1;GPS1;HDAC11;EHMT1;NUCKS1;RAD23B;COPS4;MTF2;HMG20A;BRWD1;UBA52;FAM50A	BP	1
thiol-dependent deubiquitinase	13/106	0.000992603	0.0812051	0	0	2.9778	20.592	USP47;USP14;USP15;DESI2;USP11;BRCC3;UCHL3;MYSM1;UCHL5;VCPIP1;OTUD6B;UFD1;USP40	MF	1
regulation of transcription from RNA polymerase II promoter in response to hypoxia	10/75	0.00197113	0.0749461	0	0	3.27116	20.3766	PSMD8;PSMB4;CREBBP;PSMA4;PSMD11;PSMC6;PSME1;PSME2;UBA52;NFE2L2	BP	1
nuclear lumen	59/745	2.17202e-05	0.000616063	0	0	1.87149	20.0947	RPL4;SMARCB1;EIF4A3;NUCKS1;CHD3;PHF6;MYSM1;RPS14;RPS19;SNAPC1;RPL36;SPIN1;RPS11;RBM7;RPS10;GET4;TSPYL2;ABT1;PBRM1;SCAF11;RPL13A;TERF1;VRK3;DDX50;UTP18;THAP2;UCHL5;EEF1A1;RBL2;SDHAF2;TERF2IP;TOP1;EEF1E1;ERGIC2;ZCCHC8;SLBP;ZCCHC7;DDX24;NOLC1;ABCB8;SNU13;RPF1;ORC4;SAP30L;MBIP;CAMTA1;RPL19;ARL14EP;NAA10;KRR1;PYM1;GNL3L;ZZZ3;APEX1;MOB2;NOL12;BRWD1;NOP53;MPHOSPH8	CC	1
regulation of RNA splicing	10/76	0.00217974	0.0773748	0	0	3.22143	19.7427	CLK1;RBM39;MBNL1;HNRNPH1;TRA2B;LARP7;METTL16;CLK4;PQBP1;FAM50A	BP	1
RNA transport	10/76	0.00217974	0.0773748	0	0	3.22143	19.7427	NUP214;SLBP;POLDIP3;EIF4A3;SRSF2;THOC3;SRSF4;CASC3;SRSF11;SRRM1	BP	1
nucleolus	58/733	2.61223e-05	0.00067918	0	0	1.86866	19.7195	RPL4;SMARCB1;EIF4A3;NUCKS1;CHD3;PHF6;MYSM1;RPS14;RPS19;SNAPC1;RPL36;SPIN1;RPS11;RBM7;RPS10;GET4;TSPYL2;ABT1;SCAF11;RPL13A;TERF1;VRK3;DDX50;UTP18;THAP2;UCHL5;EEF1A1;RBL2;SDHAF2;TOP1;EEF1E1;ERGIC2;ZCCHC8;SLBP;ZCCHC7;DDX24;NOLC1;ABCB8;SNU13;RPF1;ORC4;SAP30L;MBIP;POLR2E;CAMTA1;RPL19;ARL14EP;NAA10;KRR1;PYM1;GNL3L;ZZZ3;APEX1;MOB2;NOL12;BRWD1;NOP53;MPHOSPH8	CC	1
bHLH transcription factor binding	4/22	0.0158808	0.242296	0	0	4.70514	19.4917	CREBBP;TCF12;TCF3;USF2	MF	1
regulation of transcription from RNA polymerase II promoter in response to stress	11/87	0.00185344	0.0742629	0	0	3.07914	19.37	PSMD8;IMPACT;PSMB4;CREBBP;PSMA4;PSMD11;PSMC6;PSME1;PSME2;UBA52;NFE2L2	BP	1
cadherin binding	30/322	0.000155262	0.0207966	0	0	2.20779	19.3632	LRRC59;TXNDC9;YWHAB;SRC;ASAP1;CBL;RPL6;GIGYF2;ADD1;SNX1;CDH2;STK38;RACK1;EFHD2;RPL15;ABCF3;EIF2A;SH3GLB2;DBNL;PARVA;PRDX6;AFDN;EEF1D;GIPC1;ABI1;EXOC3;PKN2;EIF3E;TLN1;PICALM	MF	1
intracellular protein transport	31/336	0.000144937	0.00999388	0	0	2.18513	19.3148	STX12;RABGAP1;SAR1A;STX16;CSE1L;CLTC;ARL1;HIKESHI;NXT2;IPO7;MAIP1;ARFRP1;LMAN1;SCFD1;SNX1;HERC2;SNX27;STX6;TLK1;TMED1;AP4S1;TBC1D17;TNPO1;NUP214;SYNRG;STX8;AP3D1;SGSM1;OXA1L;ARL4D;GIPC1	BP	1
negative regulation of cell cycle G2/M phase transition	8/57	0.00393938	0.119186	0	0	3.46661	19.1937	PSMD8;USP47;PSMB4;PSMA4;PSMD11;PSMC6;PSME1;PSME2	BP	1
protein phosphatase regulator activity	8/57	0.00393938	0.110717	0	0	3.46661	19.1937	PTPA;ANKLE2;PPP4R2;B3GAT3;PPP2R2D;PPP2R2A;SHOC2;PPP2R3A	MF	1
protein ubiquitination	44/525	6.6453e-05	0.00532522	0	0	1.97763	19.0228	RNF11;PSMD11;UHRF2;MYCBP2;DTX3;CBL;CDC73;PSMD8;NPEPPS;VCPIP1;PSMB4;HERC2;CAND1;VPS11;RACK1;FBXO9;SHPRH;UBE2H;CRBN;AMFR;HUWE1;FBXL15;UCHL3;PEX13;RC3H2;FBXW2;FBXL12;RNF146;ITCH;PSMA4;PSMC6;UBE2R2;NEDD4;PSME1;WAC;UBE2V2;PSME2;BIRC6;STUB1;LZTR1;UBA52;UBE2K;DZIP3;NFE2L2	BP	1
clathrin coat	3/15	0.0279572	0.154126	0	0	5.28908	18.9195	CLTC;CLTB;AP2B1	CC	1
integral component of postsynaptic specialization membrane	3/15	0.0279572	0.154126	0	0	5.28908	18.9195	CDH2;LRRC4C;LRRC4B	CC	1
prespliceosome	3/15	0.0279572	0.154126	0	0	5.28908	18.9195	SF3A1;PRPF39;LUC7L	CC	1
U2-type prespliceosome	3/15	0.0279572	0.154126	0	0	5.28908	18.9195	SF3A1;PRPF39;LUC7L	CC	1
protein modification by small protein conjugation	36/409	0.000114325	0.00847435	0	0	2.07934	18.8731	UHRF2;URM1;MYCBP2;DTX3;CBL;CDC73;VCPIP1;UFL1;HERC2;CAND1;VPS11;RACK1;NAE1;FBXO9;NUP214;SHPRH;UBE2H;CRBN;AMFR;HUWE1;FBXL15;UCHL3;PEX13;ITCH;UBE2R2;NEDD4;UFC1;WAC;UBE2V2;BIRC6;STUB1;LZTR1;SAE1;UBA52;UBE2K;NFE2L2	BP	1
retrograde transport, endosome to Golgi	11/88	0.00203356	0.0753688	0	0	3.03899	18.8356	ARFRP1;LMAN1;SNX1;DCTN1;STX16;CLTC;ARL1;STX6;TBC1D17;PLEKHJ1;VAMP3	BP	1
Valine, leucine and isoleucine degradation	7/48	0.00552796	0.150913	0	0	3.62263	18.8302	BCKDHA;ALDH2;PCCB;ACADS;ACADSB;ALDH7A1;HIBCH	KEGG	1
ubiquitin-dependent protein catabolic process	32/354	0.000166146	0.011196	0	0	2.13704	18.5979	RNF11;PSMD11;UBXN2B;CBL;HERPUD1;PSMD8;PSMB4;CDC26;UFD1;ATE1;UBE2H;CRBN;AMFR;HUWE1;VPS37A;RAD23B;RC3H2;RNF146;ITCH;PSMA4;PSMC6;UBE2R2;NEDD4;GID8;PSME1;PSME2;ANAPC4;BIRC6;STUB1;SQSTM1;UBE2K;NFE2L2	BP	1
antigen processing and presentation of exogenous peptide antigen via MHC class I	10/78	0.00265014	0.0873075	0	0	3.12636	18.5491	PSMD8;PSMB4;PSMA4;PSMD11;PSMC6;ITGB5;PSME1;PSME2;B2M;VAMP3	BP	1
methylated histone binding	9/68	0.00343005	0.101758	0	0	3.24084	18.3924	ING4;THAP7;PHF1;MTF2;DPF2;SPIN1;ZMYND11;ING1;MPHOSPH8	MF	1
mitochondrial inner membrane	30/328	0.000214318	0.00477622	0	0	2.16265	18.2701	SLC25A3;MRPS16;MRPS14;MRPS36;SRC;MRPS33;NDUFB4;MRPS34;NDUFA10;MAIP1;PARL;MRPL41;MRPL4;MRPL3;MPV17;CYC1;MRPL9;DNAJC19;MRPS26;MRPS25;MRPL28;IMMT;TIMM22;MRPS5;COX6B1;MRPL52;MRPL50;NDUFS5;AURKAIP1;MCU	CC	1
deubiquitinase activity	13/112	0.00165392	0.0926833	0	0	2.79644	17.9101	USP47;USP14;USP15;DESI2;USP11;BRCC3;UCHL3;MYSM1;UCHL5;VCPIP1;OTUD6B;UFD1;USP40	MF	1
regulation of mRNA splicing, via spliceosome	11/90	0.00243648	0.0818778	0	0	2.96174	17.8214	RBM39;RBM25;MBNL1;THRAP3;TRA2B;LARP7;SRSF4;METTL16;RBM7;PRDX6;RBMX	BP	1
negative regulation of translation	11/90	0.00243648	0.0818778	0	0	2.96174	17.8214	SYNCRIP;CAPRIN1;EIF4A3;METTL3;PCIF1;RACK1;RPL13A;EIF3E;METTL16;PUM1;GIGYF2	BP	1
Protein export	4/23	0.0185515	0.260223	0	0	4.45727	17.7721	OXA1L;SPCS3;SRP72;SRP9	KEGG	1
tau protein binding	6/40	0.00869063	0.18516	0	0	3.74161	17.7558	GSK3B;DCTN1;MAP1A;FYN;STUB1;PICALM	MF	1
organelle inner membrane	31/346	0.000244199	0.00507935	0	0	2.11463	17.5885	SLC25A3;MRPS16;MRPS14;MRPS36;SRC;MRPS33;NDUFB4;MRPS34;NDUFA10;MAIP1;PARL;MRPL41;MRPL4;MRPL3;MPV17;CYC1;MRPL9;DNAJC19;MRPS26;MRPS25;MRPL28;IMMT;TIMM22;MRPS5;COX6B1;MRPL52;MRPL50;DPY19L4;NDUFS5;AURKAIP1;MCU	CC	1
omega peptidase activity	13/113	0.00179336	0.0926833	0	0	2.76833	17.506	USP47;USP14;USP15;DESI2;USP11;BRCC3;UCHL3;MYSM1;UCHL5;VCPIP1;OTUD6B;UFD1;USP40	MF	1
regulation of proteasomal ubiquitin-dependent protein catabolic process	12/102	0.00219207	0.0773748	0	0	2.83763	17.3745	GSK3B;UFL1;GIPC1;MAP1A;ARAF;RACK1;WAC;STUB1;RAD23B;NOP53;UCHL5;HERPUD1	BP	1
acyl-CoA dehydrogenase activity	2/9	0.0596015	0.42906	0	0	6.03955	17.032	ACADS;ACADSB	MF	1
ubiquitin-protein transferase inhibitor activity	2/9	0.0596015	0.42906	0	0	6.03955	17.032	RPS15;RPL37	MF	1
clathrin heavy chain binding	2/9	0.0596015	0.42906	0	0	6.03955	17.032	CLTB;PICALM	MF	1
double-stranded telomeric DNA binding	2/9	0.0596015	0.42906	0	0	6.03955	17.032	APEX1;TERF1	MF	1
Ease Of Skin Tanning	2/9	0.0596015	0.903397	0	0	6.03955	17.032	HERC2;ANKRD11	GWAS	1
Fruit Intake	2/9	0.0596015	0.903397	0	0	6.03955	17.032	TCAF1;NEGR1	GWAS	1
Sum Of Carotid Plaque Area	2/9	0.0596015	0.903397	0	0	6.03955	17.032	CCPG1;ANKRD11	GWAS	1
Perceived Intensity Of Neohesperidin Dihydrochalcone	2/9	0.0596015	0.903397	0	0	6.03955	17.032	AKAP13;TMEM14A	GWAS	1
Response To Platinum-Based Chemotherapy	2/9	0.0596015	0.903397	0	0	6.03955	17.032	AKAP13;MRGBP	GWAS	1
Hypertrophic Cardiomyopathy	2/9	0.0596015	0.903397	0	0	6.03955	17.032	SMARCB1;PRKCA	GWAS	1
Gut Microbiota Abundance	2/9	0.0596015	0.903397	0	0	6.03955	17.032	UBXN4;R3HDM1	GWAS	1
Phosphatidylinositol	2/9	0.0596015	0.903397	0	0	6.03955	17.032	ABHD12;MBOAT7	GWAS	1
mitochondrial membrane	39/469	0.000199122	0.00477622	0	0	1.95482	16.6582	ATF2;SLC25A3;MRPS16;SRC;MRPS14;MRPS36;NDUFB4;MRPS33;MRPS34;NDUFA10;ABCB8;MAIP1;PARL;MRPL41;MRPL4;MRPL3;MPV17;MRPL9;CYC1;TMEM14A;CYB5B;DNAJC19;BNIP3L;MRPS26;MRPS25;VPS13A;MRPL28;IMMT;TIMM22;MRPS5;COX6B1;MRPL52;OXA1L;MRPL50;NDUFS5;AURKAIP1;RAF1;UBA52;MCU	CC	1
histone deacetylase binding	11/93	0.00315965	0.100368	0	0	2.85294	16.4252	MEF2A;NCOR1;RBBP4;YWHAB;THAP7;BRMS1L;AKAP8L;MIER1;HES1;PKN2;PHF6	MF	1
cytosolic transport	13/116	0.0022711	0.0788772	0	0	2.68727	16.3588	DCTN1;STX16;STX8;CLTC;ARL1;VPS13A;HOOK3;ARFRP1;SNX1;STX6;TBC1D17;PLEKHJ1;VAMP3	BP	1
RNA polymerase II-specific DNA-binding transcription factor binding	19/190	0.00103488	0.0812051	0	0	2.37321	16.3122	MEF2A;NCOA1;ATF2;GSK3B;CREBBP;SMARCB1;SMARCD3;BUD31;ACTN4;TBX3;RBL2;CREB1;NCOR1;RXRA;MIER1;NCOA7;HES1;TCF3;NFE2L2	MF	1
Ubiquitin mediated proteolysis	15/140	0.00170877	0.0771528	0	0	2.55775	16.298	UBE2H;HUWE1;XIAP;CBL;ITCH;HERC2;UBE2R2;CDC26;NEDD4;ANAPC4;BIRC6;STUB1;SAE1;UBA52;UBE2K	KEGG	1
positive regulation of Wnt signaling pathway	16/153	0.00157311	0.0659777	0	0	2.49052	16.0756	CSNK1G3;USP47;PSMD11;XIAP;CDC73;PSMD8;RNF146;PSMB4;PSMA4;PSMC6;GID8;PSME1;SPIN1;PSME2;TMEM9;LGR6	BP	1
protein polyubiquitination	28/314	0.000515171	0.0282867	0	0	2.0997	15.8969	PSMD11;PSMD8;NPEPPS;PSMB4;CDC26;FBXO9;SHPRH;UBE2H;AMFR;HUWE1;FBXL15;RC3H2;FBXW2;FBXL12;RNF146;ITCH;PSMA4;PSMC6;UBE2R2;NEDD4;PSME1;UBE2V2;PSME2;ANAPC4;STUB1;UBA52;UBE2K;DZIP3	BP	1
proteasomal protein catabolic process	20/205	0.00105145	0.0485569	0	0	2.30997	15.8408	ATE1;PSMD11;CRBN;UBXN2B;HUWE1;RAD23B;PSMD8;ERLEC1;PSMB4;ITCH;PSMA4;PSMC6;NEDD4;GID8;PSME1;PSME2;STUB1;UBE2K;UBXN6;NFE2L2	BP	1
SNARE interactions in vesicular transport	5/33	0.0155354	0.260223	0	0	3.78313	15.7554	VAMP7;STX16;STX8;STX6;VAMP3	KEGG	1
positive regulation of canonical Wnt signaling pathway	14/130	0.00228784	0.0788772	0	0	2.57078	15.6307	CSNK1G3;USP47;PSMD11;XIAP;PSMD8;RNF146;PSMB4;PSMA4;PSMC6;GID8;PSME1;PSME2;TMEM9;LGR6	BP	1
cellular response to hypoxia	14/131	0.00245772	0.0818778	0	0	2.54868	15.3138	BNIP3L;CREBBP;PSMD11;HP1BP3;PSMD8;NPEPPS;PSMB4;PSMA4;PSMC6;PSME1;PSME2;STUB1;UBA52;NOP53	BP	1
protein modification by small protein removal	25/276	0.000801359	0.0396005	0	0	2.13283	15.2054	USP14;USP15;PSMD11;GPS1;USP11;BRCC3;MYSM1;PSMD8;VCPIP1;SENP7;PSMB4;OTUD6B;UFD1;USP47;DESI2;UCHL3;RAD23B;UCHL5;COPS4;PSMA4;PSMC6;PSME1;PSME2;USP40;UBA52	BP	1
methylation-dependent protein binding	8/63	0.00728617	0.176855	0	0	3.08746	15.1958	ING4;THAP7;PHF1;MTF2;SPIN1;ZMYND11;ING1;MPHOSPH8	MF	1
snRNA binding	6/43	0.012315	0.219207	0	0	3.43769	15.1153	LARP7;SNU13;SNRPB2;SNRPA1;RBM7;LSM4	MF	1
H4 histone acetyltransferase complex	4/25	0.0246848	0.154126	0	0	4.03235	14.926	ATF2;ZZZ3;KANSL1;MBIP	CC	1
Propanoate metabolism	5/34	0.0175536	0.260223	0	0	3.65249	14.7652	BCKDHA;PCCB;ACADS;ACACA;HIBCH	KEGG	1
Chronic Obstructive Pulmonary Disease Or High Blood Pressure	3/17	0.039085	0.903397	0	0	4.53302	14.6961	TMEM219;PKN2;TNRC6A	GWAS	1
Protein processing in endoplasmic reticulum	17/171	0.00197828	0.0771528	0	0	2.35461	14.6587	TRAM1;SAR1A;PRKCSH;AMFR;SSR3;RAD23B;CKAP4;HERPUD1;ERLEC1;LMAN1;DNAJC5;UFD1;STUB1;UBXN4;TRAM1L1;UBXN6;NFE2L2	KEGG	1
mRNA surveillance pathway	11/98	0.00473933	0.150913	0	0	2.68827	14.3872	CPSF7;CPSF6;EIF4A3;PPP2R2D;PYM1;PPP2R2A;CASC3;PPP2R3A;NXT2;TARDBP;SRRM1	KEGG	1
autolysosome	2/10	0.0723205	0.29262	0	0	5.28433	13.8801	NCOA4;SQSTM1	CC	1
clathrin coat of coated pit	2/10	0.0723205	0.29262	0	0	5.28433	13.8801	AP2B1;AP2A2	CC	1
ISWI-type complex	2/10	0.0723205	0.29262	0	0	5.28433	13.8801	RBBP4;SMARCA5	CC	1
cAMP response element binding	2/10	0.0723205	0.442988	0	0	5.28433	13.8801	ATF2;CREB1	MF	1
endopeptidase activator activity	2/10	0.0723205	0.442988	0	0	5.28433	13.8801	PSME1;PSME2	MF	1
G-rich strand telomeric DNA binding	2/10	0.0723205	0.442988	0	0	5.28433	13.8801	TERF2IP;TERF1	MF	1
H4 histone acetyltransferase activity	2/10	0.0723205	0.442988	0	0	5.28433	13.8801	NAA50;ATF2	MF	1
histone methyltransferase activity	2/10	0.0723205	0.442988	0	0	5.28433	13.8801	EHMT1;ASH1L	MF	1
Wg Rh Intensity-Contrast Fusiform	2/10	0.0723205	0.903397	0	0	5.28433	13.8801	ABHD12;STX6	GWAS	1
Cerebellum Cortex Volume	2/10	0.0723205	0.903397	0	0	5.28433	13.8801	CUX1;LRRC4C	GWAS	1
Tonometry	2/10	0.0723205	0.903397	0	0	5.28433	13.8801	VPS37A;GPC6	GWAS	1
Thrombosis	2/10	0.0723205	0.903397	0	0	5.28433	13.8801	FUNDC2;SLC44A2	GWAS	1
Gut Microbiota Abundance	2/10	0.0723205	0.903397	0	0	5.28433	13.8801	UBXN4;R3HDM1	GWAS	1
Gut Microbiota Abundance	2/10	0.0723205	0.903397	0	0	5.28433	13.8801	UBXN4;R3HDM1	GWAS	1
Gut Microbiota Abundance	2/10	0.0723205	0.903397	0	0	5.28433	13.8801	UBXN4;R3HDM1	GWAS	1
Wg Rh Intensity-Contrast Rostralmiddlefrontal	2/10	0.0723205	0.903397	0	0	5.28433	13.8801	ABHD12;STX6	GWAS	1
Immunoglobulin Light Chain	2/10	0.0723205	0.903397	0	0	5.28433	13.8801	CBX7;SMARCD3	GWAS	1
Ascending Aorta Distensibility	2/10	0.0723205	0.903397	0	0	5.28433	13.8801	CXADR;CPQ	GWAS	1
modification-dependent protein catabolic process	19/201	0.00199928	0.0750364	0	0	2.22848	13.8499	UBE2H;RNF11;PSMD11;AMFR;CBL;RC3H2;HERPUD1;RNF146;ITCH;UBE2R2;CDC26;NEDD4;UFD1;ANAPC4;BIRC6;STUB1;UBA52;SQSTM1;UBE2K	BP	1
MLL1 complex	4/26	0.0281577	0.154126	0	0	3.84885	13.7402	KMT2A;KANSL1;MAX;MGA	CC	1
MLL1/2 complex	4/26	0.0281577	0.154126	0	0	3.84885	13.7402	KMT2A;KANSL1;MAX;MGA	CC	1
Fibrinogen Levels Or Tissue Plasminogen Activator Levels	4/26	0.0281577	0.903397	0	0	3.84885	13.7402	CHD9;SPPL2A;PCCB;FNIP1	GWAS	1
Iris Color	4/26	0.0281577	0.903397	0	0	3.84885	13.7402	NUDCD3;HERC2;SLC24A5;HK1	GWAS	1
Long-term potentiation	8/67	0.0104847	0.22018	0	0	2.87754	13.1153	RAP1B;PPP3CB;CREBBP;MAP2K2;ARAF;PRKCA;RAF1;MAPK3	KEGG	1
U1 snRNP	3/18	0.045369	0.21127	0	0	4.2306	13.0849	PRPF39;LUC7L;SNRPB2	CC	1
Free Thyroxine Concentration	3/18	0.045369	0.903397	0	0	4.2306	13.0849	NCOR1;DIO2;NUCKS1	GWAS	1
Bronchopulmonary Dysplasia	3/18	0.045369	0.903397	0	0	4.2306	13.0849	MAGI2;HIVEP3;CEP170	GWAS	1
Age At Menopause	13/127	0.00499327	0.903397	0	0	2.42657	12.86	VAT1;RBM26;TIPARP;TCF25;YIPF4;MGA;CHD6;ACACA;PARL;ABHD12;AS3MT;GORASP2;STX6	GWAS	1
mRNA binding	23/263	0.00201488	0.0926833	0	0	2.04868	12.7166	SLBP;RBM25;MYEF2;CPSF6;SSB;EIF4A3;METTL3;RPL13A;PUM1;RC3H2;PURB;RPS14;SYNCRIP;MARF1;FUBP3;KHSRP;TRA2B;LUC7L;DXO;SRSF4;TARDBP;RBMX;EIF2A	MF	1
Cognitive Ability	5/37	0.0246225	0.903397	0	0	3.30955	12.2589	NEGR1;KANSL1;PEF1;TET2;FAM193A	GWAS	1
intracellular non-membrane-bounded organelle	77/1158	0.000440589	0.00723493	0	0	1.54969	11.9751	RPL4;SMARCB1;NUMA1;EIF4A3;HP1BP3;CLTC;NUCKS1;CHD3;BICD1;MYSM1;PHF6;RPS14;RPS19;SNAPC1;RPS18;RPL36;SPIN1;RAC3;RPS11;RBM7;RPS10;GET4;TSPYL2;ABT1;DBNL;SCAF11;VPS13A;RPL13A;TERF1;VRK3;SMC1A;DDX50;UTP18;THAP2;UCHL5;CKAP4;EEF1A1;RBL2;SDHAF2;TOP1;EEF1E1;ERGIC2;ZCCHC8;SLBP;ZCCHC7;DDX24;DCTN1;NOLC1;ABCB8;ASAP1;SNU13;PDS5A;ADD1;RPF1;RAP1B;ORC4;SAP30L;EXOSC8;MBIP;CAMTA1;RPL15;RPL19;MAPK3;ARL14EP;NAA10;KRR1;…	CC	1
Hepatitis C	15/157	0.00513468	0.150913	0	0	2.24953	11.8589	GSK3B;MAP2K2;YWHAB;ARAF;PPP2R2A;IFIT1;RXRA;IRF3;PPP2R2D;EIF3E;RAF1;YWHAG;TLR3;JAK1;MAPK3	KEGG	1
U12-type spliceosomal complex	4/28	0.0359336	0.179936	0	0	3.52775	11.7336	ZRSR2;PHF5A;ZMAT5;SNRNP48	CC	1
cytoplasmic dynein complex	3/19	0.0521193	0.232303	0	0	3.96598	11.7164	DYNC1H1;NUDCD3;DYNLRB1	CC	1
VEGF signaling pathway	7/59	0.016727	0.260223	0	0	2.85466	11.6776	PPP3CB;MAP2K2;SRC;RAC3;PRKCA;RAF1;MAPK3	KEGG	1
ubiquitin-like protein conjugating enzyme activity	5/38	0.0273311	0.304058	0	0	3.20909	11.5519	UBE2H;UBE2R2;UFC1;BIRC6;UBE2K	MF	1
membrane organization	21/242	0.00338025	0.1044	0	0	2.0288	11.5435	ACTR2;SAR1A;GCA;UBXN2B;ARPC1A;CLTC;CLTB;AP3D1;HUWE1;AP2B1;CBL;AP2A2;OXA1L;VAMP7;ARPC2;CHMP3;TMCC1;UBA52;AGFG1;VAMP3;PICALM	BP	1
cell cortex region	2/11	0.0858145	0.29749	0	0	4.69694	11.5336	NUMA1;DCTN1	CC	1
integral component of postsynaptic density membrane	2/11	0.0858145	0.29749	0	0	4.69694	11.5336	LRRC4C;LRRC4B	CC	1
intrinsic component of postsynaptic density membrane	2/11	0.0858145	0.29749	0	0	4.69694	11.5336	LRRC4C;LRRC4B	CC	1
post-mRNA release spliceosomal complex	2/11	0.0858145	0.29749	0	0	4.69694	11.5336	MYEF2;CCDC12	CC	1
ubiquitin-dependent protein binding	2/11	0.0858145	0.472422	0	0	4.69694	11.5336	USP15;IDE	MF	1
death domain binding	2/11	0.0858145	0.472422	0	0	4.69694	11.5336	DAP;RACK1	MF	1
mitogen-activated protein kinase kinase kinase binding	2/11	0.0858145	0.472422	0	0	4.69694	11.5336	STK38;TCF3	MF	1
nuclear export signal receptor activity	2/11	0.0858145	0.472422	0	0	4.69694	11.5336	NUP214;CSE1L	MF	1
phospholipase activator activity	2/11	0.0858145	0.472422	0	0	4.69694	11.5336	SRC;FYN	MF	1
Skin Color	2/11	0.0858145	0.903397	0	0	4.69694	11.5336	HERC2;ANKRD11	GWAS	1
Maximum Stenosis	2/11	0.0858145	0.903397	0	0	4.69694	11.5336	CCPG1;ANKRD11	GWAS	1
Brugada Syndrome	2/11	0.0858145	0.903397	0	0	4.69694	11.5336	PRKCA;NCOA7	GWAS	1
Major Depressive Disorder And Major Depressive Episode Treated With Electroconvulsive Therapy	2/11	0.0858145	0.903397	0	0	4.69694	11.5336	SETD1B;LZTS2	GWAS	1
Dilated Cardiomyopathy	2/11	0.0858145	0.903397	0	0	4.69694	11.5336	SMARCB1;PRKCA	GWAS	1
Stool Frequency	2/11	0.0858145	0.903397	0	0	4.69694	11.5336	STX16;SNX24	GWAS	1
Cognitive Function	2/11	0.0858145	0.903397	0	0	4.69694	11.5336	SENP7;FXN	GWAS	1
DNA Methylation Hannum Age Acceleration	2/11	0.0858145	0.903397	0	0	4.69694	11.5336	TEF;UHRF2	GWAS	1
Adherens junction	8/71	0.0146203	0.260223	0	0	2.69427	11.3842	AFDN;CREBBP;SRC;RAC3;FYN;ACTN4;WASF3;MAPK3	KEGG	1
Thyroid hormone signaling pathway	12/121	0.0087383	0.216869	0	0	2.34065	11.0948	NCOA1;GSK3B;CREBBP;MAP2K2;MED13;NCOR1;RXRA;SRC;DIO2;PRKCA;RAF1;MAPK3	KEGG	1
rough endoplasmic reticulum	4/29	0.0402406	0.193155	0	0	3.38646	10.8803	RPL4;TMCC1;PTGDS;CKAP4	CC	1
pre-mRNA binding	4/29	0.0402406	0.397935	0	0	3.38646	10.8803	SLBP;ZRSR2;TRA2B;RBM7	MF	1
Microalbuminuria	4/29	0.0402406	0.903397	0	0	3.38646	10.8803	AS3MT;NUMA1;SPATA13;CAMTA1	GWAS	1
Fc gamma R-mediated phagocytosis	10/97	0.0123346	0.240524	0	0	2.44115	10.7297	ACTR2;ARPC2;CFL2;ARPC1A;ARPC5L;PRKCA;ASAP1;RAF1;WASF3;MAPK3	KEGG	1
clathrin-coated endocytic vesicle	9/85	0.0145666	0.113619	0	0	2.51367	10.6304	VAMP7;FZD5;CLTC;RAB35;CLTB;AP2B1;AP2A2;VAMP3;PICALM	CC	1
tau-protein kinase activity	3/20	0.0593231	0.42906	0	0	3.73249	10.5434	GSK3B;PHKG2;FYN	MF	1
ubiquitin-like protein-specific protease activity	3/20	0.0593231	0.42906	0	0	3.73249	10.5434	USP47;DESI2;UFSP2	MF	1
microtubule plus-end binding	3/20	0.0593231	0.42906	0	0	3.73249	10.5434	NUMA1;DCTN1;CLASP1	MF	1
Hair Colour	3/20	0.0593231	0.903397	0	0	3.73249	10.5434	HERC2;TCF25;SLC24A5	GWAS	1
syntaxin binding	7/62	0.0214841	0.279817	0	0	2.69852	10.3635	SCFD1;STX16;STX8;STX6;VPS11;RAB11A;VAMP3	MF	1
trans-Golgi network membrane	10/99	0.0141053	0.112842	0	0	2.38604	10.1674	ARFRP1;STX16;CLTC;GOLPH3L;ARL1;STX6;AP4S1;LGR6;SLC24A5;VAMP3	CC	1
U2-type catalytic step 2 spliceosome	4/30	0.0448278	0.21127	0	0	3.25604	10.1098	PPIL1;BUD31;SNRPB2;SNRPA1	CC	1
beta-Alanine metabolism	4/30	0.0448278	0.341225	0	0	3.25604	10.1098	ALDH2;ACADS;ALDH7A1;HIBCH	KEGG	1
clathrin vesicle coat	2/12	0.0999873	0.31196	0	0	4.22702	9.73361	SYNRG;CLTB	CC	1
intrinsic component of mitochondrial membrane	2/12	0.0999873	0.31196	0	0	4.22702	9.73361	OXA1L;TMEM70	CC	1
Swr1 complex	2/12	0.0999873	0.31196	0	0	4.22702	9.73361	ACTR6;BRD8	CC	1
U2-type catalytic step 1 spliceosome	2/12	0.0999873	0.31196	0	0	4.22702	9.73361	EIF4A3;CASC3	CC	1
Colorectal Cancer X Estrogen-Progesterone Hormone Therapy Interaction	2/12	0.0999873	0.903397	0	0	4.22702	9.73361	NDUFA10;CAMTA1	GWAS	1
Help-seeking From A GP	2/12	0.0999873	0.903397	0	0	4.22702	9.73361	PPIL1;METTL9	GWAS	1
Mitochondrial Heteroplasmy Measurement	2/12	0.0999873	0.903397	0	0	4.22702	9.73361	LZTS2;CSF2RA	GWAS	1
Bladder cancer	5/41	0.0365613	0.341225	0	0	2.9412	9.73175	MAP2K2;SRC;ARAF;RAF1;MAPK3	KEGG	1
Experiencing Mood Swings	5/41	0.0365613	0.903397	0	0	2.9412	9.73175	NEGR1;TEF;KANSL1;TMEM106B;TNRC6A	GWAS	1
Lung Adenocarcinoma	7/64	0.025132	0.903397	0	0	2.60356	9.59052	NCOA1;ACTR2;MORF4L1;ZZZ3;MIGA1;DCTN4;UBXN4	GWAS	1
azurophil granule	14/155	0.010805	0.0936437	0	0	2.11219	9.56343	VAT1;ACTR2;DYNC1H1;TRAPPC1;GCA;FUCA1;GAA;FUCA2;PRDX6;CKAP4;RAP1B;VAMP7;DNAJC5;LAMTOR1	CC	1
ubiquitin-specific protease binding	3/21	0.0669661	0.442988	0	0	3.52494	9.52993	AMFR;CLTC;CHMP3	MF	1
histone acetyltransferase binding	3/21	0.0669661	0.442988	0	0	3.52494	9.52993	MEF2A;EID1;KANSL1	MF	1
lysine N-methyltransferase activity	3/21	0.0669661	0.442988	0	0	3.52494	9.52993	SETD3;EHMT1;ETFBKMT	MF	1
N-acetyltransferase activity	3/21	0.0669661	0.442988	0	0	3.52494	9.52993	NAA50;NAA10;SAT2	MF	1
Red Vs. Brown/Black Hair Color	3/21	0.0669661	0.903397	0	0	3.52494	9.52993	HERC2;TCF25;ANKRD11	GWAS	1
Hippocampal Atrophy	3/21	0.0669661	0.903397	0	0	3.52494	9.52993	MAGI2;CHD6;EFNA5	GWAS	1
histone acetyltransferase activity	4/31	0.0496946	0.42906	0	0	3.13528	9.41167	NAA50;ATF2;CREBBP;EPC2	MF	1
Hsp70 protein binding	4/31	0.0496946	0.42906	0	0	3.13528	9.41167	HIKESHI;DNAJB14;STUB1;DNAJC18	MF	1
transcription coregulator binding	6/53	0.0317929	0.346477	0	0	2.70485	9.32771	THAP7;PHF1;USP11;MTF2;CHD6;EHMT1	MF	1
Endocrine and other factor-regulated calcium reabsorption	6/53	0.0317929	0.330535	0	0	2.70485	9.32771	CLTC;CLTB;PRKCA;AP2B1;AP2A2;RAB11A	KEGG	1
Bacterial invasion of epithelial cells	8/77	0.0228768	0.260223	0	0	2.45921	9.29	ACTR2;ARPC2;SRC;ARPC1A;CLTC;ARPC5L;CLTB;CBL	KEGG	1
clathrin-coated vesicle membrane	9/90	0.0205068	0.142181	0	0	2.35789	9.1651	VAMP7;FZD5;DNAJC5;CLTC;RAB35;CLTB;AP2B1;AP2A2;VAMP3	CC	1
RNA polymerase II complex binding	4/32	0.0548399	0.42906	0	0	3.02315	8.77722	PCIF1;WAC;RPRD2;CDC73	MF	1
histone methyltransferase activity	4/32	0.0548399	0.42906	0	0	3.02315	8.77722	KMT2C;NTMT1;EHMT1;KMT5B	MF	1
Number Of Decayed, Missing And Filled Tooth Surfaces Or Use Of Dentures	4/32	0.0548399	0.903397	0	0	3.02315	8.77722	NPEPPS;MTMR3;TMEM219;NEO1	GWAS	1
Dentures	4/32	0.0548399	0.903397	0	0	3.02315	8.77722	NPEPPS;MTMR3;TMEM219;NEO1	GWAS	1
S-adenosylmethionine-dependent methyltransferase activity	5/43	0.0436593	0.423892	0	0	2.78611	8.72426	GAMT;AS3MT;SETD3;METTL9;PCMTD1	MF	1
Fatty acid degradation	5/43	0.0436593	0.341225	0	0	2.78611	8.72426	ALDH2;CPT1C;ACADS;ACADSB;ALDH7A1	KEGG	1
Salmonella infection	20/249	0.00959606	0.21831	0	0	1.86179	8.65063	NCKAP1;DYNC1H1;ACTR2;RALA;MAP2K2;EXOC7;DCTN1;CSE1L;DCTN4;ARPC1A;ARPC5L;ARPC2;ABI1;VPS11;EXOC5;DYNLRB1;RAF1;ACBD3;WASF3;MAPK3	KEGG	1
protein kinase A regulatory subunit binding	3/22	0.0750322	0.445191	0	0	3.33925	8.64811	AKAP8L;ACBD3;WASF3	MF	1
Feeling Tense	3/22	0.0750322	0.903397	0	0	3.33925	8.64811	AS3MT;ZC3H7B;TMEM106B	GWAS	1
Visceral Fat	6/55	0.0372469	0.903397	0	0	2.59417	8.53532	MAGI2;ADCY2;HELZ;ZDHHC17;GPC6;PARL	GWAS	1
Parathyroid hormone synthesis, secretion and action	10/106	0.0218157	0.260223	0	0	2.21124	8.45828	MEF2A;ATF2;AKAP13;CREB1;RXRA;ARAF;PRKCA;ADCY2;RAF1;MAPK3	KEGG	1
clathrin-coated vesicle	8/80	0.0280436	0.154126	0	0	2.35637	8.42167	CLTC;RAB35;CLTB;STX6;AP2B1;AP2A2;VAMP3;PICALM	CC	1
nuclear receptor binding	11/120	0.0201997	0.269665	0	0	2.1432	8.36295	NCOA1;MED13;NCOR1;SMARCD3;RXRA;THRAP3;BUD31;NSD1;NCOA7;ACTN4;BRD8	MF	1
D-Glutamine and D-glutamate metabolism	1/5	0.206699	0.69952	0	0	5.27959	8.32324	GLS	KEGG	1
Neomycin, kanamycin and gentamicin biosynthesis	1/5	0.206699	0.69952	0	0	5.27959	8.32324	HK1	KEGG	1
Vasopressin-regulated water reabsorption	5/44	0.0474966	0.341225	0	0	2.71453	8.27144	DYNC1H1;CREB1;DCTN1;DCTN4;RAB11A	KEGG	1
nucleosomal DNA binding	4/33	0.0602612	0.42906	0	0	2.91875	8.19896	SMARCB1;SMARCC2;RBBP4;GATAD2B	MF	1
Fibrinogen Levels Or Factor VII Levels Or Factor XI Levels Or Tissue Plasminogen Activator Levels	4/33	0.0602612	0.903397	0	0	2.91875	8.19896	SPPL2A;PCCB;SLC35G2;FNIP1	GWAS	1
mitochondrial matrix	26/348	0.0087655	0.0828738	0	0	1.7245	8.16882	MRPS14;NUDT2;ETFB;MAIP1;GLS;PRDX3;ALDH2;NT5M;MRPL9;ACADS;HIBCH;DECR1;DNAJC19;BCKDHA;MRPL28;MTHFS;ACADSB;CS;BCKDK;OXA1L;BTD;CLPP;PCCB;ETFBKMT;ALDH7A1;FXN	CC	1
trans-Golgi network	19/239	0.0126029	0.103476	0	0	1.83986	8.04722	CHID1;SCOC;STX16;STX8;CLTC;GOLPH3L;ARL1;BICD1;RAB11A;ARFRP1;VAMP7;GOLGA1;STX6;AP4S1;BIRC6;LGR6;SLC24A5;VAMP3;PLEKHJ1	CC	1
clathrin-coated endocytic vesicle membrane	7/69	0.0360484	0.179936	0	0	2.39297	7.95158	VAMP7;FZD5;CLTC;RAB35;AP2B1;AP2A2;VAMP3	CC	1
mitochondrial ribosome	3/23	0.0835043	0.29749	0	0	3.17212	7.87591	MRPS14;MRPL28;MRPL9	CC	1
low-density lipoprotein particle receptor binding	3/23	0.0835043	0.472422	0	0	3.17212	7.87591	CLTC;MESD;PICALM	MF	1
Male Puberty Timing	3/23	0.0835043	0.903397	0	0	3.17212	7.87591	HERC2;KANSL1;BIRC6	GWAS	1
Cell cycle	11/124	0.0250707	0.273772	0	0	2.0669	7.6187	RBL2;ORC4;GSK3B;CREBBP;ORC6;CCNH;YWHAB;CDC26;ANAPC4;SMC1A;YWHAG	KEGG	1
azurophil granule membrane	6/58	0.0464888	0.213302	0	0	2.44413	7.49991	RAP1B;VAMP7;GAA;DNAJC5;LAMTOR1;CKAP4	CC	1
INO80-type complex	3/24	0.0923644	0.306571	0	0	3.02091	7.19584	ACTR6;BRD8;UCHL5	CC	1
Squamous Cell Carcinoma	3/24	0.0923644	0.903397	0	0	3.02091	7.19584	HERC2;SRC;ANKRD11	GWAS	1
Interleukin-10 Levels	3/24	0.0923644	0.903397	0	0	3.02091	7.19584	IKBIP;FNIP1;IPO7	GWAS	1
Descending Aorta Maximum Area	3/24	0.0923644	0.903397	0	0	3.02091	7.19584	AP3D1;HIVEP3;ACTN4	GWAS	1
ubiquitin conjugating enzyme activity	4/35	0.0719191	0.442988	0	0	2.73016	7.18635	UBE2H;UBE2R2;BIRC6;UBE2K	MF	1
protein-lysine N-methyltransferase activity	4/35	0.0719191	0.442988	0	0	2.73016	7.18635	SETD3;EHMT1;ETFBKMT;KMT5B	MF	1
ErbB signaling pathway	8/85	0.0383534	0.341225	0	0	2.20278	7.18308	GSK3B;MAP2K2;SRC;ARAF;PRKCA;RAF1;CBL;MAPK3	KEGG	1
RNA transport	15/186	0.022072	0.260223	0	0	1.86517	7.11272	EIF4A2;NUP214;RPP30;EIF4A3;PYM1;PHAX;THOC3;CASC3;NXT2;SRRM1;EEF1A1;STRAP;EIF3E;GEMIN7;TARDBP	KEGG	1
lysosomal membrane	24/330	0.0155008	0.117958	0	0	1.6727	6.9699	SLC48A1;SLC44A2;GAA;CLTC;SPPL2A;AP3D1;VPS13A;AP2B1;CLCN3;AP2A2;CKAP4;EEF1A1;RAP1B;VAMP7;DNAJC5;TMBIM1;VPS11;TMEM106B;LAMTOR1;TMEM9;FNIP1;UBA52;UBXN6;TLR3	CC	1
Regulation of actin cytoskeleton	17/218	0.0208444	0.260223	0	0	1.79955	6.96546	NCKAP1;ACTR2;MAP2K2;ITGB5;SRC;ARPC1A;ARAF;ARPC5L;MSN;ACTN4;ABI2;ARPC2;CFL2;SPATA13;RAC3;RAF1;MAPK3	KEGG	1
phosphatase binding	10/114	0.0339324	0.355292	0	0	2.04029	6.90308	MTMR3;MAGI2;RACK1;ANAPC4;TERF2IP;SHOC2;VRK3;DZIP3;JAK1;MAPK3	MF	1
double-stranded RNA binding	7/73	0.0467479	0.42906	0	0	2.24747	6.88397	DHX30;MBNL1;PRKRA;CLTC;MSN;RC3H2;TLR3	MF	1
protein heterodimerization activity	15/188	0.0240261	0.296089	0	0	1.84341	6.87337	MEF2A;MIGA1;GCA;RALGAPA1;PEF1;METTL3;NOLC1;SMC1A;USF2;ADD1;SNX1;NAE1;TCF3;SAE1;PAFAH1B3	MF	1
endocytic vesicle	15/189	0.0250504	0.154126	0	0	1.83272	6.75699	STX12;RALA;ITGB5;CLTC;CLTB;AP2B1;CLCN3;AP2A2;RAB11A;VAMP7;RAB34;RAB35;VPS11;UBA52;PICALM	CC	1
late endosome	15/189	0.0250504	0.154126	0	0	1.83272	6.75699	CHID1;MAP2K2;SRC;STX8;SPPL2A;MAGI2;CLCN3;RAB11A;VAMP7;VPS11;CHMP3;TMEM9;LAMTOR1;UBXN6;MAPK3	CC	1
vesicle coat	4/36	0.0781474	0.29749	0	0	2.6447	6.74176	SAR1A;PEF1;CLTB;COPE	CC	1
Skin Pigmentation	4/36	0.0781474	0.903397	0	0	2.6447	6.74176	HERC2;MYEF2;FYN;SLC24A5	GWAS	1
Endocytosis	19/252	0.0208612	0.260223	0	0	1.73601	6.71811	SH3GLB2;ACTR2;SRC;ARPC1A;CLTC;ARPC5L;CLTB;VPS37A;ASAP1;AP2B1;CBL;AP2A2;RAB11A;SNX1;ITCH;ARPC2;NEDD4;RAB35;CHMP3	KEGG	1
Melanogenesis	9/101	0.03936	0.341225	0	0	2.07476	6.71187	GSK3B;CREBBP;MAP2K2;CREB1;FZD5;PRKCA;ADCY2;RAF1;MAPK3	KEGG	1
ubiquitin binding	7/74	0.0497076	0.42906	0	0	2.21381	6.64496	UBXN2B;NEDD4;UBXN7;UCHL3;RAD23B;SQSTM1;CKS1B	MF	1
chromosome	13/160	0.0299681	0.161208	0	0	1.87856	6.58927	PBRM1;KRR1;HP1BP3;SMARCA5;SMC6;PDS5A;SMC1A;WAPL;RBL2;EXOSC8;TERF2IP;TOP1;GET4	CC	1
Smoking Cessation	5/49	0.0695842	0.903397	0	0	2.40543	6.41099	PPP6C;LMO3;CAMTA1;BIRC6;TNRC6A	GWAS	1
Hepatitis B	13/162	0.0326903	0.330535	0	0	1.85315	6.33902	ATF2;CREBBP;MAP2K2;YWHAB;SRC;ARAF;PRKCA;CREB1;IRF3;RAF1;TLR3;JAK1;MAPK3	KEGG	1
Thyroid cancer	4/37	0.0846353	0.495563	0	0	2.56442	6.3326	RXRA;MAP2K2;NCOA4;MAPK3	KEGG	1
White Matter Microstructure	4/37	0.0846353	0.903397	0	0	2.56442	6.3326	ABI2;STX8;STX6;AP4S1	GWAS	1
azurophil granule lumen	8/90	0.0509346	0.230313	0	0	2.06792	6.15665	VAT1;ACTR2;DYNC1H1;TRAPPC1;GCA;FUCA1;FUCA2;PRDX6	CC	1
methyltransferase activity	5/50	0.0745787	0.445191	0	0	2.35185	6.10517	GAMT;AS3MT;NTMT1;METTL3;EHMT1	MF	1
Arginine and proline metabolism	5/50	0.0745787	0.473488	0	0	2.35185	6.10517	GAMT;ALDH2;AMD1;SAT2;ALDH7A1	KEGG	1
Sphingolipid signaling pathway	10/119	0.0435365	0.341225	0	0	1.94618	6.09964	CERS5;MAP2K2;PPP2R2D;RAC3;PPP2R2A;PRKCA;FYN;PPP2R3A;RAF1;MAPK3	KEGG	1
Axon guidance	14/182	0.0372699	0.341225	0	0	1.7702	5.8232	GSK3B;SRC;RYK;NTN4;PRKCA;EFNA5;PPP3CB;CFL2;RAC3;FYN;RAF1;LRRC4C;NEO1;MAPK3	KEGG	1
integral component of mitochondrial inner membrane	5/51	0.0797625	0.29749	0	0	2.3006	5.81754	OXA1L;SLC25A3;UQCC3;IMMT;MCU	CC	1
polyubiquitin modification-dependent protein binding	5/51	0.0797625	0.468057	0	0	2.3006	5.81754	UFD1;BRCC3;RAD23B;SQSTM1;DZIP3	MF	1
phosphatidylinositol binding	8/92	0.0566327	0.42906	0	0	2.01847	5.79538	SNX1;NUMA1;SNX27;PHF12;WDFY1;SNX24;PARD3B;PICALM	MF	1
Yersinia infection	11/137	0.0467288	0.341225	0	0	1.85238	5.67456	GSK3B;ACTR2;MAP2K2;ARPC2;IRF3;SRC;ARPC1A;ARPC5L;RAC3;PKN2;MAPK3	KEGG	1
Hepatocellular carcinoma	13/168	0.0419198	0.341225	0	0	1.78085	5.64884	GSK3B;SMARCD1;PBRM1;SMARCB1;MAP2K2;SMARCC2;SMARCD3;FZD5;ARAF;PRKCA;RAF1;NFE2L2;MAPK3	KEGG	1
cytoplasmic stress granule	6/65	0.0731551	0.29262	0	0	2.15335	5.63139	MBNL1;CAPRIN1;ZFAND1;PUM1;RC3H2;GIGYF2	CC	1
intrinsic component of mitochondrial inner membrane	4/39	0.0983661	0.31196	0	0	2.41763	5.60663	OXA1L;SLC25A3;UQCC3;MCU	CC	1
N-acyltransferase activity	4/39	0.0983661	0.508507	0	0	2.41763	5.60663	NAA50;CERS5;NAA10;SAT2	MF	1
Feeling Nervous	4/39	0.0983661	0.903397	0	0	2.41763	5.60663	PBRM1;ITCH;ZC3H7B;MGA	GWAS	1
White Blood Cell Count	4/39	0.0983661	0.903397	0	0	2.41763	5.60663	SNX27;ASH1L;UBXN4;IPO7	GWAS	1
RNA degradation	7/79	0.0662597	0.441192	0	0	2.05953	5.58992	ZCCHC7;BTG1;CNOT6L;PAN3;EXOSC8;LSM4;LSM3	KEGG	1
White Matter Microstructure	7/79	0.0662597	0.903397	0	0	2.05953	5.58992	CACNB2;SF3A1;DEPTOR;KANSL1;ABI2;RPL28;ANKHD1	GWAS	1
microbody membrane	5/52	0.0851338	0.29749	0	0	2.25154	5.54673	MAP2K2;TTC1;FAR1;MPV17;PEX13	CC	1
mTOR signaling pathway	12/154	0.0471768	0.341225	0	0	1.79357	5.47731	GSK3B;DEPTOR;MAP2K2;FZD5;AKT1S1;PRKCA;LAMTOR1;RAF1;FNIP1;LPIN2;ATP6V1F;MAPK3	KEGG	1
integral component of mitochondrial membrane	6/66	0.0775523	0.29749	0	0	2.11735	5.41365	FUNDC2;OXA1L;SLC25A3;UQCC3;TMEM70;MCU	CC	1
peroxisomal membrane	5/53	0.0906902	0.306571	0	0	2.20451	5.29151	MAP2K2;TTC1;FAR1;MPV17;PEX13	CC	1
Cognitive Aspects Of Educational Attainment	12/157	0.0532042	0.903397	0	0	1.75619	5.15199	ABT1;RBL2;RBM25;NEGR1;KANSL1;PEF1;ZC3H7B;ANAPC4;BIRC6;FAM193A;GATAD2B;TNRC6A	GWAS	1
ubiquitin-protein transferase activity	26/392	0.033771	0.355292	0	0	1.51362	5.12839	RNF11;UHRF2;MYCBP2;XIAP;DTX3;CBL;IRF2BPL;HERC2;VPS11;FBXO9;SHPRH;UBE2H;AMFR;HUWE1;RC3H2;FBXW2;RNF146;RNF145;ITCH;UBE2R2;NEDD4;ANAPC4;BIRC6;STUB1;UBE2K;DZIP3	MF	1
Age Of Smoking Initiation	9/111	0.0645023	0.903397	0	0	1.87037	5.12679	ARFRP1;CREBBP;MIGA1;TERF2IP;BIRC6;EFNA5;BRWD1;ADD1;TNRC6A	GWAS	1
DNA binding	49/811	0.0243968	0.296089	0	0	1.37721	5.11401	CREBZF;KDM5B;RNF11;SMARCB1;PHF1;HP1BP3;ARID4A;NUCKS1;CHD3;SMC6;RPL6;PQBP1;RPS15;SNAPC1;SMARCAD1;MEF2A;TERF1;SMC1A;RAD23B;RC3H2;IRF3;THRAP3;MTF2;TOP1;ZMYND11;HDGFL3;HLF;MAX;GTF3C6;SATB1;PURB;RXRA;CUX1;SAP30L;CAMTA1;HES1;CREBBP;SMARCA5;HUWE1;USF2;TBX3;THAP11;FUBP3;APEX1;ERCC1;CEBPZ;TCF3;TARDBP;NFE2L2	MF	1
Fc epsilon RI signaling pathway	6/68	0.0867835	0.495563	0	0	2.04884	5.00805	MAP2K2;RAC3;PRKCA;FYN;RAF1;MAPK3	KEGG	1
Mitophagy	6/68	0.0867835	0.495563	0	0	2.04884	5.00805	BNIP3L;USP15;SRC;TBC1D17;SQSTM1;UBA52	KEGG	1
Prostate cancer	8/97	0.0725881	0.471823	0	0	1.90458	4.99562	GSK3B;CREBBP;MAP2K2;CREB1;ZEB1;ARAF;RAF1;MAPK3	KEGG	1
small GTPase binding	13/175	0.0548348	0.42906	0	0	1.70327	4.94532	NCKAP1;RABGAP1;MYCBP2;BICD1;SGSM1;AFDN;AKAP13;ABI2;RAB34;EXOC5;RAF1;LZTR1;PICALM	MF	1
peroxisome	10/128	0.0651593	0.274726	0	0	1.79689	4.90717	MARF1;MAP2K2;ECH1;ISOC1;TTC1;FAR1;MPV17;CROT;IDE;PEX13	CC	1
DNA-binding transcription factor binding	15/208	0.0512342	0.42906	0	0	1.65064	4.90462	MEF2A;ATF2;GSK3B;CREBBP;TCF12;USF2;TBX3;PURB;RBL2;NCOR1;CREB1;MIER1;HES1;TCF3;NFE2L2	MF	1
nuclear chromosome	7/83	0.0816286	0.29749	0	0	1.95072	4.88769	PBRM1;ACTR6;TERF2IP;TOP1;BRD8;SMC1A;UCHL5	CC	1
glutamatergic synapse	6/69	0.0916155	0.306571	0	0	2.01621	4.81905	GSK3B;GRIPAP1;LRRC4C;RAB11A;LRRC4B;ADGRL3	CC	1
Renal cell carcinoma	6/69	0.0916155	0.495563	0	0	2.01621	4.81905	RAP1B;CREBBP;MAP2K2;ARAF;RAF1;MAPK3	KEGG	1
recycling endosome	11/145	0.0650366	0.274726	0	0	1.74105	4.75795	GRIPAP1;STX12;STX8;RAB35;TBC1D17;LZTR1;CLCN3;B2M;RAB11A;PLEKHJ1;VAMP3	CC	1
Rap1 signaling pathway	15/210	0.0548067	0.383647	0	0	1.63354	4.74369	RALA;MAP2K2;SRC;MAGI2;PRKCA;ADCY2;EFNA5;RAP1B;AFDN;KRIT1;RAC3;EVL;TLN1;RAF1;MAPK3	KEGG	1
coated vesicle	7/84	0.0857663	0.29749	0	0	1.92529	4.72876	LMAN1;CLTC;STX6;TMED1;ERGIC2;VAMP3;PICALM	CC	1
phagocytic vesicle	8/100	0.0833463	0.29749	0	0	1.84218	4.57736	STX12;VAMP7;ITGB5;RAB34;CLCN3;B2M;RAB11A;VAMP3	CC	1
ubiquitin protein ligase activity	18/263	0.0537473	0.42906	0	0	1.56133	4.56448	SHPRH;RNF11;UHRF2;AMFR;MYCBP2;HUWE1;XIAP;DTX3;CBL;RC3H2;IRF2BPL;RNF145;ITCH;HERC2;NEDD4;VPS11;STUB1;UBE2K	MF	1
Neurociticism	8/101	0.0871301	0.903397	0	0	1.82227	4.44699	ITCH;NEGR1;KANSL1;ZC3H7B;CAMTA1;TMEM106B;ASCC3;PPP2R3A	GWAS	1
Colorectal cancer	7/86	0.094393	0.495563	0	0	1.87635	4.42873	GSK3B;RALA;MAP2K2;ARAF;RAC3;RAF1;MAPK3	KEGG	1
Pentose phosphate pathway	3/30	0.15258	0.648533	0	0	2.34885	4.41601	TALDO1;IDNK;PGD	KEGG	1
Legionellosis	5/57	0.114709	0.560309	0	0	2.03451	4.40544	EEF1A1;CLK1;SAR1A;CR1L;CLK4	KEGG	1
Other glycan degradation	2/18	0.194743	0.69952	0	0	2.64106	4.32096	FUCA1;FUCA2	KEGG	1
lytic vacuole membrane	18/267	0.0604022	0.265429	0	0	1.53592	4.31091	SLC48A1;SLC44A2;GAA;SPPL2A;AP3D1;VPS13A;CLCN3;VAMP7;DNAJC5;TMBIM1;VPS11;TMEM106B;LAMTOR1;TMEM9;FNIP1;UBA52;UBXN6;TLR3	CC	1
Non-small cell lung cancer	6/72	0.10696	0.550945	0	0	1.92426	4.3013	MAP2K2;RXRA;ARAF;PRKCA;RAF1;MAPK3	KEGG	1
Endometrial cancer	5/58	0.121144	0.575189	0	0	1.99602	4.21314	GSK3B;MAP2K2;ARAF;RAF1;MAPK3	KEGG	1
Growth hormone synthesis, secretion and action	9/119	0.0906104	0.495563	0	0	1.73361	4.16273	ATF2;GSK3B;CREBBP;MAP2K2;CREB1;PRKCA;ADCY2;RAF1;MAPK3	KEGG	1
GTPase binding	14/201	0.0730018	0.442988	0	0	1.58875	4.15818	NCKAP1;RABGAP1;MYCBP2;BICD1;SGSM1;AKAP13;AFDN;ABI2;RAB34;EXOC5;LAMTOR1;RAF1;LZTR1;PICALM	MF	1
ubiquitin-like protein ligase activity	18/270	0.0657524	0.442988	0	0	1.51739	4.13013	SHPRH;RNF11;UHRF2;AMFR;MYCBP2;HUWE1;XIAP;DTX3;CBL;RC3H2;IRF2BPL;RNF145;UFL1;ITCH;HERC2;NEDD4;VPS11;STUB1	MF	1
Huntington disease	20/306	0.0643346	0.439084	0	0	1.48623	4.07771	CREBBP;PSMD11;DCTN1;DCTN4;NDUFB4;CLTC;NDUFA10;CLTB;AP2B1;AP2A2;COX6B1;PSMD8;PSMB4;PSMA4;PSMC6;CREB1;ATG101;NDUFS5;POLR2E;CYC1	KEGG	1
endosome membrane	21/325	0.0650953	0.274726	0	0	1.4684	4.01152	SLC48A1;FZD5;CLTC;AP3D1;VPS13A;VPS37A;AP2B1;CLCN3;AP2A2;RAB11A;SNX1;VAMP7;RAB35;TMBIM1;LAMTOR1;LZTR1;B2M;UBA52;UBXN6;TLR3;VAMP3	CC	1
Insulin signaling pathway	10/137	0.0926755	0.495563	0	0	1.66876	3.96941	GSK3B;MAP2K2;EXOC7;PHKG2;ARAF;RAF1;CBL;ACACA;HK1;MAPK3	KEGG	1
Long-term depression	5/60	0.134506	0.59226	0	0	1.92323	3.85829	MAP2K2;ARAF;PRKCA;RAF1;MAPK3	KEGG	1
Glucagon signaling pathway	8/107	0.111886	0.560309	0	0	1.71129	3.74821	ATF2;CREBBP;PPP3CB;CREB1;PHKG2;ADCY2;CPT1C;ACACA	KEGG	1
Pancreatic cancer	6/76	0.129331	0.578811	0	0	1.81392	3.71015	RALA;ARAF;RAC3;RAF1;JAK1;MAPK3	KEGG	1
Human cytomegalovirus infection	15/225	0.0871096	0.495563	0	0	1.51565	3.69908	ATF2;GSK3B;MAP2K2;SRC;PRKCA;ADCY2;AKAP13;PPP3CB;CREB1;IRF3;RAC3;RAF1;B2M;JAK1;MAPK3	KEGG	1
vesicle	15/226	0.0896195	0.306571	0	0	1.50839	3.63851	CBR1;STX12;STX8;CLTC;MSN;CLCN3;GIGYF2;RAB11A;SNX1;GIPC1;RAB34;LGR6;LZTS2;UBA52;PICALM	CC	1
Pyruvate metabolism	4/47	0.162286	0.648533	0	0	1.96701	3.57681	ALDH2;ACYP2;ALDH7A1;ACACA	KEGG	1
Shigellosis	16/246	0.0934506	0.495563	0	0	1.47621	3.49909	GSK3B;ACTR2;SRC;ARPC1A;ARPC5L;ACTN4;HK1;ARPC2;IRF3;AKT1S1;UBE2V2;TLN1;UBA52;SQSTM1;CD44;MAPK3	KEGG	1
ubiquitin-like protein ligase binding	18/282	0.0903432	0.492278	0	0	1.4475	3.47999	GSK3B;SHPRH;RALA;FZD5;DIO2;SMC6;CASC3;PRDX6;ITCH;HERC2;ABI2;UBXN7;STUB1;NAE1;UBA52;SQSTM1;UBE2K;JAK1	MF	1
ubiquitin protein ligase binding	17/265	0.0943547	0.508507	0	0	1.45488	3.43452	GSK3B;SHPRH;RALA;FZD5;DIO2;SMC6;CASC3;PRDX6;HERC2;ABI2;UBXN7;STUB1;NAE1;UBA52;SQSTM1;UBE2K;JAK1	MF	1
Triglyceride Levels	44/774	0.0709671	0.903397	0	0	1.28563	3.4012	NFAT5;ANKLE2;ZCCHC10;KMT2A;UBXN2B;DDX46;PPP2R2A;IDE;CTDSPL2;ADD1;PHF21A;NPEPPS;NSD1;MPV17;BORCS8;FNIP1;CTSB;NCOA1;PLA2G12A;TNFSF12;LMO3;TCF12;GOLPH3L;PRKCA;PPP2R3A;BAZ1B;UTP18;ANKHD1;NRBP1;NIPSNAP1;PARD3B;NISCH;BTD;PCCB;TMBIM1;MAP1A;MTF2;TMEM106B;TCF3;CDK12;LGR6;BRWD1;ERGIC2;MCU	GWAS	1
Amino sugar and nucleotide sugar metabolism	4/48	0.17115	0.648943	0	0	1.92221	3.39311	GFPT1;PGM3;UAP1;HK1	KEGG	1
Red Cell Distribution Width	45/794	0.0711293	0.903397	0	0	1.28166	3.38776	RBM27;ZCCHC8;HP1BP3;ARPC1A;PDS5A;HK1;PTPA;AS3MT;ATG101;ZC3H7B;RPL36;LUC7L;AP4S1;CEP170;TNPO1;NEO1;BCKDHA;BRD3;BNIP3L;CSNK1G3;USP47;PBRM1;MIGA1;YIPF4;SETD1B;NCOA4;PCIF1;VPS13A;SLC35G2;AP2B1;USF2;ATOX1;EEF1A1;AFDN;MORF4L1;ARPC2;KANSL1;TMBIM1;WDFY1;BIRC6;CDK12;R3HDM1;SQSTM1;LPIN2;MCU	GWAS	1
Externalizing Behaviour	21/339	0.0911283	0.903397	0	0	1.4027	3.36016	NFAT5;PSMD11;CPSF6;MAGI2;TET2;ASPSCR1;ARID4A;HELZ;EFNA5;PRRC2B;PHF21A;CUX1;ABI1;CAMTA1;TERF2IP;BIRC6;ASCC3;LRRC4C;BRWD1;TNRC6A;ADGRL3	GWAS	1
Lysosome	9/128	0.126415	0.575189	0	0	1.60174	3.31269	CD164;FUCA1;GAA;FUCA2;CLTC;CLTB;AP3D1;AP4S1;CTSB	KEGG	1
Reticulocyte Fraction Of Red Cells	24/397	0.0923372	0.903397	0	0	1.36735	3.25744	BRD3;MAX;SLC44A2;FUCA1;EIF4A3;VPS13A;ASH1L;AP2B1;CBL;RAB11A;GLS;HK1;NISCH;C1QTNF4;ERLEC1;DEPTOR;CUX1;KANSL1;THRAP3;TMBIM1;LUC7L;NCOA7;LPIN2;DZIP3	GWAS	1
Pantothenate and CoA biosynthesis	2/21	0.24543	0.731166	0	0	2.2237	3.12373	PANK3;ALDH2	KEGG	1
B cell receptor signaling pathway	6/81	0.160153	0.648533	0	0	1.69255	3.10011	GSK3B;PPP3CB;MAP2K2;RAC3;RAF1;MAPK3	KEGG	1
lysosome	28/477	0.0968936	0.31196	0	0	1.32586	3.09475	SLC48A1;CPQ;SRC;SLC44A2;CLTC;SPPL2A;CLCN3;SNX1;VPS11;FNIP1;GPC6;UBXN6;CTSB;CHID1;CD164;FUCA1;GAA;FUCA2;VPS13A;AP3D1;VAMP7;DNAJC5;TMBIM1;TMEM106B;LAMTOR1;TMEM9;UBA52;TLR3	CC	1
Prion disease	17/273	0.114935	0.560309	0	0	1.40881	3.04781	ATF2;GSK3B;PSMD11;NDUFB4;NDUFA10;COX6B1;PSMD8;PPP3CB;PSMB4;PSMA4;PSMC6;CREB1;NDUFS5;FYN;CYC1;MCU;MAPK3	KEGG	1
Focal adhesion	13/201	0.125079	0.575189	0	0	1.46569	3.0469	GSK3B;ITGB5;SRC;XIAP;PRKCA;PARVA;ACTN4;RAP1B;RAC3;FYN;TLN1;RAF1;MAPK3	KEGG	1
Human T-cell leukemia virus 1 infection	14/219	0.12273	0.575189	0	0	1.44787	3.03729	ATF2;CREBBP;MAP2K2;XIAP;ADCY2;PPP3CB;CREB1;CDC26;ANAPC4;TCF3;TLN1;B2M;JAK1;MAPK3	KEGG	1
Choline metabolism in cancer	7/98	0.155552	0.648533	0	0	1.62789	3.02914	MAP2K2;SLC44A2;RAC3;PRKCA;RAF1;WASF3;MAPK3	KEGG	1
Tight junction	11/169	0.144848	0.627675	0	0	1.47472	2.84926	AFDN;ACTR2;ARPC2;SRC;NEDD4;ARPC1A;PPP2R2D;ARPC5L;MSN;PPP2R2A;ACTN4	KEGG	1
Histidine metabolism	2/22	0.26247	0.731166	0	0	2.1124	2.82559	ALDH2;ALDH7A1	KEGG	1
Terpenoid backbone biosynthesis	2/22	0.26247	0.731166	0	0	2.1124	2.82559	FNTA;ZMPSTE24	KEGG	1
Longevity regulating pathway	7/102	0.179211	0.670201	0	0	1.55902	2.68025	ATF2;CREB1;SESN3;ATG101;AKT1S1;EHMT1;ADCY2	KEGG	1
Autophagy	9/137	0.168666	0.648533	0	0	1.48841	2.64913	DEPTOR;MAP2K2;MTMR3;ATG101;AKT1S1;RAF1;SQSTM1;CTSB;MAPK3	KEGG	1
Central carbon metabolism in cancer	5/70	0.209869	0.69952	0	0	1.6265	2.5394	MAP2K2;RAF1;GLS;HK1;MAPK3	KEGG	1
Prolactin signaling pathway	5/70	0.209869	0.69952	0	0	1.6265	2.5394	GSK3B;MAP2K2;SRC;RAF1;MAPK3	KEGG	1
Kaposi sarcoma-associated herpesvirus infection	12/193	0.166056	0.648533	0	0	1.40422	2.52118	GSK3B;CREBBP;PPP3CB;MAP2K2;CREB1;IRF3;SRC;RAF1;UBA52;TLR3;JAK1;MAPK3	KEGG	1
Gap junction	6/88	0.207955	0.69952	0	0	1.54749	2.43023	MAP2K2;SRC;PRKCA;ADCY2;RAF1;MAPK3	KEGG	1
Thermogenesis	14/232	0.168365	0.648533	0	0	1.36059	2.42405	ATF2;SMARCD1;SMARCB1;SMARCC2;SMARCD3;NDUFB4;NDUFA10;ADCY2;CPT1C;COX6B1;CREB1;NDUFS5;AKT1S1;CYC1	KEGG	1
Alzheimer disease	21/369	0.167068	0.648533	0	0	1.27973	2.28989	GSK3B;MAP2K2;PSMD11;FZD5;NDUFB4;NDUFA10;ARAF;IDE;COX6B1;PSMD8;PPP3CB;PSMB4;PSMA4;PSMC6;ATG101;NDUFS5;CYC1;NAE1;RAF1;MCU;MAPK3	KEGG	1
Signaling pathways regulating pluripotency of stem cells	9/143	0.20005	0.69952	0	0	1.42132	2.28717	GSK3B;MAP2K2;FZD5;SMARCAD1;TCF3;RAF1;TBX3;JAK1;MAPK3	KEGG	1
Spinocerebellar ataxia	9/143	0.20005	0.69952	0	0	1.42132	2.28717	PSMD8;PSMB4;PSMD11;PSMA4;PSMC6;ATG101;PRKCA;PUM1;MCU	KEGG	1
Glutathione metabolism	4/57	0.257161	0.731166	0	0	1.59504	2.16615	TXNDC12;PGD;GCLM;PRDX6	KEGG	1
Glioma	5/75	0.251752	0.731166	0	0	1.50992	2.08265	MAP2K2;ARAF;PRKCA;RAF1;MAPK3	KEGG	1
Viral carcinogenesis	12/203	0.210112	0.69952	0	0	1.33	2.07494	RBL2;ATF2;CREBBP;CREB1;IRF3;YWHAB;SRC;HDAC11;ACTN4;YWHAG;JAK1;MAPK3	KEGG	1
Oocyte meiosis	8/129	0.229741	0.731166	0	0	1.39853	2.05696	PPP3CB;YWHAB;CDC26;ANAPC4;ADCY2;SMC1A;YWHAG;MAPK3	KEGG	1
Relaxin signaling pathway	8/129	0.229741	0.731166	0	0	1.39853	2.05696	ATF2;MAP2K2;CREB1;SRC;PRKCA;ADCY2;RAF1;MAPK3	KEGG	1
GnRH signaling pathway	6/93	0.244815	0.731166	0	0	1.45817	2.05202	MAP2K2;SRC;PRKCA;ADCY2;RAF1;MAPK3	KEGG	1
Chronic myeloid leukemia	5/76	0.260373	0.731166	0	0	1.48858	2.00309	MAP2K2;ARAF;RAF1;CBL;MAPK3	KEGG	1
Proteoglycans in cancer	12/205	0.219483	0.721913	0	0	1.31607	1.9958	MAP2K2;FZD5;ITGB5;SRC;ARAF;MSN;PRKCA;NUDT16L1;RAF1;CBL;CD44;MAPK3	KEGG	1
Natural killer cell mediated cytotoxicity	8/131	0.242188	0.731166	0	0	1.37564	1.95072	PPP3CB;MAP2K2;ARAF;RAC3;PRKCA;FYN;RAF1;MAPK3	KEGG	1
Adrenergic signaling in cardiomyocytes	9/150	0.239448	0.731166	0	0	1.35026	1.93008	ATF2;CACNB2;CREB1;PPP2R2D;PPP2R2A;PRKCA;ADCY2;PPP2R3A;MAPK3	KEGG	1
Dopaminergic synapse	8/132	0.248494	0.731166	0	0	1.36448	1.89981	ATF2;GSK3B;PPP3CB;CREB1;PPP2R2D;PPP2R2A;PRKCA;PPP2R3A	KEGG	1
Antigen processing and presentation	5/78	0.277813	0.750606	0	0	1.44764	1.85415	CREB1;PSME1;PSME2;B2M;CTSB	KEGG	1
Influenza A	10/172	0.252723	0.731166	0	0	1.30581	1.79609	CREBBP;MAP2K2;IRF3;PRKCA;RAF1;NXT2;TLR3;RAB11A;JAK1;MAPK3	KEGG	1
Cushing syndrome	9/155	0.269126	0.742137	0	0	1.30367	1.71116	RAP1B;ATF2;GSK3B;MAP2K2;CREB1;KMT2A;FZD5;ADCY2;MAPK3	KEGG	1
Pathways of neurodegeneration	25/475	0.245253	0.731166	0	0	1.17708	1.65435	GSK3B;PSMD11;DCTN1;NDUFB4;DCTN4;NDUFA10;ARAF;PSMD8;PSMB4;PPP3CB;ATG101;CYC1;MAPK3;MAP2K2;FZD5;PRKCA;COX6B1;PSMA4;PSMC6;NDUFS5;TARDBP;RAF1;UBA52;SQSTM1;MCU	KEGG	1
PI3K-Akt signaling pathway	19/354	0.253783	0.731166	0	0	1.2009	1.64677	ATF2;GSK3B;MAP2K2;ITGB5;YWHAB;MAGI2;PPP2R2A;PRKCA;PPP2R3A;EFNA5;RBL2;RXRA;CREB1;PPP2R2D;PKN2;RAF1;YWHAG;JAK1;MAPK3	KEGG	1
negative regulation of protein K63-linked ubiquitination	3/7	0.000472487	0.02503	0	0	30.1034	230.517	GPS2;TRIP12;OTUB1	BP	2
positive regulation of translational initiation	6/22	1.10782e-05	0.00265876	0	0	15.1359	172.708	CDC123;YTHDF2;LARP1;RPS6KB1;POLR2D;POLR2G	BP	2
HULC complex	2/5	0.00568071	0.070062	0	0	26.705	138.083	RNF20;UBE2A	CC	2
1-Stearoyl-2-Arachidonoyl-Gpc	2/5	0.00568071	0.506445	0	0	26.705	138.083	TMEM258;PDXDC1	GWAS	2
Non-tuberculous Mycobacterial Pulmonary Disease	2/5	0.00568071	0.506445	0	0	26.705	138.083	SNRPN;SCAP	GWAS	2
Dementia In APOE E4+ Carriers	2/5	0.00568071	0.506445	0	0	26.705	138.083	PPIL2;GRIK3	GWAS	2
U4 snRNP	3/9	0.00109323	0.0257406	0	0	20.0669	136.828	SNRPN;PRPF31;SNRPE	CC	2
protein import into mitochondrial matrix	5/19	7.49445e-05	0.00691796	0	0	14.3868	136.657	PAM16;TIMM17A;TIMM44;ROMO1;TOMM20	BP	2
negative regulation of mRNA splicing, via spliceosome	4/14	0.000290758	0.0201781	0	0	16.0833	130.967	C1QBP;SRSF6;SRSF7;SRSF9	BP	2
TIM23 mitochondrial import inner membrane translocase complex	4/14	0.000290758	0.00753064	0	0	16.0833	130.967	PAM16;TIMM17A;ROMO1;TIMM10	CC	2
negative regulation of mRNA processing	4/15	0.000388857	0.0238798	0	0	14.6204	114.804	C1QBP;SRSF6;SRSF7;SRSF9	BP	2
mitochondrial calcium ion transmembrane transport	5/21	0.000125958	0.0107964	0	0	12.5872	113.027	LETM1;PMPCA;PHB;SPG7;SLC25A23	BP	2
genetic imprinting	3/10	0.0015335	0.0533392	0	0	17.1993	111.455	MECP2;DNMT3A;CTCF	BP	2
U2-type catalytic step 2 spliceosome	6/30	7.4676e-05	0.00276301	0	0	10.0864	95.8449	SRRM2;AQR;SNRNP40;CDC5L;PPIE;SNRPE	CC	2
cyclin/CDK positive transcription elongation factor complex	2/6	0.00838358	0.0896517	0	0	20.0277	95.7622	CCNT2;CCNT1	CC	2
1-stearoyl-2-dihomo-linolenoyl-GPI	2/6	0.00838358	0.506445	0	0	20.0277	95.7622	TMEM258;PDXDC1	GWAS	2
Fatty Acid	2/6	0.00838358	0.506445	0	0	20.0277	95.7622	TMEM258;PDXDC1	GWAS	2
protein targeting to mitochondrion	9/55	6.79031e-06	0.00232811	0	0	7.9341	94.4159	TIMM10B;PAM16;TIMM17A;AIP;PMPCA;ROMO1;TIMM44;TIMM10;TOMM20	BP	2
phosphotransferase activity, for other substituted phosphate groups	3/11	0.00207046	0.0939073	0	0	15.0486	93.0002	SAMD8;PIGF;AASDHPPT	MF	2
Phosphatidylinositol	3/11	0.00207046	0.506445	0	0	15.0486	93.0002	TMEM258;CNOT3;PRPF31	GWAS	2
establishment of protein localization to mitochondrion	8/48	1.92664e-05	0.00308262	0	0	8.09605	87.9	TIMM10B;PAM16;TIMM17A;AIP;ROMO1;TIMM44;TIMM10;TOMM20	BP	2
protein transmembrane import into intracellular organelle	6/32	0.000109344	0.00971947	0	0	9.3096	84.913	PAM16;TIMM17A;ROMO1;TIMM44;TOMM20;PEX14	BP	2
regulation of dendritic cell differentiation	3/12	0.00271079	0.0813237	0	0	13.3759	79.0582	TMEM176B;TMEM176A;AGER	BP	2
microtubule anchoring	3/12	0.00271079	0.0813237	0	0	13.3759	79.0582	BCCIP;PEX14;CLASP2	BP	2
protein insertion into mitochondrial inner membrane	3/12	0.00271079	0.0813237	0	0	13.3759	79.0582	TIMM10B;ROMO1;TIMM10	BP	2
RNA binding	80/1406	9.49331e-13	4.06314e-10	0	0	2.68248	74.2591	POP5;EIF4A1;ARF1;POP7;CELF1;FCF1;BCCIP;DDX42;CISD2;NUDT5;CHD2;MRPL32;WDR43;MECP2;YY1;TIAL1;MRPL1;ZC3H7A;C1QBP;FBRSL1;WDR6;DENR;RBM5;RBM33;SRRM2;TSFM;AQR;GLRX3;DICER1;LARP4B;RANGAP1;MRPS7;SND1;RPP25L;WDR33;LACTB2;NFX1;RPL7L1;PPIE;RP9;ETF1;NUP98;SRSF6;SRSF7;SNRPA;SRSF9;ANKRD17;FYTTD1;ANP32A;UBFD1;MRPL10;MRPL54;SELENOH;LARP1;FXR2;POLR2D;TRA2A;G3BP2;RBBP6;POLR2G;EXOSC3;EIF4E;EXOSC1;ZC3H15;NOP14;DUT;Y…	MF	2
cytoplasmic translational initiation	4/19	0.00102176	0.0413701	0	0	10.7195	73.8165	MCTS1;EIF4A1;EIF3I;DENR	BP	2
negative regulation of RNA splicing	4/19	0.00102176	0.0413701	0	0	10.7195	73.8165	C1QBP;SRSF6;SRSF7;SRSF9	BP	2
RNA cap binding	4/19	0.00102176	0.0928055	0	0	10.7195	73.8165	EIF4A1;LARP1;AGO2;EIF4E	MF	2
NIK/NF-kappaB signaling	10/74	1.23227e-05	0.00268858	0	0	6.34362	71.7087	PSMD6;PSMD12;PSMC5;PSMD14;IRAK1;PSMC2;CUL1;DICER1;BIRC2;PSMB8	BP	2
NSL complex	2/7	0.011548	0.10153	0	0	16.0214	71.4751	PHF20L1;KANSL2	CC	2
CDP-alcohol phosphatidyltransferase activity	2/7	0.011548	0.20594	0	0	16.0214	71.4751	PGS1;PIGF	MF	2
JUN kinase binding	2/7	0.011548	0.20594	0	0	16.0214	71.4751	GSTP1;PTK2	MF	2
Phosphatidylcholine	2/7	0.011548	0.506445	0	0	16.0214	71.4751	TMEM258;PDXDC1	GWAS	2
Lipid Traits	2/7	0.011548	0.506445	0	0	16.0214	71.4751	NF1;FBRSL1	GWAS	2
Pursuit Maintenance Gain In Psychotic Disorders	2/7	0.011548	0.506445	0	0	16.0214	71.4751	GIGYF1;UXS1	GWAS	2
Response To Vitamin E Supplementation	2/7	0.011548	0.506445	0	0	16.0214	71.4751	BRAF;P3H3	GWAS	2
Depression And Alcohol Dependence	2/7	0.011548	0.506445	0	0	16.0214	71.4751	FAF1;OPA3	GWAS	2
Spliceosome	16/150	8.64336e-07	0.000205712	0	0	4.89148	68.2915	AQR;SF3B3;DDX42;CDC5L;MAGOHB;SNRNP40;TRA2A;PPIE;ACIN1;SNRPE;RP9;PRPF31;SRSF6;SRSF7;SNRPA;SRSF9	KEGG	2
tRNA 5'-leader removal	3/13	0.0034605	0.0977082	0	0	12.0377	68.2095	POP5;POP7;RPP25L	BP	2
positive regulation of nuclear-transcribed mRNA poly	3/13	0.0034605	0.0977082	0	0	12.0377	68.2095	CNOT7;AGO2;POLR2G	BP	2
RISC complex	3/13	0.0034605	0.0527217	0	0	12.0377	68.2095	AGO2;DICER1;EIF4E	CC	2
RNA 7-methylguanosine cap binding	3/13	0.0034605	0.11716	0	0	12.0377	68.2095	LARP1;AGO2;EIF4E	MF	2
exoribonuclease activity	3/13	0.0034605	0.11716	0	0	12.0377	68.2095	CNOT7;EXOSC3;EXOSC1	MF	2
Coffee Intake	3/13	0.0034605	0.506445	0	0	12.0377	68.2095	PCMTD2;POR;SNX17	GWAS	2
regulation of protein localization to cell periphery	4/20	0.00125272	0.0469772	0	0	10.049	67.1516	VAMP8;CDK5;VPS4A;VTI1B	BP	2
negative regulation of G2/M transition of mitotic cell cycle	9/66	3.11615e-05	0.00439927	0	0	6.39934	66.4017	PSMD6;PSMD12;PSMC5;PSMD14;VPS4A;PSMC2;CUL1;CDK5RAP3;PSMB8	BP	2
regulation of DNA-templated transcription, elongation	5/28	0.000528298	0.0254391	0	0	8.75314	66.0499	TSFM;CCNT2;CCNT1;LDB1;WDR43	BP	2
mitochondrial translational elongation	11/89	1.09237e-05	0.00265876	0	0	5.73337	65.5013	GADD45GIP1;TSFM;MRPL1;MRPS22;MRPL19;MRPS7;MRPL35;MRPL46;MRPL32;MRPL10;MRPL54	BP	2
regulation of mitochondrial translation	4/21	0.00151785	0.0533392	0	0	9.45737	61.3827	COA3;TSFM;C1QBP;MTG2	BP	2
acetylation-dependent protein binding	4/21	0.00151785	0.0928055	0	0	9.45737	61.3827	ZMYND8;PHIP;ATAD2B;BRD4	MF	2
lysine-acetylated histone binding	4/21	0.00151785	0.0928055	0	0	9.45737	61.3827	ZMYND8;PHIP;ATAD2B;BRD4	MF	2
RNA splicing, via transesterification reactions with bulged adenosine as nucleophile	22/251	2.63679e-07	0.000210943	0	0	3.96664	60.0887	SRRM2;AQR;SF3B3;SNRPN;CWF19L2;DDX42;CDC5L;MAGOHB;WDR33;SNRNP40;POLR2D;TRA2A;PPIE;POLR2F;PRPF31;SNRPE;POLR2G;SRSF6;SRSF7;SNRPA;RBM5;SRSF9	BP	2
ubiquitin-dependent protein catabolic process	28/354	5.62663e-08	0.000126625	0	0	3.57438	59.6678	PSMD12;PSMD14;UBXN2A;FAF1;VPS4A;UBR3;RNF6;RNF7;RCHY1;ANAPC10;PSMD6;RNF216;RBBP6;TBL1X;BUB3;RNF20;FBXW5;UBE4A;UBE2A;TRPC4AP;PSMB8;UBE2W;PSMC5;APPBP2;PSMC2;UBAP1;TRIP12;BIRC2	BP	2
Phosphatidylinositol	3/14	0.00432498	0.506445	0	0	10.9428	59.5653	TMEM258;CNOT3;PRPF31	GWAS	2
proteasome-mediated ubiquitin-dependent protein catabolic process	26/321	1.05521e-07	0.000126625	0	0	3.65791	58.762	PSMD12;PSMD14;UBXN2A;FAF1;FAF2;DERL1;CUL1;UBR3;UBR1;ANAPC10;AMN1;PSMD6;RNF216;FBXO6;TBL1X;BUB3;FBXW5;UBE4A;UBE2A;PSMB8;UBE2W;PSMC5;APPBP2;PSMC2;FAM8A1;BIRC2	BP	2
inner mitochondrial membrane organization	7/49	0.000176729	0.0132546	0	0	6.73202	58.1707	LETM1;TIMM10B;APOOL;TMEM11;ROMO1;SPG7;TIMM10	BP	2
regulation of mitotic cell cycle	17/178	1.86972e-06	0.000747889	0	0	4.32875	57.0949	RNF20;PSMD12;PSMD14;ANGEL2;NEK7;CUL1;SRA1;CDK11B;ANAPC10;PSMB8;PSMD6;PSMC5;RPS6KB1;PSMC2;BUB3;EIF4E;CDK5RAP3	BP	2
translational termination	11/96	2.26261e-05	0.00339392	0	0	5.25932	56.2558	GADD45GIP1;MRPL1;MRPS22;MRPL19;ETF1;MRPS7;MRPL35;MRPL46;MRPL32;MRPL10;MRPL54	BP	2
death-inducing signaling complex	2/8	0.01515	0.108996	0	0	13.3504	55.9351	FAF1;CFLAR	CC	2
RISC-loading complex	2/8	0.01515	0.108996	0	0	13.3504	55.9351	AGO2;DICER1	CC	2
7SK snRNA binding	2/8	0.01515	0.231578	0	0	13.3504	55.9351	CCNT2;CCNT1	MF	2
siRNA binding	2/8	0.01515	0.231578	0	0	13.3504	55.9351	AGO2;DICER1	MF	2
cyclin-dependent protein serine/threonine kinase activator activity	2/8	0.01515	0.231578	0	0	13.3504	55.9351	CCNT2;CCNT1	MF	2
Phosphatidylcholine	2/8	0.01515	0.506445	0	0	13.3504	55.9351	TMEM258;PDXDC1	GWAS	2
Phosphatidylcholine 37:3 [M+OAc]1-/Phosphatidylserine 41:2 [M-H]1- Levels	2/8	0.01515	0.506445	0	0	13.3504	55.9351	TMEM258;PDXDC1	GWAS	2
Phosphatidylcholine	2/8	0.01515	0.506445	0	0	13.3504	55.9351	TMEM258;PDXDC1	GWAS	2
Phosphatidylcholine	2/8	0.01515	0.506445	0	0	13.3504	55.9351	TMEM258;PDXDC1	GWAS	2
Phosphatidylinositol 36:2 [M+H]1+ Levels	2/8	0.01515	0.506445	0	0	13.3504	55.9351	TMEM258;CNOT3	GWAS	2
Phosphatidylcholine 35:2 [M+H]1+/Phosphatidylethanolamine 38:2 [M+H]1+/Phosphatidate 40:3 [M+NH4]1+ Levels	2/8	0.01515	0.506445	0	0	13.3504	55.9351	TMEM258;PDXDC1	GWAS	2
Cholesteryl Ester Levels	2/8	0.01515	0.506445	0	0	13.3504	55.9351	TMEM258;PDXDC1	GWAS	2
positive regulation of proteolysis involved in cellular protein catabolic process	5/31	0.000859918	0.0375237	0	0	7.74197	54.6481	PSMC5;PSMC2;PTEN;CDK5RAP3;PTK2	BP	2
mRNA binding	22/263	5.87449e-07	0.000125714	0	0	3.76678	54.0438	SRRM2;FYTTD1;RNF20;EIF4A1;AQR;YTHDF2;CELF1;ANGEL2;LARP4B;MRPS7;FXR2;LARP1;C1QBP;AGO2;G3BP2;PPIE;DENR;ETF1;NUP98;SRSF6;LSM14A;RBM5	MF	2
regulation of nuclear-transcribed mRNA poly	3/15	0.00530901	0.127416	0	0	10.0303	52.5425	CNOT7;AGO2;POLR2G	BP	2
RNA phosphodiester bond hydrolysis, endonucleolytic	3/15	0.00530901	0.127416	0	0	10.0303	52.5425	POP7;LACTB2;DICER1	BP	2
tRNA 5'-end processing	3/15	0.00530901	0.127416	0	0	10.0303	52.5425	POP5;POP7;RPP25L	BP	2
negative regulation of androgen receptor signaling pathway	3/15	0.00530901	0.127416	0	0	10.0303	52.5425	NCOR2;HDAC1;PHB	BP	2
RNA polymerase II, core complex	3/15	0.00530901	0.0687517	0	0	10.0303	52.5425	POLR2D;POLR2F;POLR2G	CC	2
positive regulation of viral process	8/63	0.000143537	0.0114829	0	0	5.8835	52.0626	LARP1;CNOT7;CCNT1;VPS4A;POLR2D;PPIE;POLR2F;POLR2G	BP	2
mitochondrial ribosome	4/23	0.00216062	0.0430462	0	0	8.46099	51.9281	MRPS22;MTG2;MRPL35;MRPL32	CC	2
positive regulation of translation	11/100	3.32892e-05	0.00443856	0	0	5.02191	51.7773	COA3;CDC123;FXR2;LARP1;YTHDF2;RPS6KB1;C1QBP;AGO2;POLR2D;POLR2G;LARP4B	BP	2
regulation of cellular ketone metabolic process	8/64	0.000160584	0.0124323	0	0	5.77814	50.4819	NCOR2;PANK2;PSMD6;PSMD12;PSMC5;PSMD14;PSMC2;PSMB8	BP	2
SCF-dependent proteasomal ubiquitin-dependent protein catabolic process	10/89	6.29276e-05	0.00629276	0	0	5.13517	49.6752	AMN1;PSMD6;PSMD12;PSMC5;FBXW5;PSMD14;PSMC2;CUL1;FBXO6;PSMB8	BP	2
mitochondrial translational termination	10/89	6.29276e-05	0.00629276	0	0	5.13517	49.6752	GADD45GIP1;MRPL1;MRPS22;MRPL19;MRPS7;MRPL35;MRPL46;MRPL32;MRPL10;MRPL54	BP	2
U2-type spliceosomal complex	10/89	6.29276e-05	0.00271638	0	0	5.13517	49.6752	SRRM2;AQR;SNRNP40;SNRPN;SF3B3;PPIE;CDC5L;SNRPE;PRPF31;MAGOHB	CC	2
regulation of primary metabolic process	13/130	1.84631e-05	0.00308262	0	0	4.52708	49.3439	PSMD12;PSMD14;GGPS1;NFYB;GPS2;PSMB8;NCOR2;PSMD6;PSMC5;OPA3;PSMC2;TBL1X;CERS2	BP	2
mRNA splicing, via spliceosome	22/274	1.17176e-06	0.000703057	0	0	3.6003	49.1693	SRRM2;AQR;SF3B3;SNRPN;CWF19L2;DDX42;CDC5L;MAGOHB;WDR33;SNRNP40;POLR2D;TRA2A;PPIE;POLR2F;PRPF31;SNRPE;POLR2G;SRSF6;SRSF7;SNRPA;RBM5;SRSF9	BP	2
mitochondrial inner membrane	25/328	5.82617e-07	0.000100391	0	0	3.41556	49.0328	MRPL19;TIMM10;PHB;SPG7;MRPL35;MRPL10;MRPL32;MRPL54;PGS1;MRPL1;MTG2;TIMM17A;PMPCA;MRPS22;NDUFA3;PAM16;TIMM44;MRPS7;MRPL46;SDHB;TTC19;LETM1;TIMM10B;DNAJC30;CDS2	CC	2
cytoplasmic stress granule	8/65	0.000179262	0.00515877	0	0	5.67648	48.9691	TIAL1;LARP1;YTHDF2;CELF1;G3BP2;LARP4B;EIF4E;LSM14A	CC	2
regulation of mRNA stability	14/146	1.4361e-05	0.0028722	0	0	4.32705	48.2509	PSMD12;YTHDF2;ANP32A;PSMD14;CELF1;PSMB8;PSMD6;PSMC5;FXR2;LARP1;PSMC2;EXOSC3;EXOSC1;PAIP1	BP	2
translational elongation	11/104	4.80303e-05	0.00548918	0	0	4.80492	47.7786	GADD45GIP1;TSFM;MRPL1;MRPS22;MRPL19;MRPS7;MRPL35;MRPL46;MRPL10;MRPL32;MRPL54	BP	2
mitochondrial translation	11/105	5.24898e-05	0.00572616	0	0	4.75356	46.8458	GADD45GIP1;TSFM;MRPL1;MRPS22;MRPL19;MRPS7;MRPL35;MRPL46;MRPL10;MRPL32;MRPL54	BP	2
Bitter Beverage Consumption	3/16	0.00641683	0.506445	0	0	9.25831	46.7436	PCMTD2;POR;RANGAP1	GWAS	2
intracellular protein transmembrane transport	6/44	0.000664909	0.0306881	0	0	6.36581	46.5713	PAM16;TIMM17A;ROMO1;TIMM44;TOMM20;PEX14	BP	2
mRNA processing	23/300	1.49054e-06	0.000715459	0	0	3.42714	45.9798	SRRM2;AQR;SF3B3;SNRPN;CELF1;CWF19L2;DDX42;CDC5L;MAGOHB;WDR33;SNRNP40;POLR2D;TRA2A;PPIE;POLR2F;PRPF31;SNRPE;POLR2G;SRSF6;SRSF7;SNRPA;RBM5;SRSF9	BP	2
P-body	9/80	0.000144368	0.00467391	0	0	5.1338	45.399	YTHDF2;CNOT7;POLR2D;AGO2;CNOT3;PSMC2;POLR2G;EIF4E;LSM14A	CC	2
Hrd1p ubiquitin ligase ERAD-L complex	2/9	0.0191662	0.124101	0	0	11.4427	45.2512	DERL1;FAM8A1	CC	2
Dihomo-linolenoylcarnitine	2/9	0.0191662	0.506445	0	0	11.4427	45.2512	TMEM258;PDXDC1	GWAS	2
Phosphatidylinositol 36:4 [M-H]1- Levels	2/9	0.0191662	0.506445	0	0	11.4427	45.2512	TMEM258;CNOT3	GWAS	2
Triacylglycerol	2/9	0.0191662	0.506445	0	0	11.4427	45.2512	TMEM258;PDXDC1	GWAS	2
Metabolite Levels	2/9	0.0191662	0.506445	0	0	11.4427	45.2512	AAK1;NUP98	GWAS	2
mitochondrial transport	7/56	0.000411908	0.0238798	0	0	5.76823	44.9617	TIMM10B;TIMM17A;AIP;TIMM44;SPG7;TIMM10;TOMM20	BP	2
regulation of translational initiation	8/68	0.000246291	0.0179121	0	0	5.39182	44.8006	CDC123;LARP1;YTHDF2;RPS6KB1;POLR2D;AGO2;POLR2G;PAIP1	BP	2
single-stranded RNA binding	6/45	0.000751578	0.0928055	0	0	6.20226	44.6149	AQR;LACTB2;POLR2D;AGO2;SRA1;POLR2G	MF	2
H4 histone acetyltransferase complex	4/25	0.00296986	0.0480745	0	0	7.65439	44.5428	PHF20L1;KANSL2;MSL2;KAT8	CC	2
regulation of mRNA catabolic process	12/122	4.53849e-05	0.00548918	0	0	4.43705	44.372	PSMD6;PSMD12;PSMC5;FXR2;CNOT7;YTHDF2;ANP32A;PSMD14;PSMC2;EXOSC3;EXOSC1;PSMB8	BP	2
nuclear-transcribed mRNA catabolic process, exonucleolytic	5/35	0.00151635	0.0533392	0	0	6.70833	43.5468	CNOT7;WDR61;POLR2G;EXOSC3;EXOSC1	BP	2
negative regulation of cell cycle G2/M phase transition	7/57	0.000459831	0.02503	0	0	5.65257	43.438	PSMD6;PSMD12;PSMC5;PSMD14;PSMC2;CUL1;PSMB8	BP	2
organelle inner membrane	25/346	1.55044e-06	0.000100391	0	0	3.22101	43.0873	MRPL19;TIMM10;PHB;SPG7;MRPL35;MRPL10;MRPL32;MRPL54;PGS1;MRPL1;MTG2;TIMM17A;PMPCA;ARL6IP6;MRPS22;NDUFA3;TIMM44;MRPS7;MRPL46;SDHB;TTC19;LETM1;TIMM10B;DNAJC30;CDS2	CC	2
Proteasome	6/46	0.000846721	0.0503799	0	0	6.04689	42.7766	PSMD12;PSMD6;PSMC5;PSMD14;PSMC2;PSMB8	KEGG	2
U5 snRNP	3/17	0.00765211	0.0861694	0	0	8.59656	41.8891	SNRNP40;SNRPN;SNRPE	CC	2
positive regulation of viral transcription	4/26	0.0034429	0.0977082	0	0	7.30609	41.4361	CCNT1;POLR2D;POLR2F;POLR2G	BP	2
regulation of hematopoietic stem cell differentiation	8/71	0.000332568	0.0221712	0	0	5.13428	41.1187	PSMD6;PSMD12;PSMC5;YTHDF2;LDB1;PSMD14;PSMC2;PSMB8	BP	2
antigen processing and presentation of exogenous peptide antigen via MHC class I, TAP-dependent	8/73	0.0004027	0.0238798	0	0	4.97579	38.8973	VAMP8;PSMD6;PSMD12;PSMC5;PSMD14;PSMC2;SEC22B;PSMB8	BP	2
protein lipidation	7/61	0.000697789	0.031598	0	0	5.23279	38.0298	PYURF;PIGP;ZDHHC12;ZDHHC6;WIPI2;PIGF;ATG5	BP	2
U1 snRNP	3/18	0.00901805	0.0898336	0	0	8.02305	37.7767	SNRPN;SNRPE;SNRPA	CC	2
Hrd1p ubiquitin ligase complex	2/10	0.0235744	0.141994	0	0	10.0118	37.5202	DERL1;FAM8A1	CC	2
multimeric ribonuclease P complex	2/10	0.0235744	0.141994	0	0	10.0118	37.5202	POP5;POP7	CC	2
ribonuclease P RNA binding	2/10	0.0235744	0.280273	0	0	10.0118	37.5202	POP5;POP7	MF	2
chloride channel inhibitor activity	2/10	0.0235744	0.280273	0	0	10.0118	37.5202	VAMP8;VTI1B	MF	2
Diacylglycerol 38:4 [M+H-H2O]1+ Levels	2/10	0.0235744	0.506445	0	0	10.0118	37.5202	TMEM258;CNOT3	GWAS	2
Phosphatidylinositol 36:2 [M-H]1- Levels	2/10	0.0235744	0.506445	0	0	10.0118	37.5202	TMEM258;CNOT3	GWAS	2
Phosphatidylinositol 34:2 [M-H]1- Levels	2/10	0.0235744	0.506445	0	0	10.0118	37.5202	TMEM258;CNOT3	GWAS	2
Phosphatidylinositol 38:4 [M-H]1- Levels	2/10	0.0235744	0.506445	0	0	10.0118	37.5202	TMEM258;CNOT3	GWAS	2
Phosphatidylcholine	2/10	0.0235744	0.506445	0	0	10.0118	37.5202	TMEM258;PTK2	GWAS	2
Plasma Omega-6 Polyunsaturated Fatty Acid Levels	2/10	0.0235744	0.506445	0	0	10.0118	37.5202	TMEM258;PDXDC1	GWAS	2
Plasma Omega-6 Polyunsaturated Fatty Acid Levels	2/10	0.0235744	0.506445	0	0	10.0118	37.5202	TMEM258;PDXDC1	GWAS	2
Plasma Omega-3 Polyunsaturated Fatty Acid Levels	2/10	0.0235744	0.506445	0	0	10.0118	37.5202	TMEM258;PDXDC1	GWAS	2
regulation of hematopoietic progenitor cell differentiation	8/75	0.000484403	0.02503	0	0	4.82676	36.8407	PSMD6;PSMD12;PSMC5;YTHDF2;LDB1;PSMD14;PSMC2;PSMB8	BP	2
regulation of phosphatase activity	4/28	0.00453739	0.120997	0	0	6.69656	36.1307	PPP6R3;HTT;CHP1;CDK5RAP3	BP	2
endoribonuclease activity, producing 5'-phosphomonoesters	4/28	0.00453739	0.125892	0	0	6.69656	36.1307	POP5;POP7;AGO2;DICER1	MF	2
regulation of mRNA splicing, via spliceosome	9/90	0.000354628	0.0230029	0	0	4.49769	35.7316	FXR2;CELF1;C1QBP;TRA2A;NUP98;SRSF6;SRSF7;RBM5;SRSF9	BP	2
protein polyubiquitination	22/314	1.06686e-05	0.00265876	0	0	3.10066	35.497	RNF20;PSMD12;FBXW5;PPIL2;PSMD14;CUL1;UBE4A;RNF6;UBE2A;ANAPC10;PSMB8;UBE2W;PSMD6;PSMC5;RNF216;PSMC2;TPP2;FBXO6;TRIP12;RBBP6;BIRC2;HERC6	BP	2
regulation of cellular amine metabolic process	6/51	0.00146912	0.0533392	0	0	5.37364	35.0527	PSMD6;PSMD12;PSMC5;PSMD14;PSMC2;PSMB8	BP	2
spliceosomal snRNP complex	6/51	0.00146912	0.0317084	0	0	5.37364	35.0527	SNRNP40;SNRPN;SF3B3;SNRPE;PRPF31;SNRPA	CC	2
proteasomal protein catabolic process	16/205	4.70776e-05	0.00548918	0	0	3.45819	34.4564	PSMD12;FBXW5;PSMD14;UBXN2A;FAF1;DERL1;UBE2A;PSMB8;UBE2W;PSMD6;PSMC5;RNF216;APPBP2;PSMC2;TBL1X;BIRC2	BP	2
negative regulation of mitotic cell cycle phase transition	9/92	0.000417896	0.0238798	0	0	4.38886	34.1465	CDKN2D;PSMD6;PSMD12;PSMC5;PSMD14;PSMC2;PTEN;CUL1;PSMB8	BP	2
antigen processing and presentation of exogenous peptide antigen via MHC class I	8/78	0.000631682	0.0297262	0	0	4.61919	34.0301	VAMP8;PSMD6;PSMD12;PSMC5;PSMD14;PSMC2;SEC22B;PSMB8	BP	2
mRNA export from nucleus	10/107	0.000294264	0.0201781	0	0	4.17838	33.9745	FYTTD1;POLR2D;NUP35;NUP98;SRSF6;MAGOHB;SRSF7;EIF4E;SRSF9;WDR33	BP	2
production of miRNAs involved in gene silencing by miRNA	4/29	0.00516327	0.127416	0	0	6.42837	33.853	SMAD2;ZC3H7A;AGO2;DICER1	BP	2
5'-3' RNA polymerase activity	4/29	0.00516327	0.125892	0	0	6.42837	33.853	POLR2D;POLR1D;POLR2F;POLR2G	MF	2
DNA-directed 5'-3' RNA polymerase activity	4/29	0.00516327	0.125892	0	0	6.42837	33.853	POLR2D;POLR1D;POLR2F;POLR2G	MF	2
interleukin-1-mediated signaling pathway	9/94	0.000490171	0.02503	0	0	4.28515	32.6561	PSMD6;PSMD12;PSMC5;PSMD14;IRAK1;IRAK2;PSMC2;CUL1;PSMB8	BP	2
ribonuclease activity	7/66	0.00112196	0.0928055	0	0	4.7881	32.524	CNOT7;LACTB2;AGO2;DICER1;EXOSC3;SND1;EXOSC1	MF	2
regulation of cell cycle phase transition	9/95	0.00052998	0.0254391	0	0	4.2351	31.944	PSMD6;PSMD12;PSMC5;PSMD14;PSMC2;CUL1;BUB3;ANAPC10;PSMB8	BP	2
primary lysosome	2/11	0.028353	0.166896	0	0	8.89893	31.7071	HEXB;HEXA	CC	2
ubiquitin-ubiquitin ligase activity	2/11	0.028353	0.303377	0	0	8.89893	31.7071	PPIL2;UBE4A	MF	2
ribonuclease P activity	2/11	0.028353	0.303377	0	0	8.89893	31.7071	POP5;POP7	MF	2
Phosphatidylcholine 38:3 [M+H]1+/Phosphatidylethanolamine 41:3 [M+H]1+/Phosphatidate 43:4 [M+NH4]1+ Levels	2/11	0.028353	0.506445	0	0	8.89893	31.7071	TMEM258;PDXDC1	GWAS	2
Phosphatidylcholine 36:3 [M+H]1+/Phosphatidylethanolamine 39:3 [M+H]1+/Phosphatidate 41:4 [M+NH4]1+ Levels	2/11	0.028353	0.506445	0	0	8.89893	31.7071	TMEM258;PDXDC1	GWAS	2
Phosphatidylcholine 34:2 [M+H]1+/Phosphatidylethanolamine 37:2 [M+H]1+/Phosphatidate 39:3 [M+NH4]1+ Levels	2/11	0.028353	0.506445	0	0	8.89893	31.7071	TMEM258;PDXDC1	GWAS	2
Phosphatidylcholine	2/11	0.028353	0.506445	0	0	8.89893	31.7071	TMEM258;PDXDC1	GWAS	2
Phosphatidylcholine	2/11	0.028353	0.506445	0	0	8.89893	31.7071	TMEM258;PDXDC1	GWAS	2
Plasma Omega-6 Polyunsaturated Fatty Acid Levels	2/11	0.028353	0.506445	0	0	8.89893	31.7071	PDXDC1;TMEM258	GWAS	2
transcription elongation from RNA polymerase II promoter	7/67	0.00122695	0.0467411	0	0	4.70806	31.5591	CCNT2;CCNT1;POLR2D;POLR2F;WDR61;POLR2G;AFF4	BP	2
regulation of cellular amino acid metabolic process	6/54	0.00198121	0.0651356	0	0	5.03701	31.3506	PSMD6;PSMD12;PSMC5;PSMD14;PSMC2;PSMB8	BP	2
spanning component of membrane	3/20	0.0121523	0.10153	0	0	7.07843	31.2176	SLC12A2;BMPR2;TM2D3	CC	2
U2 snRNP	3/20	0.0121523	0.10153	0	0	7.07843	31.2176	SF3B3;SNRPN;SNRPE	CC	2
microtubule plus-end binding	3/20	0.0121523	0.208047	0	0	7.07843	31.2176	CLIP4;MAPRE3;CLASP2	MF	2
nucleic acid-templated transcription	5/42	0.00345488	0.0977082	0	0	5.43723	30.8181	RRAGC;POLR2D;EPC1;POLR2F;POLR2G	BP	2
regulation of gene silencing by RNA	6/55	0.00217874	0.0697196	0	0	4.93396	30.2403	POLR2D;AGO2;POLR2F;NUP35;POLR2G;NUP98	BP	2
regulation of posttranscriptional gene silencing	6/55	0.00217874	0.0697196	0	0	4.93396	30.2403	POLR2D;AGO2;POLR2F;NUP35;POLR2G;NUP98	BP	2
RNA polymerase	4/31	0.00658286	0.224137	0	0	5.95158	29.8965	POLR2D;POLR1D;POLR2F;POLR2G	KEGG	2
DNA-templated transcription, elongation	7/69	0.00145993	0.0533392	0	0	4.55572	29.7459	CCNT2;CCNT1;POLR2D;POLR2F;WDR61;POLR2G;AFF4	BP	2
histone modification	10/114	0.000489867	0.02503	0	0	3.89574	29.6909	PHF20L1;NSD3;KAT6B;PARP2;HDAC1;EHMT2;KAT8;PHB;UBE2A;TBL1X	BP	2
snRNA binding	5/43	0.00383235	0.11716	0	0	5.29388	29.4566	CCNT2;SF3B3;CCNT1;PRPF31;SNRPA	MF	2
modification-dependent protein catabolic process	15/201	0.000133265	0.0110288	0	0	3.28791	29.3386	RNF20;PSMD14;UBE4A;UBR3;RNF6;UBE2A;RNF7;RCHY1;TRPC4AP;ANAPC10;PSMC2;TRIP12;RBBP6;BUB3;PCYOX1	BP	2
mRNA-containing ribonucleoprotein complex export from nucleus	9/99	0.000716643	0.0318508	0	0	4.04604	29.2971	FYTTD1;NUP35;NUP98;SRSF6;MAGOHB;SRSF7;EIF4E;SRSF9;WDR33	BP	2
mitochondrial membrane	28/469	1.44604e-05	0.00074905	0	0	2.62645	29.2694	MRPL19;CISD2;TIMM10;PHB;SPG7;MRPL35;TOMM20;MRPL10;MRPL32;MRPL54;PGS1;MRPL1;MTG2;TIMM17A;PMPCA;NDUFA3;MRPS22;TIMM44;MRPS7;MRPL46;SDHB;TTC19;DNM2;LETM1;TIMM10B;DNAJC30;VDAC2;CDS2	CC	2
anaphase-promoting complex-dependent catabolic process	8/84	0.00103425	0.0413701	0	0	4.2532	29.2368	PSMD6;PSMD12;PSMC5;PSMD14;PSMC2;BUB3;ANAPC10;PSMB8	BP	2
nuclear-transcribed mRNA catabolic process, deadenylation-dependent decay	6/56	0.00239076	0.0754976	0	0	4.83503	29.185	CNOT7;POLR2D;CNOT3;WDR61;EXOSC3;EXOSC1	BP	2
Cholesterol To Total Lipids Ratio In Very Large VLDL	6/56	0.00239076	0.506445	0	0	4.83503	29.185	PGS1;TMEM258;PDXDC1;HTT;IFI35;TRIB1	GWAS	2
positive regulation of mRNA catabolic process	5/44	0.00423843	0.115594	0	0	5.15787	28.1804	YTHDF2;CNOT7;CELF1;AGO2;POLR2G	BP	2
protein ubiquitination	30/525	1.66472e-05	0.00307332	0	0	2.51086	27.6277	PSMD12;PSMD14;CUL1;DERL1;UBR3;WDR61;RNF6;UBR1;RNF7;RCHY1;PSMD6;RBBP6;FBXO6;HERC6;RNF20;FBXW5;PPIL2;MSL2;UBE4A;UBE2A;TRPC4AP;PSMB8;PEX14;UBE2W;PSMC5;NFX1;PSMC2;TPP2;TRIP12;BIRC2	BP	2
mitochondrial intermembrane space	6/58	0.00286091	0.0480745	0	0	4.64859	27.225	TIMM10B;PANK2;CLPB;COX17;AK2;TIMM10	CC	2
2 iron, 2 sulfur cluster binding	2/12	0.0334815	0.318446	0	0	8.00862	27.2034	CISD2;SDHB	MF	2
RNA polymerase II CTD heptapeptide repeat kinase activity	2/12	0.0334815	0.318446	0	0	8.00862	27.2034	CDK8;BRD4	MF	2
C2H2 zinc finger domain binding	2/12	0.0334815	0.318446	0	0	8.00862	27.2034	SRRM2;EHMT2	MF	2
hexosaminidase activity	2/12	0.0334815	0.318446	0	0	8.00862	27.2034	HEXB;HEXA	MF	2
Phosphatidylcholine 38:2 [M+H]1+/Phosphatidylethanolamine 41:2 [M+H]1+ Levels	2/12	0.0334815	0.506445	0	0	8.00862	27.2034	TMEM258;PDXDC1	GWAS	2
Cholesteryl Ester 18:3 [M+NH4]1+ Levels	2/12	0.0334815	0.506445	0	0	8.00862	27.2034	TMEM258;PDXDC1	GWAS	2
Idiopathic Intracranial Hypertension	2/12	0.0334815	0.506445	0	0	8.00862	27.2034	FOXN3;FAM8A1	GWAS	2
Phosphatidylethanolamine 38:3 [M-H]1- Levels	2/12	0.0334815	0.506445	0	0	8.00862	27.2034	TMEM258;PDXDC1	GWAS	2
Alpha-L-iduronidase Levels	2/12	0.0334815	0.506445	0	0	8.00862	27.2034	CTBP1;FGFRL1	GWAS	2
Phosphatidylcholine	2/12	0.0334815	0.506445	0	0	8.00862	27.2034	TMEM258;PDXDC1	GWAS	2
Phosphatidylcholine	2/12	0.0334815	0.506445	0	0	8.00862	27.2034	TMEM258;PDXDC1	GWAS	2
SNARE interactions in vesicular transport	4/33	0.00823942	0.224137	0	0	5.54056	26.5882	VAMP8;SEC22B;VAMP4;VTI1B	KEGG	2
Fruit Consumption	4/33	0.00823942	0.506445	0	0	5.54056	26.5882	PDXDC1;CELF1;UBAP1;SND1	GWAS	2
mRNA transport	9/104	0.00102201	0.0413701	0	0	3.83211	26.3878	FYTTD1;NUP35;NUP98;SRSF6;MAGOHB;SRSF7;EIF4E;SRSF9;WDR33	BP	2
TBP-class protein binding	3/22	0.015836	0.231994	0	0	6.33268	26.2519	PSMC5;TAF12;PSMC2	MF	2
spliceosomal complex assembly	5/46	0.00514106	0.127416	0	0	4.90576	25.8558	CELF1;SNRPE;SRSF6;RBM5;SRSF9	BP	2
gene expression	22/356	7.18106e-05	0.00689382	0	0	2.70483	25.8081	FYTTD1;DHPS;MAGOHB;MRPS7;MRPL35;MRPL10;MRPL32;WDR33;SNRNP40;RRAGC;AGO2;POLR2D;EPC1;POLR2F;NUP35;POLR2G;NUP98;SRSF6;SRSF7;EIF4E;RBM5;SRSF9	BP	2
ubiquitin binding	7/74	0.0021941	0.0939073	0	0	4.21465	25.802	UBXN2A;FAF1;FAF2;UBAP1;BUB3;BIRC2;OTUB1	MF	2
mitochondrion organization	13/175	0.000384098	0.0238798	0	0	3.26197	25.6541	AIP;TIMM44;PHB;SPG7;TIMM10;TOMM20;HIGD2A;DNM2;TIMM10B;TMEM11;TIMM17A;SLIRP;GABPA	BP	2
RNA export from nucleus	9/106	0.0011704	0.0453057	0	0	3.75271	25.3323	FYTTD1;NUP35;NUP98;SRSF6;MAGOHB;SRSF7;EIF4E;SRSF9;WDR33	BP	2
Ubiquitin mediated proteolysis	11/140	0.000665741	0.0503799	0	0	3.45759	25.2909	UBE2W;PPIL2;CUL1;UBE4A;UBA2;TRIP12;UBE2A;RNF7;RCHY1;ANAPC10;BIRC2	KEGG	2
endoribonuclease activity	4/34	0.00916121	0.182247	0	0	5.3556	25.1326	LACTB2;AGO2;DICER1;SND1	MF	2
regulation of stem cell differentiation	8/91	0.0017388	0.0596159	0	0	3.89309	24.7389	PSMD6;PSMD12;PSMC5;YTHDF2;LDB1;PSMD14;PSMC2;PSMB8	BP	2
cyclin-dependent protein kinase activity	3/23	0.0178874	0.231994	0	0	6.01574	24.2053	CDK8;CDK5;CDK11B	MF	2
cyclin-dependent protein serine/threonine kinase activity	3/23	0.0178874	0.231994	0	0	6.01574	24.2053	CDK8;CDK5;CDK11B	MF	2
Caffeine Consumption From Coffee Or Tea	3/23	0.0178874	0.506445	0	0	6.01574	24.2053	PCMTD2;POR;RANGAP1	GWAS	2
regulation of lipid metabolic process	8/92	0.0018646	0.0630286	0	0	3.84655	24.1745	NCOR2;PANK2;GGPS1;NFYB;OPA3;GPS2;TBL1X;CERS2	BP	2
acetylglucosaminyltransferase activity	5/48	0.00617191	0.13903	0	0	4.67711	23.796	EXT2;EXTL2;HEXB;HEXA;PIGP	MF	2
RNA polymerase I complex	2/13	0.0389398	0.210113	0	0	7.28019	23.6296	POLR1D;POLR2F	CC	2
spanning component of plasma membrane	2/13	0.0389398	0.210113	0	0	7.28019	23.6296	BMPR2;TM2D3	CC	2
Glucose-dependent Insulinotropic Peptide Levels	2/13	0.0389398	0.506445	0	0	7.28019	23.6296	NCOR2;C1QBP	GWAS	2
Schizophrenia Vs Tourette's Syndrome And Other Tic Disorders	2/13	0.0389398	0.506445	0	0	7.28019	23.6296	RERE;NSD3	GWAS	2
Prostate Cancer	2/13	0.0389398	0.506445	0	0	7.28019	23.6296	FBRSL1;LARP4B	GWAS	2
Phosphatidylcholine	2/13	0.0389398	0.506445	0	0	7.28019	23.6296	PDXDC1;TMEM258	GWAS	2
nucleus	155/4484	1.06544e-06	0.000100391	0	0	1.62752	22.3819	EIF4A1;PANK2;POP7;CCNT2;CCNT1;UBXN2A;EHMT2;ZMYND8;CTNND1;BCCIP;IFI35;NUDT5;YY1;TIAL1;RASSF1;RPL36AL;BBX;CHP1;KAT8;EPC1;FAM53A;HMGN3;CDK5RAP3;SRRM2;AQR;TSPYL1;ZGPAT;UBE4A;SOX11;OCRL;DICER1;SND1;RRAGC;KAT6B;CLIP4;VDAC2;PPIE;SNRPE;PHIP;NUP98;TRIB1;SRSF7;ANKRD17;DCUN1D5;ANP32A;PSMD14;CTBP1;TSHZ1;MRPL19;CREM;WDR61;PHB;FXR2;RNF216;IRAK1;IRAK2;ZKSCAN3;SMAD2;IRF2BP2;FOXN3;MAGOHB;PTK2;CDK8;UBE2W;CNOT7;CDK…	CC	2
pre-replicative complex assembly	6/64	0.0046887	0.122257	0	0	4.16642	22.3428	PSMD6;PSMD12;PSMC5;PSMD14;PSMC2;PSMB8	BP	2
organelle envelope lumen	6/64	0.0046887	0.0639144	0	0	4.16642	22.3428	TIMM10B;PANK2;CLPB;COX17;AK2;TIMM10	CC	2
RNA transport	13/186	0.000684931	0.0503799	0	0	3.05282	22.2435	EIF4A1;POP5;POP7;MAGOHB;RANGAP1;RPP25L;FXR2;EIF3I;ACIN1;NUP35;NUP98;EIF4E;PAIP1	KEGG	2
regulation of G2/M transition of mitotic cell cycle	11/149	0.001114	0.0438297	0	0	3.2306	21.9674	CEP57;MECP2;PSMD6;PSMD12;PSMC5;PSMD14;PSMC2;CUL1;TUBG1;PSMB8;BRD4	BP	2
U2-type precatalytic spliceosome	5/50	0.00733988	0.0861694	0	0	4.46878	21.9615	SRRM2;SF3B3;SNRPE;PRPF31;MAGOHB	CC	2
intracellular membrane-bounded organelle	174/5192	1.22376e-06	0.000100391	0	0	1.59539	21.7189	EIF4A1;PANK2;POP7;CCNT2;CCNT1;UBXN2A;EHMT2;ZMYND8;CTNND1;BCCIP;IFI35;NUDT5;YY1;TIAL1;RASSF1;TFG;RPL36AL;BBX;CHP1;KAT8;EPC1;FAM53A;HMGN3;CDK5RAP3;SRRM2;AQR;TSPYL1;ZGPAT;UBE4A;SOX11;OCRL;DICER1;SND1;SCAMP2;POR;RRAGC;KAT6B;CLIP4;VDAC2;PPIE;SNRPE;PHIP;NUP98;TRIB1;SRSF7;ANKRD17;PDXDC1;DCUN1D5;ANP32A;PSMD14;CTBP1;TSHZ1;MRPL19;CREM;WDR61;PHB;FXR2;RNF216;IRAK1;IRAK2;ZKSCAN3;VTI1B;SMAD2;ABCA5;VTA1;IRF2BP2…	CC	2
Barr body	1/5	0.116427	0.386598	0	0	9.99334	21.4906	SMCHD1	CC	2
CD95 death-inducing signaling complex	1/5	0.116427	0.386598	0	0	9.99334	21.4906	FAF1	CC	2
PAM complex, Tim23 associated import motor	1/5	0.116427	0.386598	0	0	9.99334	21.4906	PAM16	CC	2
phagolysosome	1/5	0.116427	0.386598	0	0	9.99334	21.4906	PLA2G5	CC	2
spermatoproteasome complex	1/5	0.116427	0.386598	0	0	9.99334	21.4906	PSMB8	CC	2
serine C-palmitoyltransferase activity	1/5	0.116427	0.4513	0	0	9.99334	21.4906	SPTSSA	MF	2
small protein activating enzyme binding	1/5	0.116427	0.4513	0	0	9.99334	21.4906	UBA2	MF	2
ADP-ribose diphosphatase activity	1/5	0.116427	0.4513	0	0	9.99334	21.4906	NUDT5	MF	2
thiolester hydrolase activity	1/5	0.116427	0.4513	0	0	9.99334	21.4906	HAGH	MF	2
tumor necrosis factor binding	1/5	0.116427	0.4513	0	0	9.99334	21.4906	A2M	MF	2
C-palmitoyltransferase activity	1/5	0.116427	0.4513	0	0	9.99334	21.4906	SPTSSA	MF	2
C-X-C chemokine binding	1/5	0.116427	0.4513	0	0	9.99334	21.4906	A2M	MF	2
type 1 fibroblast growth factor receptor binding	1/5	0.116427	0.4513	0	0	9.99334	21.4906	NPTN	MF	2
U2 snRNA binding	1/5	0.116427	0.4513	0	0	9.99334	21.4906	SF3B3	MF	2
calmodulin-dependent protein phosphatase activity	1/5	0.116427	0.4513	0	0	9.99334	21.4906	PPM1A	MF	2
chromatin insulator sequence binding	1/5	0.116427	0.4513	0	0	9.99334	21.4906	CTCF	MF	2
complement component C3b binding	1/5	0.116427	0.4513	0	0	9.99334	21.4906	PHB	MF	2
deoxyribonuclease I activity	1/5	0.116427	0.4513	0	0	9.99334	21.4906	DICER1	MF	2
epoxide hydrolase activity	1/5	0.116427	0.4513	0	0	9.99334	21.4906	RNPEP	MF	2
ErbB-3 class receptor binding	1/5	0.116427	0.4513	0	0	9.99334	21.4906	CDK5	MF	2
fibroblast growth factor-activated receptor activity	1/5	0.116427	0.4513	0	0	9.99334	21.4906	FGFRL1	MF	2
isocitrate dehydrogenase activity	1/5	0.116427	0.4513	0	0	9.99334	21.4906	IDH3B	MF	2
R-6-hydroxywarfarin Levels	5/51	0.007978	0.506445	0	0	4.37141	21.1186	NCOR2;AQR;FGFRL1;STRN3;CDS2	GWAS	2
regulation of cyclin-dependent protein serine/threonine kinase activity	7/82	0.00392496	0.108275	0	0	3.76354	20.8515	CDKN2D;CCNT2;CCNT1;BCCIP;PTEN;MAPRE3;CDK5RAP3	BP	2
NF-kappaB binding	3/25	0.0224125	0.280273	0	0	5.46829	20.7693	HDAC1;FAF1;CDK5RAP3	MF	2
Fresh Fruit Consumption	3/25	0.0224125	0.506445	0	0	5.46829	20.7693	PDXDC1;UBAP1;SND1	GWAS	2
Ino80 complex	2/14	0.044709	0.225564	0	0	6.67317	20.7374	YY1;ACTR8	CC	2
RNA polymerase II core promoter sequence-specific DNA binding	2/14	0.044709	0.352417	0	0	6.67317	20.7374	HDAC1;STAT1	MF	2
tRNA-specific ribonuclease activity	2/14	0.044709	0.352417	0	0	6.67317	20.7374	POP5;POP7	MF	2
Diacylglycerol 38:3 [M+H-H2O]1+ Levels	2/14	0.044709	0.506445	0	0	6.67317	20.7374	TMEM258;CNOT3	GWAS	2
Cholesteryl Ester 20:3 [M+NH4]1+ Levels	2/14	0.044709	0.506445	0	0	6.67317	20.7374	PDXDC1;TMEM258	GWAS	2
Metabolite Levels	2/14	0.044709	0.506445	0	0	6.67317	20.7374	TPD52;CDK5RAP3	GWAS	2
precatalytic spliceosome	5/52	0.00865364	0.0896517	0	0	4.27818	20.3204	SRRM2;SF3B3;SNRPE;PRPF31;MAGOHB	CC	2
ribonucleoprotein complex assembly	10/136	0.0019038	0.0634599	0	0	3.21188	20.1189	MCTS1;CELF1;POLR2D;DENR;SNRPE;DICER1;SRSF6;MRPS7;RBM5;SRSF9	BP	2
transcription coregulator binding	5/53	0.00936782	0.182247	0	0	4.18883	19.5638	SUZ12;CCNT2;CTBP1;EHMT2;CTCF	MF	2
G1/S transition of mitotic cell cycle	7/85	0.00478838	0.122257	0	0	3.61823	19.327	CDKN2D;TFDP2;CDK5;RPS6KB1;CUL1;EIF4E;BRD4	BP	2
Wnt signaling pathway, planar cell polarity pathway	7/85	0.00478838	0.122257	0	0	3.61823	19.327	PSMD6;PSMD12;PSMC5;PSMD14;PSMC2;AP2A1;PSMB8	BP	2
general transcription initiation factor binding	3/26	0.0248868	0.28788	0	0	5.23027	19.3176	PSMC5;TAF12;PSMC2	MF	2
Mood Instability	3/26	0.0248868	0.506445	0	0	5.23027	19.3176	CELF1;AGO2;BBX	GWAS	2
trans-Golgi network transport vesicle	2/15	0.0507705	0.248105	0	0	6.15953	18.3581	RAB8A;SPG21	CC	2
chloride channel regulator activity	2/15	0.0507705	0.368302	0	0	6.15953	18.3581	VAMP8;VTI1B	MF	2
phosphatidylinositol-3-phosphatase activity	2/15	0.0507705	0.368302	0	0	6.15953	18.3581	PTEN;MTMR6	MF	2
Thiamine metabolism	2/15	0.0507705	0.604169	0	0	6.15953	18.3581	NFS1;AK2	KEGG	2
Caffeine Consumption From Coffee	2/15	0.0507705	0.506445	0	0	6.15953	18.3581	POR;ZMYND8	GWAS	2
Serum Metabolite Ratios In Chronic Kidney Disease	2/15	0.0507705	0.506445	0	0	6.15953	18.3581	PDXDC1;TMEM258	GWAS	2
Decaffeinated Coffee Consumption Or Major Depression Disorder	2/15	0.0507705	0.506445	0	0	6.15953	18.3581	FCF1;HTT	GWAS	2
glutathione transferase activity	3/27	0.0275021	0.303377	0	0	5.01209	18.0109	GSTP1;GSTT2;GSTT1	MF	2
protein modification by small protein conjugation	22/409	0.000504499	0.0252249	0	0	2.32795	17.6737	RNF20;FBXW5;DCUN1D5;CUL1;MSL2;DERL1;UBR3;WDR61;RNF6;UBR1;UBE2A;RNF7;RANGAP1;RCHY1;TRPC4AP;PEX14;UBE2W;NFX1;UBA2;NUP35;NUP98;CDK5RAP3	BP	2
protein targeting	9/125	0.00363448	0.101427	0	0	3.13497	17.61	TIMM10B;AIP;TIMM17A;ZDHHC12;ZDHHC6;CHM;TIMM44;TIMM10;TOMM20	BP	2
translation initiation factor activity	4/41	0.0175084	0.231994	0	0	4.34082	17.5589	EIF4A1;EIF3I;AGO2;EIF4E	MF	2
mitochondrial envelope	9/127	0.00403727	0.0580919	0	0	3.08151	16.9859	TIMM10B;PANK2;CLPB;COX17;AK2;VDAC2;TIMM10;SDHB;DNM2	CC	2
negative regulation of gene expression	18/322	0.00103218	0.0413701	0	0	2.41456	16.6027	SUZ12;YTHDF2;CELF1;HDAC1;DNMT3A;SOX11;DICER1;MECP2;NCOR2;YY1;FXR2;LARP1;CNOT7;AGO2;NPTN;EPC1;HRAS;LSM14A	BP	2
Brain Shape	2/16	0.0571068	0.506445	0	0	5.71927	16.3733	RERE;VBP1	GWAS	2
Response To Serotonin-Norepinephrine Reuptake Inhibitors	2/16	0.0571068	0.506445	0	0	5.71927	16.3733	IRAK2;EXOSC3	GWAS	2
Bitter Non-Alcoholic Beverage Consumption	2/16	0.0571068	0.506445	0	0	5.71927	16.3733	PCMTD2;POR	GWAS	2
Plasma Omega-6 Polyunsaturated Fatty Acid Levels	2/16	0.0571068	0.506445	0	0	5.71927	16.3733	PDXDC1;PLA2G5	GWAS	2
cortical granule	1/6	0.138036	0.408951	0	0	7.99426	15.8306	HEXB	CC	2
Cul5-RING ubiquitin ligase complex	1/6	0.138036	0.408951	0	0	7.99426	15.8306	RNF7	CC	2
transcription factor TFIIIC complex	1/6	0.138036	0.408951	0	0	7.99426	15.8306	GTF3C2	CC	2
transcription corepressor binding	3/29	0.0331534	0.318446	0	0	4.62607	15.7592	SUZ12;CTBP1;EHMT2	MF	2
large ribosomal subunit	5/59	0.0145173	0.108996	0	0	3.72226	15.7541	MRPL1;FXR2;RPL36AL;RPL7L1;MRPL10	CC	2
Huntington disease	17/306	0.00150487	0.071632	0	0	2.39556	15.5689	PSMD12;PSMD14;HDAC1;NDUFA3;HTT;AP2A1;WIPI2;COX6B2;SDHB;PSMD6;PSMC5;NDUFS8;PSMC2;POLR2D;VDAC2;POLR2F;POLR2G	KEGG	2
ubiquitin protein ligase activity	15/263	0.00216957	0.0939073	0	0	2.45802	15.0756	PPIL2;MSL2;UBE4A;UBR3;RNF6;UBR1;RNF7;RCHY1;MEX3C;RNF216;NFX1;FBXO6;TRIP12;RBBP6;BIRC2	MF	2
Breast Size	3/30	0.0361877	0.506445	0	0	4.4545	14.7847	KAT6B;SNX17;PEX14	GWAS	2
phosphatidylinositol monophosphate phosphatase activity	2/17	0.0637008	0.425999	0	0	5.33771	14.6977	PTEN;MTMR6	MF	2
Alzheimer's Disease In APOE E4+ Carriers	2/17	0.0637008	0.506445	0	0	5.33771	14.6977	PPIL2;GRIK3	GWAS	2
Pulmonary Function	4/45	0.0238796	0.506445	0	0	3.91652	14.6271	CDC123;SNRPN;ZKSCAN3;AGER	GWAS	2
transcription, DNA-templated	13/221	0.00320892	0.0950792	0	0	2.53453	14.5528	GTF3C2;CCNT2;CCNT1;TAF12;WDR61;AFF4;RRAGC;NFX1;POLR2D;EPC1;POLR2F;POLR2G;IRF9	BP	2
regulation of translation	11/178	0.00448031	0.120817	0	0	2.6656	14.4157	TSFM;FXR2;LARP1;CNOT7;RPS6KB1;MTG2;ETF1;LARP4B;LSM14A;EIF4E;PAIP1	BP	2
COPII-coated ER to Golgi transport vesicle	6/79	0.0128216	0.103775	0	0	3.30775	14.4106	MCFD2;DDHD2;TEX261;SEC22B;ERGIC1;VTI1B	CC	2
Autophagy	9/137	0.00660082	0.224137	0	0	2.83931	14.2549	VAMP8;RRAGC;RPS6KB1;PTEN;WIPI2;CFLAR;HRAS;RAB8A;ATG5	KEGG	2
RNA processing	11/179	0.00467184	0.122257	0	0	2.64959	14.2183	SNRNP40;SNRPN;SF3B3;RRAGC;CELF1;RP9;DICER1;MAGOHB;SRSF7;RBM5;SRSF9	BP	2
clathrin-coated vesicle	6/80	0.013584	0.106614	0	0	3.26288	14.0267	AAK1;AP2A1;OCRL;GPR107;RAB8A;SPG21	CC	2
histone acetyltransferase activity	3/31	0.0393597	0.350957	0	0	4.29519	13.895	KAT6B;EPC1;KAT8	MF	2
regulation of cell cycle	16/296	0.00269059	0.0813237	0	0	2.32329	13.7492	CDKN2D;ANKRD17;GADD45GIP1;RNF20;CDC123;CTBP1;NEK7;SRA1;CDK11B;SND1;RASSF1;CDK5;WDR6;HRAS;CDK5RAP3;BIRC2	BP	2
mitochondrial matrix	18/348	0.00243035	0.0449615	0	0	2.22131	13.3717	GADD45GIP1;TSFM;HIBADH;MRPS22;GLRX5;PAM16;ABAT;TIMM44;ALKBH7;MRPL35;MRPL32;NFS1;NDUFS8;LACTB2;C1QBP;MTG2;ACOT2;IDH3B	CC	2
Cholesterol To Total Lipids Ratio In IDL	5/64	0.020039	0.506445	0	0	3.40594	13.3175	PGS1;TMEM258;PDXDC1;OPA3;R3HDM2	GWAS	2
Free Cholesterol To Total Lipids Ratio In Small VLDL	5/64	0.020039	0.506445	0	0	3.40594	13.3175	PGS1;TMEM258;PDXDC1;HTT;TRIB1	GWAS	2
RNA polymerase III complex	2/18	0.0705361	0.297093	0	0	5.00385	13.2684	POLR1D;POLR2F	CC	2
RNA polymerase binding	2/18	0.0705361	0.4513	0	0	5.00385	13.2684	CCNT2;CCNT1	MF	2
Other glycan degradation	2/18	0.0705361	0.642309	0	0	5.00385	13.2684	HEXB;HEXA	KEGG	2
Self-reported Allergy	2/18	0.0705361	0.506445	0	0	5.00385	13.2684	RANGAP1;PEX14	GWAS	2
Left Ventricle Wall Thickness	2/18	0.0705361	0.506445	0	0	5.00385	13.2684	KAT6B;FAF1	GWAS	2
spliceosomal tri-snRNP complex	3/32	0.0426678	0.221019	0	0	4.14687	13.0805	SNRPN;PRPF31;SNRPE	CC	2
U4/U6 x U5 tri-snRNP complex	3/32	0.0426678	0.221019	0	0	4.14687	13.0805	SNRPN;PRPF31;SNRPE	CC	2
RNA polymerase II complex binding	3/32	0.0426678	0.352417	0	0	4.14687	13.0805	AGO2;WDR43;BRD4	MF	2
acetyltransferase activity	3/32	0.0426678	0.352417	0	0	4.14687	13.0805	SMARCE1;KAT6B;KAT8	MF	2
histone methyltransferase activity	3/32	0.0426678	0.352417	0	0	4.14687	13.0805	NSD3;SUZ12;EHMT2	MF	2
DNA-binding transcription factor binding	12/208	0.00529452	0.125892	0	0	2.47914	12.9934	SMAD2;RERE;PSMC5;LDB1;CTBP1;NFYB;STAT1;HDAC1;ZMYND8;CREM;EIF4E;GABPA	MF	2
Longevity regulating pathway	7/102	0.0126113	0.231426	0	0	2.96816	12.9802	CLPB;RPS6KB1;HDAC1;EHMT2;HRAS;EIF4E;ATG5	KEGG	2
nuclear chromosome	6/83	0.0160602	0.112421	0	0	3.13527	12.9531	YY1;SMARCE1;SMCHD1;ACTR8;TUBG1;BRD4	CC	2
Triglycerides To Total Lipids Ratio In Very Small VLDL	5/65	0.0212871	0.506445	0	0	3.349	12.8925	PGS1;TMEM258;PDXDC1;FAF1;TRIB1	GWAS	2
ficolin-1-rich granule lumen	8/123	0.010759	0.10153	0	0	2.80517	12.7131	PSMD6;PSMD12;PSMD14;GSTP1;PSMC2;NME2;PPIE;COMMD3	CC	2
coated vesicle	6/84	0.0169505	0.112569	0	0	3.09492	12.6194	DDHD2;AAK1;OCRL;TEX261;GPR107;ERGIC1	CC	2
Cell cycle	8/124	0.0112634	0.231426	0	0	2.78084	12.4754	SMAD2;CDKN2D;TFDP2;HDAC1;CUL1;BUB3;E2F5;ANAPC10	KEGG	2
exoribonuclease activity, producing 5'-phosphomonoesters	3/33	0.0461107	0.352417	0	0	4.00844	12.3328	CNOT7;ANGEL2;EXOSC3	MF	2
mRNA 3'-UTR binding	6/85	0.0178742	0.231994	0	0	3.05559	12.2969	RNF20;FXR2;LARP1;CELF1;ANGEL2;LARP4B	MF	2
AP-2 adaptor complex	1/7	0.159117	0.408951	0	0	6.66154	12.2447	AP2A1	CC	2
Cdc73/Paf1 complex	1/7	0.159117	0.408951	0	0	6.66154	12.2447	WDR61	CC	2
clathrin coat of endocytic vesicle	1/7	0.159117	0.408951	0	0	6.66154	12.2447	AP2A1	CC	2
kinetochore microtubule	1/7	0.159117	0.408951	0	0	6.66154	12.2447	CLASP2	CC	2
U7 snRNP	1/7	0.159117	0.408951	0	0	6.66154	12.2447	SNRPE	CC	2
X chromosome	1/7	0.159117	0.408951	0	0	6.66154	12.2447	SMCHD1	CC	2
Hepatocellular carcinoma	10/168	0.00847694	0.224137	0	0	2.55715	12.1986	SMAD2;SMARCE1;RPS6KB1;CSNK1A1;GSTP1;PTEN;GSTT2;GSTT1;BRAF;HRAS	KEGG	2
Glucose Levels	7/105	0.014614	0.506445	0	0	2.87685	12.1569	NPEPL1;CTBP1;NFX1;FBRSL1;RNF6;FOXN3;R3HDM2	GWAS	2
R-SMAD binding	2/19	0.0775971	0.4513	0	0	4.70926	12.0379	SMAD2;PPM1A	MF	2
Glycosaminoglycan degradation	2/19	0.0775971	0.642309	0	0	4.70926	12.0379	HEXB;HEXA	KEGG	2
Triglycerides To Total Lipids Ratio In Very Large VLDL	4/50	0.0335887	0.506445	0	0	3.48991	11.8433	PGS1;TMEM258;PDXDC1;IFI35	GWAS	2
3'-5'-exoribonuclease activity	3/34	0.0496865	0.368302	0	0	3.87893	11.6446	CNOT7;ANGEL2;EXOSC3	MF	2
ubiquitin-protein transferase activity	19/392	0.00381936	0.11716	0	0	2.07417	11.5483	RNF20;PPIL2;CUL1;MSL2;UBR3;RNF6;UBR1;UBE2A;RNF7;RCHY1;MEX3C;UBE2W;RNF216;NFX1;RBBP6;FBXO6;TRIP12;BIRC2;RSPRY1	MF	2
integral component of mitochondrial inner membrane	4/51	0.0357684	0.205867	0	0	3.41549	11.3759	COA3;APOOL;TMEM11;TIMM17A	CC	2
endonuclease activity	4/51	0.0357684	0.332801	0	0	3.41549	11.3759	LACTB2;AGO2;DICER1;SND1	MF	2
ubiquitin-like protein ligase activity	14/270	0.00690294	0.147723	0	0	2.21686	11.0307	PPIL2;MSL2;UBR3;RNF6;UBR1;RNF7;RCHY1;MEX3C;RNF216;NFX1;FBXO6;TRIP12;RBBP6;BIRC2	MF	2
protein-lysine N-methyltransferase activity	3/35	0.0533932	0.380872	0	0	3.75752	11.0098	NSD3;EHMT2;EEF1AKMT1	MF	2
Pork Consumption	3/35	0.0533932	0.506445	0	0	3.75752	11.0098	LRRN2;NF1;CHD2	GWAS	2
condensed nuclear chromosome	2/20	0.0848688	0.33817	0	0	4.44741	10.9702	TUBG1;BRD4	CC	2
ATPase activator activity	2/20	0.0848688	0.4513	0	0	4.44741	10.9702	DNAJA2;DNAJC24	MF	2
Sex Hormone-Binding Globulin Levels	31/735	0.0023981	0.506445	0	0	1.80819	10.9089	GTF3C2;PDXDC1;FAF1;PTEN;HTT;GPS2;CISD2;SNX10;CHD2;FGFRL1;SMCHD1;FXR2;ZC3H7A;ZMYM4;RAB24;SCAP;TBL1X;TPD52;SLC12A2;AQR;ZGPAT;TMEM176B;DNMT3A;TMEM176A;MSL2;DICER1;FOXN3;TMEM258;SNX17;NF1;R3HDM2	GWAS	2
mTOR signaling pathway	9/154	0.0136133	0.231426	0	0	2.50422	10.7599	RRAGC;RPS6KB1;MAPKAP1;PTEN;BRAF;ATP6V1E1;LAMTOR4;HRAS;EIF4E	KEGG	2
Estimated Glomerular Filtration Rate	7/111	0.0192819	0.506445	0	0	2.71004	10.7008	TFDP2;CISD2;LARP4B;FGFRL1;SND1;CERS2;R3HDM2	GWAS	2
Triglycerides To Total Lipids Ratio In Small LDL	4/53	0.0403675	0.506445	0	0	3.27574	10.5142	PGS1;PDXDC1;HTT;TRIB1	GWAS	2
Endocytosis	13/252	0.00941752	0.224137	0	0	2.20224	10.2739	SMAD2;ARF1;ARPC1B;VTA1;VPS4A;AP2A1;DNM2;SNX4;ARPC3;CAPZA1;HRAS;RAB8A;SPG21	KEGG	2
axon	11/204	0.011958	0.10153	0	0	2.3034	10.1957	FXR2;CDK5;STAT1;MAP1B;FEZ2;GRIK3;NF1;NPTN;HTT;RNF6;DNM2	CC	2
mitochondrial outer membrane translocase complex	2/21	0.0923366	0.346597	0	0	4.21312	10.037	APOOL;TOMM20	CC	2
ubiquitin-specific protease binding	2/21	0.0923366	0.4513	0	0	4.21312	10.037	DERL1;PTEN	MF	2
fibroblast growth factor binding	2/21	0.0923366	0.4513	0	0	4.21312	10.037	CEP57;FGFRL1	MF	2
lysine N-methyltransferase activity	2/21	0.0923366	0.4513	0	0	4.21312	10.037	EHMT2;EEF1AKMT1	MF	2
Pantothenate and CoA biosynthesis	2/21	0.0923366	0.642309	0	0	4.21312	10.037	PANK2;AASDHPPT	KEGG	2
small-subunit processome	3/37	0.0611914	0.278045	0	0	3.53613	9.87905	NOP14;UTP3;FCF1	CC	2
core promoter sequence-specific DNA binding	3/37	0.0611914	0.415713	0	0	3.53613	9.87905	HDAC1;STAT1;AGO2	MF	2
protein serine/threonine kinase activator activity	3/37	0.0611914	0.415713	0	0	3.53613	9.87905	CCNT2;CCNT1;SPRY2	MF	2
Thyroid cancer	3/37	0.0611914	0.640961	0	0	3.53613	9.87905	TFG;BRAF;HRAS	KEGG	2
Snoring	3/37	0.0611914	0.506445	0	0	3.53613	9.87905	MECP2;LACTB2;SND1	GWAS	2
Feeling Miserable	3/37	0.0611914	0.506445	0	0	3.53613	9.87905	RERE;UBXN2A;ATAD2B	GWAS	2
Sex Hormone-Binding Globulin Levels Adjusted For BMI	24/552	0.00494453	0.506445	0	0	1.85562	9.85237	SLC12A2;AQR;ZGPAT;PDXDC1;FAF1;TMEM176B;DNMT3A;TMEM176A;PTEN;SNX10;DICER1;FOXN3;CHD2;FGFRL1;SMCHD1;TMEM258;ZC3H7A;SNX17;ZMYM4;RAB24;NF1;SCAP;TBL1X;R3HDM2	GWAS	2
cytoplasmic vesicle lumen	7/115	0.0229193	0.141994	0	0	2.60913	9.8515	PSMD6;PSMD12;PSMD14;GSTP1;PSMC2;NME2;PPIE	CC	2
Riboflavin metabolism	1/8	0.179684	0.701062	0	0	5.7096	9.80085	ACP2	KEGG	2
Sulfur relay system	1/8	0.179684	0.701062	0	0	5.7096	9.80085	NFS1	KEGG	2
cytosolic large ribosomal subunit	4/55	0.0452869	0.225564	0	0	3.14696	9.73901	MRPL1;FXR2;RPL36AL;RPL7L1	CC	2
Cholesteryl Esters To Total Lipids Ratio In Very Large VLDL	4/56	0.0478666	0.506445	0	0	3.08628	9.38025	PGS1;PDXDC1;HTT;TRIB1	GWAS	2
Waist-to-hip Ratio Adjusted For BMI	3/38	0.0652784	0.506445	0	0	3.43492	9.37422	EHMT2;BBX;SNX10	GWAS	2
acyltransferase activity, transferring groups other than amino-acyl groups	5/76	0.0384077	0.349755	0	0	2.82854	9.21962	KAT6B;ZDHHC12;ZDHHC6;KAT8;CERS2	MF	2
Terpenoid backbone biosynthesis	2/22	0.0999867	0.643157	0	0	4.00226	9.21608	GGPS1;PCYOX1	KEGG	2
Bacterial invasion of epithelial cells	5/77	0.0402841	0.532645	0	0	2.78911	8.95807	ARPC3;ARPC1B;WASF2;PTK2;DNM2	KEGG	2
intrinsic component of mitochondrial inner membrane	3/39	0.0694873	0.297093	0	0	3.33933	8.90471	COA3;TMEM11;TIMM17A	CC	2
Various types of N-glycan biosynthesis	3/39	0.0694873	0.642309	0	0	3.33933	8.90471	B4GALT3;HEXB;HEXA	KEGG	2
Cholesterol Levels In Small HDL	3/39	0.0694873	0.506445	0	0	3.33933	8.90471	PGS1;CELF1;CERS2	GWAS	2
recycling endosome membrane	4/58	0.0532648	0.250829	0	0	2.97167	8.71436	VAMP8;RAB8A;SCAMP2;VTI1B	CC	2
SCF ubiquitin ligase complex	4/58	0.0532648	0.250829	0	0	2.97167	8.71436	AMN1;FBXW5;CUL1;FBXO6	CC	2
Phospholipids To Total Lipids Ratio In Small VLDL	4/58	0.0532648	0.506445	0	0	2.97167	8.71436	PGS1;PDXDC1;HTT;TRIB1	GWAS	2
triglyceride lipase activity	2/23	0.107806	0.4513	0	0	3.81148	8.48979	DDHD2;PNPLA2	MF	2
low-density lipoprotein particle receptor binding	2/23	0.107806	0.4513	0	0	3.81148	8.48979	SNX17;AP2A1	MF	2
regulatory RNA binding	3/40	0.0738158	0.4513	0	0	3.24892	8.46727	ZC3H7A;AGO2;DICER1	MF	2
RNA degradation	5/79	0.0442013	0.553679	0	0	2.71345	8.46326	CNOT7;CNOT3;WDR61;EXOSC3;EXOSC1	KEGG	2
Cholesteryl Ester Levels In HDL	4/60	0.0589795	0.506445	0	0	2.86524	8.11026	PGS1;PDXDC1;MSL2;CERS2	GWAS	2
Bladder cancer	3/41	0.0782611	0.642309	0	0	3.16326	8.05904	RASSF1;BRAF;HRAS	KEGG	2
Smoking Cessation	7/126	0.0352951	0.506445	0	0	2.36661	7.91397	PDCL3;UBXN2A;LRRN2;MAPRE3;RANGAP1;RBM33;ATAD2B	GWAS	2
microtubule cytoskeleton	15/331	0.0167421	0.112569	0	0	1.92227	7.86175	CEP57;DCUN1D5;SRA1;TUBG1;HYPK;MZT1;DNM2;RASSF1;CDK5;MAP1B;CHP1;SPRY2;AAMP;CDK5RAP3;CLASP2	CC	2
INO80-type complex	2/24	0.115781	0.386598	0	0	3.63804	7.84383	YY1;ACTR8	CC	2
cell adhesion mediator activity	2/24	0.115781	0.4513	0	0	3.63804	7.84383	NPTN;JAM3	MF	2
Notch binding	2/24	0.115781	0.4513	0	0	3.63804	7.84383	NCOR2;AAK1	MF	2
phosphatidylinositol-3,5-bisphosphate binding	2/24	0.115781	0.4513	0	0	3.63804	7.84383	MAPKAP1;WIPI2	MF	2
Cholesteryl Esters To Total Lipids Ratio In Medium VLDL	4/61	0.0619546	0.506445	0	0	2.81483	7.82904	PGS1;TMEM258;PDXDC1;TRIB1	GWAS	2
Triglyceride Levels In Very Large VLDL	4/61	0.0619546	0.506445	0	0	2.81483	7.82904	PGS1;PDXDC1;IFI35;R3HDM2	GWAS	2
Pathways of neurodegeneration	20/475	0.0135223	0.231426	0	0	1.78598	7.68583	PSMD12;PSMD14;CSNK1A1;NDUFA3;SIGMAR1;DERL1;HTT;BRAF;WIPI2;COX6B2;SDHB;AGER;PSMD6;PSMC5;NDUFS8;CDK5;PSMC2;VDAC2;HRAS;RAB8A	KEGG	2
Epstein-Barr virus infection	10/202	0.0272661	0.381726	0	0	2.10062	7.56667	NCOR2;PSMD6;PSMC5;PSMD12;PSMD14;IRAK1;STAT1;HDAC1;PSMC2;IRF9	KEGG	2
Amyotrophic lateral sclerosis	16/364	0.0178459	0.283155	0	0	1.8627	7.4992	PSMD12;PSMD14;NDUFA3;SIGMAR1;DERL1;WIPI2;COX6B2;SDHB;PSMD6;PSMC5;NDUFS8;PSMC2;NUP35;NUP98;SRSF7;RAB8A	KEGG	2
Cholesterol To Total Lipids Ratio In Very Small VLDL	4/63	0.0681374	0.506445	0	0	2.71913	7.30421	PGS1;TMEM258;PDXDC1;TRIB1	GWAS	2
Triglycerides To Total Lipids Ratio In IDL	4/63	0.0681374	0.506445	0	0	2.71913	7.30421	PGS1;PDXDC1;TRIB1;R3HDM2	GWAS	2
Alzheimer disease	16/369	0.0199921	0.297383	0	0	1.83584	7.18256	PSMD12;PSMD14;CSNK1A1;NDUFA3;BRAF;WIPI2;COX6B2;SDHB;AGER;PSMD6;PSMC5;NDUFS8;CDK5;PSMC2;VDAC2;HRAS	KEGG	2
Metabolic Syndrome	5/85	0.0572779	0.506445	0	0	2.50917	7.17582	PGS1;TMEM258;PDXDC1;CELF1;SNX10	GWAS	2
Cholesterol To Total Lipids Ratio In Medium VLDL	4/64	0.071344	0.506445	0	0	2.67368	7.05915	PGS1;TMEM258;PDXDC1;TRIB1	GWAS	2
cyclin-dependent protein serine/threonine kinase regulator activity	3/44	0.0922709	0.4513	0	0	2.93135	6.98547	CDKN2D;CCNT2;CCNT1	MF	2
MLL1 complex	2/26	0.132151	0.408951	0	0	3.33453	6.74846	KAT8;PRPF31	CC	2
MLL1/2 complex	2/26	0.132151	0.408951	0	0	3.33453	6.74846	KAT8;PRPF31	CC	2
Glycosylphosphatidylinositol	2/26	0.132151	0.678539	0	0	3.33453	6.74846	PIGP;PIGF	KEGG	2
phagocytic vesicle membrane	3/45	0.097156	0.359477	0	0	2.86141	6.67119	VAMP8;SEC22B;ATG5	CC	2
Glycosphingolipid biosynthesis	3/45	0.097156	0.642309	0	0	2.86141	6.67119	B4GALT3;HEXB;HEXA	KEGG	2
integral component of mitochondrial membrane	4/66	0.0779839	0.320601	0	0	2.58716	6.60051	COA3;TMEM11;TIMM17A;TOMM20	CC	2
GDP binding	4/67	0.0814158	0.4513	0	0	2.54597	6.38576	RRAGC;NME2;HRAS;RAB8A	MF	2
Golgi-associated vesicle	3/47	0.107231	0.385735	0	0	2.73106	6.09782	OCRL;RAB8A;SPG21	CC	2
autophagosome	4/69	0.0884989	0.343557	0	0	2.46738	5.98281	RAB24;HTT;WIPI2;ATG5	CC	2
Mean Reticulocyte Volume	18/452	0.0300604	0.506445	0	0	1.67986	5.88713	CDKN2D;MCFD2;LDB1;FAF1;GLRX5;AIP;PTEN;DERL1;SNX10;FAM104A;ANAPC10;ATAD2B;PHF20L1;PGS1;CDK5;TFDP2;AGO2;BRD4	GWAS	2
U12-type spliceosomal complex	2/28	0.149005	0.408951	0	0	3.07771	5.85928	SF3B3;SNRPE	CC	2
3'-5' exonuclease activity	3/48	0.112416	0.4513	0	0	2.67023	5.83594	CNOT7;ANGEL2;EXOSC3	MF	2
Amino sugar and nucleotide sugar metabolism	3/48	0.112416	0.665791	0	0	2.67023	5.83594	HEXB;UXS1;HEXA	KEGG	2
Spinocerebellar ataxia	7/143	0.0619416	0.640961	0	0	2.06897	5.75497	PSMD6;PSMD12;PSMC5;PSMD14;PSMC2;VDAC2;WIPI2	KEGG	2
TGF-beta signaling pathway	5/94	0.0806136	0.642309	0	0	2.25439	5.67674	SMAD2;BMPR2;RPS6KB1;CUL1;E2F5	KEGG	2
Estimated Glomerular Filtration Rate	20/518	0.030623	0.506445	0	0	1.62809	5.67553	OGFR;ZGPAT;HTT;CISD2;DNAJC24;LARP4B;AFF4;SND1;TMEM60;PCMTD2;YY1;PSMD6;POR;TFDP2;SNX17;RAB24;TRIP12;VTI1B;CERS2;R3HDM2	GWAS	2
Highest Math Class Taken	24/644	0.0276291	0.506445	0	0	1.57261	5.64392	CEP57;RERE;LRRN2;UBXN2A;MAPKAP1;ANGEL2;IRF2BP2;HTT;FOXN3;CHD2;MEX3C;SND1;PTK2;PHF20L1;SMCHD1;POR;ZC3H7A;AGO2;TLK2;POLR1D;BBX;PHIP;MAPRE3;PCYOX1	GWAS	2
ubiquitin-like protein ligase binding	12/282	0.0453892	0.352417	0	0	1.79278	5.54413	SMAD2;RNF20;UBE2W;STAT1;FAF1;FAF2;DERL1;CUL1;UBE2A;TRIB1;CDK5RAP3;OTUB1	MF	2
nuclear receptor binding	6/120	0.0743442	0.4513	0	0	2.11365	5.49349	NCOR2;SMARCE1;STAT1;RNF6;TRIP12;HMGN3	MF	2
Vibrio cholerae infection	3/50	0.123062	0.665791	0	0	2.55634	5.35572	SLC12A2;ARF1;ATP6V1E1	KEGG	2
protein serine/threonine kinase activity	14/344	0.0443848	0.352417	0	0	1.71314	5.33617	BMPR2;CSNK1A1;NEK7;BRAF;CDK11B;CDK8;IRAK1;CDK5;RPS6KB1;IRAK2;AAK1;TLK2;MAP3K4;BRD4	MF	2
GTPase binding	9/201	0.0593396	0.415713	0	0	1.88662	5.32872	SIKE1;RRAGC;MAPKAP1;CHM;BRAF;OCRL;RANGAP1;RAB8A;STRN3	MF	2
Fc gamma R-mediated phagocytosis	5/97	0.0893653	0.642309	0	0	2.18054	5.26605	RPS6KB1;ARPC3;ARPC1B;WASF2;DNM2	KEGG	2
small GTPase binding	8/175	0.0662012	0.435909	0	0	1.92653	5.23063	SIKE1;MAPKAP1;CHM;OCRL;BRAF;RANGAP1;RAB8A;STRN3	MF	2
Glycerophospholipid metabolism	5/98	0.0923879	0.642309	0	0	2.15698	5.13741	PGS1;PLA2G5;TAZ;PLD3;CDS2	KEGG	2
polysomal ribosome	2/30	0.166258	0.408951	0	0	2.85758	5.12712	LARP1;LARP4B	CC	2
Citrate cycle	2/30	0.166258	0.701062	0	0	2.85758	5.12712	IDH3B;SDHB	KEGG	2
Pentose phosphate pathway	2/30	0.166258	0.701062	0	0	2.85758	5.12712	RPE;PGLS	KEGG	2
Thermogenesis	10/232	0.0597435	0.640961	0	0	1.81393	5.11111	SMARCE1;COA3;NDUFS8;RPS6KB1;NDUFA3;COX17;COX6B2;HRAS;SDHB;PNPLA2	KEGG	2
nuclear membrane	9/204	0.0638984	0.28534	0	0	1.85731	5.10845	ANKRD17;KLHDC2;CNEP1R1;EPC1;NUP35;RNF6;NUP98;RANGAP1;ARL6IP6	CC	2
phagocytic vesicle	5/100	0.0985886	0.35964	0	0	2.11135	4.89158	VAMP8;PLA2G5;SEC22B;RAB8A;ATG5	CC	2
nucleolus	26/733	0.0378846	0.210113	0	0	1.49356	4.88874	POP5;POP7;SF3B3;CCNT1;PAK1IP1;FCF1;CTCF;WDR43;TRA2A;POLR2F;E2F5;EXOSC3;CDK5RAP3;EXOSC1;RNF20;SUZ12;NOP14;TSPYL1;STAT1;UTP3;PARP2;LARP4B;CDK8;NFX1;POLR1D;SRSF9	CC	2
Chronic myeloid leukemia	4/76	0.115491	0.665791	0	0	2.22669	4.80645	CTBP1;HDAC1;BRAF;HRAS	KEGG	2
Pancreatic cancer	4/76	0.115491	0.665791	0	0	2.22669	4.80645	SMAD2;RPS6KB1;STAT1;BRAF	KEGG	2
endosome membrane	13/325	0.0573755	0.265362	0	0	1.68058	4.80334	VPS4A;AP2A1;SNX10;PLD3;SCAMP2;VAMP8;SNX4;IRAK1;SNX17;IRAK2;UBAP1;RAB8A;VTI1B	CC	2
Glycosaminoglycan biosynthesis	3/53	0.139679	0.692576	0	0	2.40259	4.72928	B4GALT3;EXT2;EXTL2	KEGG	2
ficolin-1-rich granule	8/184	0.0829867	0.335837	0	0	1.82716	4.54794	PSMD6;PSMD12;PSMD14;GSTP1;PSMC2;NME2;PPIE;COMMD3	CC	2
condensed chromosome	3/54	0.145379	0.408951	0	0	2.35536	4.54211	CTCF;TUBG1;BRD4	CC	2
ER to Golgi transport vesicle membrane	3/54	0.145379	0.408951	0	0	2.35536	4.54211	MCFD2;SEC22B;VTI1B	CC	2
cullin-RING ubiquitin ligase complex	7/157	0.0911665	0.346597	0	0	1.87451	4.48958	AMN1;FBXW5;APPBP2;CUL1;FBXO6;RNF7;ANAPC10	CC	2
Ribosome	7/158	0.0935069	0.642309	0	0	1.862	4.41242	MRPL1;RPL36AL;MRPL19;MRPS7;MRPL35;MRPL10;MRPL32	KEGG	2
coated vesicle membrane	3/55	0.151153	0.408951	0	0	2.30995	4.36456	MCFD2;SEC22B;VTI1B	CC	2
cytoplasmic side of plasma membrane	3/55	0.151153	0.408951	0	0	2.30995	4.36456	MIEN1;PTEN;BIRC2	CC	2
integral component of Golgi membrane	3/55	0.151153	0.408951	0	0	2.30995	4.36456	SAMD8;TEX261;ERGIC1	CC	2
Reticulocyte Fraction Of Red Cells	15/397	0.0646819	0.506445	0	0	1.58468	4.33929	STAT1;UBXN2A;ARPC1B;FAF1;CTNND1;LARP4B;FGFRL1;ANAPC10;ATAD2B;RASSF1;LARP1;SNX17;LSM14A;NADK;SRSF9	GWAS	2
Necroptosis	7/159	0.0958805	0.642309	0	0	1.84965	4.33679	STAT1;FAF1;VPS4A;VDAC2;CFLAR;BIRC2;IRF9	KEGG	2
Shigellosis	10/246	0.0811017	0.642309	0	0	1.70509	4.28327	ARF1;RRAGC;RPS6KB1;ARPC3;ARPC1B;CUL1;WIPI2;WASF2;PTK2;ATG5	KEGG	2
protein heterodimerization activity	8/188	0.0911835	0.4513	0	0	1.78619	4.2777	EXT2;FXR2;RRAGC;IRAK1;IRAK2;HEXA;UBA2;PHB	MF	2
Oxidative phosphorylation	6/133	0.108163	0.665791	0	0	1.89602	4.21698	NDUFS8;NDUFA3;COX17;ATP6V1E1;COX6B2;SDHB	KEGG	2
Red Cell Distribution Width	27/794	0.0535067	0.506445	0	0	1.4282	4.18169	CEP57;BMPR2;UBXN2A;BCCIP;ATAD2B;NSD3;PGS1;FXR2;PPP6R3;G3BP2;FBRSL1;RAB8A;PAIP1;BRD4;CDKN2D;SLC12A2;RWDD1;ZGPAT;FAM104A;GFER;PTK2;DNM2;AGO2;UBAP1;TPP2;LSM14A;R3HDM2	GWAS	2
RNA polymerase II-specific DNA-binding transcription factor binding	8/190	0.095451	0.4513	0	0	1.76637	4.14947	RERE;NCOR2;SMARCE1;LDB1;HDAC1;STAT1;FAF1;CDK5RAP3	MF	2
Parkinson disease	10/249	0.0862191	0.642309	0	0	1.68342	4.12584	PSMD6;PSMC5;PSMD12;NDUFS8;PSMD14;NDUFA3;PSMC2;VDAC2;COX6B2;SDHB	KEGG	2
Drug metabolism	5/108	0.12539	0.665791	0	0	1.94656	4.04169	DUT;GSTP1;NME2;GSTT2;GSTT1	KEGG	2
Ribosome biogenesis in eukaryotes	5/108	0.12539	0.665791	0	0	1.94656	4.04169	POP5;POP7;FCF1;RPP25L;WDR43	KEGG	2
Glutathione metabolism	3/57	0.162915	0.701062	0	0	2.22417	4.03581	GSTP1;GSTT2;GSTT1	KEGG	2
Endometrial cancer	3/58	0.168896	0.701062	0	0	2.18361	3.8835	PTEN;BRAF;HRAS	KEGG	2
secretory granule lumen	12/316	0.0888738	0.343557	0	0	1.58946	3.84734	PSMD6;PSMD12;APOOL;PSMD14;HEXB;GSTP1;FAF2;PSMC2;NME2;PPIE;A2M;VTI1B	CC	2
nuclear lumen	25/745	0.0692693	0.297093	0	0	1.40618	3.75414	POP5;POP7;SF3B3;CCNT1;PAK1IP1;FCF1;CTCF;WDR43;TRA2A;E2F5;EXOSC3;CDK5RAP3;EXOSC1;RNF20;SMARCE1;SUZ12;NOP14;TSPYL1;STAT1;UTP3;PARP2;LARP4B;CDK8;NFX1;SRSF9	CC	2
Notch signaling pathway	3/59	0.174939	0.701062	0	0	2.14451	3.73856	NCOR2;CTBP1;HDAC1	KEGG	2
endoplasmic reticulum membrane	24/712	0.0711187	0.297093	0	0	1.41208	3.73269	MCFD2;SAMD8;PIGP;ALG5;DERL1;CISD2;PLD3;PYURF;EXT2;SELENON;EXTL2;POR;G6PC3;EMC2;SCAP;SPTSSA;COPG1;SEC22B;PIGF;HRAS;VTI1B;CERS2;CDS2;PNPLA2	CC	2
ErbB signaling pathway	4/85	0.154727	0.701062	0	0	1.97836	3.69181	RPS6KB1;BRAF;HRAS;PTK2	KEGG	2
Colorectal cancer	4/86	0.159365	0.701062	0	0	1.95414	3.58889	SMAD2;RPS6KB1;BRAF;HRAS	KEGG	2
Leukocyte transendothelial migration	5/114	0.147457	0.701062	0	0	1.83884	3.51995	CTNND1;CD99L2;ARHGAP35;PTK2;JAM3	KEGG	2
Diabetic cardiomyopathy	8/203	0.125885	0.665791	0	0	1.64751	3.41427	SMAD2;NDUFS8;NDUFA3;PTEN;VDAC2;COX6B2;SDHB;AGER	KEGG	2
PD-L1 expression and PD-1 checkpoint pathway in cancer	4/89	0.173576	0.701062	0	0	1.88488	3.30068	RPS6KB1;STAT1;PTEN;HRAS	KEGG	2
Prion disease	10/273	0.133997	0.678539	0	0	1.5279	3.07098	PSMD6;PSMC5;PSMD12;NDUFS8;PSMD14;NDUFA3;PSMC2;VDAC2;COX6B2;SDHB	KEGG	2
microtubule	7/182	0.15924	0.408951	0	0	1.60465	2.94828	CEP57;CDK5;MAP1B;TUBG1;CDK5RAP3;DNM2;CLASP2	CC	2
Acute myeloid leukemia	3/67	0.225183	0.799903	0	0	1.87568	2.79634	RPS6KB1;BRAF;HRAS	KEGG	2
Ferroptosis	2/41	0.265126	0.830262	0	0	2.05044	2.72206	VDAC2;ATG5	KEGG	2
lytic vacuole	8/219	0.169403	0.408951	0	0	1.52132	2.70106	TIAL1;RRAGC;ABCA5;VPS4A;ACP2;VAMP4;LAMTOR4;PCYOX1	CC	2
Human T-cell leukemia virus 1 infection	8/219	0.169403	0.701062	0	0	1.52132	2.70106	SMAD2;NFYB;PTEN;VDAC2;GPS2;BUB3;HRAS;ANAPC10	KEGG	2
Phosphatidylinositol signaling system	4/97	0.213403	0.788115	0	0	1.72203	2.65979	PTEN;OCRL;MTMR6;CDS2	KEGG	2
Prostate cancer	4/97	0.213403	0.788115	0	0	1.72203	2.65979	GSTP1;PTEN;BRAF;HRAS	KEGG	2
mRNA surveillance pathway	4/98	0.218553	0.788115	0	0	1.70362	2.59074	ACIN1;ETF1;MAGOHB;WDR33	KEGG	2
intracellular organelle lumen	26/848	0.140182	0.408951	0	0	1.27675	2.50858	PSMD12;HIBADH;PSMD14;GSTP1;ABAT;ALKBH7;PSMD6;NFS1;MTG2;C1QBP;IDH3B;GADD45GIP1;TSFM;PPIL2;GLRX5;PAM16;NME2;COMMD3;TIMM44;TOR1B;NDUFS8;LACTB2;PSMC2;ACOT2;PPIE;PNPLA2	CC	2
Pathways in cancer	17/531	0.157654	0.701062	0	0	1.33116	2.45911	SMAD2;CTBP1;STAT1;HDAC1;GSTP1;CUL1;PTEN;GSTT2;BRAF;GSTT1;PTK2;RASSF1;TFG;RPS6KB1;GNB5;HRAS;BIRC2	KEGG	2
AGE-RAGE signaling pathway in diabetic complications	4/100	0.22895	0.801326	0	0	1.66796	2.45898	SMAD2;STAT1;AGER;HRAS	KEGG	2
FoxO signaling pathway	5/131	0.217647	0.788115	0	0	1.58935	2.42357	CDKN2D;G6PC3;PTEN;BRAF;HRAS	KEGG	2
Melanoma	3/72	0.25786	0.830262	0	0	1.73931	2.35736	PTEN;BRAF;HRAS	KEGG	2
Non-small cell lung cancer	3/72	0.25786	0.830262	0	0	1.73931	2.35736	RASSF1;BRAF;HRAS	KEGG	2
Human papillomavirus infection	11/331	0.189384	0.72699	0	0	1.38011	2.29647	RPS6KB1;NFX1;CSNK1A1;STAT1;HDAC1;PTEN;ATP6V1E1;TUBG1;HRAS;PTK2;IRF9	KEGG	2
intracellular non-membrane-bounded organelle	34/1158	0.154559	0.408951	0	0	1.2224	2.28244	POP5;POP7;SF3B3;CCNT1;DCUN1D5;PAK1IP1;FAF2;FCF1;CTCF;WDR43;IRAK1;TRA2A;E2F5;EXOSC3;CDK5RAP3;EXOSC1;RNF20;SUZ12;NOP14;TSPYL1;STAT1;UTP3;PARP2;LARP4B;TUBG1;MRPS7;MZT1;PTK2;CDK8;NFX1;CAPZA1;SPRY2;SRSF9;PNPLA2	CC	2
Inositol phosphate metabolism	3/73	0.264474	0.830262	0	0	1.71437	2.28014	PTEN;OCRL;MTMR6	KEGG	2
Insulin signaling pathway	5/137	0.24457	0.830262	0	0	1.51664	2.13581	G6PC3;RPS6KB1;BRAF;HRAS;EIF4E	KEGG	2
Yersinia infection	5/137	0.24457	0.830262	0	0	1.51664	2.13581	IRAK1;ARPC3;ARPC1B;WASF2;PTK2	KEGG	2
Glioma	3/75	0.277763	0.849684	0	0	1.66658	2.13487	PTEN;BRAF;HRAS	KEGG	2
Metabolism of xenobiotics by cytochrome P450	3/76	0.284431	0.849684	0	0	1.64367	2.06652	GSTP1;GSTT2;GSTT1	KEGG	2
Fluid shear stress and atherosclerosis	5/139	0.253735	0.830262	0	0	1.49385	2.04876	BMPR2;GSTP1;GSTT2;GSTT1;PTK2	KEGG	2
Synaptic vesicle cycle	3/78	0.297806	0.862158	0	0	1.59967	1.9377	AP2A1;ATP6V1E1;DNM2	KEGG	2
Valine, leucine and isoleucine degradation	2/48	0.328644	0.904318	0	0	1.73779	1.93378	HIBADH;ABAT	KEGG	2
Ether lipid metabolism	2/49	0.337621	0.904318	0	0	1.70073	1.84671	PLA2G5;PLD3	KEGG	2
Human immunodeficiency virus 1 infection	7/212	0.262863	0.830262	0	0	1.3677	1.82741	IRAK1;RPS6KB1;CUL1;GNB5;RNF7;HRAS;PTK2	KEGG	2
N-Glycan biosynthesis	2/50	0.346561	0.904318	0	0	1.66521	1.76462	B4GALT3;ALG5	KEGG	2
Breast cancer	5/147	0.291158	0.8555	0	0	1.40911	1.73868	RPS6KB1;CSNK1A1;PTEN;BRAF;HRAS	KEGG	2
NOD-like receptor signaling pathway	6/181	0.2827	0.849684	0	0	1.37256	1.73405	STAT1;NEK7;VDAC2;BIRC2;IRF9;ATG5	KEGG	2
Gastric cancer	5/149	0.300669	0.862158	0	0	1.38939	1.6697	SMAD2;RPS6KB1;CSNK1A1;BRAF;HRAS	KEGG	2
Regulation of actin cytoskeleton	7/218	0.285608	0.849684	0	0	1.32839	1.66465	ARPC3;ARPC1B;BRAF;HRAS;WASF2;PTK2;ARHGAP35	KEGG	2
Endocrine and other factor-regulated calcium reabsorption	2/53	0.373126	0.904318	0	0	1.56702	1.54483	AP2A1;DNM2	KEGG	2
Neurotrophin signaling pathway	4/119	0.33217	0.904318	0	0	1.39102	1.53305	IRAK1;IRAK2;BRAF;HRAS	KEGG	2
Cellular senescence	5/156	0.334292	0.904318	0	0	1.3245	1.45131	SMAD2;PTEN;VDAC2;E2F5;HRAS	KEGG	2
Transcriptional misregulation in cancer	6/192	0.329634	0.904318	0	0	1.29066	1.43233	CCNT2;CCNT1;LDB1;HDAC1;PTK2;BIRC2	KEGG	2
Hepatitis C	5/157	0.339127	0.904318	0	0	1.31572	1.42279	STAT1;BRAF;CFLAR;HRAS;IRF9	KEGG	2
Hedgehog signaling pathway	2/56	0.399244	0.904318	0	0	1.47973	1.35866	CSNK1A1;CUL1	KEGG	2
Pyrimidine metabolism	2/56	0.399244	0.904318	0	0	1.47973	1.35866	DUT;NME2	KEGG	2
Pathogenic Escherichia coli infection	6/197	0.35131	0.904318	0	0	1.25654	1.31445	ARF1;IRAK1;ARPC3;ARPC1B;ABCF2;WASF2	KEGG	2
Legionellosis	2/57	0.407838	0.904318	0	0	1.45275	1.30295	ARF1;SEC22B	KEGG	2
Small cell lung cancer	3/92	0.391456	0.904318	0	0	1.34707	1.26339	PTEN;BIRC2;PTK2	KEGG	2
Focal adhesion	6/201	0.368734	0.904318	0	0	1.23051	1.22766	PTEN;BRAF;HRAS;PTK2;ARHGAP35;BIRC2	KEGG	2
Purine metabolism	4/129	0.387748	0.904318	0	0	1.27908	1.2118	AK2;NME2;AMPD2;NUDT5	KEGG	2
Protein processing in endoplasmic reticulum	5/171	0.407027	0.904318	0	0	1.20389	1.08214	UBXN2A;DNAJA2;CUL1;DERL1;FBXO6	KEGG	2
Salmonella infection	7/249	0.408067	0.904318	0	0	1.15636	1.03648	ARF1;IRAK1;ARPC3;ARPC1B;HRAS;BIRC2;DNM2	KEGG	2
leukocyte chemotaxis involved in inflammatory response	3/6	3.66477e-05	0.00768577	0	0	80.6082	823.345	MDK;NINJ1;PTN	BP	3
neuron projection arborization	3/7	6.35455e-05	0.00804533	0	0	60.4531	584.204	NLGN1;ROCK1;PTN	BP	3
natural killer cell differentiation	3/8	0.000100741	0.0110689	0	0	48.36	445.055	AXL;TOX;PBX1	BP	3
Obstructive Sleep Apnea Trait	2/5	0.00149411	0.408002	0	0	53.5203	348.215	LIMCH1;NEBL	GWAS	3
regulation of hepatocyte proliferation	2/6	0.00222285	0.105615	0	0	40.1382	245.203	MDK;PTN	BP	3
COPI coating of Golgi vesicle	2/6	0.00222285	0.105615	0	0	40.1382	245.203	TMED9;TMED2	BP	3
COPI-coated vesicle budding	2/6	0.00222285	0.105615	0	0	40.1382	245.203	TMED9;TMED2	BP	3
Golgi transport vesicle coating	2/6	0.00222285	0.105615	0	0	40.1382	245.203	TMED9;TMED2	BP	3
zymogen granule	2/6	0.00222285	0.0392226	0	0	40.1382	245.203	TMED2;VAMP2	CC	3
zymogen granule membrane	2/6	0.00222285	0.0392226	0	0	40.1382	245.203	TMED2;VAMP2	CC	3
sulfatide binding	2/6	0.00222285	0.161119	0	0	40.1382	245.203	PPT1;MANF	MF	3
regulation of Rab protein signal transduction	2/7	0.00308658	0.123323	0	0	32.1089	185.612	DENND4A;DENND1A	BP	3
positive regulation of amyloid-beta clearance	2/7	0.00308658	0.123323	0	0	32.1089	185.612	LRPAP1;ROCK1	BP	3
positive regulation of pinocytosis	2/7	0.00308658	0.123323	0	0	32.1089	185.612	AXL;PPT1	BP	3
positive regulation of potassium ion import across plasma membrane	2/7	0.00308658	0.123323	0	0	32.1089	185.612	WNK2;ATP1B1	BP	3
3-hydroxyacyl-CoA dehydrogenase activity	2/7	0.00308658	0.161119	0	0	32.1089	185.612	HSD17B4;HSD17B10	MF	3
regulation of potassium ion import	2/8	0.00408186	0.14465	0	0	26.7561	147.191	WNK2;ATP1B1	BP	3
positive regulation of oligodendrocyte differentiation	2/8	0.00408186	0.14465	0	0	26.7561	147.191	MDK;PTN	BP	3
estradiol 17-beta-dehydrogenase activity	2/8	0.00408186	0.176973	0	0	26.7561	147.191	HSD17B4;HSD17B10	MF	3
regulation of ER-associated ubiquitin-dependent protein catabolic process	2/9	0.00520533	0.14465	0	0	22.9326	120.581	SVIP;UBQLN2	BP	3
regulation of pinocytosis	2/9	0.00520533	0.14465	0	0	22.9326	120.581	AXL;PPT1	BP	3
lysosomal lumen acidification	2/9	0.00520533	0.14465	0	0	22.9326	120.581	ATP6AP2;PPT1	BP	3
neuronal ion channel clustering	2/9	0.00520533	0.14465	0	0	22.9326	120.581	MTCH1;AGRN	BP	3
peptidyl-cysteine modification	2/9	0.00520533	0.14465	0	0	22.9326	120.581	TMX3;RAB6A	BP	3
insulin-responsive compartment	2/9	0.00520533	0.062464	0	0	22.9326	120.581	RAB10;RAB13	CC	3
small ribosomal subunit rRNA binding	2/9	0.00520533	0.176973	0	0	22.9326	120.581	CIRBP;RPS13	MF	3
Plasma Anti-Thyroglobulin And Anti-Thyroid Peroxidase Levels	2/9	0.00520533	0.408002	0	0	22.9326	120.581	NEBL;SMG6	GWAS	3
Age Related Hearing Loss-Related Regional Glucose Metabolism	2/9	0.00520533	0.408002	0	0	22.9326	120.581	MSI2;TOX	GWAS	3
cotranslational protein targeting to membrane	9/94	2.54922e-06	0.00224076	0	0	8.71292	112.22	RPS26;RPL3;RPS5;RPL35;SSR1;RPS20;RPL18;RPL39;RPS13	BP	3
response to interferon-alpha	3/18	0.00133921	0.0892561	0	0	16.1118	106.591	IFNAR2;BST2;AXL	BP	3
Endometriosis	2/10	0.00645368	0.408002	0	0	20.065	101.19	VEZT;ATP1B1	GWAS	3
coated vesicle	8/84	9.66145e-06	0.000985468	0	0	8.62982	99.6518	TMED9;DENND1A;CTSZ;VPS41;TMED3;TMED2;PIK3C2A;VAMP2	CC	3
negative regulation of RNA splicing	3/19	0.00157583	0.0989398	0	0	15.1041	97.4662	RPS26;U2AF2;RPS13	BP	3
polysomal ribosome	4/30	0.000490717	0.0166844	0	0	12.4376	94.7699	RPS26;EIF3H;RPL18;RPL39	CC	3
regulation of programmed necrotic cell death	3/20	0.00183705	0.103495	0	0	14.2149	89.548	ASAH1;FLOT1;OGT	BP	3
azurophil granule membrane	6/58	8.07515e-05	0.0054911	0	0	9.39288	88.5198	BST2;NDUFC2;STOM;CPNE3;DDOST;ARL8A	CC	3
regulation of mRNA splicing, via spliceosome	8/90	1.61162e-05	0.00472203	0	0	7.99593	88.2406	DDX17;HNRNPL;TIA1;MBNL2;HNRNPK;U2AF2;CELF2;CIRBP	BP	3
SRP-dependent cotranslational protein targeting to membrane	8/90	1.61162e-05	0.00472203	0	0	7.99593	88.2406	RPS26;RPL3;RPS5;RPL35;RPS20;RPL18;RPL39;RPS13	BP	3
cytoplasmic translation	8/93	2.05087e-05	0.00515062	0	0	7.71255	83.2543	RPS26;RPL3;RPS5;RPL35;RPS20;RPL18;RPL39;RPS13	BP	3
regulation of RNA splicing	7/76	4.37188e-05	0.00768577	0	0	8.28559	83.1685	HNRNPL;RPS26;TIA1;MBNL2;HNRNPK;U2AF2;RPS13	BP	3
nuclear-transcribed mRNA catabolic process, nonsense-mediated decay	9/113	1.16666e-05	0.00472203	0	0	7.11426	80.8093	RPS26;RPL3;RPS5;RPL35;RPS20;RPL18;RPL39;RPS13;SMG6	BP	3
ribosome	6/62	0.000117685	0.00600195	0	0	8.72019	78.8959	RPS26;RPS5;EIF3H;RPL18;RPL39;RPS13	CC	3
protein localization to cell junction	3/22	0.0024367	0.109839	0	0	12.7173	76.5214	NLGN1;PAK2;TJP2	BP	3
positive regulation of endocytosis	5/48	0.000312046	0.0288725	0	0	9.43105	76.1308	NLGN1;HNRNPK;AXL;FLOT1;PPT1	BP	3
angiotensin maturation	2/12	0.00931212	0.190357	0	0	16.0504	75.0587	ATP6AP2;CTSZ	BP	3
regulation of angiotensin levels in blood	2/12	0.00931212	0.190357	0	0	16.0504	75.0587	ATP6AP2;CTSZ	BP	3
early endosome to Golgi transport	2/12	0.00931212	0.190357	0	0	16.0504	75.0587	TMED9;RAB6A	BP	3
morphogenesis of a polarized epithelium	2/12	0.00931212	0.190357	0	0	16.0504	75.0587	RAB10;AHI1	BP	3
negative regulation of receptor internalization	2/12	0.00931212	0.190357	0	0	16.0504	75.0587	LRPAP1;UBQLN2	BP	3
positive regulation of sodium ion transmembrane transport	2/12	0.00931212	0.190357	0	0	16.0504	75.0587	WNK2;ATP1B1	BP	3
phosphatase inhibitor activity	3/23	0.00277675	0.161119	0	0	12.0808	71.1134	SET;ANP32E;PTN	MF	3
protein targeting to ER	8/103	4.30522e-05	0.00768577	0	0	6.89719	69.3381	RPS26;RPL3;RPS5;RPL35;RPS20;RPL18;RPL39;RPS13	BP	3
central nervous system projection neuron axonogenesis	2/13	0.0109159	0.206346	0	0	14.5905	65.9133	EPHB1;PAFAH1B1	BP	3
regulation of lysosomal lumen pH	2/13	0.0109159	0.206346	0	0	14.5905	65.9133	ATP6AP2;PPT1	BP	3
protein localization to membrane	12/195	6.11324e-06	0.00358236	0	0	5.43734	65.2756	RAB10;NLGN1;ROCK1;BSG;RAB13;FLOT1;TSPAN5;TMED2;ANK2;PTN;AGRN;ATP1B1	BP	3
gene expression	18/356	5.3394e-07	0.000938667	0	0	4.49514	64.9232	DDX17;RPL3;RPS5;CELF2;SMG6;HNRNPL;RPS26;HNRNPK;PABPN1;DKC1;U2AF2;RPL35;TSPAN5;RPS20;SRSF5;RPL18;RPL39;RPS13	BP	3
Bone Mineral Density	3/25	0.003541	0.408002	0	0	10.9814	61.9721	RPAIN;FBXO2;AGRN	GWAS	3
regulation of receptor-mediated endocytosis	4/39	0.00134972	0.0892561	0	0	9.23513	61.0244	LRPAP1;HNRNPK;FLOT1;PPT1	BP	3
mitochondrial electron transport, NADH to ubiquinone	4/39	0.00134972	0.0892561	0	0	9.23513	61.0244	NDUFB7;NDUFB11;NDUFA1;NDUFC2	BP	3
cytosolic small ribosomal subunit	4/40	0.00148525	0.0392226	0	0	8.97814	58.4672	RPS26;RPS5;RPS20;RPS13	CC	3
smooth muscle contraction	2/14	0.0126319	0.222069	0	0	13.374	58.4647	ROCK1;PIK3C2A	BP	3
positive regulation of potassium ion transmembrane transporter activity	2/14	0.0126319	0.222069	0	0	13.374	58.4647	ANK2;ATP1B1	BP	3
positive regulation of sodium ion transmembrane transporter activity	2/14	0.0126319	0.222069	0	0	13.374	58.4647	WNK2;ATP1B1	BP	3
regulation of potassium ion transmembrane transporter activity	3/26	0.00396656	0.14465	0	0	10.5035	58.0826	ANK2;ATP1B1;VAMP2	BP	3
positive regulation of ion transmembrane transporter activity	3/26	0.00396656	0.14465	0	0	10.5035	58.0826	WNK2;ANK2;ATP1B1	BP	3
protein localization to plasma membrane	9/136	5.11124e-05	0.00804533	0	0	5.81903	57.5006	RAB10;ROCK1;BSG;RAB13;FLOT1;TSPAN5;TMED2;ANK2;ATP1B1	BP	3
chromaffin granule	1/5	0.060487	0.215224	0	0	19.9879	56.0725	ANXA7	CC	3
clathrin-sculpted monoamine transport vesicle	1/5	0.060487	0.215224	0	0	19.9879	56.0725	VAMP2	CC	3
clathrin-sculpted monoamine transport vesicle membrane	1/5	0.060487	0.215224	0	0	19.9879	56.0725	VAMP2	CC	3
flotillin complex	1/5	0.060487	0.215224	0	0	19.9879	56.0725	FLOT1	CC	3
IgG binding	1/5	0.060487	0.409315	0	0	19.9879	56.0725	FCGRT	MF	3
interferon receptor activity	1/5	0.060487	0.409315	0	0	19.9879	56.0725	IFNAR2	MF	3
L-lactate dehydrogenase activity	1/5	0.060487	0.409315	0	0	19.9879	56.0725	LDHB	MF	3
lipase binding	1/5	0.060487	0.409315	0	0	19.9879	56.0725	LRPAP1	MF	3
testosterone dehydrogenase [NAD	1/5	0.060487	0.409315	0	0	19.9879	56.0725	HSD17B10	MF	3
thiolester hydrolase activity	1/5	0.060487	0.409315	0	0	19.9879	56.0725	PPT1	MF	3
endoribonuclease activity, producing 3'-phosphomonoesters	1/5	0.060487	0.409315	0	0	19.9879	56.0725	TSEN34	MF	3
exopolyphosphatase activity	1/5	0.060487	0.409315	0	0	19.9879	56.0725	PRUNE2	MF	3
Isovalerylcarnitine Levels	1/5	0.060487	0.408002	0	0	19.9879	56.0725	IVD	GWAS	3
T Wave Morphology Restitution During Recovery From Exercise	1/5	0.060487	0.408002	0	0	19.9879	56.0725	SSBP3	GWAS	3
T Wave Morphology Restitution During Recovery From Exercise	1/5	0.060487	0.408002	0	0	19.9879	56.0725	SSBP3	GWAS	3
OTU97 8	1/5	0.060487	0.408002	0	0	19.9879	56.0725	PREX2	GWAS	3
Response To Levetiracetam In Genetic Generalized Epilepsy	1/5	0.060487	0.408002	0	0	19.9879	56.0725	ANK2	GWAS	3
1-Palmitoylglycerol	1/5	0.060487	0.408002	0	0	19.9879	56.0725	NLGN1	GWAS	3
OTU99 8	1/5	0.060487	0.408002	0	0	19.9879	56.0725	PREX2	GWAS	3
Phosphatidylglycerol-O 40:0 [M-H]1- Levels	1/5	0.060487	0.408002	0	0	19.9879	56.0725	CERS4	GWAS	3
Mitral Valve Prolapse After Mitral Valve Surgery	1/5	0.060487	0.408002	0	0	19.9879	56.0725	SMG6	GWAS	3
Polycystic Ovary Syndrome	1/5	0.060487	0.408002	0	0	19.9879	56.0725	DENND1A	GWAS	3
NK-cell Telomere Length	1/5	0.060487	0.408002	0	0	19.9879	56.0725	RRM2B	GWAS	3
Longevity	1/5	0.060487	0.408002	0	0	19.9879	56.0725	LIMCH1	GWAS	3
Ceramide	1/5	0.060487	0.408002	0	0	19.9879	56.0725	B3GAT2	GWAS	3
Dihomo-linolenoylcarnitine	1/5	0.060487	0.408002	0	0	19.9879	56.0725	AGRN	GWAS	3
Maximal Oxygen Uptake Response	1/5	0.060487	0.408002	0	0	19.9879	56.0725	TSHR	GWAS	3
COVID-19 Hospitalization Or Age-Related Macular Degeneration	1/5	0.060487	0.408002	0	0	19.9879	56.0725	IFNAR2	GWAS	3
Proteinuria In Preeclampsia	1/5	0.060487	0.408002	0	0	19.9879	56.0725	SMG6	GWAS	3
Glomerular Filtration Rate In Type 2 Diabetes	1/5	0.060487	0.408002	0	0	19.9879	56.0725	TJP2	GWAS	3
Gut Microbiota Relative Abundance	1/5	0.060487	0.408002	0	0	19.9879	56.0725	DGKB	GWAS	3
Ceramide	1/5	0.060487	0.408002	0	0	19.9879	56.0725	CERS4	GWAS	3
Ceramide	1/5	0.060487	0.408002	0	0	19.9879	56.0725	CERS4	GWAS	3
Sphingomyelin	1/5	0.060487	0.408002	0	0	19.9879	56.0725	ROCK1	GWAS	3
Sphingomyelin	1/5	0.060487	0.408002	0	0	19.9879	56.0725	CERS4	GWAS	3
Ceramide	1/5	0.060487	0.408002	0	0	19.9879	56.0725	CERS4	GWAS	3
Epidermal Growth Factor-Like Protein 6 Levels	1/5	0.060487	0.408002	0	0	19.9879	56.0725	SSBP3	GWAS	3
Hearing Difficulty/Problems: No	1/5	0.060487	0.408002	0	0	19.9879	56.0725	GTF2H5	GWAS	3
Hearing Difficulty/Problems: Yes	1/5	0.060487	0.408002	0	0	19.9879	56.0725	GTF2H5	GWAS	3
Brain rsFMRI Measurement	1/5	0.060487	0.408002	0	0	19.9879	56.0725	DGKB	GWAS	3
Transmembrane Protein 106A Levels	1/5	0.060487	0.408002	0	0	19.9879	56.0725	ARL8A	GWAS	3
Cleft Lip With Or Without Cleft Palate Or Cleft Palate	1/5	0.060487	0.408002	0	0	19.9879	56.0725	LIMCH1	GWAS	3
Sphingomyelin	1/5	0.060487	0.408002	0	0	19.9879	56.0725	CERS4	GWAS	3
Stathmin Levels	1/5	0.060487	0.408002	0	0	19.9879	56.0725	CTSZ	GWAS	3
Sphingomyelin	1/5	0.060487	0.408002	0	0	19.9879	56.0725	CERS4	GWAS	3
Pyoderma Gangrenosum In Inflammatory Bowel Disease	1/5	0.060487	0.408002	0	0	19.9879	56.0725	HSD17B4	GWAS	3
QT Interval	1/5	0.060487	0.408002	0	0	19.9879	56.0725	HSD17B4	GWAS	3
F-caffeinated/sweet Liking	1/5	0.060487	0.408002	0	0	19.9879	56.0725	CDH11	GWAS	3
Multiple Sclerosis	1/5	0.060487	0.408002	0	0	19.9879	56.0725	NCKAP5	GWAS	3
Sphingomyelin 37:1 [M+H]1+ Levels	1/5	0.060487	0.408002	0	0	19.9879	56.0725	CERS4	GWAS	3
Blood Trace Element	1/5	0.060487	0.408002	0	0	19.9879	56.0725	ANK2	GWAS	3
Erythrocyte Sedimentation Rate	1/5	0.060487	0.408002	0	0	19.9879	56.0725	TMEM50A	GWAS	3
Hair Morphology	1/5	0.060487	0.408002	0	0	19.9879	56.0725	TSHR	GWAS	3
Optic Nerve Measurement	1/5	0.060487	0.408002	0	0	19.9879	56.0725	TSHR	GWAS	3
Biomedical Quantitative Traits	1/5	0.060487	0.408002	0	0	19.9879	56.0725	FAM3C	GWAS	3
ADP-ribosyl Cyclase/Cyclic ADP-ribose Hydrolase 2 Levels	1/5	0.060487	0.408002	0	0	19.9879	56.0725	FBXL5	GWAS	3
Thrombin-activatable Fibrinolysis Inhibitor Activation Peptide	1/5	0.060487	0.408002	0	0	19.9879	56.0725	DENND1A	GWAS	3
Alcohol Dehydrogenase [NADP	1/5	0.060487	0.408002	0	0	19.9879	56.0725	AKR1A1	GWAS	3
protein localization to cell periphery	9/140	6.40697e-05	0.00804533	0	0	5.6402	54.4592	RAB10;ROCK1;BSG;RAB13;FLOT1;TSPAN5;TMED2;ANK2;ATP1B1	BP	3
mitochondrial respiratory chain complex I	4/42	0.00178422	0.0392226	0	0	8.50475	53.8246	NDUFB7;NDUFB11;NDUFA1;NDUFC2	CC	3
respiratory chain complex I	4/42	0.00178422	0.0392226	0	0	8.50475	53.8246	NDUFB7;NDUFB11;NDUFA1;NDUFC2	CC	3
prespliceosome	2/15	0.0144572	0.109232	0	0	12.3446	52.2986	U2AF2;LUC7L2	CC	3
trans-Golgi network transport vesicle	2/15	0.0144572	0.109232	0	0	12.3446	52.2986	TMED9;RAB13	CC	3
U2-type prespliceosome	2/15	0.0144572	0.109232	0	0	12.3446	52.2986	U2AF2;LUC7L2	CC	3
myosin V binding	2/15	0.0144572	0.282443	0	0	12.3446	52.2986	RAB10;RAB6A	MF	3
oxidoreductase activity, acting on the CH-NH group of donors, NAD or NADP as acceptor	2/15	0.0144572	0.282443	0	0	12.3446	52.2986	BLVRB;CRYM	MF	3
Headache Or Type 2 Diabetes	2/15	0.0144572	0.408002	0	0	12.3446	52.2986	NLGN1;DENND1A	GWAS	3
Classic Bladder Exstrophy	2/15	0.0144572	0.408002	0	0	12.3446	52.2986	PREX2;NCKAP5	GWAS	3
Sphingomyelin 38:1 [M+H]1+ Levels	2/15	0.0144572	0.408002	0	0	12.3446	52.2986	CERS4;SIK3	GWAS	3
secretory granule membrane	14/274	8.90668e-06	0.000985468	0	0	4.48534	52.1587	ATP6AP2;NDUFC2;SVIP;DDOST;BST2;RAB10;TMX3;TMED2;ANXA7;STOM;CPNE3;RAB6A;VAMP2;ARL8A	CC	3
receptor clustering	3/28	0.00490772	0.14465	0	0	9.6622	51.3734	NLGN1;PTN;AGRN	BP	3
positive regulation of synapse assembly	3/28	0.00490772	0.14465	0	0	9.6622	51.3734	NLGN1;AGRN;EPHB1	BP	3
clathrin-coated vesicle	6/80	0.000477924	0.0166844	0	0	6.59303	50.4107	TMED9;DENND1A;RAB13;VPS41;PIK3C2A;VAMP2	CC	3
nuclear-transcribed mRNA catabolic process	10/171	5.6426e-05	0.00804533	0	0	5.11274	50.0158	RPS26;RPL3;RPS5;RPL35;RPS20;RPL18;RPL39;DCPS;RPS13;SMG6	BP	3
positive regulation of potassium ion transmembrane transport	4/44	0.00212252	0.105615	0	0	8.07869	49.7255	WNK2;GNB1;ANK2;ATP1B1	BP	3
RNA binding	43/1406	3.20606e-08	8.36783e-06	0	0	2.82994	48.8324	RPL3;RPS19BP1;CELF2;HNRNPR;ZC3HAV1;MSI2;HSD17B10;SMG6;PABPN1;U2AF2;RPL35;ANXA7;CPNE3;RPL18;RPL39;RPS13;DDX17;PNISR;TIA1;MBNL2;ZRANB2;RPS5;CIRBP;PRRC2C;NOSIP;RSRC2;CWC15;GTPBP4;MANF;KTN1;FAM133B;HNRNPL;RPS26;BST2;HNRNPK;DKC1;EIF3H;RPS20;S100A4;SRSF5;PPIA;LUC7L2;CPEB4	MF	3
pre-mRNA binding	3/29	0.00542445	0.176973	0	0	9.29011	48.465	HNRNPL;U2AF2;CELF2	MF	3
small ribosomal subunit	4/45	0.00230721	0.0392226	0	0	7.88125	47.8527	RPS26;RPS5;RPS20;RPS13	CC	3
tropomyosin binding	2/16	0.0163888	0.285166	0	0	11.4623	47.1231	NEBL;S100A6	MF	3
Glycemic Traits	2/16	0.0163888	0.408002	0	0	11.4623	47.1231	DGKB;CRY2	GWAS	3
establishment of protein localization to extracellular region	4/46	0.00250267	0.109992	0	0	7.69321	46.0854	RAB10;RCN3;SVBP;RAB13	BP	3
mRNA splice site selection	3/30	0.00597264	0.149999	0	0	8.94558	45.8064	CELF2;SRSF5;LUC7L2	BP	3
RNA processing	10/179	8.2778e-05	0.00970158	0	0	4.86873	45.7629	DDX17;HNRNPL;TSEN34;HNRNPK;PABPN1;DKC1;U2AF2;CELF2;HNRNPR;SRSF5	BP	3
cell-cell contact zone	4/47	0.00270921	0.0418023	0	0	7.51392	44.4155	FLOT1;ANK2;ATP1B1;TJP2	CC	3
negative regulation of proteasomal ubiquitin-dependent protein catabolic process	3/31	0.00655278	0.159997	0	0	8.62566	43.3686	EIF3H;SVIP;OGT	BP	3
asymmetric, glutamatergic, excitatory synapse	1/6	0.0721398	0.222978	0	0	15.9895	42.0387	NLGN1	CC	3
nuclear stress granule	1/6	0.0721398	0.222978	0	0	15.9895	42.0387	TIA1	CC	3
rough endoplasmic reticulum membrane	1/6	0.0721398	0.222978	0	0	15.9895	42.0387	RPS26	CC	3
RNA-directed DNA polymerase activity	1/6	0.0721398	0.409315	0	0	15.9895	42.0387	DKC1	MF	3
lactate dehydrogenase activity	1/6	0.0721398	0.409315	0	0	15.9895	42.0387	LDHB	MF	3
telomerase activity	1/6	0.0721398	0.409315	0	0	15.9895	42.0387	DKC1	MF	3
thiol oxidase activity	1/6	0.0721398	0.409315	0	0	15.9895	42.0387	TMX3	MF	3
BH domain binding	1/6	0.0721398	0.409315	0	0	15.9895	42.0387	BCL2	MF	3
BH3 domain binding	1/6	0.0721398	0.409315	0	0	15.9895	42.0387	BCL2	MF	3
palmitoyl-CoA hydrolase activity	1/6	0.0721398	0.409315	0	0	15.9895	42.0387	PPT1	MF	3
pre-mRNA 3'-splice site binding	1/6	0.0721398	0.409315	0	0	15.9895	42.0387	U2AF2	MF	3
endoplasmic reticulum-Golgi intermediate compartment membrane	4/49	0.00315675	0.0429317	0	0	7.17923	41.3396	TMED9;CTSZ;TMED3;TMED2	CC	3
aerobic electron transport chain	5/70	0.0017688	0.103495	0	0	6.23204	39.4952	NDUFB7;NDUFB11;NDUFA1;NDUFC2;UQCRC2	BP	3
RNA polymerase binding	2/18	0.0205594	0.335376	0	0	10.0285	38.9549	PABPN1;STOM	MF	3
Arrhythmia	2/18	0.0205594	0.408002	0	0	10.0285	38.9549	NEBL;NACA	GWAS	3
Disease Progression In Age-Related Macular Degeneration	2/18	0.0205594	0.408002	0	0	10.0285	38.9549	CDH22;KCTD14	GWAS	3
negative regulation of protein ubiquitination	4/51	0.00365221	0.14268	0	0	6.87304	38.5744	U2AF2;SVBP;OGT;GTPBP4	BP	3
Nonalcoholic Fatty Liver Disease	4/51	0.00365221	0.408002	0	0	6.87304	38.5744	STAG1;SIK3;BCL2;SMG6	GWAS	3
mitochondrial ATP synthesis coupled electron transport	5/71	0.00188387	0.103495	0	0	6.1373	38.508	NDUFB7;NDUFB11;NDUFA1;NDUFC2;UQCRC2	BP	3
negative regulation of neuron apoptotic process	5/71	0.00188387	0.103495	0	0	6.1373	38.508	SET;MDK;BCL2;PPT1;CPEB4	BP	3
neuron development	8/143	0.000421087	0.0336487	0	0	4.8437	37.6485	NLGN1;ROCK1;RAB13;PPT1;STMN3;PPP1R9A;PBX1;MANF	BP	3
neuron projection development	9/171	0.000292127	0.028531	0	0	4.5537	37.0595	NLGN1;ROCK1;SVBP;RAB13;STMN3;PPP1R9A;PAK3;EPHB1;MANF	BP	3
mRNA binding	12/263	0.000115694	0.0150981	0	0	3.9505	35.8096	HNRNPL;RPS26;HNRNPK;RPS5;CELF2;CIRBP;RPL35;HNRNPR;SRSF5;RPS13;LUC7L2;CPEB4	MF	3
Suicide Behavior	2/19	0.0227928	0.408002	0	0	9.43807	35.6883	NLGN1;FRMD8	GWAS	3
NADH dehydrogenase	3/35	0.00920141	0.218324	0	0	7.54592	35.3783	NDUFB7;NDUFA1;NDUFC2	MF	3
NADH dehydrogenase	3/35	0.00920141	0.218324	0	0	7.54592	35.3783	NDUFB7;NDUFA1;NDUFC2	MF	3
regulation of alternative mRNA splicing, via spliceosome	4/54	0.00449037	0.14465	0	0	6.45967	34.9198	DDX17;HNRNPL;MBNL2;CELF2	BP	3
pyruvate metabolic process	4/55	0.00479622	0.14465	0	0	6.33269	33.8161	LDHB;GLO1;BSG;VDAC1	BP	3
negative regulation of protein modification by small protein conjugation or removal	4/55	0.00479622	0.14465	0	0	6.33269	33.8161	U2AF2;SVBP;OGT;GTPBP4	BP	3
cytosolic large ribosomal subunit	4/55	0.00479622	0.0611518	0	0	6.33269	33.8161	RPL3;RPL35;RPL18;RPL39	CC	3
calcium-dependent cell-cell adhesion via plasma membrane cell adhesion molecules	3/36	0.00994744	0.192171	0	0	7.31688	33.7341	NLGN1;CDH22;CDH11	BP	3
dendrite morphogenesis	3/36	0.00994744	0.192171	0	0	7.31688	33.7341	PTN;PAK3;EPHB1	BP	3
regulation of mRNA processing	3/36	0.00994744	0.192171	0	0	7.31688	33.7341	TIA1;HNRNPK;PABPN1	BP	3
regulation of receptor internalization	3/36	0.00994744	0.192171	0	0	7.31688	33.7341	LRPAP1;AHI1;FLOT1	BP	3
astral microtubule	1/7	0.0836487	0.243776	0	0	13.3239	33.0583	PAFAH1B1	CC	3
COPI-coated vesicle	1/7	0.0836487	0.243776	0	0	13.3239	33.0583	TMED2	CC	3
integral component of postsynaptic membrane	1/7	0.0836487	0.243776	0	0	13.3239	33.0583	NLGN1	CC	3
1-phosphatidylinositol-4-phosphate 3-kinase activity	1/7	0.0836487	0.411931	0	0	13.3239	33.0583	PIK3C2A	MF	3
sphingosine N-acyltransferase activity	1/7	0.0836487	0.411931	0	0	13.3239	33.0583	CERS4	MF	3
aspartic-type endopeptidase inhibitor activity	1/7	0.0836487	0.411931	0	0	13.3239	33.0583	ROCK1	MF	3
N-acylsphingosine amidohydrolase activity	1/7	0.0836487	0.411931	0	0	13.3239	33.0583	ASAH1	MF	3
oxidoreductase activity, acting on a sulfur group of donors, oxygen as acceptor	1/7	0.0836487	0.411931	0	0	13.3239	33.0583	TMX3	MF	3
DEAD/H-box RNA helicase binding	1/7	0.0836487	0.411931	0	0	13.3239	33.0583	SMAD1	MF	3
tau-protein kinase activity	2/20	0.0251212	0.345086	0	0	8.91328	32.8369	ROCK1;SIK3	MF	3
Vaginal Microbiome MetaCyc Pathway	2/20	0.0251212	0.408002	0	0	8.91328	32.8369	PRUNE2;EPHB1	GWAS	3
positive regulation of cell junction assembly	4/57	0.00544924	0.14465	0	0	6.0931	31.759	NLGN1;ROCK1;FLOT1;EPHB1	BP	3
Ribosome	8/158	0.000813778	0.15299	0	0	4.356	30.9878	RPS26;RPL3;RPS5;RPL35;RPS20;RPL18;RPL39;RPS13	KEGG	3
mitochondrial respiratory chain complex I assembly	4/58	0.00579694	0.147696	0	0	5.97996	30.7993	NDUFB7;NDUFB11;NDUFA1;NDUFC2	BP	3
NADH dehydrogenase complex assembly	4/58	0.00579694	0.147696	0	0	5.97996	30.7993	NDUFB7;NDUFB11;NDUFA1;NDUFC2	BP	3
regulation of cell communication	3/38	0.0115423	0.210007	0	0	6.89808	30.7774	MTCH1;SCG5;ANK2	BP	3
histone exchange	3/38	0.0115423	0.210007	0	0	6.89808	30.7774	ANP32E;RSF1;RBBP7	BP	3
Motion Sickness	2/21	0.027542	0.408002	0	0	8.44373	30.3302	NLGN1;CELF2	GWAS	3
Selective IgA Deficiency	2/21	0.027542	0.408002	0	0	8.44373	30.3302	AHI1;NCKAP5	GWAS	3
regulation of secretion by cell	4/59	0.00615913	0.152504	0	0	5.87094	29.882	RAB10;RAB13;SCG5;VAMP2	BP	3
large ribosomal subunit	4/59	0.00615913	0.0698035	0	0	5.87094	29.882	RPL3;RPL35;RPL18;RPL39	CC	3
RNA metabolic process	7/133	0.00137083	0.0892561	0	0	4.5242	29.8251	DDX17;HNRNPL;HNRNPK;PABPN1;DKC1;CELF2;HNRNPR	BP	3
peptide biosynthetic process	8/162	0.000957219	0.0731649	0	0	4.24199	29.4881	RPS26;RPL3;RPS5;RPL35;RPS20;RPL18;RPL39;RPS13	BP	3
telomerase RNA binding	2/22	0.0300526	0.38213	0	0	8.02114	28.1125	DKC1;SMG6	MF	3
retrograde vesicle-mediated transport, Golgi to endoplasmic reticulum	5/85	0.00412749	0.14465	0	0	5.05967	27.778	NAPA;TMED9;TMED3;TMED2;RAB6A	BP	3
negative regulation of kinase activity	4/62	0.00733509	0.171466	0	0	5.56642	27.3594	CDKN1B;CAMK2N2;PPIA;PAK2	BP	3
Coronary Artery Disease Or Plasminogen Activator Inhibitor 1 Levels	3/41	0.0141955	0.408002	0	0	6.35252	27.0289	STAG1;ATP1B1;SMG6	GWAS	3
clathrin-sculpted gamma-aminobutyric acid transport vesicle	1/8	0.0950155	0.258442	0	0	11.4199	26.8792	VAMP2	CC	3
clathrin-sculpted gamma-aminobutyric acid transport vesicle membrane	1/8	0.0950155	0.258442	0	0	11.4199	26.8792	VAMP2	CC	3
ESC/E	1/8	0.0950155	0.258442	0	0	11.4199	26.8792	RBBP7	CC	3
integral component of synaptic membrane	1/8	0.0950155	0.258442	0	0	11.4199	26.8792	NLGN1	CC	3
ubiquitin ligase inhibitor activity	1/8	0.0950155	0.414309	0	0	11.4199	26.8792	RPS20	MF	3
disulfide oxidoreductase activity	1/8	0.0950155	0.414309	0	0	11.4199	26.8792	TMX2	MF	3
pre-mRNA intronic binding	1/8	0.0950155	0.414309	0	0	11.4199	26.8792	HNRNPL	MF	3
Riboflavin metabolism	1/8	0.0950155	0.649566	0	0	11.4199	26.8792	BLVRB	KEGG	3
neutrophil mediated immunity	17/488	0.00013451	0.0139099	0	0	3.01263	26.8542	KMT2E;ASAH1;ROCK1;CTSZ;ATP6AP2;NDUFC2;SVIP;DDOST;BST2;RAB10;PSMB1;STOM;CPNE3;RAB6A;PPIA;VAMP2;ARL8A	BP	3
Mannose type O-glycan biosynthesis	2/23	0.0326503	0.558023	0	0	7.63879	26.1392	B4GAT1;B3GAT2	KEGG	3
negative regulation of binding	5/88	0.00478461	0.14465	0	0	4.87605	26.0496	LRPAP1;ROCK1;CTSZ;RSF1;GTPBP4	BP	3
rRNA binding	3/42	0.0151502	0.282443	0	0	6.18932	25.9317	RPS5;CIRBP;RPS13	MF	3
protein secretion	4/64	0.00819598	0.182387	0	0	5.38033	25.8477	RCN3;RAB10;SVBP;RAB13	BP	3
COVID-19	7/144	0.00215928	0.408002	0	0	4.15862	25.5255	RAB10;AHI1;SH3BGRL;CDH22;CDH11;HSD17B4;ANK2	GWAS	3
cytoplasmic stress granule	4/65	0.00865021	0.0882321	0	0	5.29186	25.1372	TIA1;HNRNPK;ROCK1;CIRBP	CC	3
cellular amino acid catabolic process	5/90	0.00526194	0.14465	0	0	4.76083	24.9813	GCSH;IVD;CRYM;GLUL;HSD17B10	BP	3
mitochondrial respiratory chain complex assembly	5/90	0.00526194	0.14465	0	0	4.76083	24.9813	NDUFB7;NDUFB11;NDUFA1;NDUFC2;COX20	BP	3
Coronary Artery Disease Or Tissue Plasminogen Activator Levels	3/43	0.0161403	0.408002	0	0	6.03429	24.9001	STAG1;ATP1B1;SMG6	GWAS	3
regulation of actin cytoskeleton organization	5/91	0.00551281	0.14465	0	0	4.70523	24.4704	BST2;ROCK1;MDK;PHPT1;PAK3	BP	3
cell adhesion mediator activity	2/24	0.0353326	0.400948	0	0	7.2912	24.3741	BSG;NINJ1	MF	3
Emphysema Annual Change Measurement In Smokers	2/24	0.0353326	0.408002	0	0	7.2912	24.3741	LIMCH1;MSI2	GWAS	3
Deep White Matter Hyperintensities	2/24	0.0353326	0.408002	0	0	7.2912	24.3741	LIMCH1;CDH11	GWAS	3
vascular endothelial growth factor receptor signaling pathway	4/67	0.00960732	0.192171	0	0	5.12334	23.7991	ROCK1;AXL;SULF1;PAK2	BP	3
vacuolar membrane	3/45	0.0182274	0.112678	0	0	5.74636	23.0132	NAPA;ATP6AP2;ARL8A	CC	3
Hepatitis B	2/25	0.0380971	0.408002	0	0	6.97384	22.7878	KCTD2;PBX1	GWAS	3
neutrophil degranulation	16/481	0.000353422	0.0310658	0	0	2.86051	22.7349	ASAH1;ROCK1;CTSZ;ATP6AP2;NDUFC2;SVIP;DDOST;BST2;RAB10;PSMB1;STOM;CPNE3;RAB6A;PPIA;VAMP2;ARL8A	BP	3
mitochondrial respiratory chain complex III	1/9	0.106242	0.276154	0	0	9.9919	22.4022	UQCRC2	CC	3
acyl-CoA dehydrogenase activity	1/9	0.106242	0.414309	0	0	9.9919	22.4022	IVD	MF	3
ubiquitin-protein transferase inhibitor activity	1/9	0.106242	0.414309	0	0	9.9919	22.4022	RPS20	MF	3
potassium channel inhibitor activity	1/9	0.106242	0.414309	0	0	9.9919	22.4022	WNK2	MF	3
RAGE receptor binding	1/9	0.106242	0.414309	0	0	9.9919	22.4022	S100A4	MF	3
guanylate kinase activity	1/9	0.106242	0.414309	0	0	9.9919	22.4022	TJP2	MF	3
neutrophil activation involved in immune response	16/485	0.00038701	0.0323982	0	0	2.83553	22.2789	ASAH1;ROCK1;CTSZ;ATP6AP2;NDUFC2;SVIP;DDOST;BST2;RAB10;PSMB1;STOM;CPNE3;RAB6A;PPIA;VAMP2;ARL8A	BP	3
negative regulation of viral process	4/70	0.0111678	0.208862	0	0	4.88972	21.9779	BST2;TRIM35;ZC3HAV1;PPIA	BP	3
Golgi-associated vesicle	3/47	0.0204573	0.119237	0	0	5.4846	21.3319	TMED9;RAB13;TMED2	CC	3
Pyruvate metabolism	3/47	0.0204573	0.473284	0	0	5.4846	21.3319	LDHB;GLO1;AKR1A1	KEGG	3
regulation of neuron apoptotic process	5/98	0.00751015	0.171466	0	0	4.34953	21.2757	SET;MDK;BCL2;PPT1;CPEB4	BP	3
negative regulation of neuron death	5/98	0.00751015	0.171466	0	0	4.34953	21.2757	SET;MDK;BCL2;PPT1;CPEB4	BP	3
plasma membrane bounded cell projection organization	6/128	0.00528033	0.14465	0	0	3.9893	20.9189	NLGN1;ROCK1;RAB13;STMN3;PPP1R9A;MANF	BP	3
Coronavirus disease	9/232	0.00251742	0.236637	0	0	3.29777	19.7355	RPS26;IFNAR2;RPL3;RPS5;RPL35;RPS20;RPL18;RPL39;RPS13	KEGG	3
Cholesterol metabolism	3/50	0.0240708	0.473284	0	0	5.13374	19.1322	LRPAP1;TSPO;VDAC1	KEGG	3
condensed chromosome, centromeric region	1/10	0.117329	0.278316	0	0	8.88124	19.0305	CBX3	CC	3
ISWI-type complex	1/10	0.117329	0.278316	0	0	8.88124	19.0305	RSF1	CC	3
mitochondrial respiratory chain complex IV	1/10	0.117329	0.278316	0	0	8.88124	19.0305	UQCRC2	CC	3
sodium:potassium-exchanging ATPase complex	1/10	0.117329	0.278316	0	0	8.88124	19.0305	ATP1B1	CC	3
transcription factor TFIIH core complex	1/10	0.117329	0.278316	0	0	8.88124	19.0305	GTF2H5	CC	3
1-phosphatidylinositol-3-kinase activity	1/10	0.117329	0.414309	0	0	8.88124	19.0305	PIK3C2A	MF	3
SUMO ligase activity	1/10	0.117329	0.414309	0	0	8.88124	19.0305	PIAS1	MF	3
chloride channel inhibitor activity	1/10	0.117329	0.414309	0	0	8.88124	19.0305	WNK2	MF	3
co-SMAD binding	1/10	0.117329	0.414309	0	0	8.88124	19.0305	SMAD1	MF	3
cyclin-dependent protein serine/threonine kinase inhibitor activity	1/10	0.117329	0.414309	0	0	8.88124	19.0305	CDKN1B	MF	3
enoyl-CoA hydratase activity	1/10	0.117329	0.414309	0	0	8.88124	19.0305	HSD17B4	MF	3
nuclear inner membrane	2/28	0.0468594	0.20339	0	0	6.16823	18.8785	SMAD1;CBX3	CC	3
Hip Bone Size	2/28	0.0468594	0.408002	0	0	6.16823	18.8785	RPAIN;AGRN	GWAS	3
Yeast Infection	2/28	0.0468594	0.408002	0	0	6.16823	18.8785	SCG5;SULF1	GWAS	3
Migraine Or Type 2 Diabetes	2/28	0.0468594	0.408002	0	0	6.16823	18.8785	NLGN1;DENND1A	GWAS	3
protein phosphatase inhibitor activity	2/29	0.0499287	0.409315	0	0	5.93948	17.8016	SET;PTN	MF	3
Iron Status Biomarkers	2/29	0.0499287	0.408002	0	0	5.93948	17.8016	NOSIP;EPHB1	GWAS	3
COPII-coated ER to Golgi transport vesicle	4/79	0.0167961	0.110529	0	0	4.30098	17.5764	TMED9;CTSZ;TMED3;TMED2	CC	3
neuron projection morphogenesis	6/140	0.00808629	0.182252	0	0	3.62983	17.487	RAB10;NLGN1;ROCK1;S100A6;PAK3;EPHB1	BP	3
regulation of protein ubiquitination	5/109	0.0115874	0.210007	0	0	3.88731	17.329	U2AF2;SVBP;UBE3A;OGT;GTPBP4	BP	3
exocytic vesicle	2/30	0.0530684	0.215224	0	0	5.72706	16.8156	RAB10;RAB6A	CC	3
Glyoxylate and dicarboxylate metabolism	2/30	0.0530684	0.587775	0	0	5.72706	16.8156	GCSH;GLUL	KEGG	3
Alcohol Consumption X Experiences In Childhood	2/30	0.0530684	0.408002	0	0	5.72706	16.8156	PREX2;TOX	GWAS	3
protein transport	12/369	0.00229974	0.106393	0	0	2.76243	16.7816	NAPA;RCN3;RAB10;TMED9;SVBP;RAB13;PPT1;TMED3;SCG5;TMED2;RAB6A;VAMP2	BP	3
lysosomal membrane	11/330	0.00286878	0.0418023	0	0	2.82744	16.5515	BST2;GNB1;ATP6AP2;VPS41;AP1S2;FLOT1;NDUFC2;STOM;CPNE3;ARL8A;DDOST	CC	3
translation	8/214	0.00536745	0.14465	0	0	3.16278	16.5331	RPS26;RPL3;RPS5;RPL35;RPS20;RPL18;RPL39;RPS13	BP	3
cell cortex region	1/11	0.12828	0.278395	0	0	7.99271	16.4134	CTSZ	CC	3
Cul4A-RING E3 ubiquitin ligase complex	1/11	0.12828	0.278395	0	0	7.99271	16.4134	CDKN1B	CC	3
Golgi medial cisterna	1/11	0.12828	0.278395	0	0	7.99271	16.4134	TMEM59	CC	3
Golgi trans cisterna	1/11	0.12828	0.278395	0	0	7.99271	16.4134	TMEM59	CC	3
microfibril	1/11	0.12828	0.278395	0	0	7.99271	16.4134	MFAP2	CC	3
nuclear inclusion body	1/11	0.12828	0.278395	0	0	7.99271	16.4134	PABPN1	CC	3
histone methyltransferase binding	1/11	0.12828	0.414309	0	0	7.99271	16.4134	CBX3	MF	3
alditol:NADP+ 1-oxidoreductase activity	1/11	0.12828	0.414309	0	0	7.99271	16.4134	AKR1A1	MF	3
transaminase activity	1/11	0.12828	0.414309	0	0	7.99271	16.4134	OAT	MF	3
calcium channel inhibitor activity	1/11	0.12828	0.414309	0	0	7.99271	16.4134	PHPT1	MF	3
death domain binding	1/11	0.12828	0.414309	0	0	7.99271	16.4134	BCL2	MF	3
diacylglycerol kinase activity	1/11	0.12828	0.414309	0	0	7.99271	16.4134	DGKB	MF	3
dipeptidyl-peptidase activity	1/11	0.12828	0.414309	0	0	7.99271	16.4134	DPP8	MF	3
filamin binding	1/11	0.12828	0.414309	0	0	7.99271	16.4134	NEBL	MF	3
Ubiquinone and other terpenoid-quinone biosynthesis	1/11	0.12828	0.689046	0	0	7.99271	16.4134	VKORC1	KEGG	3
regulated exocytosis	7/180	0.00730973	0.171466	0	0	3.28719	16.1682	RAB10;TMX3;MAGED2;FAM3C;RAB11FIP2;VAMP2;MANF	BP	3
High-sensitivity Cardiac Troponin T Levels	3/55	0.0308088	0.408002	0	0	4.63893	16.1433	NEBL;WNK2;BCL2	GWAS	3
Essential Tremor	3/55	0.0308088	0.408002	0	0	4.63893	16.1433	WNK2;HSD17B4;TOX	GWAS	3
catenin complex	2/31	0.0562764	0.215224	0	0	5.5293	15.9104	CDH22;CDH11	CC	3
intercalated disc	2/31	0.0562764	0.215224	0	0	5.5293	15.9104	ANK2;ATP1B1	CC	3
alpha-tubulin binding	2/31	0.0562764	0.409315	0	0	5.5293	15.9104	BEX4;ARL8A	MF	3
glucuronosyltransferase activity	2/31	0.0562764	0.409315	0	0	5.5293	15.9104	B4GAT1;B3GAT2	MF	3
Circadian rhythm	2/31	0.0562764	0.587775	0	0	5.5293	15.9104	CRY2;RORB	KEGG	3
Subjective Well-Being	2/31	0.0562764	0.408002	0	0	5.5293	15.9104	VPS41;PAFAH1B1	GWAS	3
Bone Mineral Density	2/31	0.0562764	0.408002	0	0	5.5293	15.9104	FAM3C;SMG6	GWAS	3
extracellular membrane-bounded organelle	3/56	0.0322631	0.153062	0	0	4.55117	15.628	GNB1;CTSF;ATP1B1	CC	3
Adverse Response To Drug	3/56	0.0322631	0.408002	0	0	4.55117	15.628	NLGN1;CELF2;PAFAH1B1	GWAS	3
endoplasmic reticulum to Golgi vesicle-mediated transport	7/185	0.00843756	0.185415	0	0	3.19404	15.2517	NAPA;TMED9;CTSZ;CAPZA2;TMED3;TMED2;ANK2	BP	3
Hyperopia	3/57	0.0337528	0.408002	0	0	4.46667	15.1362	RORB;AGRN;SSBP3	GWAS	3
Number Of Decayed, Missing And Filled Tooth Surfaces Or Use Of Dentures	2/32	0.0595504	0.408002	0	0	5.34472	15.0771	STAG1;PRUNE2	GWAS	3
Dentures	2/32	0.0595504	0.408002	0	0	5.34472	15.0771	STAG1;PRUNE2	GWAS	3
Triglyceride Levels X Long Total Sleep Time Interaction	2/32	0.0595504	0.408002	0	0	5.34472	15.0771	STAG1;SIK3	GWAS	3
lysosomal lumen	4/86	0.0222119	0.125868	0	0	3.93243	14.9712	ASAH1;PPT1;CTSF;AGRN	CC	3
oxidoreduction-driven active transmembrane transporter activity	3/58	0.0352776	0.400948	0	0	4.38523	14.6664	NDUFB7;NDUFA1;NDUFC2	MF	3
Vertigo	3/58	0.0352776	0.408002	0	0	4.38523	14.6664	AHI1;FAM168A;LIMCH1	GWAS	3
Total Fatty Acid Levels	3/58	0.0352776	0.408002	0	0	4.38523	14.6664	STAG1;FCGRT;SIK3	GWAS	3
oxidoreductase activity, acting on the CH-OH group of donors, NAD or NADP as acceptor	4/87	0.0230627	0.345086	0	0	3.88485	14.6441	LDHB;AKR1A1;HSD17B4;HSD17B10	MF	3
Swr1 complex	1/12	0.139095	0.286317	0	0	7.26573	14.3324	ANP32E	CC	3
transcription factor TFIIH holo complex	1/12	0.139095	0.286317	0	0	7.26573	14.3324	GTF2H5	CC	3
m7G	1/12	0.139095	0.414309	0	0	7.26573	14.3324	DCPS	MF	3
N-acetyllactosaminide beta-1,3-N-acetylglucosaminyltransferase activity	1/12	0.139095	0.414309	0	0	7.26573	14.3324	B4GAT1	MF	3
neurexin family protein binding	1/12	0.139095	0.414309	0	0	7.26573	14.3324	NLGN1	MF	3
phosphatidylinositol 3-kinase activity	1/12	0.139095	0.414309	0	0	7.26573	14.3324	PIK3C2A	MF	3
dynactin binding	1/12	0.139095	0.414309	0	0	7.26573	14.3324	PAFAH1B1	MF	3
extracellular vesicle	3/59	0.0368376	0.170792	0	0	4.30671	14.2175	GNB1;CTSF;ATP1B1	CC	3
Morning Vs. Evening Chronotype	3/59	0.0368376	0.408002	0	0	4.30671	14.2175	DENND1A;ANP32E;EPHB1	GWAS	3
azurophil granule	6/155	0.0129326	0.109232	0	0	3.26191	14.1828	BST2;NDUFC2;STOM;CPNE3;ARL8A;DDOST	CC	3
mRNA splicing, via spliceosome	9/274	0.00739733	0.171466	0	0	2.76913	13.5871	DDX17;HNRNPL;HNRNPK;PABPN1;U2AF2;HNRNPR;SRSF5;CWC15;DCPS	BP	3
Necroptosis	6/159	0.0145087	0.473284	0	0	3.17598	13.444	IFNAR2;BCL2;VDAC1;RBCK1;GLUL;PPIA	KEGG	3
syntaxin binding	3/62	0.041726	0.409315	0	0	4.0871	12.9832	NAPA;TMED9;VAMP2	MF	3
cadherin binding	10/322	0.00713072	0.206791	0	0	2.61797	12.9415	RPS26;RAB10;HNRNPK;BSG;CDH22;CDH11;ZC3HAV1;PAK2;KTN1;TJP2	MF	3
RNA 7-methylguanosine cap binding	1/13	0.149777	0.414309	0	0	6.65992	12.6446	DCPS	MF	3
I-SMAD binding	1/13	0.149777	0.414309	0	0	6.65992	12.6446	SMAD1	MF	3
NAD+ binding	1/13	0.149777	0.414309	0	0	6.65992	12.6446	ZC3HAV1	MF	3
phosphatidylinositol phosphate kinase activity	1/13	0.149777	0.414309	0	0	6.65992	12.6446	PIK3C2A	MF	3
pseudouridine synthase activity	1/13	0.149777	0.414309	0	0	6.65992	12.6446	DKC1	MF	3
Lysosome	5/128	0.021764	0.473284	0	0	3.28365	12.5682	ASAH1;CTSZ;AP1S2;PPT1;CTSF	KEGG	3
adherens junction	5/132	0.0244668	0.131348	0	0	3.17958	11.7976	RAB10;AHI1;CDH22;CDH11;FLOT1	CC	3
Parkinson disease	8/249	0.0127548	0.473284	0	0	2.69862	11.771	NDUFB7;NDUFB11;PSMB1;NDUFA1;NDUFC2;VDAC1;UQCRC2;TXN2	KEGG	3
ion channel inhibitor activity	2/37	0.0768396	0.411931	0	0	4.58002	11.7525	WNK2;PHPT1	MF	3
collagen-containing extracellular matrix	11/380	0.00810657	0.0870389	0	0	2.43803	11.7393	MDK;COL23A1;CTSZ;MFAP2;S100A6;ANXA7;COL9A3;S100A4;CTSF;SULF1;AGRN	CC	3
asymmetric synapse	5/133	0.0251747	0.131683	0	0	3.15458	11.6149	NLGN1;PPP1R9A;ADD3;RPS13;CPEB4	CC	3
Oxidative phosphorylation	5/133	0.0251747	0.473284	0	0	3.15458	11.6149	NDUFB7;NDUFB11;NDUFA1;NDUFC2;UQCRC2	KEGG	3
Coronary Artery Disease Or Factor VII Levels	3/66	0.0487236	0.408002	0	0	3.82682	11.5631	STAG1;ATP1B1;SMG6	GWAS	3
Coronary Artery Disease Or Factor XI Levels	3/66	0.0487236	0.408002	0	0	3.82682	11.5631	STAG1;ATP1B1;SMG6	GWAS	3
Monounsaturated Fatty Acid Levels	3/66	0.0487236	0.408002	0	0	3.82682	11.5631	STAG1;FCGRT;SIK3	GWAS	3
Protein processing in endoplasmic reticulum	6/171	0.0200301	0.473284	0	0	2.9432	11.5094	FBXO2;BCL2;SSR1;SVIP;DDOST;UBQLN2	KEGG	3
arylsulfatase activity	1/14	0.160326	0.414309	0	0	6.14731	11.2529	SULF1	MF	3
MAP kinase activity	1/14	0.160326	0.414309	0	0	6.14731	11.2529	MAPK4	MF	3
metalloendopeptidase inhibitor activity	1/14	0.160326	0.414309	0	0	6.14731	11.2529	BST2	MF	3
tRNA-specific ribonuclease activity	1/14	0.160326	0.414309	0	0	6.14731	11.2529	TSEN34	MF	3
focal adhesion	11/387	0.00921998	0.0895655	0	0	2.39178	11.2088	RAB10;RPL3;HNRNPK;YWHAQ;RPS5;BSG;FLOT1;CPNE3;RPL18;PPIA;RPS13	CC	3
Macular Thickness	4/100	0.0359325	0.408002	0	0	3.35656	11.1643	LIMCH1;DENND1A;RORB;TJP2	GWAS	3
postsynaptic density	5/138	0.0289109	0.141782	0	0	3.03521	10.7554	NLGN1;PPP1R9A;ADD3;RPS13;CPEB4	CC	3
cell-substrate junction	11/394	0.0104482	0.0940093	0	0	2.34721	10.7064	RAB10;RPL3;HNRNPK;YWHAQ;RPS5;BSG;FLOT1;CPNE3;RPL18;PPIA;RPS13	CC	3
lytic vacuole	7/219	0.0197412	0.118447	0	0	2.67713	10.5079	TMEM59;ASAH1;CTSZ;ATP6AP2;VPS41;PPT1;CTSF	CC	3
Coronary Artery Disease Or Factor VIII Levels	3/71	0.0582207	0.408002	0	0	3.54454	10.0789	STAG1;ATP1B1;SMG6	GWAS	3
ficolin-1-rich granule	6/184	0.0274603	0.140048	0	0	2.72644	9.80158	ASAH1;CTSZ;ATP6AP2;PSMB1;PPIA;ARL8A	CC	3
vesicle	7/226	0.022976	0.126678	0	0	2.59063	9.77525	GNB1;STOM;CTSF;ATP1B1;PIK3C2A;PPIA;VAMP2	CC	3
Triglyceride Levels In Non-Type 2 Diabetes	7/228	0.0239636	0.408002	0	0	2.56693	9.57776	ASAH1;HNRNPK;AXL;FCGRT;CAPZA2;BCL2;SSBP3	GWAS	3
tertiary granule membrane	3/73	0.0622461	0.215224	0	0	3.44292	9.5598	ATP6AP2;STOM;SVIP	CC	3
vesicle membrane	3/73	0.0622461	0.215224	0	0	3.44292	9.5598	RAB10;AP1S2;RAB11FIP2	CC	3
ATPase binding	3/73	0.0622461	0.409315	0	0	3.44292	9.5598	ANK2;ATP1B1;SVIP	MF	3
Amyotrophic lateral sclerosis	10/364	0.0158279	0.473284	0	0	2.30238	9.54562	NDUFB7;NDUFB11;PSMB1;BCL2;NDUFA1;ANXA7;NDUFC2;VDAC1;UQCRC2;UBQLN2	KEGG	3
cell-cell adhesion mediator activity	2/42	0.0954809	0.414309	0	0	4.0065	9.41059	RAB10;BSG	MF	3
Retrograde endocannabinoid signaling	5/148	0.0373905	0.585785	0	0	2.82152	9.27247	NDUFB7;NDUFB11;GNB1;NDUFA1;NDUFC2	KEGG	3
GTP binding	6/189	0.0307461	0.38213	0	0	2.65127	9.23169	RAB10;RAB13;SCG5;RAB6A;GTPBP4;ARL8A	MF	3
protein kinase inhibitor activity	2/43	0.0993511	0.414309	0	0	3.90859	9.0253	CDKN1B;CAMK2N2	MF	3
Neutrophil Count	16/681	0.0111769	0.408002	0	0	1.97947	8.89553	RPAIN;KMT2E;DENND4A;PRUNE2;MSI2;ATP1B1;SMG6;FAM133B;AHI1;HNRNPK;DPP8;SIK3;BCL2;DCPS;PAK2;MAPK4	GWAS	3
Triglyceride Levels	7/236	0.0282064	0.408002	0	0	2.47624	8.83572	DDX17;ASAH1;HNRNPK;FCGRT;CRY2;SIK3;SSBP3	GWAS	3
lysosome	12/477	0.0163471	0.110529	0	0	2.10902	8.67589	TMEM59;ASAH1;CTSZ;GNB1;ATP6AP2;VPS41;AP1S2;PPT1;FLOT1;CTSF;AGRN;ARL8A	CC	3
Non-alcoholic fatty liver disease	5/155	0.0441456	0.587775	0	0	2.68889	8.39004	NDUFB7;NDUFB11;NDUFA1;NDUFC2;UQCRC2	KEGG	3
Nitrogen metabolism	1/17	0.191199	0.836089	0	0	4.99393	8.26215	GLUL	KEGG	3
Primary bile acid biosynthesis	1/17	0.191199	0.836089	0	0	4.99393	8.26215	HSD17B4	KEGG	3
Diabetic cardiomyopathy	6/203	0.0412788	0.587775	0	0	2.46109	7.84449	NDUFB7;NDUFB11;NDUFA1;NDUFC2;VDAC1;UQCRC2	KEGG	3
Sphingolipid signaling pathway	4/119	0.0608941	0.602531	0	0	2.79929	7.83414	CERS4;ASAH1;ROCK1;BCL2	KEGG	3
bounding membrane of organelle	17/767	0.015357	0.110529	0	0	1.86455	7.78672	NAPA;TMED9;B3GAT2;CTSZ;ATP6AP2;NOSIP;SVIP;RAB10;B4GAT1;BSG;VPS41;AP1S2;TMED3;TMED2;RAB6A;VAMP2;ARL8A	CC	3
endoplasmic reticulum membrane	16/712	0.0163973	0.110529	0	0	1.88823	7.76183	VKORC1;CERS4;TMED9;ATP6AP2;SVIP;DDOST;KTN1;RAB10;DPM3;TMX3;TMX2;TMED3;SSR1;TMED2;ANXA7;RAB6A	CC	3
organelle inner membrane	9/346	0.0291903	0.141782	0	0	2.16946	7.6667	LDHB;SMAD1;NDUFB7;NDUFB11;CBX3;NDUFA1;NDUFC2;UQCRC2;COX20	CC	3
membrane raft	5/163	0.0527065	0.215224	0	0	2.5517	7.5097	LDHB;PPT1;FLOT1;STOM;SULF1	CC	3
tertiary granule	5/164	0.05384	0.215224	0	0	2.53552	7.40813	ASAH1;ATP6AP2;STOM;SVIP;ARL8A	CC	3
acetylglucosaminyltransferase activity	2/48	0.119319	0.414309	0	0	3.48286	7.40438	B4GAT1;OGT	MF	3
Valine, leucine and isoleucine degradation	2/48	0.119319	0.689046	0	0	3.48286	7.40438	IVD;HSD17B10	KEGG	3
protein kinase binding	12/506	0.0245481	0.345086	0	0	1.98223	7.34835	IFNAR2;NELL2;SMAD1;CDKN1B;CAMK2N2;ANK2;VDAC1;PTN;RAB11FIP2;PAK2;MAPK4;TJP2	MF	3
ficolin-1-rich granule lumen	4/123	0.0670724	0.22069	0	0	2.70464	7.3079	ASAH1;CTSZ;PSMB1;PPIA	CC	3
microbody lumen	2/49	0.123425	0.278395	0	0	3.40858	7.13115	HSD17B4;CRYM	CC	3
peroxisomal matrix	2/49	0.123425	0.278395	0	0	3.40858	7.13115	HSD17B4;CRYM	CC	3
Sphingolipid metabolism	2/49	0.123425	0.689046	0	0	3.40858	7.13115	CERS4;ASAH1	KEGG	3
mRNA 3'-UTR binding	3/85	0.0889541	0.414309	0	0	2.93728	7.10715	CELF2;CIRBP;CPEB4	MF	3
ErbB signaling pathway	3/85	0.0889541	0.649566	0	0	2.93728	7.10715	CDKN1B;PAK3;PAK2	KEGG	3
Human immunodeficiency virus 1 infection	6/212	0.0491216	0.587775	0	0	2.35248	7.08911	BST2;GNB1;AP1S2;BCL2;PAK3;PAK2	KEGG	3
guanyl ribonucleotide binding	6/214	0.0509808	0.409315	0	0	2.32962	6.93368	RAB10;RAB13;SCG5;RAB6A;GTPBP4;ARL8A	MF	3
cholesterol binding	2/50	0.127565	0.414309	0	0	3.3374	6.87213	TSPO;VDAC1	MF	3
N-Glycan biosynthesis	2/50	0.127565	0.689046	0	0	3.3374	6.87213	DPM3;DDOST	KEGG	3
DNA Methylation Variation	6/215	0.0519263	0.408002	0	0	2.31836	6.85754	NEBL;COL23A1;CDH11;BCL2;HSD17B4;EPHB1	GWAS	3
intracellular non-membrane-bounded organelle	23/1158	0.0176785	0.112678	0	0	1.67671	6.76622	RPL3;SET;RPS19BP1;ROCK1;CBX3;RPS5;HNRNPR;ADD3;GTPBP4;GTF2H5;SMG6;TXN2;STAG1;DKC1;RPL35;RTL8A;STOM;CPNE3;MAGED2;PLIN2;SRSF5;RPL18;RPS13	CC	3
Body Mass Index	17/807	0.0238022	0.408002	0	0	1.76642	6.60284	NEBL;DGKB;DENND4A;DENND1A;PRUNE2;PRRC2C;MSI2;SMG6;STAG1;CDH22;MFAP2;BCL2;TRIM35;NCKAP5;EPHB1;SSBP3;CPEB4	GWAS	3
U2-type spliceosomal complex	3/89	0.0987644	0.265104	0	0	2.80009	6.48227	U2AF2;CWC15;LUC7L2	CC	3
basement membrane	2/52	0.13594	0.285895	0	0	3.20358	6.39286	COL9A3;AGRN	CC	3
sarcolemma	2/52	0.13594	0.285895	0	0	3.20358	6.39286	ANK2;ATP1B1	CC	3
White Blood Cell Count	21/1056	0.022624	0.408002	0	0	1.67297	6.33847	RPAIN;KMT2E;NLGN1;LIMCH1;DENND1A;UBE2E3;PRUNE2;ZC3HAV1;MSI2;ATP1B1;PBX1;SMG6;FAM133B;AHI1;HNRNPK;SIK3;BCL2;SSR1;TSPO;PAK2;MAPK4	GWAS	3
intracellular membrane-bounded organelle	81/5192	0.0105991	0.0940093	0	0	1.38942	6.31767	RPAIN;RPL3;CDKN1B;DENND1A;CELF2;HNRNPR;RSF1;MSI2;RORB;PIK3C2A;N4BP2L2;SMG6;BSG;AP1S2;TMED2;ANXA7;TSPO;CPNE3;FEZF2;GLUL;RPS13;DDX17;UBE2E3;CIRBP;NOSIP;ZHX1;GTPBP4;DDOST;PIAS1;RCN3;DKC1;CRY2;S100A6;BLVRB;VDAC1;S100A4;TOX;PPIA;VAMP2;BEX4;KMT2E;LRPAP1;BEX2;SET;BEX1;MAGED1;LENG8;CXXC4;SH3BGRL;PABPN1;U2AF2;PSMB1;BRD9;RBBP7;RAB11FIP2;RPL18;NKX2-4;DCPS;MAPK4;TCEAL9;GDF11;SMAD1;TIA1;CBX3;CWC15;PBX1;NAP1L5…	CC	3
cell-cell junction	7/271	0.0526784	0.215224	0	0	2.1441	6.31126	RAB10;AHI1;CDH22;CDH11;FLOT1;PAK2;TJP2	CC	3
Monocyte Count	14/645	0.030849	0.408002	0	0	1.81298	6.30673	CDKN1B;DENND4A;HNRNPR;MSI2;PBX1;SMG6;AHI1;STAG1;DPP8;BCL2;TSPO;PAK2;SSBP3;MAPK4	GWAS	3
Vertex-wise Cortical Surface Area	10/427	0.0410013	0.408002	0	0	1.94819	6.22281	RPS26;STAG1;WNK2;DENND1A;CDH11;PRRC2C;NOSIP;NCKAP5;SSBP3;SMG6	GWAS	3
Red Blood Cell Count	20/1001	0.0246683	0.408002	0	0	1.67847	6.21409	CDKN1B;DENND4A;UBE2E3;STMN3;NOSIP;SLC50A1;PBX1;SMG6;AHI1;DPP8;RRM2B;AXL;FCGRT;CAPZA2;SIK3;BCL2;SRSF5;FBXL5;CPEB4;TJP2	GWAS	3
Prion disease	7/273	0.0543833	0.587775	0	0	2.12776	6.19539	NDUFB7;NDUFB11;PSMB1;NDUFA1;NDUFC2;VDAC1;UQCRC2	KEGG	3
exopeptidase activity	2/53	0.140173	0.414309	0	0	3.1406	6.1709	DPP8;CTSZ	MF	3
pyrophosphatase activity	2/54	0.144434	0.414309	0	0	3.08005	5.95969	PRUNE2;DCPS	MF	3
NOD-like receptor signaling pathway	5/181	0.0752602	0.649566	0	0	2.28863	5.92023	IFNAR2;BCL2;VDAC1;RBCK1;TXN2	KEGG	3
Thermogenesis	6/232	0.069641	0.649566	0	0	2.1421	5.70743	NDUFB7;NDUFB11;NDUFA1;NDUFC2;UQCRC2;COX20	KEGG	3
Measles	4/139	0.0948511	0.649566	0	0	2.38215	5.61103	IFNAR2;CDKN1B;BCL2;EIF3H	KEGG	3
myosin binding	2/56	0.153035	0.414309	0	0	2.96567	5.56683	RAB10;RAB6A	MF	3
endoplasmic reticulum lumen	7/285	0.0653345	0.22069	0	0	2.03466	5.55102	LRPAP1;COL23A1;CTSZ;TSPAN5;COL9A3;MANF;KTN1	CC	3
Ubiquitin mediated proteolysis	4/140	0.0967439	0.649566	0	0	2.36451	5.52277	FBXO2;UBE2E3;UBE3A;PIAS1	KEGG	3
nucleolus	15/733	0.0403453	0.182899	0	0	1.70664	5.47878	RPL3;RPS19BP1;HNRNPR;GTPBP4;GTF2H5;SMG6;TXN2;DKC1;RPL35;RTL8A;CPNE3;MAGED2;SRSF5;RPL18;RPS13	CC	3
Arginine biosynthesis	1/22	0.240162	0.864704	0	0	3.80393	5.42609	GLUL	KEGG	3
protein phosphatase regulator activity	2/57	0.157373	0.414309	0	0	2.9116	5.38396	SET;PTN	MF	3
mRNA surveillance pathway	3/98	0.122316	0.689046	0	0	2.53366	5.32359	PABPN1;MSI2;SMG6	KEGG	3
trans-Golgi network	6/239	0.0778369	0.236996	0	0	2.077	5.30288	RAB10;RAB13;AP1S2;RAB6A;PIK3C2A;VAMP2	CC	3
nuclear lumen	15/745	0.0453472	0.201105	0	0	1.67752	5.18926	RPL3;RPS19BP1;HNRNPR;GTPBP4;GTF2H5;SMG6;TXN2;DKC1;RPL35;RTL8A;CPNE3;MAGED2;SRSF5;RPL18;RPS13	CC	3
Proximal tubule bicarbonate reclamation	1/23	0.249594	0.864704	0	0	3.63084	5.03931	ATP1B1	KEGG	3
Renin-angiotensin system	1/23	0.249594	0.864704	0	0	3.63084	5.03931	ATP6AP2	KEGG	3
kinase binding	10/461	0.062327	0.409315	0	0	1.79815	4.99052	IFNAR2;SMAD1;CDKN1B;CAMK2N2;ANK2;VDAC1;PTN;RAB11FIP2;PAK2;MAPK4	MF	3
Protein digestion and absorption	3/103	0.136204	0.699956	0	0	2.40637	4.79735	COL23A1;COL9A3;ATP1B1	KEGG	3
Salmonella infection	6/249	0.0904493	0.649566	0	0	1.99051	4.78313	VPS41;BCL2;PAK3;PIK3C2A;ARL8A;TXN2	KEGG	3
mitochondrial membrane	10/469	0.0682264	0.220924	0	0	1.76608	4.74179	LDHB;NDUFB7;NDUFB11;BCL2;NDUFA1;TSPO;NDUFC2;VDAC1;UQCRC2;COX20	CC	3
Glycerolipid metabolism	2/61	0.174941	0.836089	0	0	2.71366	4.73074	DGKB;AKR1A1	KEGG	3
Spliceosome	4/150	0.116621	0.689046	0	0	2.20144	4.73051	HNRNPK;U2AF2;SRSF5;CWC15	KEGG	3
Focal adhesion	5/201	0.105534	0.684149	0	0	2.05299	4.61662	ROCK1;BCL2;COL9A3;PAK3;PAK2	KEGG	3
Huntington disease	7/306	0.0874965	0.649566	0	0	1.88972	4.60364	NDUFB7;NDUFB11;PSMB1;NDUFA1;NDUFC2;VDAC1;UQCRC2	KEGG	3
Alzheimer disease	8/369	0.0897046	0.649566	0	0	1.79049	4.31729	NDUFB7;NDUFB11;PSMB1;NDUFA1;NDUFC2;VDAC1;UQCRC2;HSD17B10	KEGG	3
Height	90/6159	0.0359751	0.408002	0	0	1.28425	4.27004	CDKN1B;DGKB;DENND1A;CELF2;RAX;HNRNPR;RSF1;MSI2;RORB;PPP1R9A;PIK3C2A;N4BP2L2;SMG6;ANXA7;TSPO;CPNE3;FAM3C;NCKAP5;LIMCH1;FBXO2;CIRBP;NOSIP;ANK2;KCTD2;ATP1B1;GTPBP4;DDOST;RCN3;TMX3;TMX2;IVD;MAP7D1;DMWD;NINJ1;CDH11;SIK3;KCTD14;BLVRB;RBCK1;TOX;PPIA;LUC7L2;PAFAH1B1;TSEN34;NLGN1;PRUNE2;ZC3HAV1;PTN;ADD3;CXXC4;LDHB;PABPN1;CHN1;PSMB1;CDH22;TSPAN5;SSR1;PAK3;RPL18;DCPS;AAMDC;MAPK4;SMAD1;TIA1;ZRANB2;TMEM50A;CB…	GWAS	3
HIF-1 signaling pathway	3/109	0.153538	0.759609	0	0	2.26946	4.25254	LDHB;CDKN1B;BCL2	KEGG	3
vacuolar lumen	4/161	0.140351	0.286317	0	0	2.04605	4.01763	ASAH1;PPT1;CTSF;AGRN	CC	3
neuron projection	11/556	0.0869185	0.249738	0	0	1.63571	3.9957	NLGN1;BSG;RAB13;PPT1;STMN3;ANK2;PPP1R9A;EPHB1;VAMP2;CPEB4;PAFAH1B1	CC	3
lytic vacuole membrane	6/267	0.115763	0.278316	0	0	1.85152	3.99227	GNB1;ATP6AP2;VPS41;AP1S2;FLOT1;ARL8A	CC	3
cytoplasmic vesicle membrane	8/380	0.101728	0.269514	0	0	1.73656	3.96882	RAB10;ATP6AP2;VPS41;AP1S2;RAB11FIP2;RAB6A;SVIP;VAMP2	CC	3
Glycolysis / Gluconeogenesis	2/67	0.201818	0.843153	0	0	2.46241	3.94081	LDHB;AKR1A1	KEGG	3
Biosynthesis of unsaturated fatty acids	1/27	0.286172	0.864704	0	0	3.07163	3.84311	HSD17B4	KEGG	3
Fatty acid elongation	1/27	0.286172	0.864704	0	0	3.07163	3.84311	PPT1	KEGG	3
mitochondrial inner membrane	7/328	0.114759	0.278316	0	0	1.75821	3.80639	LDHB;NDUFB7;NDUFB11;NDUFA1;NDUFC2;UQCRC2;COX20	CC	3
Renal cell carcinoma	2/69	0.210884	0.861872	0	0	2.38867	3.71784	PAK3;PAK2	KEGG	3
Phototransduction	1/28	0.295035	0.864704	0	0	2.95771	3.61037	GNB1	KEGG	3
nucleus	66/4484	0.0667358	0.22069	0	0	1.25864	3.40716	RPAIN;RPL3;CDKN1B;CELF2;HNRNPR;RSF1;RORB;N4BP2L2;SMG6;ANXA7;CPNE3;FEZF2;GLUL;RPS13;DDX17;UBE2E3;CIRBP;NOSIP;ZHX1;GTPBP4;PIAS1;DKC1;CRY2;S100A6;VDAC1;S100A4;TOX;PPIA;BEX4;KMT2E;BEX2;SET;BEX1;MAGED1;LENG8;CXXC4;SH3BGRL;PABPN1;U2AF2;PSMB1;BRD9;RBBP7;RPL18;NKX2-4;DCPS;MAPK4;TCEAL9;SMAD1;TIA1;CBX3;CWC15;PBX1;NAP1L5;MANF;HNRNPL;STAG1;HNRNPK;LHX2;ANP32E;PPT1;BCL2;TRIM35;OGT;SSBP3;CPEB4;TJP2	CC	3
protein serine/threonine kinase activity	7/344	0.137078	0.414309	0	0	1.67336	3.3253	ROCK1;WNK2;SIK3;CPNE3;PAK3;PAK2;MAPK4	MF	3
p53 signaling pathway	2/73	0.229125	0.864704	0	0	2.25364	3.3207	RRM2B;BCL2	KEGG	3
intracellular organelle lumen	15/848	0.106942	0.276154	0	0	1.46214	3.26857	ASAH1;OAT;COL23A1;CTSZ;HSD17B10;MANF;KTN1;TXN2;GCSH;IVD;PSMB1;TSPAN5;COL9A3;AGRN;PPIA	CC	3
calcium ion binding	7/348	0.14297	0.414309	0	0	1.65339	3.21604	RCN3;CDH22;CDH11;S100A6;ANXA7;S100A4;AGRN	MF	3
Ascorbate and aldarate metabolism	1/30	0.312435	0.864704	0	0	2.75346	3.20326	AKR1A1	KEGG	3
Cell cycle	3/124	0.199531	0.843153	0	0	1.98661	3.20199	STAG1;CDKN1B;YWHAQ	KEGG	3
Golgi membrane	9/472	0.134087	0.285895	0	0	1.56882	3.15218	TMED9;B4GAT1;B3GAT2;BSG;AP1S2;TMED3;TMED2;NOSIP;RAB6A	CC	3
Thyroid hormone synthesis	2/75	0.238287	0.864704	0	0	2.19167	3.14346	ATP1B1;TSHR	KEGG	3
Pathways of neurodegeneration	9/475	0.137757	0.699956	0	0	1.55848	3.08931	NDUFB7;NDUFB11;PSMB1;BCL2;NDUFA1;NDUFC2;VDAC1;UQCRC2;HSD17B10	KEGG	3
Axon guidance	4/182	0.190295	0.836089	0	0	1.80273	2.99105	ROCK1;PAK3;EPHB1;PAK2	KEGG	3
Synaptic vesicle cycle	2/78	0.252063	0.864704	0	0	2.10484	2.90063	NAPA;VAMP2	KEGG	3
Shigellosis	5/246	0.191233	0.836089	0	0	1.66581	2.75569	ROCK1;CBX3;BCL2;VDAC1;RBCK1	KEGG	3
SNARE interactions in vesicular transport	1/33	0.337735	0.864704	0	0	2.49494	2.70824	VAMP2	KEGG	3
Pentose and glucuronate interconversions	1/34	0.34596	0.864704	0	0	2.41921	2.56783	AKR1A1	KEGG	3
Propanoate metabolism	1/34	0.34596	0.864704	0	0	2.41921	2.56783	LDHB	KEGG	3
Insulin secretion	2/86	0.288841	0.864704	0	0	1.9036	2.36404	ATP1B1;VAMP2	KEGG	3
Apoptosis	3/142	0.258261	0.864704	0	0	1.72776	2.33902	CTSZ;BCL2;CTSF	KEGG	3
Cardiac muscle contraction	2/87	0.29343	0.864704	0	0	1.88111	2.30646	UQCRC2;ATP1B1	KEGG	3
Viral carcinogenesis	4/203	0.244907	0.864704	0	0	1.61076	2.26614	HNRNPK;CDKN1B;YWHAQ;UBE3A	KEGG	3
ECM-receptor interaction	2/88	0.298015	0.864704	0	0	1.85914	2.2507	COL9A3;AGRN	KEGG	3
Alanine, aspartate and glutamate metabolism	1/37	0.370032	0.864704	0	0	2.21727	2.20434	GLUL	KEGG	3
Aldosterone-regulated sodium reabsorption	1/37	0.370032	0.864704	0	0	2.21727	2.20434	ATP1B1	KEGG	3
GABAergic synapse	2/89	0.302595	0.864704	0	0	1.83768	2.19668	GNB1;GLUL	KEGG	3
Small cell lung cancer	2/92	0.316303	0.864704	0	0	1.77615	2.04445	CDKN1B;BCL2	KEGG	3
Various types of N-glycan biosynthesis	1/39	0.385587	0.864704	0	0	2.10036	2.00162	DDOST	KEGG	3
Salivary secretion	2/93	0.32086	0.864704	0	0	1.75654	1.99675	ATP1B1;VAMP2	KEGG	3
TGF-beta signaling pathway	2/94	0.325409	0.864704	0	0	1.73736	1.95049	SMAD1;ROCK1	KEGG	3
Glycine, serine and threonine metabolism	1/40	0.393221	0.864704	0	0	2.0464	1.91008	GCSH	KEGG	3
Hepatitis C	3/157	0.308761	0.864704	0	0	1.55828	1.83127	IFNAR2;YWHAQ;PIAS1	KEGG	3
Phosphatidylinositol signaling system	2/97	0.339006	0.864704	0	0	1.68224	1.81974	DGKB;PIK3C2A	KEGG	3
Prostate cancer	2/97	0.339006	0.864704	0	0	1.68224	1.81974	CDKN1B;BCL2	KEGG	3
PI3K-Akt signaling pathway	6/354	0.276737	0.864704	0	0	1.38245	1.77601	IFNAR2;CDKN1B;YWHAQ;GNB1;BCL2;COL9A3	KEGG	3
AGE-RAGE signaling pathway in diabetic complications	2/100	0.352519	0.864704	0	0	1.6305	1.70004	CDKN1B;BCL2	KEGG	3
JAK-STAT signaling pathway	3/162	0.325711	0.864704	0	0	1.50889	1.6926	IFNAR2;BCL2;PIAS1	KEGG	3
Porphyrin and chlorophyll metabolism	1/43	0.415559	0.864704	0	0	1.89994	1.6684	BLVRB	KEGG	3
Vasopressin-regulated water reabsorption	1/44	0.422822	0.864704	0	0	1.85566	1.59736	VAMP2	KEGG	3
cGMP-PKG signaling pathway	3/167	0.34266	0.864704	0	0	1.46252	1.56638	ROCK1;VDAC1;ATP1B1	KEGG	3
T cell receptor signaling pathway	2/104	0.370385	0.864704	0	0	1.56624	1.55561	PAK3;PAK2	KEGG	3
Basal transcription factors	1/45	0.429995	0.864704	0	0	1.8134	1.53047	GTF2H5	KEGG	3
Tight junction	3/169	0.349432	0.864704	0	0	1.44475	1.51908	ROCK1;RAB13;TJP2	KEGG	3
Parathyroid hormone synthesis, secretion and action	2/106	0.379245	0.864704	0	0	1.53596	1.48922	NACA;BCL2	KEGG	3
Proteasome	1/46	0.437079	0.864704	0	0	1.77301	1.46742	PSMB1	KEGG	3
Influenza A	3/172	0.359577	0.864704	0	0	1.41889	1.45127	IFNAR2;PABPN1;VDAC1	KEGG	3
Ribosome biogenesis in eukaryotes	2/108	0.388053	0.864704	0	0	1.50683	1.42638	DKC1;GTPBP4	KEGG	3
Carbohydrate digestion and absorption	1/47	0.444075	0.864704	0	0	1.73438	1.4079	ATP1B1	KEGG	3
Nucleotide excision repair	1/47	0.444075	0.864704	0	0	1.73438	1.4079	GTF2H5	KEGG	3
Other types of O-glycan biosynthesis	1/47	0.444075	0.864704	0	0	1.73438	1.4079	OGT	KEGG	3
Ether lipid metabolism	1/49	0.457809	0.864704	0	0	1.66194	1.29848	PAFAH1B1	KEGG	3
Cholinergic synapse	2/113	0.409826	0.864704	0	0	1.43858	1.28325	GNB1;BCL2	KEGG	3
Glutamatergic synapse	2/114	0.414136	0.864704	0	0	1.42567	1.25681	GNB1;GLUL	KEGG	3
Arginine and proline metabolism	1/50	0.464549	0.864704	0	0	1.62794	1.24813	OAT	KEGG	3
Vibrio cholerae infection	1/50	0.464549	0.864704	0	0	1.62794	1.24813	TJP2	KEGG	3
Neurotrophin signaling pathway	2/119	0.435444	0.864704	0	0	1.36439	1.13434	MAGED1;BCL2	KEGG	3
Transcriptional misregulation in cancer	3/192	0.426356	0.864704	0	0	1.26744	1.08047	SMAD1;CDKN1B;PBX1	KEGG	3
Pathogenic Escherichia coli infection	3/197	0.442703	0.864704	0	0	1.23446	1.00591	ROCK1;PAK3;PAK2	KEGG	3
Epstein-Barr virus infection	3/202	0.458868	0.864704	0	0	1.20314	0.937237	IFNAR2;CDKN1B;BCL2	KEGG	3
regulation of cilium movement	7/10	2.91658e-12	4.40889e-10	0	0	205.896	5468.72	CCDC39;DNAH11;CCDC65;CFAP206;CFAP43;DRC1;CCDC40	BP	4
regulation of cilium beat frequency	5/7	4.05626e-09	5.25575e-07	0	0	218.662	4225.2	CCDC39;DNAH11;CFAP206;CFAP43;CCDC40	BP	4
axoneme assembly	13/34	3.46979e-17	1.57355e-14	0	0	56.0778	2125.34	SPAG16;CCDC39;LRGUK;RSPH4A;SPEF1;DNAJB13;CFAP206;RSPH1;SPAG1;CFAP46;CCDC65;DRC1;CCDC40	BP	4
motile cilium	18/68	5.23269e-20	2.79949e-18	0	0	33.3279	1479.65	DRC7;DNAH11;RSPH4A;DNAH2;SPEF1;DNAH5;DNAJB13;DNAH9;CFAP206;DNALI1;IQCG;ENKUR;IFT74;RSPH1;IFT81;ZBBX;MNS1;SPA17	CC	4
9+2 motile cilium	14/57	2.50811e-15	8.94558e-14	0	0	29.5964	995.009	DNAH11;SPEF2;DNAH2;SPEF1;DNAH5;DNAJB13;DNAH9;DNALI1;IQCG;RPGR;ENKUR;CFAP65;SAXO2;SPACA9	CC	4
cilium movement	13/52	1.97731e-14	4.48356e-12	0	0	30.1682	951.941	CCDC39;DNAH11;RSPH4A;SPEF2;SPEF1;DNAH5;DNAH9;CFAP206;TEKT1;ZBBX;SPA17;CFAP54;CCDC40	BP	4
cilium-dependent cell motility	7/23	5.24376e-09	5.94511e-07	0	0	38.5801	735.577	CCDC39;DNAH2;TEKT1;CCDC65;CFAP54;DRC1;CFAP44	BP	4
cilium	30/237	1.36238e-22	1.45774e-20	0	0	14.1048	710.145	FANK1;DRC7;DNAH2;IFT172;DNAH5;DNAH9;CFAP206;CFAP126;DNALI1;IFT74;KIF3A;ZBBX;CFAP69;SPA17;CCDC39;DNAH11;RSPH4A;DNAJB13;NME5;MLF1;IQCG;TTC8;IFT22;RSPH1;FAM161A;IFT81;TMEM216;DYNLRB2;MNS1;CCDC40	CC	4
cilium assembly	31/314	4.50969e-20	4.09029e-17	0	0	10.6725	475.414	SPAG16;LRGUK;IFT172;CETN2;DNAH5;CFAP206;RPGR;IFT74;TBC1D32;KIF3A;TEKT1;TMEM107;CCDC96;CFAP46;CFAP43;CFAP44;CCDC39;RSPH4A;CFAP52;CCDC113;LZTFL1;TTC8;IFT22;RSPH1;FAM161A;IFT81;TMEM216;DYNLRB2;CCDC65;CFAP54;CCDC40	BP	4
cilium organization	24/228	2.1608e-16	6.53282e-14	0	0	11.1196	401.095	SPAG16;CFAP52;IFT172;DNAH5;CCDC113;CFAP126;LZTFL1;IQCG;RPGR;IFT74;TTC8;CATIP;FAM161A;IFT81;KIF3A;TMEM216;TEKT1;TMEM107;CCDC96;CCDC65;MNS1;CFAP43;CFAP54;CFAP44	BP	4
determination of pancreatic left/right asymmetry	2/5	0.00129813	0.0619684	0	0	57.5429	382.478	CCDC39;CCDC40	BP	4
sperm flagellum	9/52	7.47837e-09	2.00046e-07	0	0	18.5977	347.987	SPEF2;DNAH2;DNAJB13;CFAP65;SAXO2;DNALI1;IQCG;RPGR;SPACA9	CC	4
microtubule bundle formation	8/45	4.18463e-08	3.79546e-06	0	0	19.1317	325.034	SPAG16;LRGUK;RSPH4A;RSPH1;SPEF1;CFAP46;CFAP206;CCDC40	BP	4
axonemal dynein complex assembly	6/32	1.56802e-06	0.00012929	0	0	20.2492	270.645	CCDC39;DNAH5;SPAG1;CCDC65;DRC1;CCDC40	BP	4
determination of liver left/right asymmetry	2/6	0.00193237	0.0796664	0	0	43.155	269.676	CCDC39;CCDC40	BP	4
protein localization to ciliary transition zone	2/6	0.00193237	0.0796664	0	0	43.155	269.676	TMEM107;MAPK15	BP	4
supercoiled DNA binding	2/6	0.00193237	0.0571982	0	0	43.155	269.676	HMGB2;HMGB1	MF	4
Multiple Myeloma And Monoclonal Gammopathy	2/6	0.00193237	0.294493	0	0	43.155	269.676	DNAH11;ULK4	GWAS	4
plasma membrane bounded cell projection assembly	22/278	1.44159e-12	2.61504e-10	0	0	8.02344	218.761	SPAG16;CFAP52;SPEF1;IFT172;DNAH5;CCDC113;LZTFL1;RPGR;IFT74;TTC8;FAM161A;IFT81;KIF3A;TMEM216;TEKT1;TMEM107;CCDC96;CCDC65;EZR;CFAP43;CFAP54;CFAP44	BP	4
epithelial cilium movement involved in extracellular fluid movement	4/20	7.2638e-05	0.0050679	0	0	21.7544	207.32	CCDC39;SPEF2;SPA17;CCDC40	BP	4
determination of digestive tract left/right asymmetry	2/7	0.00268475	0.105872	0	0	34.5223	204.378	CCDC39;CCDC40	BP	4
extracellular transport	3/13	0.000399297	0.0201202	0	0	25.9987	203.461	SPEF2;SPA17;CCDC40	BP	4
microtubule-based transport	3/13	0.000399297	0.0201202	0	0	25.9987	203.461	SPEF2;SPA17;CCDC40	BP	4
intraciliary transport involved in cilium assembly	6/40	6.14858e-06	0.00046473	0	0	15.4784	185.73	IFT74;IFT22;KIF3A;IFT81;IFT172;DYNLRB2	BP	4
Ischemic Stroke In Hypertension	3/14	0.000503875	0.191977	0	0	23.634	179.457	CCDC39;MORN1;DNAH11	GWAS	4
positive regulation of ryanodine-sensitive calcium-release channel activity	2/8	0.00355247	0.134254	0	0	28.7671	162.25	AKAP6;CALM1	BP	4
adenylate kinase activity	2/8	0.00355247	0.0832207	0	0	28.7671	162.25	AK7;AK9	MF	4
Guanidinoacetate Levels In Elite Athletes	2/8	0.00355247	0.386711	0	0	28.7671	162.25	ULK4;CFAP45	GWAS	4
Facial Morphology	2/8	0.00355247	0.386711	0	0	28.7671	162.25	ULK4;AKAP6	GWAS	4
cilium movement involved in cell motility	2/9	0.00453279	0.141767	0	0	24.6563	133.056	TEKT1;CFAP54	BP	4
nucleoside diphosphate phosphorylation	2/9	0.00453279	0.141767	0	0	24.6563	133.056	AK7;AK9	BP	4
DNA topological change	2/9	0.00453279	0.141767	0	0	24.6563	133.056	HMGB2;HMGB1	BP	4
epithelial cilium movement involved in determination of left/right asymmetry	2/9	0.00453279	0.141767	0	0	24.6563	133.056	CCDC39;CCDC40	BP	4
RAGE receptor binding	2/9	0.00453279	0.0832207	0	0	24.6563	133.056	HMGB2;HMGB1	MF	4
negative regulation of inclusion body assembly	2/10	0.00562302	0.164519	0	0	21.5731	111.768	DNAJB2;HSPA2	BP	4
nucleoside metabolic process	2/10	0.00562302	0.164519	0	0	21.5731	111.768	OARD1;NME5	BP	4
adenylate cyclase binding	2/10	0.00562302	0.0832207	0	0	21.5731	111.768	AKAP6;CALM1	MF	4
Multiple Myeloma	2/10	0.00562302	0.428474	0	0	21.5731	111.768	DNAH11;ULK4	GWAS	4
Immunoglobulin Light Chain	2/10	0.00562302	0.428474	0	0	21.5731	111.768	DNAH11;ULK4	GWAS	4
P-selectin Glycoprotein Ligand 1 Levels	2/10	0.00562302	0.428474	0	0	21.5731	111.768	KATNAL2;AKAP6	GWAS	4
determination of left/right symmetry	5/42	0.000118174	0.007656	0	0	11.7986	106.699	CCDC39;DNAH11;DNAH5;ENKUR;CCDC40	BP	4
non-motile cilium assembly	4/30	0.000375291	0.0201202	0	0	13.3805	105.543	TTC8;TBC1D32;TMEM216;TMEM107	BP	4
nucleoside monophosphate kinase activity	3/20	0.00149939	0.0571982	0	0	15.2879	99.4127	LRGUK;AK7;AK9	MF	4
Interleukin-1-receptor Antagonist Levels	3/20	0.00149939	0.294493	0	0	15.2879	99.4127	SPAG16;DNAH11;AKAP6	GWAS	4
Bilateral Cleft Lip	5/44	0.000148064	0.112825	0	0	11.1924	98.6932	ATXN1;AKAP6;HOPX;BICC1;SYNE1	GWAS	4
regulation of inclusion body assembly	2/11	0.00682051	0.181947	0	0	19.1752	95.6423	DNAJB2;HSPA2	BP	4
regulation of microtubule-based movement	2/11	0.00682051	0.181947	0	0	19.1752	95.6423	CCDC65;DRC1	BP	4
V	2/11	0.00682051	0.181947	0	0	19.1752	95.6423	HMGB2;HMGB1	BP	4
beta-tubulin binding	4/32	0.000483625	0.0357882	0	0	12.4235	94.8438	IFT74;PACRG;PIFO;DLEC1	MF	4
organelle assembly	21/425	2.53215e-08	2.55185e-06	0	0	4.79332	83.8428	CDS1;SPAG16;CFAP52;IFT172;DNAH5;CCDC113;LZTFL1;RPGR;IFT74;TTC8;FAM161A;IFT81;KIF3A;TMEM216;TEKT1;TMEM107;CCDC96;CCDC65;CFAP43;CFAP54;CFAP44	BP	4
regulation of flagellated sperm motility	2/12	0.00812266	0.193875	0	0	17.2568	83.0585	CFAP69;CFAP206	BP	4
motile cilium assembly	2/12	0.00812266	0.193875	0	0	17.2568	83.0585	CCDC39;CCDC40	BP	4
inner dynein arm assembly	2/13	0.00952691	0.221562	0	0	15.6872	73.0024	CCDC39;CCDC40	BP	4
Total Body Bone Mineral Density	2/13	0.00952691	0.470156	0	0	15.6872	73.0024	CCDC170;WLS	GWAS	4
Total Body Bone Mineral Density	2/13	0.00952691	0.470156	0	0	15.6872	73.0024	CCDC170;WLS	GWAS	4
pancreas development	2/14	0.0110308	0.250122	0	0	14.3792	64.808	CCDC39;CCDC40	BP	4
nucleoside diphosphate kinase activity	2/14	0.0110308	0.136046	0	0	14.3792	64.808	AK7;AK9	MF	4
negative regulation of CD4-positive, alpha-beta T cell differentiation	1/5	0.0564366	0.536729	0	0	21.4837	61.7579	HMGB1	BP	4
aggresome assembly	1/5	0.0564366	0.536729	0	0	21.4837	61.7579	TRIM37	BP	4
receptor-mediated virion attachment to host cell	1/5	0.0564366	0.536729	0	0	21.4837	61.7579	GAS6	BP	4
regulation of chaperone-mediated protein folding	1/5	0.0564366	0.536729	0	0	21.4837	61.7579	DNAJB2	BP	4
CD4-positive, alpha-beta T cell activation	1/5	0.0564366	0.536729	0	0	21.4837	61.7579	HMGB1	BP	4
cellular response to antibiotic	1/5	0.0564366	0.536729	0	0	21.4837	61.7579	CRIP1	BP	4
regulation of guanylate cyclase activity	1/5	0.0564366	0.536729	0	0	21.4837	61.7579	RD3	BP	4
cellular response to vitamin	1/5	0.0564366	0.536729	0	0	21.4837	61.7579	GAS6	BP	4
regulation of natural killer cell differentiation	1/5	0.0564366	0.536729	0	0	21.4837	61.7579	GAS6	BP	4
plus-end-directed vesicle transport along microtubule	1/5	0.0564366	0.536729	0	0	21.4837	61.7579	KIF3A	BP	4
positive regulation of dendritic cell differentiation	1/5	0.0564366	0.536729	0	0	21.4837	61.7579	HMGB1	BP	4
positive regulation of DNA ligation	1/5	0.0564366	0.536729	0	0	21.4837	61.7579	HMGB1	BP	4
positive regulation of fertilization	1/5	0.0564366	0.536729	0	0	21.4837	61.7579	CFAP69	BP	4
hematopoietic stem cell migration	1/5	0.0564366	0.536729	0	0	21.4837	61.7579	GAS6	BP	4
His-Purkinje system development	1/5	0.0564366	0.536729	0	0	21.4837	61.7579	HOPX	BP	4
positive regulation of intrinsic apoptotic signaling pathway by p53 class mediator	1/5	0.0564366	0.536729	0	0	21.4837	61.7579	MSX1	BP	4
positive regulation of toll-like receptor 9 signaling pathway	1/5	0.0564366	0.536729	0	0	21.4837	61.7579	HMGB1	BP	4
protein de-ADP-ribosylation	1/5	0.0564366	0.536729	0	0	21.4837	61.7579	OARD1	BP	4
meiotic spindle	1/5	0.0564366	0.501498	0	0	21.4837	61.7579	HSPA2	CC	4
cytoskeleton-nuclear membrane anchor activity	1/5	0.0564366	0.321254	0	0	21.4837	61.7579	SYNE1	MF	4
C-X-C chemokine binding	1/5	0.0564366	0.321254	0	0	21.4837	61.7579	HMGB1	MF	4
Protein Disulfide-Isomerase TMX3 Levels	1/5	0.0564366	0.470156	0	0	21.4837	61.7579	PDIA4	GWAS	4
IDP dMRI ProbtrackX L1 Atr R	1/5	0.0564366	0.470156	0	0	21.4837	61.7579	CD82	GWAS	4
Change In High-Sensitivity Cardiac Troponin I Concentration	1/5	0.0564366	0.470156	0	0	21.4837	61.7579	KIF3A	GWAS	4
IDP dMRI ProbtrackX L2 Fmi	1/5	0.0564366	0.470156	0	0	21.4837	61.7579	CD82	GWAS	4
COVID-19	1/5	0.0564366	0.470156	0	0	21.4837	61.7579	LZTFL1	GWAS	4
IDP dMRI TBSS MD Anterior Corona Radiata R	1/5	0.0564366	0.470156	0	0	21.4837	61.7579	CD82	GWAS	4
IDP dMRI TBSS MD External Capsule L	1/5	0.0564366	0.470156	0	0	21.4837	61.7579	CD82	GWAS	4
IDP dMRI TBSS MD Anterior Limb Of Internal Capsule L	1/5	0.0564366	0.470156	0	0	21.4837	61.7579	CD82	GWAS	4
Vaginal Microbiome Relative Abundance	1/5	0.0564366	0.470156	0	0	21.4837	61.7579	ENKUR	GWAS	4
Retinal Levels In Elite Athletes	1/5	0.0564366	0.470156	0	0	21.4837	61.7579	CCDC180	GWAS	4
Facial Phenotypes	1/5	0.0564366	0.470156	0	0	21.4837	61.7579	SPEF2	GWAS	4
Phosphatidylinositol	1/5	0.0564366	0.470156	0	0	21.4837	61.7579	FAM47E	GWAS	4
Ceramide	1/5	0.0564366	0.470156	0	0	21.4837	61.7579	ADGB	GWAS	4
Adverse Response To Chemotherapy	1/5	0.0564366	0.470156	0	0	21.4837	61.7579	WLS	GWAS	4
Thyroid Volume In Hashimoto?s Thyroiditis	1/5	0.0564366	0.470156	0	0	21.4837	61.7579	DNAH5	GWAS	4
Left Ventricular Obstructive Tract Defect	1/5	0.0564366	0.470156	0	0	21.4837	61.7579	CFAP43	GWAS	4
Gut Microbiota Relative Abundance	1/5	0.0564366	0.470156	0	0	21.4837	61.7579	AK7	GWAS	4
Influenza A	1/5	0.0564366	0.470156	0	0	21.4837	61.7579	MAML2	GWAS	4
Leukotriene B4 Levels In Elite Athletes	1/5	0.0564366	0.470156	0	0	21.4837	61.7579	ULK4	GWAS	4
Pallidum Volume Change Rate X Age Interaction	1/5	0.0564366	0.470156	0	0	21.4837	61.7579	ELMOD1	GWAS	4
Facial Morphology	2/15	0.0126317	0.470156	0	0	13.2724	58.021	DPYSL2;LRRIQ1	GWAS	4
Huntington's Disease Progression	2/15	0.0126317	0.470156	0	0	13.2724	58.021	ADGB;KIF9	GWAS	4
spermatid development	4/43	0.00150304	0.0681627	0	0	8.91449	57.9466	RSPH1;TTC21A;NME5;IQCG	BP	4
Corneal Astigmatism	4/45	0.00178229	0.294493	0	0	8.47878	53.6694	LRRC23;MAML2;DNAH5;BICC1	GWAS	4
apoptotic DNA fragmentation	2/16	0.0143274	0.29534	0	0	12.3238	52.3216	HMGB2;HMGB1	BP	4
regulation of interleukin-1 production	2/16	0.0143274	0.29534	0	0	12.3238	52.3216	HMGB1;GAS6	BP	4
filopodium assembly	2/16	0.0143274	0.29534	0	0	12.3238	52.3216	SPEF1;EZR	BP	4
DNA binding, bending	2/16	0.0143274	0.159005	0	0	12.3238	52.3216	HMGB2;HMGB1	MF	4
Growth-regulated Protein Alpha Levels	2/16	0.0143274	0.470156	0	0	12.3238	52.3216	ATXN1;CFAP44	GWAS	4
Hsp70 protein binding	3/31	0.00538534	0.0832207	0	0	9.27679	48.4626	DNAJB2;PACRG;IQCG	MF	4
acrosomal vesicle	4/48	0.00226568	0.0484855	0	0	7.89948	48.1069	LRGUK;CFAP65;ENKUR;SPACA9	CC	4
tubulin binding	14/307	1.43673e-05	0.00212636	0	0	4.28845	47.8186	PACRG;SPEF1;CETN3;PIFO;DLEC1;CFAP157;IFT74;KIF9;FAM161A;IFT81;KIF3A;CCDC170;EZR;SAXO2	MF	4
nucleobase-containing compound kinase activity	2/17	0.0161154	0.159005	0	0	11.5016	47.4784	AK7;AK9	MF	4
four-way junction DNA binding	2/17	0.0161154	0.159005	0	0	11.5016	47.4784	HMGB2;HMGB1	MF	4
protein localization to perinuclear region of cytoplasm	1/6	0.0673374	0.536729	0	0	17.1861	46.3687	AKTIP	BP	4
aspartate metabolic process	1/6	0.0673374	0.536729	0	0	17.1861	46.3687	ASS1	BP	4
B cell chemotaxis	1/6	0.0673374	0.536729	0	0	17.1861	46.3687	GAS6	BP	4
regulation of collagen fibril organization	1/6	0.0673374	0.536729	0	0	17.1861	46.3687	AEBP1	BP	4
regulation of glomerular filtration	1/6	0.0673374	0.536729	0	0	17.1861	46.3687	GAS6	BP	4
regulation of nuclease activity	1/6	0.0673374	0.536729	0	0	17.1861	46.3687	HMGB2	BP	4
plus-end-directed organelle transport along microtubule	1/6	0.0673374	0.536729	0	0	17.1861	46.3687	KIF3A	BP	4
regulation of protein localization to cilium	1/6	0.0673374	0.536729	0	0	17.1861	46.3687	LZTFL1	BP	4
inclusion body assembly	1/6	0.0673374	0.536729	0	0	17.1861	46.3687	TRIM37	BP	4
dihydropyrimidinase activity	1/6	0.0673374	0.343653	0	0	17.1861	46.3687	DPYSL2	MF	4
keratin filament binding	1/6	0.0673374	0.343653	0	0	17.1861	46.3687	VIM	MF	4
alpha-N-acetylneuraminate alpha-2,8-sialyltransferase activity	1/6	0.0673374	0.343653	0	0	17.1861	46.3687	ST8SIA1	MF	4
LDL Cholesterol Change In Response To Fenofibrate In Statin-Treated Type 2 Diabetes	1/6	0.0673374	0.470156	0	0	17.1861	46.3687	BICC1	GWAS	4
Dipeptidase 2 Levels	1/6	0.0673374	0.470156	0	0	17.1861	46.3687	TSNAXIP1	GWAS	4
Suicidal Or Self-Harm Ideation	1/6	0.0673374	0.470156	0	0	17.1861	46.3687	CFAP46	GWAS	4
White Blood Cell Count	1/6	0.0673374	0.470156	0	0	17.1861	46.3687	WDR27	GWAS	4
IDP dMRI ProbtrackX L3 Fmi	1/6	0.0673374	0.470156	0	0	17.1861	46.3687	CD82	GWAS	4
IDP dMRI TBSS ICVF External Capsule R	1/6	0.0673374	0.470156	0	0	17.1861	46.3687	CD82	GWAS	4
Wg Lh Intensity-Contrast Lateralorbitofrontal	1/6	0.0673374	0.470156	0	0	17.1861	46.3687	CD82	GWAS	4
Wg Lh Intensity-Contrast Superiortemporal	1/6	0.0673374	0.470156	0	0	17.1861	46.3687	CD82	GWAS	4
IDP dMRI ProbtrackX MD Fmi	1/6	0.0673374	0.470156	0	0	17.1861	46.3687	CD82	GWAS	4
Response To Simvastatin Treatment	1/6	0.0673374	0.470156	0	0	17.1861	46.3687	CFAP44	GWAS	4
Venous Thromboembolism In Pregnancy	1/6	0.0673374	0.470156	0	0	17.1861	46.3687	CCDC170	GWAS	4
Pediatric Bone Mineral Content	1/6	0.0673374	0.470156	0	0	17.1861	46.3687	PDIA4	GWAS	4
Response To Treatment For Acute Lymphoblastic Leukemia	1/6	0.0673374	0.470156	0	0	17.1861	46.3687	MAML2	GWAS	4
Age At Smoking Initiation In Chronic Obstructive Pulmonary Disease	1/6	0.0673374	0.470156	0	0	17.1861	46.3687	ANXA5	GWAS	4
Pallidum Volume Change Rate X Age Interaction	1/6	0.0673374	0.470156	0	0	17.1861	46.3687	ELMOD1	GWAS	4
Facial Morphology	1/6	0.0673374	0.470156	0	0	17.1861	46.3687	CCDC146	GWAS	4
X-17676 Levels	1/6	0.0673374	0.470156	0	0	17.1861	46.3687	BPHL	GWAS	4
Depressive Symptoms	1/6	0.0673374	0.470156	0	0	17.1861	46.3687	AKTIP	GWAS	4
Breast Cancer	1/6	0.0673374	0.470156	0	0	17.1861	46.3687	CCDC170	GWAS	4
Vaginal Microbiome MetaCyc Pathway	1/6	0.0673374	0.470156	0	0	17.1861	46.3687	KATNAL2	GWAS	4
N,N,N-trimethyl-5-aminovalerate Levels	1/6	0.0673374	0.470156	0	0	17.1861	46.3687	CD83	GWAS	4
Barrett's Esophagus Or Esophageal Adenocarcinoma X Sex Interaction	1/6	0.0673374	0.470156	0	0	17.1861	46.3687	DPYSL2	GWAS	4
DNA conformation change	2/18	0.0179933	0.362666	0	0	10.7822	43.3202	HMGB2;HMGB1	BP	4
cadherin binding involved in cell-cell adhesion	2/18	0.0179933	0.166438	0	0	10.7822	43.3202	S100A11;CNN3	MF	4
Vaginal Microbiome MetaCyc Pathway	2/19	0.019959	0.470156	0	0	10.1474	39.7179	TTC8;ATXN1	GWAS	4
respiratory system development	3/35	0.00758087	0.190996	0	0	8.11554	39.6211	CCDC39;SPEF2;CCDC40	BP	4
protein localization to cilium	3/35	0.00758087	0.190996	0	0	8.11554	39.6211	TMEM107;TTC21A;MAPK15	BP	4
microtubule motor activity	4/56	0.00398068	0.0832207	0	0	6.68146	36.9238	KIF9;DNAH2;KIF3A;DYNLRB2	MF	4
astral microtubule	1/7	0.0781129	0.501498	0	0	14.321	36.5129	FAM161A	CC	4
nucleotide receptor activity	1/7	0.0781129	0.361272	0	0	14.321	36.5129	P2RX6	MF	4
extracellularly ATP-gated cation channel activity	1/7	0.0781129	0.361272	0	0	14.321	36.5129	P2RX6	MF	4
CDP-alcohol phosphatidyltransferase activity	1/7	0.0781129	0.361272	0	0	14.321	36.5129	CDS1	MF	4
Number Of Pregnancies	1/7	0.0781129	0.470156	0	0	14.321	36.5129	SYNE1	GWAS	4
Cognitive Function	1/7	0.0781129	0.470156	0	0	14.321	36.5129	TRIM37	GWAS	4
IDP dMRI TBSS ICVF Anterior Limb Of Internal Capsule R	1/7	0.0781129	0.470156	0	0	14.321	36.5129	CD82	GWAS	4
IDP dMRI TBSS ICVF Anterior Limb Of Internal Capsule L	1/7	0.0781129	0.470156	0	0	14.321	36.5129	CD82	GWAS	4
Alpha Synuclein Levels	1/7	0.0781129	0.470156	0	0	14.321	36.5129	CAPSL	GWAS	4
Sleep	1/7	0.0781129	0.470156	0	0	14.321	36.5129	CFAP44	GWAS	4
Cardiorespiratory Fitness	1/7	0.0781129	0.470156	0	0	14.321	36.5129	AK7	GWAS	4
Treponemataceae Abundance In Stool	1/7	0.0781129	0.470156	0	0	14.321	36.5129	CFAP54	GWAS	4
Response To Hepatitis C Treatment	1/7	0.0781129	0.470156	0	0	14.321	36.5129	AK9	GWAS	4
Relative Hand Skill In Reading Disability	1/7	0.0781129	0.470156	0	0	14.321	36.5129	MNS1	GWAS	4
Frontotemporal Dementia With GRN Mutation	1/7	0.0781129	0.470156	0	0	14.321	36.5129	CFAP54	GWAS	4
Bone Properties	1/7	0.0781129	0.470156	0	0	14.321	36.5129	CCDC170	GWAS	4
Glycerate Levels In Elite Athletes	1/7	0.0781129	0.470156	0	0	14.321	36.5129	LZTFL1	GWAS	4
Caffeine Levels In Elite Athletes	1/7	0.0781129	0.470156	0	0	14.321	36.5129	MAML2	GWAS	4
Systolic Blood Pressure X Educational Attainment	1/7	0.0781129	0.470156	0	0	14.321	36.5129	LRRC23	GWAS	4
Macrovascular Complications In Type 2 Diabetes	1/7	0.0781129	0.470156	0	0	14.321	36.5129	CCDC146	GWAS	4
Non-glioblastoma Glioma	2/21	0.0241443	0.470156	0	0	9.07837	33.8052	MAML2;AKAP6	GWAS	4
cellular component assembly	11/261	0.000238559	0.0144249	0	0	3.9038	32.5612	SPAG16;RSPH4A;LRGUK;RSPH1;SPEF1;DNAJB13;CFAP46;CFAP206;EZR;GAS6;CCDC40	BP	4
Hippocampal Volume	3/40	0.0109716	0.470156	0	0	7.01707	31.6641	DNAH11;SPEF1;HMGB1	GWAS	4
positive regulation of calcium ion transmembrane transporter activity	2/22	0.0263597	0.498088	0	0	8.62402	31.3562	AKAP6;CALM1	BP	4
protein kinase A regulatory subunit binding	2/22	0.0263597	0.212038	0	0	8.62402	31.3562	AKAP6;EZR	MF	4
Osteoporosis	2/22	0.0263597	0.470156	0	0	8.62402	31.3562	CCDC170;WLS	GWAS	4
MICOS complex	1/8	0.0887644	0.501498	0	0	12.2745	29.7261	CHCHD6	CC	4
ATP-gated ion channel activity	1/8	0.0887644	0.36492	0	0	12.2745	29.7261	P2RX6	MF	4
poly	1/8	0.0887644	0.36492	0	0	12.2745	29.7261	ATXN1	MF	4
bubble DNA binding	1/8	0.0887644	0.36492	0	0	12.2745	29.7261	HMGB1	MF	4
DNA catabolic process, endonucleolytic	2/23	0.0286539	0.519781	0	0	8.21293	29.1762	HMGB2;HMGB1	BP	4
regulation of release of sequestered calcium ion into cytosol by sarcoplasmic reticulum	2/23	0.0286539	0.519781	0	0	8.21293	29.1762	AKAP6;CALM1	BP	4
cyclin-dependent protein kinase activity	2/23	0.0286539	0.212038	0	0	8.21293	29.1762	CDKL2;CDKL4	MF	4
cyclin-dependent protein serine/threonine kinase activity	2/23	0.0286539	0.212038	0	0	8.21293	29.1762	CDKL2;CDKL4	MF	4
disordered domain specific binding	2/23	0.0286539	0.212038	0	0	8.21293	29.1762	HSPA2;CALM1	MF	4
Bone Mineral Density	3/43	0.0133633	0.470156	0	0	6.4898	28.0051	DNAH11;CCDC170;WLS	GWAS	4
motor activity	4/66	0.00714352	0.0961128	0	0	5.60097	27.6775	KIF9;DNAH2;KIF3A;DYNLRB2	MF	4
apoptotic nuclear changes	2/24	0.0310248	0.536729	0	0	7.83922	27.2254	HMGB2;HMGB1	BP	4
phosphotransferase activity, phosphate group as acceptor	2/24	0.0310248	0.218651	0	0	7.83922	27.2254	AK7;AK9	MF	4
regulation of ryanodine-sensitive calcium-release channel activity	2/25	0.0334705	0.536729	0	0	7.49801	25.4714	AKAP6;CALM1	BP	4
outer dynein arm	1/9	0.0992934	0.501498	0	0	10.7397	24.8052	DNAH5	CC	4
junctional sarcoplasmic reticulum membrane	1/9	0.0992934	0.501498	0	0	10.7397	24.8052	AKAP6	CC	4
cytidylyltransferase activity	1/9	0.0992934	0.376806	0	0	10.7397	24.8052	CDS1	MF	4
guanylate kinase activity	1/9	0.0992934	0.376806	0	0	10.7397	24.8052	LRGUK	MF	4
plasma membrane bounded cell projection organization	6/128	0.00374655	0.135925	0	0	4.29443	23.9926	CATIP;FAM161A;HMGB1;MNS1;CFAP126;IQCG	BP	4
chaperone cofactor-dependent protein refolding	2/26	0.0359889	0.536729	0	0	7.18523	23.8876	DNAJB13;HSPA2	BP	4
DNA geometric change	2/26	0.0359889	0.536729	0	0	7.18523	23.8876	HMGB2;HMGB1	BP	4
microtubule binding	9/232	0.00155509	0.0571982	0	0	3.55339	22.977	KIF9;SPEF1;FAM161A;KIF3A;CETN3;CCDC170;EZR;CFAP157;SAXO2	MF	4
cellular response to unfolded protein	2/27	0.0385781	0.536729	0	0	6.89747	22.4517	PACRG;HSPA2	BP	4
nucleobase-containing small molecule interconversion	2/27	0.0385781	0.536729	0	0	6.89747	22.4517	AK7;AK9	BP	4
response to unfolded protein	3/49	0.0189717	0.374072	0	0	5.64159	22.3678	DNAJB2;PACRG;HSPA2	BP	4
Myopia	4/76	0.0116337	0.470156	0	0	4.82061	21.4703	HYDIN;AKAP6;GAS6;BICC1	GWAS	4
regulation of calcineurin-NFAT signaling cascade	2/28	0.0412359	0.536729	0	0	6.63184	21.1453	AKAP6;EFHB	BP	4
Phototransduction	2/28	0.0412359	0.985794	0	0	6.63184	21.1453	CALML4;CALM1	KEGG	4
CatSper complex	1/10	0.109701	0.501498	0	0	9.54589	21.0964	HSPA2	CC	4
hydrolase activity, acting on carbon-nitrogen	1/10	0.109701	0.377576	0	0	9.54589	21.0964	DPYSL2	MF	4
lipase inhibitor activity	1/10	0.109701	0.377576	0	0	9.54589	21.0964	ANXA5	MF	4
phospholipase inhibitor activity	1/10	0.109701	0.377576	0	0	9.54589	21.0964	ANXA5	MF	4
ubiquitination-like modification-dependent protein binding	1/10	0.109701	0.377576	0	0	9.54589	21.0964	DNAJB2	MF	4
Synthesis and degradation of ketone bodies	1/10	0.109701	0.985794	0	0	9.54589	21.0964	BDH2	KEGG	4
negative regulation of interferon-gamma production	2/29	0.0439606	0.536729	0	0	6.3859	19.9525	HMGB1;GAS6	BP	4
determination of bilateral symmetry	2/29	0.0439606	0.536729	0	0	6.3859	19.9525	DNAH11;DNAH5	BP	4
Response To Paliperidone In Schizophrenia	2/29	0.0439606	0.470156	0	0	6.3859	19.9525	CHCHD6;ZBBX	GWAS	4
respiratory tube development	2/30	0.0467503	0.536729	0	0	6.15752	18.8601	CCDC39;CCDC40	BP	4
Alcohol Consumption X Experiences In Childhood	2/30	0.0467503	0.470156	0	0	6.15752	18.8601	ANXA5;AKAP6	GWAS	4
microtubule	7/182	0.00531962	0.0948665	0	0	3.49893	18.3216	KIF9;FAM161A;SPEF1;KATNAL2;KIF3A;DPYSL2;CALM1	CC	4
Phospholipid Levels In Very Small VLDL	3/55	0.0256944	0.470156	0	0	4.98912	18.2676	DNAH11;TSNAXIP1;GAS6	GWAS	4
nuclear inclusion body	1/11	0.119989	0.501498	0	0	8.59087	18.2157	ATXN1	CC	4
calcium channel inhibitor activity	1/11	0.119989	0.394631	0	0	8.59087	18.2157	CALM1	MF	4
ubiquitin-dependent protein binding	1/11	0.119989	0.394631	0	0	8.59087	18.2157	DNAJB2	MF	4
'de novo' posttranslational protein folding	2/31	0.0496031	0.536729	0	0	5.94489	17.8567	DNAJB13;HSPA2	BP	4
cellular response to cAMP	2/31	0.0496031	0.536729	0	0	5.94489	17.8567	AKAP6;EZR	BP	4
positive regulation of mononuclear cell migration	2/31	0.0496031	0.536729	0	0	5.94489	17.8567	HMGB1;GAS6	BP	4
alpha-tubulin binding	2/31	0.0496031	0.321254	0	0	5.94489	17.8567	PACRG;DLEC1	MF	4
Bone Mineral Density	2/31	0.0496031	0.470156	0	0	5.94489	17.8567	CCDC170;WLS	GWAS	4
cellular response to topologically incorrect protein	2/32	0.0525171	0.536729	0	0	5.74643	16.9325	PACRG;HSPA2	BP	4
liver development	2/32	0.0525171	0.536729	0	0	5.74643	16.9325	CCDC39;CCDC40	BP	4
non-motile cilium	2/32	0.0525171	0.501498	0	0	5.74643	16.9325	TTC8;CFAP69	CC	4
chemoattractant activity	2/32	0.0525171	0.321254	0	0	5.74643	16.9325	HMGB2;HMGB1	MF	4
filopodium	3/58	0.0294745	0.351915	0	0	4.71627	16.6212	SPEF1;EZR;DNALI1	CC	4
apoptotic cell clearance	2/33	0.0554906	0.536729	0	0	5.56078	16.0792	HMGB1;GAS6	BP	4
DNA secondary structure binding	2/33	0.0554906	0.321254	0	0	5.56078	16.0792	HMGB2;HMGB1	MF	4
Eosinophilic Esophagitis	2/33	0.0554906	0.470156	0	0	5.56078	16.0792	P2RX6;CCDC81	GWAS	4
Set1C/COMPASS complex	1/12	0.130159	0.501498	0	0	7.80949	15.9235	DYDC2	CC	4
integral component of nuclear inner membrane	1/12	0.130159	0.501498	0	0	7.80949	15.9235	P2RX6	CC	4
intrinsic component of nuclear inner membrane	1/12	0.130159	0.501498	0	0	7.80949	15.9235	P2RX6	CC	4
tumor necrosis factor receptor binding	1/12	0.130159	0.415026	0	0	7.80949	15.9235	TRIM37	MF	4
positive regulation of DNA binding	2/34	0.058522	0.536729	0	0	5.38674	15.2895	HMGB2;HMGB1	BP	4
positive regulation of release of sequestered calcium ion into cytosol	2/34	0.058522	0.536729	0	0	5.38674	15.2895	AKAP6;CALM1	BP	4
spindle microtubule	3/61	0.0335318	0.35879	0	0	4.47164	15.1824	FAM161A;KIF3A;CALM1	CC	4
Waist-to-hip Ratio Adjusted For BMI	3/62	0.0349455	0.470156	0	0	4.39563	14.7428	KIF9;EFCAB12;MNS1	GWAS	4
lung development	2/35	0.0616093	0.536729	0	0	5.22324	14.5569	CCDC39;CCDC40	BP	4
Post Bronchodilator FEV1/FVC Ratio In COPD	3/63	0.0363895	0.470156	0	0	4.32215	14.3213	SPAG16;ERICH2;DNAH5	GWAS	4
Cortical Surface Area	4/95	0.0244019	0.470156	0	0	3.81043	14.1485	FANK1;DNAH11;ENO4;WLS	GWAS	4
MIB complex	1/13	0.140212	0.501498	0	0	7.15833	14.0633	CHCHD6	CC	4
podosome	1/13	0.140212	0.501498	0	0	7.15833	14.0633	KIF9	CC	4
SAM complex	1/13	0.140212	0.501498	0	0	7.15833	14.0633	CHCHD6	CC	4
titin binding	1/13	0.140212	0.415026	0	0	7.15833	14.0633	CALM1	MF	4
protein kinase A catalytic subunit binding	1/13	0.140212	0.415026	0	0	7.15833	14.0633	EZR	MF	4
protein phosphatase activator activity	1/13	0.140212	0.415026	0	0	7.15833	14.0633	CALM1	MF	4
GDP-dissociation inhibitor activity	1/13	0.140212	0.415026	0	0	7.15833	14.0633	EIF5	MF	4
cellular protein-containing complex assembly	6/168	0.0135162	0.29534	0	0	3.22749	13.8907	CCDC39;SPAG1;CCDC65;DRC1;HOPX;CCDC40	BP	4
Multiple Myeloma	2/37	0.0679454	0.470156	0	0	4.92427	13.2416	DNAH11;ULK4	GWAS	4
Lumbar Spine Bone Mineral Density	2/37	0.0679454	0.470156	0	0	4.92427	13.2416	CCDC170;WLS	GWAS	4
Otosclerosis	2/37	0.0679454	0.470156	0	0	4.92427	13.2416	MAML2;CD109	GWAS	4
Familial Squamous Cell Lung Carcinoma	2/38	0.0711908	0.470156	0	0	4.78724	12.6498	CHCHD6;ZBBX	GWAS	4
phosphatase activator activity	1/14	0.150149	0.419283	0	0	6.60736	12.5284	CALM1	MF	4
MAP kinase activity	1/14	0.150149	0.419283	0	0	6.60736	12.5284	MAPK15	MF	4
Huntington disease	9/306	0.00943472	0.915168	0	0	2.65793	12.3949	DNAH12;DNAH11;DNAH2;DNAH5;DNAH6;DNAH9;POLR2I;PSMA7;DNALI1	KEGG	4
Bone Mineral Density	2/39	0.0744858	0.470156	0	0	4.65762	12.0965	CCDC170;WLS	GWAS	4
Bone Mineral Density	2/40	0.0778286	0.470156	0	0	4.53482	11.5785	CCDC170;WLS	GWAS	4
Ocular Sarcoidosis	2/40	0.0778286	0.470156	0	0	4.53482	11.5785	PACRG;CFAP161	GWAS	4
RNA polymerase II, core complex	1/15	0.159971	0.552159	0	0	6.13509	11.2442	POLR2I	CC	4
purinergic nucleotide receptor activity	1/15	0.159971	0.43844	0	0	6.13509	11.2442	P2RX6	MF	4
Thiamine metabolism	1/15	0.159971	0.985794	0	0	6.13509	11.2442	AK7	KEGG	4
Total Body Bone Mineral Density	4/107	0.035598	0.470156	0	0	3.36444	11.222	ATXN1;CCDC170;DRC3;WLS	GWAS	4
cell-cell adhesion mediator activity	2/42	0.084652	0.36492	0	0	4.30764	10.6365	S100A11;CNN3	MF	4
spindle	6/192	0.0243348	0.351915	0	0	2.8076	10.4326	FAM161A;KATNAL2;KIF3A;CSPP1;HSPA2;CALM1	CC	4
hydrolase activity, hydrolyzing N-glycosyl compounds	1/16	0.169681	0.448442	0	0	5.7258	10.1566	OARD1	MF	4
regulation of cell division	3/76	0.0578604	0.536729	0	0	3.55011	10.1168	CETN2;CSPP1;CALM1	BP	4
Gastric acid secretion	3/76	0.0578604	0.985794	0	0	3.55011	10.1168	CALML4;EZR;CALM1	KEGG	4
Myopia	3/76	0.0578604	0.470156	0	0	3.55011	10.1168	ULK4;AKAP6;BICC1	GWAS	4
regulation of organelle assembly	3/77	0.0597131	0.536729	0	0	3.50196	9.86923	KIF9;EZR;MAPK15	BP	4
damaged DNA binding	2/44	0.0916489	0.366596	0	0	4.1021	9.80316	HMGB2;HMGB1	MF	4
calcium channel complex	2/45	0.0952089	0.501498	0	0	4.0065	9.42201	AKAP6;CALM1	CC	4
platelet alpha granule membrane	1/17	0.179279	0.599463	0	0	5.36766	9.22601	CD109	CC	4
regulation of organelle organization	3/80	0.0654357	0.536729	0	0	3.365	9.17531	SPEF1;EZR;MAPK15	BP	4
Endometriosis	3/80	0.0654357	0.470156	0	0	3.365	9.17531	WDR27;CCDC170;SYNE1	GWAS	4
Uterine Fibroids	3/81	0.0673974	0.470156	0	0	3.32169	8.9591	DNAH2;CD109;SYNE1	GWAS	4
polymeric cytoskeletal fiber	7/256	0.0296004	0.351915	0	0	2.4498	8.62322	KIF9;SPEF1;KATNAL2;KIF3A;DPYSL2;VIM;EZR	CC	4
actin-based cell projection	3/83	0.0714005	0.501498	0	0	3.23832	8.54739	SPEF1;EZR;DNALI1	CC	4
Node-level Brain Connectivity	3/83	0.0714005	0.470156	0	0	3.23832	8.54739	CD82;DPYSL2;LRRIQ1	GWAS	4
oxidoreductase activity, acting on the CH-CH group of donors, NAD or NADP as acceptor	1/18	0.188766	0.481679	0	0	5.05166	8.42237	BDH2	MF	4
DNA polymerase binding	1/18	0.188766	0.481679	0	0	5.05166	8.42237	HMGB1	MF	4
platelet degranulation	4/125	0.0571336	0.536729	0	0	2.86132	8.19015	CD109;ANXA5;CALM1;GAS6	BP	4
organelle organization	10/420	0.0246001	0.47473	0	0	2.13652	7.91581	KIF9;CATIP;FAM161A;KIF3A;DPYSL2;MNS1;MAPK15;CFAP126;IQCG;SYNE1	BP	4
Pathways of neurodegeneration	11/475	0.0226441	0.985794	0	0	2.08028	7.8798	DNAH12;DNAH11;ATXN1;DNAH2;DNAH5;DNAH6;DNAH9;CALML4;CALM1;PSMA7;DNALI1	KEGG	4
cytoplasmic dynein complex	1/19	0.198144	0.634096	0	0	4.77077	7.72274	DYNLRB2	CC	4
protein tyrosine kinase activator activity	1/19	0.198144	0.48566	0	0	4.77077	7.72274	GAS6	MF	4
U2 snRNP	1/20	0.207415	0.634096	0	0	4.51945	7.10926	SF3B2	CC	4
ATPase activator activity	1/20	0.207415	0.48566	0	0	4.51945	7.10926	DNAJB2	MF	4
Balding Type 1	5/180	0.0581328	0.470156	0	0	2.47712	7.04746	ATXN1;ULK4;TSNAXIP1;HMGB1;RGS22	GWAS	4
condensed chromosome	2/54	0.12885	0.501498	0	0	3.31156	6.78572	HMGB2;HMGB1	CC	4
mitochondrial outer membrane translocase complex	1/21	0.216578	0.643718	0	0	4.29326	6.56785	CHCHD6	CC	4
cysteine-type endopeptidase inhibitor activity involved in apoptotic process	1/21	0.216578	0.48566	0	0	4.29326	6.56785	GAS6	MF	4
sialyltransferase activity	1/21	0.216578	0.48566	0	0	4.29326	6.56785	ST8SIA1	MF	4
excitatory extracellular ligand-gated ion channel activity	1/21	0.216578	0.48566	0	0	4.29326	6.56785	P2RX6	MF	4
N-acetyltransferase activity	1/21	0.216578	0.48566	0	0	4.29326	6.56785	NAT14	MF	4
Phosphatidylinositol signaling system	3/97	0.10222	0.985794	0	0	2.75406	6.28097	CDS1;CALML4;CALM1	KEGG	4
microvillus	2/57	0.140607	0.501498	0	0	3.13045	6.14127	SPEF1;EZR	CC	4
poly	1/22	0.225636	0.49842	0	0	4.08861	6.08726	ATXN1	MF	4
Arginine biosynthesis	1/22	0.225636	0.985794	0	0	4.08861	6.08726	ASS1	KEGG	4
Notch signaling pathway	2/59	0.148568	0.985794	0	0	3.0203	5.75884	ATXN1;MAML2	KEGG	4
preribosome, large subunit precursor	1/23	0.23459	0.678408	0	0	3.90257	5.6584	FBXW9	CC	4
gamma-tubulin binding	1/23	0.23459	0.510578	0	0	3.90257	5.6584	PIFO	MF	4
Amyotrophic lateral sclerosis	8/364	0.0613601	0.985794	0	0	1.95627	5.45993	DNAH12;DNAH11;DNAH2;DNAH5;DNAH6;DNAH9;PSMA7;DNALI1	KEGG	4
transforming growth factor beta binding	1/24	0.24344	0.522162	0	0	3.7327	5.27387	CD109	MF	4
protein kinase activator activity	2/63	0.164749	0.443325	0	0	2.82168	5.08842	GAS6;CALM1	MF	4
poly-pyrimidine tract binding	1/25	0.252189	0.5332	0	0	3.57699	4.92758	ATXN1	MF	4
Long-term potentiation	2/67	0.181221	0.985794	0	0	2.6475	4.52203	CALML4;CALM1	KEGG	4
microtubule cytoskeleton	7/331	0.0901368	0.501498	0	0	1.87548	4.51321	KIF9;SPEF1;KATNAL2;KIF3A;CSPP1;DPYSL2;TEKT1	CC	4
Amphetamine addiction	2/69	0.189547	0.985794	0	0	2.56821	4.27123	CALML4;CALM1	KEGG	4
Renin secretion	2/69	0.189547	0.985794	0	0	2.56821	4.27123	CALML4;CALM1	KEGG	4
vesicle	5/226	0.121751	0.501498	0	0	1.95691	4.12083	PACRG;KIF9;IFT172;EZR;CALM1	CC	4
sarcoplasmic reticulum membrane	1/28	0.277836	0.710458	0	0	3.17907	4.07151	AKAP6	CC	4
U12-type spliceosomal complex	1/28	0.277836	0.710458	0	0	3.17907	4.07151	SF3B2	CC	4
poly-purine tract binding	1/28	0.277836	0.550076	0	0	3.17907	4.07151	ATXN1	MF	4
tumor necrosis factor receptor superfamily binding	1/28	0.277836	0.550076	0	0	3.17907	4.07151	TRIM37	MF	4
NAD binding	1/28	0.277836	0.550076	0	0	3.17907	4.07151	BDH2	MF	4
Butanoate metabolism	1/28	0.277836	0.985794	0	0	3.17907	4.07151	BDH2	KEGG	4
5'-3' RNA polymerase activity	1/29	0.286188	0.550076	0	0	3.06537	3.8351	POLR2I	MF	4
kinesin binding	1/29	0.286188	0.550076	0	0	3.06537	3.8351	PIFO	MF	4
DNA-directed 5'-3' RNA polymerase activity	1/29	0.286188	0.550076	0	0	3.06537	3.8351	POLR2I	MF	4
metallocarboxypeptidase activity	1/29	0.286188	0.550076	0	0	3.06537	3.8351	AEBP1	MF	4
cation channel complex	2/73	0.206345	0.634096	0	0	2.42303	3.82403	AKAP6;CALM1	CC	4
actin binding	4/177	0.149142	0.419283	0	0	1.99598	3.79806	PACRG;SPEF1;EZR;SYNE1	MF	4
ubiquitin binding	2/74	0.210571	0.48566	0	0	2.38925	3.7223	DNAJB2;UBXN11	MF	4
Glioma	2/75	0.214804	0.985794	0	0	2.3564	3.62421	CALML4;CALM1	KEGG	4
Pertussis	2/76	0.219046	0.985794	0	0	2.32444	3.5296	CALML4;CALM1	KEGG	4
intercalated disc	1/31	0.302606	0.71953	0	0	2.86072	3.41949	AKAP6	CC	4
voltage-gated calcium channel complex	1/31	0.302606	0.71953	0	0	2.86072	3.41949	HSPA2	CC	4
RNA polymerase	1/31	0.302606	0.985794	0	0	2.86072	3.41949	POLR2I	KEGG	4
chemokine binding	1/32	0.310674	0.56765	0	0	2.7683	3.23618	HMGB1	MF	4
acetyltransferase activity	1/32	0.310674	0.56765	0	0	2.7683	3.23618	NAT14	MF	4
amino acid binding	1/32	0.310674	0.56765	0	0	2.7683	3.23618	ASS1	MF	4
Base excision repair	1/33	0.318648	0.985794	0	0	2.68166	3.06693	HMGB1	KEGG	4
plasma membrane raft	2/82	0.244622	0.688804	0	0	2.14945	3.02652	AKAP6;EZR	CC	4
Estrogen signaling pathway	3/137	0.211078	0.985794	0	0	1.92802	2.9991	CALML4;HSPA2;CALM1	KEGG	4
Fluid shear stress and atherosclerosis	3/139	0.217082	0.985794	0	0	1.89948	2.90141	CALML4;CALM1;ASS1	KEGG	4
aggresome	1/35	0.334322	0.777663	0	0	2.52366	2.76504	TRIM37	CC	4
Hsp90 protein binding	1/35	0.334322	0.587335	0	0	2.52366	2.76504	PACRG	MF	4
ubiquitin conjugating enzyme activity	1/35	0.334322	0.587335	0	0	2.52366	2.76504	AKTIP	MF	4
ion channel inhibitor activity	1/37	0.349638	0.587335	0	0	2.38321	2.50442	CALM1	MF	4
calcium channel regulator activity	1/37	0.349638	0.587335	0	0	2.38321	2.50442	CALM1	MF	4
protein serine/threonine kinase activator activity	1/37	0.349638	0.587335	0	0	2.38321	2.50442	CALM1	MF	4
Alanine, aspartate and glutamate metabolism	1/37	0.349638	0.985794	0	0	2.38321	2.50442	ASS1	KEGG	4
platelet alpha granule	2/90	0.278871	0.710458	0	0	1.95326	2.49432	CD109;GAS6	CC	4
ATPase regulator activity	1/38	0.357163	0.587335	0	0	2.31868	2.38723	DNAJB2	MF	4
ubiquitin-like protein conjugating enzyme activity	1/38	0.357163	0.587335	0	0	2.31868	2.38723	AKTIP	MF	4
carboxypeptidase activity	1/38	0.357163	0.587335	0	0	2.31868	2.38723	AEBP1	MF	4
Salivary secretion	2/93	0.291703	0.985794	0	0	1.88857	2.32676	CALML4;CALM1	KEGG	4
GnRH signaling pathway	2/93	0.291703	0.985794	0	0	1.88857	2.32676	CALML4;CALM1	KEGG	4
calcium ion binding	6/348	0.215628	0.48566	0	0	1.51478	2.32397	CETN2;CETN3;ANXA5;CALML4;CALM1;S100A11	MF	4
N-acyltransferase activity	1/39	0.364602	0.59298	0	0	2.25755	2.27775	NAT14	MF	4
cysteine-type endopeptidase inhibitor activity	1/40	0.371955	0.598358	0	0	2.19955	2.17532	GAS6	MF	4
single-stranded DNA binding	2/97	0.308763	0.56765	0	0	1.80869	2.12553	HMGB2;HMGB1	MF	4
Circadian entrainment	2/97	0.308763	0.985794	0	0	1.80869	2.12553	CALML4;CALM1	KEGG	4
translation initiation factor activity	1/41	0.379224	0.598358	0	0	2.14446	2.07933	EIF5	MF	4
Aldosterone synthesis and secretion	2/98	0.313017	0.985794	0	0	1.78976	2.0788	CALML4;CALM1	KEGG	4
Inflammatory mediator regulation of TRP channels	2/98	0.313017	0.985794	0	0	1.78976	2.0788	CALML4;CALM1	KEGG	4
Melanogenesis	2/101	0.325742	0.985794	0	0	1.73526	1.94635	CALML4;CALM1	KEGG	4
C-type lectin receptor signaling pathway	2/104	0.338405	0.985794	0	0	1.68396	1.82459	CALML4;CALM1	KEGG	4
cytoskeleton	9/600	0.258863	0.710214	0	0	1.31554	1.7779	CATIP;KIF3A;TEKT1;CCDC146;RGS22;VIM;EZR;SAXO2;CNN3	CC	4
Protein processing in endoplasmic reticulum	3/171	0.316483	0.985794	0	0	1.53517	1.76619	DNAJB2;HSPA2;PDIA4	KEGG	4
sarcoplasmic reticulum	1/45	0.40747	0.851973	0	0	1.94911	1.74989	AKAP6	CC	4
single-stranded RNA binding	1/45	0.40747	0.632172	0	0	1.94911	1.74989	HNRNPF	MF	4
Glycosphingolipid biosynthesis	1/45	0.40747	0.985794	0	0	1.94911	1.74989	ST8SIA1	KEGG	4
Glucagon signaling pathway	2/107	0.350996	0.985794	0	0	1.6356	1.71244	CALML4;CALM1	KEGG	4
channel activity	1/46	0.414329	0.632172	0	0	1.9057	1.6791	P2RX6	MF	4
Proteasome	1/46	0.414329	0.985794	0	0	1.9057	1.6791	PSMA7	KEGG	4
small GTPase binding	3/175	0.329115	0.587335	0	0	1.49916	1.66609	KIF3A;PIFO;PIH1D2	MF	4
actin cytoskeleton	5/316	0.302151	0.71953	0	0	1.3842	1.65665	KIF9;CATIP;RGS22;EZR;CNN3	CC	4
cell-cell contact zone	1/47	0.421109	0.851973	0	0	1.86418	1.61226	AKAP6	CC	4
Nucleotide excision repair	1/47	0.421109	0.985794	0	0	1.86418	1.61226	CETN2	KEGG	4
tRNA binding	1/49	0.434435	0.656086	0	0	1.78632	1.48927	DALRD3	MF	4
phosphatase binding	2/114	0.380038	0.598358	0	0	1.53283	1.48299	PPP1R32;KIF3A	MF	4
cytoplasmic vesicle lumen	2/115	0.384144	0.851973	0	0	1.51919	1.45346	HMGB1;S100A11	CC	4
intermediate filament	1/50	0.440984	0.851973	0	0	1.74978	1.43263	VIM	CC	4
U2-type precatalytic spliceosome	1/50	0.440984	0.851973	0	0	1.74978	1.43263	SF3B2	CC	4
calcium-dependent phospholipid binding	1/50	0.440984	0.659248	0	0	1.74978	1.43263	ANXA5	MF	4
Vibrio cholerae infection	1/50	0.440984	0.985794	0	0	1.74978	1.43263	PDIA4	KEGG	4
spliceosomal snRNP complex	1/51	0.447457	0.851973	0	0	1.7147	1.37892	SF3B2	CC	4
integral component of mitochondrial inner membrane	1/51	0.447457	0.851973	0	0	1.7147	1.37892	CHCHD6	CC	4
Neurotrophin signaling pathway	2/119	0.400448	0.985794	0	0	1.46695	1.34251	CALML4;CALM1	KEGG	4
precatalytic spliceosome	1/52	0.453855	0.851973	0	0	1.68099	1.32794	SF3B2	CC	4
nuclear receptor coactivator activity	1/53	0.460179	0.681065	0	0	1.64858	1.27953	PSMC3IP	MF	4
cytoplasmic side of plasma membrane	1/55	0.47261	0.867139	0	0	1.58736	1.1897	EZR	CC	4
GTPase binding	3/201	0.410575	0.632172	0	0	1.30057	1.15776	KIF3A;PIFO;PIH1D2	MF	4
extracellular membrane-bounded organelle	1/56	0.478718	0.867139	0	0	1.55842	1.148	IFT172	CC	4
Hedgehog signaling pathway	1/56	0.478718	0.985794	0	0	1.55842	1.148	KIF3A	KEGG	4
Pyrimidine metabolism	1/56	0.478718	0.985794	0	0	1.55842	1.148	AK9	KEGG	4
peroxisome	2/128	0.436363	0.851973	0	0	1.36154	1.1291	TRIM37;VIM	CC	4
nuclear membrane	3/204	0.419816	0.851973	0	0	1.28096	1.1118	DNAJB2;AK9;SYNE1	CC	4
Legionellosis	1/57	0.484756	0.985794	0	0	1.53051	1.10826	HSPA2	KEGG	4
Oocyte meiosis	2/129	0.440283	0.985794	0	0	1.35075	1.10808	CALML4;CALM1	KEGG	4
Purine metabolism	2/129	0.440283	0.985794	0	0	1.35075	1.10808	AK7;AK9	KEGG	4
cortical cytoskeleton	1/58	0.490724	0.867139	0	0	1.50359	1.07036	EZR	CC	4
adherens junction	2/132	0.451952	0.851973	0	0	1.31938	1.04783	S100A11;CNN3	CC	4
Dopaminergic synapse	2/132	0.451952	0.985794	0	0	1.31938	1.04783	CALML4;CALM1	KEGG	4
extracellular vesicle	1/59	0.496623	0.867139	0	0	1.47759	1.0342	IFT172	CC	4
Vascular smooth muscle contraction	2/133	0.455811	0.985794	0	0	1.30924	1.02864	CALML4;CALM1	KEGG	4
caveola	1/60	0.502454	0.867139	0	0	1.45247	0.999662	AKAP6	CC	4
Lipid and atherosclerosis	3/215	0.453264	0.985794	0	0	1.21382	0.96047	CALML4;HSPA2;CALM1	KEGG	4
Apelin signaling pathway	2/137	0.47109	0.985794	0	0	1.27019	0.956083	CALML4;CALM1	KEGG	4
Insulin signaling pathway	2/137	0.47109	0.985794	0	0	1.27019	0.956083	CALML4;CALM1	KEGG	4
Spinocerebellar ataxia	2/143	0.49352	0.985794	0	0	1.21577	0.858566	ATXN1;PSMA7	KEGG	4
platelet alpha granule lumen	1/67	0.541432	0.897681	0	0	1.29796	0.796346	GAS6	CC	4
Glycolysis / Gluconeogenesis	1/67	0.541432	0.985794	0	0	1.29796	0.796346	ENO4	KEGG	4
Adrenergic signaling in cardiomyocytes	2/150	0.518919	0.985794	0	0	1.15785	0.75956	CALML4;CALM1	KEGG	4
Spliceosome	2/150	0.518919	0.985794	0	0	1.15785	0.75956	SF3B2;HSPA2	KEGG	4
autophagosome	1/69	0.551999	0.897681	0	0	1.25965	0.748498	MAPK15	CC	4
basolateral plasma membrane	2/151	0.522478	0.887384	0	0	1.15002	0.746563	SPEF1;EZR	CC	4
Oxytocin signaling pathway	2/154	0.53305	0.985794	0	0	1.12715	0.709139	CALML4;CALM1	KEGG	4
Calcium signaling pathway	3/240	0.526032	0.985794	0	0	1.08439	0.696604	P2RX6;CALML4;CALM1	KEGG	4
Cellular senescence	2/156	0.540008	0.985794	0	0	1.1124	0.685431	CALML4;CALM1	KEGG	4
actin filament	1/72	0.567397	0.906142	0	0	1.20625	0.683575	EZR	CC	4
p53 signaling pathway	1/73	0.572412	0.985794	0	0	1.18943	0.663581	CD82	KEGG	4
chromosome	2/160	0.55371	0.897681	0	0	1.08402	0.64078	HMGB2;HMGB1	CC	4
Thyroid hormone synthesis	1/75	0.582268	0.985794	0	0	1.15717	0.625825	PDIA4	KEGG	4
Parkinson disease	3/249	0.550907	0.985794	0	0	1.04423	0.622561	CALML4;CALM1;PSMA7	KEGG	4
Antigen processing and presentation	1/78	0.59663	0.985794	0	0	1.11191	0.574258	HSPA2	KEGG	4
cGMP-PKG signaling pathway	2/167	0.576989	0.985794	0	0	1.03766	0.570642	CALML4;CALM1	KEGG	4
RNA degradation	1/79	0.601307	0.985794	0	0	1.0976	0.558296	ENO4	KEGG	4
P-body	1/80	0.60593	0.943391	0	0	1.08365	0.542901	SYNE1	CC	4
intermediate filament cytoskeleton	1/84	0.623895	0.953668	0	0	1.03122	0.486502	VIM	CC	4
cell-cell junction	3/271	0.608355	0.943391	0	0	0.957433	0.475841	MAPK15;S100A11;CNN3	CC	4
Tuberculosis	2/180	0.617845	0.985794	0	0	0.961238	0.462854	CALML4;CALM1	KEGG	4
U2-type spliceosomal complex	1/89	0.645208	0.972356	0	0	0.972381	0.42608	SF3B2	CC	4
Alcoholism	2/186	0.635658	0.985794	0	0	0.929609	0.421201	CALML4;CALM1	KEGG	4
Th1 and Th2 cell differentiation	1/92	0.657415	0.985794	0	0	0.940182	0.39435	MAML2	KEGG	4
Kaposi sarcoma-associated herpesvirus infection	2/193	0.655613	0.985794	0	0	0.895219	0.377947	CALML4;CALM1	KEGG	4
focal adhesion	4/387	0.656487	0.975612	0	0	0.891915	0.375365	ANXA5;VIM;EZR;CNN3	CC	4
IL-17 signaling pathway	1/94	0.665319	0.985794	0	0	0.919869	0.374836	MAPK15	KEGG	4
cell-substrate junction	4/394	0.670231	0.978669	0	0	0.87559	0.350352	ANXA5;VIM;EZR;CNN3	CC	4
early endosome membrane	1/97	0.676836	0.978669	0	0	0.890987	0.347775	WLS	CC	4
Glycerophospholipid metabolism	1/98	0.680587	0.985794	0	0	0.881757	0.3393	CDS1	KEGG	4
Golgi lumen	1/100	0.687959	0.981488	0	0	0.863856	0.323105	GAS6	CC	4
Longevity regulating pathway	1/102	0.695161	0.985794	0	0	0.846664	0.307856	HSPA2	KEGG	4
Rap1 signaling pathway	2/210	0.70045	0.985794	0	0	0.821339	0.292423	CALML4;CALM1	KEGG	4
Human immunodeficiency virus 1 infection	2/212	0.705395	0.985794	0	0	0.813433	0.283886	CALML4;CALM1	KEGG	4
secretory granule lumen	3/316	0.709897	0.987001	0	0	0.817891	0.280238	HMGB1;GAS6;S100A11	CC	4
integral component of organelle membrane	2/214	0.710272	0.987001	0	0	0.805677	0.275628	P2RX6;WLS	CC	4
cAMP signaling pathway	2/216	0.715082	0.985794	0	0	0.798066	0.267638	CALML4;CALM1	KEGG	4
HIF-1 signaling pathway	1/109	0.719091	0.985794	0	0	0.791506	0.261013	ENO4	KEGG	4
Toxoplasmosis	1/112	0.728765	0.985794	0	0	0.769996	0.24363	HSPA2	KEGG	4
Human cytomegalovirus infection	2/225	0.735905	0.985794	0	0	0.765504	0.234745	CALML4;CALM1	KEGG	4
Leukocyte transendothelial migration	1/114	0.73503	0.985794	0	0	0.756291	0.23282	EZR	KEGG	4
Ras signaling pathway	2/232	0.751196	0.985794	0	0	0.74194	0.212261	CALML4;CALM1	KEGG	4
mitotic spindle	1/120	0.752971	0.999992	0	0	0.717939	0.2037	FAM161A	CC	4
intrinsic component of endoplasmic reticulum membrane	1/121	0.755842	0.999992	0	0	0.71192	0.199283	DNAJB2	CC	4
intracellular non-membrane-bounded organelle	11/1158	0.788524	0.999992	0	0	0.81177	0.19287	KIF9;RSPH4A;ATXN1;KATNAL2;OARD1;CSPP1;CCDC146;HMGB2;VIM;SAXO2;SYNE1	CC	4
trans-Golgi network	2/239	0.765722	0.999992	0	0	0.719769	0.192132	PIFO;WLS	CC	4
ficolin-1-rich granule lumen	1/123	0.761483	0.999992	0	0	0.700178	0.19079	HMGB1	CC	4
mitochondrial outer membrane	1/126	0.769703	0.999992	0	0	0.68327	0.178846	BPHL	CC	4
Alzheimer disease	3/369	0.802182	0.985794	0	0	0.697548	0.153753	CALML4;CALM1;PSMA7	KEGG	4
Autophagy	1/137	0.797501	0.985794	0	0	0.627653	0.14202	HMGB1	KEGG	4
Measles	1/139	0.802184	0.985794	0	0	0.618494	0.136327	HSPA2	KEGG	4
Ubiquitin mediated proteolysis	1/140	0.804485	0.985794	0	0	0.614013	0.133581	TRIM37	KEGG	4
organelle outer membrane	1/142	0.809007	0.999992	0	0	0.605242	0.12828	BPHL	CC	4
Prion disease	2/273	0.826247	0.985794	0	0	0.62837	0.119932	HSPA2;PSMA7	KEGG	4
endocytic vesicle membrane	1/158	0.841626	0.999992	0	0	0.543118	0.093644	WLS	CC	4
Necroptosis	1/159	0.84347	0.985794	0	0	0.539653	0.0918657	HMGB1	KEGG	4
membrane raft	1/163	0.850634	0.999992	0	0	0.526221	0.0851287	EZR	CC	4
Tight junction	1/169	0.860772	0.985794	0	0	0.507272	0.0760531	EZR	KEGG	4
MicroRNAs in cancer	2/310	0.875858	0.985794	0	0	0.551835	0.0731461	VIM;EZR	KEGG	4
Axon guidance	1/182	0.880448	0.985794	0	0	0.470526	0.0599094	DPYSL2	KEGG	4
ficolin-1-rich granule	1/184	0.883219	0.999992	0	0	0.465336	0.0577865	HMGB1	CC	4
RNA transport	1/186	0.885926	0.985794	0	0	0.460259	0.0557475	EIF5	KEGG	4
endocytic vesicle	1/189	0.889869	0.999992	0	0	0.452845	0.0528382	WLS	CC	4
Neutrophil extracellular trap formation	1/189	0.889869	0.985794	0	0	0.452845	0.0528382	HMGB1	KEGG	4
Transcriptional misregulation in cancer	1/192	0.893677	0.985794	0	0	0.445664	0.0500974	MLF1	KEGG	4
Pathogenic Escherichia coli infection	1/197	0.899734	0.985794	0	0	0.434184	0.045874	EZR	KEGG	4
nucleolus	5/733	0.928958	0.999992	0	0	0.578655	0.0426424	RSPH4A;ATXN1;OARD1;HMGB2;SYNE1	CC	4
Epstein-Barr virus infection	1/202	0.905448	0.985794	0	0	0.423275	0.042042	VIM	KEGG	4
Proteoglycans in cancer	1/205	0.908719	0.985794	0	0	0.416986	0.0399136	EZR	KEGG	4
nuclear lumen	5/745	0.934826	0.999992	0	0	0.568913	0.0383418	RSPH4A;ATXN1;OARD1;HMGB2;SYNE1	CC	4
Regulation of actin cytoskeleton	1/218	0.921641	0.985794	0	0	0.391745	0.0319662	EZR	KEGG	4
Human T-cell leukemia virus 1 infection	1/219	0.922556	0.985794	0	0	0.389928	0.031431	MSX1	KEGG	4
collagen-containing extracellular matrix	2/380	0.93591	0.999992	0	0	0.448026	0.0296754	ANXA5;AEBP1	CC	4
Salmonella infection	1/249	0.94557	0.985794	0	0	0.342234	0.0191538	DYNLRB2	KEGG	4
Endocytosis	1/252	0.947458	0.985794	0	0	0.338091	0.0182477	HSPA2	KEGG	4
early endosome	1/266	0.95544	0.999992	0	0	0.32	0.0145867	WLS	CC	4
Olfactory transduction	2/440	0.964382	0.985794	0	0	0.385456	0.0139797	CALML4;CALM1	KEGG	4
secretory granule membrane	1/274	0.959446	0.999992	0	0	0.310495	0.0128542	CD109	CC	4
endoplasmic reticulum lumen	1/285	0.964376	0.999992	0	0	0.298301	0.0108207	GAS6	CC	4
nucleus	39/4484	0.984844	0.999992	0	0	0.700267	0.0106945	RD3;FANK1;SF3B2;MAML2;HMGB2;HMGB1;NAT14;PSMA7;AK9;SYNE1;DNAJB2;CATIP;ATXN1;TEKT1;FAM47E;MSX1;RGS22;POLR2I;S100A11;CFAP45;CDKL2;PACRG;CDKL4;SPAG8;MEIG1;AKTIP;HSPA2;MAPK15;MLF1;HOPX;TSN;RSPH1;EIF5;KATNAL2;HNRNPF;MORN3;CALM1;SSBP4;SPACA9	CC	4
mitochondrial membrane	2/469	0.973337	0.999992	0	0	0.360977	0.00975543	CHCHD6;BPHL	CC	4
MAPK signaling pathway	1/294	0.967962	0.985794	0	0	0.289004	0.00941083	HSPA2	KEGG	4
Golgi membrane	2/472	0.974129	0.999992	0	0	0.358617	0.00940004	ST8SIA1;WLS	CC	4
endosome membrane	1/325	0.977776	0.999992	0	0	0.260937	0.00586434	WLS	CC	4
mitochondrial inner membrane	1/328	0.97855	0.999992	0	0	0.258503	0.00560521	CHCHD6	CC	4
Human papillomavirus infection	1/331	0.979297	0.985794	0	0	0.256113	0.00535803	MAML2	KEGG	4
Neuroactive ligand-receptor interaction	1/341	0.981604	0.985794	0	0	0.248453	0.00461312	P2RX6	KEGG	4
Pathways in cancer	2/531	0.985794	0.985794	0	0	0.317646	0.00454488	CALML4;CALM1	KEGG	4
organelle inner membrane	1/346	0.98266	0.999992	0	0	0.244789	0.00428198	CHCHD6	CC	4
positive regulation of ATP biosynthetic process	4/9	1.27228e-06	0.00194913	0	0	79.164	1074.63	PINK1;VCP;TMSB4X;PPARGC1A	BP	5
positive regulation of purine nucleotide biosynthetic process	4/13	6.99192e-06	0.00357054	0	0	43.9711	521.97	VCP;PINK1;TMSB4X;PPARGC1A	BP	5
[truncated: 11,996 more rows]
