# Supplementary material for: Fasting induces metabolic switches and spatial redistributions of lipid processing and neuronal interactions in tanycytes
Source: Nat Commun. 2024 Aug 4;15:6604. doi: 10.1038/s41467-024-50913-w (PMC11298547; doi:10.1038/s41467-024-50913-w)
Supplement: Supplementary file 8 — Supplementary Data 5 [file 41467_2024_50913_MOESM8_ESM.xlsx]

## Sheet: S5A Integ_MarkerList (Fig.4a)
Gene_Name	p_val	p_val_adj	avg_log2FC	pct.1	pct.2	diff (pct.1/pct.2)	Cluster	Condition
Fcgr2b	9.11763e-142	1.6481e-137	0.520336	0.218	0.015	14.5333	alpha 1-1	integrated
Chl1	1.88473e-87	3.40683e-83	0.318322	0.196	0.025	7.84	alpha 1-1	integrated
Mafb	3.32122e-205	6.00344e-201	1.25151	0.481	0.078	6.16667	alpha 1-1	integrated
Rspo3	4.47238e-224	8.08427e-220	1.24557	0.559	0.102	5.48039	alpha 1-1	integrated
Magel2	1.5295e-86	2.76472e-82	0.409923	0.251	0.046	5.45652	alpha 1-1	integrated
Agt	2.56717e-167	4.64041e-163	0.639525	0.491	0.091	5.3956	alpha 1-1	integrated
Gfap	4.75799e-178	8.60054e-174	1.19824	0.488	0.093	5.24731	alpha 1-1	integrated
Gjb6	3.65839e-91	6.61291e-87	0.412447	0.312	0.064	4.875	alpha 1-1	integrated
Ntsr2	1.80217e-147	3.25761e-143	0.504636	0.502	0.109	4.6055	alpha 1-1	integrated
Necab2	7.44351e-165	1.34549e-160	0.836568	0.529	0.123	4.30081	alpha 1-1	integrated
Apobec2	4.39196e-86	7.93891e-82	0.453322	0.36	0.092	3.91304	alpha 1-1	integrated
Flt1	1.23229e-106	2.22749e-102	0.821643	0.403	0.105	3.8381	alpha 1-1	integrated
Fgl2	2.02061e-90	3.65245e-86	0.671639	0.416	0.121	3.43802	alpha 1-1	integrated
Luzp2	1.08166e-85	1.95521e-81	0.439182	0.462	0.147	3.14286	alpha 1-1	integrated
Trim47	3.71625e-40	6.71749e-36	0.279546	0.231	0.075	3.08	alpha 1-1	integrated
Ldlr	1.77117e-38	3.20156e-34	0.327852	0.241	0.084	2.86905	alpha 1-1	integrated
Gm45184	1.08363e-19	1.95877e-15	0.282868	0.138	0.051	2.70588	alpha 1-1	integrated
Slc7a11	5.2838e-104	9.551e-100	0.937443	0.628	0.236	2.66102	alpha 1-1	integrated
C4b	3.17385e-36	5.73704e-32	0.283867	0.271	0.103	2.63107	alpha 1-1	integrated
Gpx3	3.83222e-38	6.92713e-34	0.444877	0.27	0.104	2.59615	alpha 1-1	integrated
2810459M11Rik	2.7767e-41	5.01915e-37	0.303556	0.306	0.119	2.57143	alpha 1-1	integrated
Chst2	1.47357e-34	2.66363e-30	0.276631	0.267	0.104	2.56731	alpha 1-1	integrated
Hes5	2.49133e-17	4.50332e-13	0.497721	0.136	0.053	2.56604	alpha 1-1	integrated
Ar	1.75821e-43	3.17814e-39	0.379617	0.328	0.13	2.52308	alpha 1-1	integrated
Lmcd1	6.33689e-28	1.14546e-23	0.258723	0.221	0.088	2.51136	alpha 1-1	integrated
Idi1	1.52234e-88	2.75179e-84	1.03879	0.535	0.221	2.42081	alpha 1-1	integrated
Serpina3n	8.15555e-19	1.4742e-14	0.284684	0.166	0.069	2.4058	alpha 1-1	integrated
Spock2	3.85085e-39	6.96079e-35	0.333822	0.319	0.133	2.3985	alpha 1-1	integrated
Gm26802	1.14742e-34	2.07408e-30	0.507811	0.295	0.124	2.37903	alpha 1-1	integrated
Rftn2	5.11854e-56	9.25226e-52	0.40159	0.445	0.188	2.36702	alpha 1-1	integrated
Cmtm5	4.87795e-40	8.81739e-36	0.327604	0.359	0.153	2.34641	alpha 1-1	integrated
Tmem255a	3.30982e-37	5.98284e-33	0.384198	0.328	0.142	2.30986	alpha 1-1	integrated
Phyhipl	2.55127e-49	4.61167e-45	0.325942	0.448	0.194	2.30928	alpha 1-1	integrated
Etnppl	4.96799e-39	8.98014e-35	0.434762	0.363	0.158	2.29747	alpha 1-1	integrated
Cd59a	8.70146e-56	1.57288e-51	0.660175	0.433	0.189	2.29101	alpha 1-1	integrated
Gria1	5.73614e-47	1.03687e-42	0.443874	0.418	0.186	2.24731	alpha 1-1	integrated
Asphd2	3.89902e-32	7.04788e-28	0.286654	0.309	0.138	2.23913	alpha 1-1	integrated
Cyp51	8.14405e-42	1.47212e-37	0.459068	0.366	0.164	2.23171	alpha 1-1	integrated
Fmo1	1.18746e-75	2.14646e-71	0.591565	0.587	0.27	2.17407	alpha 1-1	integrated
Pfkfb3	1.14005e-24	2.06076e-20	0.319957	0.254	0.118	2.15254	alpha 1-1	integrated
Arnt2	2.14596e-31	3.87904e-27	0.278882	0.332	0.155	2.14194	alpha 1-1	integrated
Pcsk2	5.71593e-76	1.03321e-71	0.767348	0.593	0.278	2.13309	alpha 1-1	integrated
Wfikkn2	8.52105e-19	1.54026e-14	0.295794	0.21	0.099	2.12121	alpha 1-1	integrated
Kcnn2	1.28332e-23	2.31973e-19	0.272196	0.267	0.127	2.10236	alpha 1-1	integrated
Kcne1l	2.54112e-31	4.59334e-27	0.321735	0.346	0.166	2.08434	alpha 1-1	integrated
Tubb2b	2.19226e-125	3.96273e-121	1.06658	0.81	0.394	2.05584	alpha 1-1	integrated
Nr2f2	7.83783e-38	1.41677e-33	0.424258	0.413	0.201	2.05473	alpha 1-1	integrated
Slc14a1	2.22501e-26	4.02192e-22	0.254492	0.325	0.159	2.04403	alpha 1-1	integrated
Phgdh	1.87983e-161	3.39798e-157	1.10936	0.841	0.412	2.04126	alpha 1-1	integrated
Thbs1	7.19042e-12	1.29974e-07	0.347391	0.142	0.07	2.02857	alpha 1-1	integrated
Ednrb	1.32748e-33	2.39956e-29	0.3318	0.411	0.203	2.02463	alpha 1-1	integrated
Slc6a11	2.08575e-141	3.7702e-137	0.626877	0.862	0.427	2.01874	alpha 1-1	integrated
Fndc4	1.76274e-31	3.18633e-27	0.297438	0.373	0.186	2.00538	alpha 1-1	integrated
Rgs2	4.30184e-44	7.77601e-40	0.791033	0.448	0.224	2	alpha 1-1	integrated
Adgrg1	2.97921e-41	5.38521e-37	0.376236	0.462	0.233	1.98283	alpha 1-1	integrated
Tgfb2	1.39238e-102	2.51686e-98	1.35669	0.655	0.333	1.96697	alpha 1-1	integrated
2310022B05Rik	1.92256e-74	3.47523e-70	0.599961	0.654	0.334	1.95808	alpha 1-1	integrated
Rgs20	6.36146e-43	1.1499e-38	0.427481	0.46	0.235	1.95745	alpha 1-1	integrated
Fut9	8.01506e-37	1.4488e-32	0.361345	0.447	0.229	1.95197	alpha 1-1	integrated
Zcchc24	4.01225e-25	7.25255e-21	0.282264	0.322	0.166	1.93976	alpha 1-1	integrated
Cspg5	1.31582e-66	2.37848e-62	0.746891	0.631	0.327	1.92966	alpha 1-1	integrated
Insig1	4.47149e-65	8.08266e-61	0.884871	0.555	0.289	1.92042	alpha 1-1	integrated
Pkib	2.1826e-37	3.94528e-33	0.578349	0.416	0.217	1.91705	alpha 1-1	integrated
Rnf182	9.00285e-49	1.62735e-44	0.436097	0.536	0.28	1.91429	alpha 1-1	integrated
Cxcl14	1.44668e-17	2.61501e-13	0.262404	0.254	0.133	1.90977	alpha 1-1	integrated
Hmgcs1	4.73229e-100	8.55408e-96	1.09343	0.715	0.378	1.89153	alpha 1-1	integrated
Smox	1.95641e-34	3.53641e-30	0.331105	0.447	0.237	1.88608	alpha 1-1	integrated
Rit2	7.83967e-35	1.4171e-30	0.403238	0.441	0.234	1.88462	alpha 1-1	integrated
1500009L16Rik	4.00972e-33	7.24796e-29	0.340005	0.42	0.225	1.86667	alpha 1-1	integrated
Sparcl1	1.22349e-142	2.21157e-138	0.817293	0.982	0.537	1.82868	alpha 1-1	integrated
Slc6a1	1.78523e-43	3.22699e-39	0.264857	0.59	0.323	1.82663	alpha 1-1	integrated
Cryab	1.26646e-49	2.28925e-45	0.524122	0.58	0.319	1.81818	alpha 1-1	integrated
Rfx4	1.37258e-32	2.48107e-28	0.34875	0.461	0.254	1.81496	alpha 1-1	integrated
Emp2	8.20478e-72	1.4831e-67	0.666991	0.651	0.359	1.81337	alpha 1-1	integrated
Mir670hg	2.33925e-26	4.22843e-22	0.313757	0.393	0.218	1.80275	alpha 1-1	integrated
Gem	2.09911e-54	3.79435e-50	1.06408	0.583	0.325	1.79385	alpha 1-1	integrated
Timp4	3.42461e-34	6.19032e-30	0.321941	0.6	0.336	1.78571	alpha 1-1	integrated
Stmn2	1.2138e-18	2.19407e-14	0.385287	0.291	0.163	1.78528	alpha 1-1	integrated
Slc25a18	5.75774e-46	1.04077e-41	0.396226	0.736	0.414	1.77778	alpha 1-1	integrated
Fam107a	1.36983e-78	2.4761e-74	0.664614	0.728	0.41	1.77561	alpha 1-1	integrated
Anxa1	6.05005e-39	1.09361e-34	0.545296	0.53	0.3	1.76667	alpha 1-1	integrated
Slc4a4	3.07492e-128	5.55823e-124	0.721012	0.861	0.488	1.76434	alpha 1-1	integrated
Gadd45g	3.54606e-90	6.40985e-86	1.44665	0.735	0.419	1.75418	alpha 1-1	integrated
Ccdc85a	2.59794e-22	4.69604e-18	0.287873	0.356	0.203	1.75369	alpha 1-1	integrated
Cox6a2	1.46362e-13	2.64564e-09	0.305822	0.254	0.147	1.72789	alpha 1-1	integrated
Egr3	8.30262e-12	1.50078e-07	0.460556	0.211	0.123	1.71545	alpha 1-1	integrated
Ccdc80	1.15491e-21	2.08762e-17	0.277892	0.382	0.224	1.70536	alpha 1-1	integrated
Prrx1	2.74205e-33	4.95654e-29	0.367543	0.516	0.303	1.70297	alpha 1-1	integrated
Fjx1	7.02379e-30	1.26962e-25	0.37477	0.504	0.296	1.7027	alpha 1-1	integrated
Gpr37l1	8.90563e-58	1.60978e-53	0.455478	0.824	0.487	1.69199	alpha 1-1	integrated
9330159F19Rik	6.95863e-19	1.25784e-14	0.305063	0.348	0.206	1.68932	alpha 1-1	integrated
Egr2	9.96559e-27	1.80138e-22	0.614877	0.414	0.246	1.68293	alpha 1-1	integrated
Fabp7	1.32702e-36	2.39873e-32	0.458071	0.553	0.33	1.67576	alpha 1-1	integrated
Acss3	7.1262e-21	1.28813e-16	0.327189	0.389	0.235	1.65532	alpha 1-1	integrated
Pik3r1	2.42483e-32	4.38312e-28	0.46287	0.491	0.297	1.6532	alpha 1-1	integrated
Kctd12	7.18525e-29	1.29881e-24	0.425906	0.475	0.291	1.6323	alpha 1-1	integrated
Id3	1.74734e-21	3.1585e-17	0.732655	0.399	0.246	1.62195	alpha 1-1	integrated
Fdps	1.41074e-21	2.55006e-17	0.422292	0.382	0.236	1.61864	alpha 1-1	integrated
Ddit4	1.10522e-17	1.9978e-13	0.299105	0.367	0.228	1.60965	alpha 1-1	integrated
Mfge8	4.88048e-40	8.82196e-36	0.459185	0.616	0.383	1.60836	alpha 1-1	integrated
Tmod2	1.95767e-27	3.53869e-23	0.32854	0.529	0.329	1.6079	alpha 1-1	integrated
1190005I06Rik	7.44231e-14	1.34527e-09	0.267602	0.299	0.187	1.59893	alpha 1-1	integrated
Tspan12	9.68377e-31	1.75044e-26	0.398995	0.496	0.312	1.58974	alpha 1-1	integrated
Scg3	9.69518e-48	1.7525e-43	0.531857	0.667	0.421	1.58432	alpha 1-1	integrated
Sox21	6.74673e-18	1.21954e-13	0.257626	0.411	0.262	1.5687	alpha 1-1	integrated
Cyp2d22	4.90602e-19	8.86812e-15	0.27476	0.431	0.277	1.55596	alpha 1-1	integrated
Trim9	1.60036e-21	2.89282e-17	0.281467	0.518	0.335	1.54627	alpha 1-1	integrated
B3galt1	8.61483e-16	1.55722e-11	0.312407	0.352	0.23	1.53043	alpha 1-1	integrated
Slc1a2	5.77392e-169	1.04369e-164	1.83936	0.911	0.596	1.52852	alpha 1-1	integrated
Stmn1	2.7035e-152	4.88685e-148	1.16673	0.943	0.618	1.52589	alpha 1-1	integrated
Gng12	1.19025e-38	2.15149e-34	0.4918	0.586	0.387	1.51421	alpha 1-1	integrated
Ppp1r3c	7.09887e-21	1.28319e-16	0.369293	0.46	0.305	1.5082	alpha 1-1	integrated
Ppp2r2b	1.55184e-18	2.8051e-14	0.291978	0.445	0.296	1.50338	alpha 1-1	integrated
Sema6d	4.41631e-19	7.98292e-15	0.271343	0.538	0.359	1.49861	alpha 1-1	integrated
Msmo1	1.69144e-58	3.05745e-54	0.791824	0.685	0.458	1.49563	alpha 1-1	integrated
Lhfp	8.76293e-33	1.58399e-28	0.397289	0.645	0.432	1.49306	alpha 1-1	integrated
Nrxn1	4.78926e-33	8.65706e-29	0.375077	0.746	0.501	1.48902	alpha 1-1	integrated
Rnase4	9.28273e-31	1.67795e-26	0.368377	0.667	0.448	1.48884	alpha 1-1	integrated
Hmgcr	2.40869e-18	4.35395e-14	0.39778	0.41	0.276	1.48551	alpha 1-1	integrated
S1pr3	8.5714e-15	1.54937e-10	0.276053	0.41	0.278	1.47482	alpha 1-1	integrated
Carhsp1	1.43554e-15	2.59488e-11	0.258824	0.423	0.288	1.46875	alpha 1-1	integrated
Nbl1	3.76197e-16	6.80014e-12	0.377916	0.424	0.292	1.45205	alpha 1-1	integrated
Lxn	1.5264e-16	2.75912e-12	0.256317	0.464	0.32	1.45	alpha 1-1	integrated
Fam19a5	1.64964e-17	2.98189e-13	0.267632	0.468	0.323	1.44892	alpha 1-1	integrated
Cotl1	1.60144e-56	2.89476e-52	0.64688	0.716	0.5	1.432	alpha 1-1	integrated
Ramp1	2.25523e-87	4.07656e-83	0.690675	0.999	0.7	1.42714	alpha 1-1	integrated
Pltp	3.16882e-11	5.72796e-07	-0.454384	0.936	0.665	1.40752	alpha 1-1	integrated
Adamts1	2.04009e-10	3.68766e-06	0.432774	0.342	0.244	1.40164	alpha 1-1	integrated
Dclk1	3.08099e-42	5.5692e-38	0.558399	0.762	0.547	1.39305	alpha 1-1	integrated
Gpm6a	1.15372e-35	2.08547e-31	0.415726	0.692	0.499	1.38677	alpha 1-1	integrated
Mmd2	1.38133e-35	2.49689e-31	0.398073	0.705	0.51	1.38235	alpha 1-1	integrated
Gpr50	5.15382e-47	9.31605e-43	0.705735	0.787	0.571	1.37828	alpha 1-1	integrated
Dkk3	2.4772e-20	4.47778e-16	0.351611	0.563	0.41	1.37317	alpha 1-1	integrated
Gadd45b	2.91162e-17	5.26305e-13	0.471932	0.522	0.383	1.36292	alpha 1-1	integrated
Sfxn1	3.51847e-15	6.35999e-11	0.288639	0.489	0.359	1.36212	alpha 1-1	integrated
Gnao1	4.94667e-21	8.9416e-17	0.330212	0.631	0.464	1.35991	alpha 1-1	integrated
Tspan15	5.94875e-21	1.0753e-16	0.31364	0.684	0.504	1.35714	alpha 1-1	integrated
Nat8f1	3.20369e-22	5.79099e-18	0.351521	0.626	0.462	1.35498	alpha 1-1	integrated
Tubb2a	6.07143e-80	1.09747e-75	0.959857	0.851	0.629	1.35294	alpha 1-1	integrated
Asrgl1	1.96025e-32	3.54335e-28	0.467028	0.684	0.506	1.35178	alpha 1-1	integrated
Mxi1	8.15929e-44	1.47487e-39	0.534356	0.715	0.531	1.34652	alpha 1-1	integrated
Slc16a2	5.50887e-19	9.95783e-15	0.285258	0.811	0.603	1.34494	alpha 1-1	integrated
Nudt9	8.24779e-38	1.49087e-33	0.435745	0.719	0.54	1.33148	alpha 1-1	integrated
Dhrs1	4.76916e-79	8.62074e-75	0.916661	0.811	0.615	1.3187	alpha 1-1	integrated
Klf4	1.57062e-17	2.83905e-13	0.516379	0.617	0.473	1.30444	alpha 1-1	integrated
Fabp5	1.02013e-20	1.84399e-16	0.457974	0.821	0.632	1.29905	alpha 1-1	integrated
Tns3	2.80483e-13	5.07001e-09	0.299206	0.478	0.368	1.29891	alpha 1-1	integrated
Spon1	1.18685e-15	2.14534e-11	0.254849	0.749	0.579	1.29361	alpha 1-1	integrated
Gm2a	5.32832e-22	9.63146e-18	0.324124	0.634	0.491	1.29124	alpha 1-1	integrated
S100a13	3.44611e-82	6.22919e-78	0.714476	0.915	0.709	1.29055	alpha 1-1	integrated
Kif1a	2.9694e-12	5.36749e-08	0.274843	0.516	0.4	1.29	alpha 1-1	integrated
Pea15a	2.98531e-51	5.39624e-47	0.569763	0.797	0.621	1.28341	alpha 1-1	integrated
Rarres2	1.85235e-27	3.34831e-23	-0.252434	0.982	0.768	1.27865	alpha 1-1	integrated
Acsl3	2.28756e-36	4.13499e-32	0.427334	0.777	0.609	1.27586	alpha 1-1	integrated
Slc3a2	1.72294e-24	3.11438e-20	0.34765	0.728	0.571	1.27496	alpha 1-1	integrated
Slc6a6	7.20674e-18	1.30269e-13	0.318491	0.692	0.543	1.2744	alpha 1-1	integrated
Lsamp	3.75868e-14	6.79418e-10	0.250691	0.584	0.459	1.27233	alpha 1-1	integrated
Shisa4	3.04512e-33	5.50436e-29	0.433338	0.753	0.593	1.26981	alpha 1-1	integrated
Sfxn5	1.38652e-22	2.50628e-18	0.325648	0.712	0.561	1.26916	alpha 1-1	integrated
Ptprz1	7.58368e-87	1.37083e-82	0.686943	0.919	0.725	1.26759	alpha 1-1	integrated
Soat1	9.88252e-24	1.78636e-19	0.364455	0.678	0.535	1.26729	alpha 1-1	integrated
Cnp	2.87606e-19	5.19877e-15	0.27295	0.765	0.604	1.26656	alpha 1-1	integrated
Slit2	8.15859e-16	1.47475e-11	0.264781	0.774	0.612	1.26471	alpha 1-1	integrated
Tprgl	1.25821e-27	2.27435e-23	0.361716	0.736	0.583	1.26244	alpha 1-1	integrated
Gng11	3.90424e-24	7.05731e-20	0.48921	0.603	0.479	1.25887	alpha 1-1	integrated
Clu	7.06209e-29	1.27654e-24	0.436357	0.935	0.744	1.25672	alpha 1-1	integrated
Gpx1	5.63263e-52	1.01815e-47	1.0013	0.796	0.634	1.25552	alpha 1-1	integrated
Sdc4	2.26672e-46	4.09733e-42	0.554936	0.821	0.656	1.25152	alpha 1-1	integrated
Cavin3	9.72637e-50	1.75814e-45	0.468058	0.894	0.717	1.24686	alpha 1-1	integrated
Hacd2	5.80269e-22	1.04889e-17	0.324227	0.743	0.6	1.23833	alpha 1-1	integrated
Atp1a2	3.98216e-43	7.19815e-39	0.385686	0.891	0.722	1.23407	alpha 1-1	integrated
F3	4.41e-19	7.97151e-15	0.366642	0.662	0.538	1.23048	alpha 1-1	integrated
Fez1	8.10626e-30	1.46529e-25	0.385131	0.84	0.683	1.22987	alpha 1-1	integrated
S100a10	1.27371e-77	2.30236e-73	0.649991	0.952	0.78	1.22051	alpha 1-1	integrated
Neat1	1.66693e-09	3.01315e-05	0.329502	0.54	0.443	1.21896	alpha 1-1	integrated
Basp1	2.36132e-41	4.26833e-37	0.547986	0.952	0.781	1.21895	alpha 1-1	integrated
Sirt2	4.12832e-29	7.46236e-25	0.36753	0.77	0.632	1.21835	alpha 1-1	integrated
Atp1b2	6.80443e-115	1.22997e-110	0.788795	0.953	0.786	1.21247	alpha 1-1	integrated
S100a16	2.79252e-39	5.04777e-35	0.471367	0.838	0.694	1.20749	alpha 1-1	integrated
Slc38a1	2.18769e-96	3.95448e-92	0.747123	0.984	0.815	1.20736	alpha 1-1	integrated
Hspa2	4.02829e-25	7.28154e-21	0.308396	0.929	0.774	1.20026	alpha 1-1	integrated
Fermt2	2.12874e-36	3.8479e-32	0.423041	0.833	0.695	1.19856	alpha 1-1	integrated
Ppp1r14b	1.81685e-19	3.28414e-15	0.321283	0.732	0.611	1.19804	alpha 1-1	integrated
Gprc5b	1.2092e-17	2.18576e-13	0.302572	0.733	0.614	1.19381	alpha 1-1	integrated
Mid1ip1	1.77775e-44	3.21346e-40	0.567255	0.901	0.757	1.19022	alpha 1-1	integrated
Ndrg2	8.04319e-139	1.45389e-134	0.884629	0.99	0.832	1.1899	alpha 1-1	integrated
Klf2	1.95215e-07	0.0035287	0.350074	0.467	0.394	1.18528	alpha 1-1	integrated
Syt11	6.1296e-30	1.10799e-25	0.416019	0.857	0.725	1.18207	alpha 1-1	integrated
Slc38a2	5.86375e-35	1.05993e-30	0.571164	0.862	0.73	1.18082	alpha 1-1	integrated
Zfp36	2.04728e-19	3.70066e-15	0.540963	0.716	0.607	1.17957	alpha 1-1	integrated
Marcks	4.23251e-20	7.65069e-16	0.337302	0.765	0.649	1.17874	alpha 1-1	integrated
Ncam1	3.69067e-21	6.67125e-17	0.301643	0.797	0.682	1.16862	alpha 1-1	integrated
Rtn1	5.4216e-70	9.80008e-66	0.645417	0.94	0.806	1.16625	alpha 1-1	integrated
Zfp36l2	8.5588e-23	1.54709e-18	0.480267	0.73	0.627	1.16427	alpha 1-1	integrated
Aldoc	6.44876e-54	1.16568e-49	0.662059	0.967	0.833	1.16086	alpha 1-1	integrated
Sat1	1.2214e-32	2.20781e-28	0.519379	0.881	0.76	1.15921	alpha 1-1	integrated
Lrrc58	2.05783e-10	3.71973e-06	0.255188	0.654	0.565	1.15752	alpha 1-1	integrated
Slc1a3	7.73873e-33	1.39885e-28	0.4135	0.972	0.844	1.15166	alpha 1-1	integrated
Gja1	5.29378e-145	9.56904e-141	0.967646	0.994	0.864	1.15046	alpha 1-1	integrated
Plpp3	3.07414e-63	5.55682e-59	0.462349	0.966	0.842	1.14727	alpha 1-1	integrated
Atf4	1.39404e-11	2.51987e-07	0.371948	0.634	0.553	1.14647	alpha 1-1	integrated
Ube2e1	2.16222e-24	3.90842e-20	0.410286	0.777	0.679	1.14433	alpha 1-1	integrated
Add3	3.65608e-15	6.60872e-11	0.310882	0.678	0.593	1.14334	alpha 1-1	integrated
Dtna	6.66188e-15	1.2042e-10	0.274568	0.817	0.715	1.14266	alpha 1-1	integrated
Qk	1.66704e-34	3.01334e-30	0.43103	0.867	0.76	1.14079	alpha 1-1	integrated
AC160336.1	3.02592e-07	0.00546965	0.270454	0.583	0.513	1.13645	alpha 1-1	integrated
Prdx4	3.78778e-53	6.84679e-49	0.481781	0.97	0.857	1.13186	alpha 1-1	integrated
Col23a1	1.79136e-11	3.23806e-07	-0.559807	0.783	0.692	1.1315	alpha 1-1	integrated
Ldha	2.71134e-15	4.90102e-11	0.273247	0.797	0.705	1.1305	alpha 1-1	integrated
Bloc1s1	2.03855e-16	3.68488e-12	0.280716	0.816	0.731	1.11628	alpha 1-1	integrated
Tspan6	9.28124e-18	1.67768e-13	0.326329	0.793	0.714	1.11064	alpha 1-1	integrated
Nr4a1	1.9611e-10	3.54488e-06	0.443387	0.696	0.628	1.10828	alpha 1-1	integrated
Mlc1	3.92189e-127	7.08921e-123	0.836297	0.994	0.899	1.10567	alpha 1-1	integrated
Nkain4	1.81824e-27	3.28665e-23	0.379967	0.904	0.818	1.10513	alpha 1-1	integrated
Hepacam	3.10414e-30	5.61105e-26	0.382945	0.895	0.81	1.10494	alpha 1-1	integrated
Dusp1	5.36885e-11	9.70474e-07	0.429244	0.777	0.704	1.10369	alpha 1-1	integrated
Chpt1	3.99261e-32	7.21704e-28	0.398658	0.894	0.812	1.10099	alpha 1-1	integrated
Ttyh1	3.47135e-61	6.27481e-57	0.522478	0.984	0.894	1.10067	alpha 1-1	integrated
Tceal8	1.95202e-15	3.52847e-11	0.379578	0.855	0.778	1.09897	alpha 1-1	integrated
Rpn2	4.41102e-110	7.97337e-106	1.18787	0.973	0.89	1.09326	alpha 1-1	integrated
Thra	4.07036e-22	7.35758e-18	0.315939	0.887	0.815	1.08834	alpha 1-1	integrated
Selenom	7.65559e-14	1.38382e-09	0.310578	0.807	0.742	1.0876	alpha 1-1	integrated
Fxyd1	5.47405e-123	9.8949e-119	0.750777	0.999	0.922	1.08351	alpha 1-1	integrated
Sparc	2.53086e-163	4.57479e-159	1.1546	0.997	0.921	1.08252	alpha 1-1	integrated
Pfn2	1.2664e-34	2.28915e-30	0.410616	0.905	0.837	1.08124	alpha 1-1	integrated
Zfp36l1	3.29754e-32	5.96063e-28	0.571352	0.972	0.899	1.0812	alpha 1-1	integrated
Mat2a	5.6195e-12	1.01578e-07	0.323187	0.855	0.791	1.08091	alpha 1-1	integrated
Pgrmc1	4.82526e-86	8.72214e-82	0.879757	0.963	0.894	1.07718	alpha 1-1	integrated
Tuba1a	3.74812e-32	6.77509e-28	0.308573	0.999	0.93	1.07419	alpha 1-1	integrated
Cpe	3.96794e-145	7.17245e-141	1.09161	1	0.931	1.07411	alpha 1-1	integrated
Cyb5a	5.32249e-20	9.62093e-16	0.300379	0.912	0.852	1.07042	alpha 1-1	integrated
Ier2	5.01855e-29	9.07152e-25	0.793971	0.833	0.779	1.06932	alpha 1-1	integrated
Btg2	1.77793e-13	3.21379e-09	0.419832	0.919	0.861	1.06736	alpha 1-1	integrated
Tcf4	1.21494e-26	2.19612e-22	0.370817	0.906	0.849	1.06714	alpha 1-1	integrated
Eif1b	1.0735e-40	1.94046e-36	0.371798	0.946	0.887	1.06652	alpha 1-1	integrated
Junb	5.10752e-16	9.23236e-12	0.451267	0.928	0.872	1.06422	alpha 1-1	integrated
S100a1	1.24863e-92	2.25702e-88	0.73121	0.994	0.935	1.0631	alpha 1-1	integrated
Sox2	7.77156e-25	1.40479e-20	0.336574	0.943	0.888	1.06194	alpha 1-1	integrated
Scd2	1.66774e-93	3.01461e-89	0.726077	0.987	0.93	1.06129	alpha 1-1	integrated
Lamp1	3.40268e-43	6.15069e-39	0.407244	0.972	0.921	1.05537	alpha 1-1	integrated
Hcfc1r1	1.62028e-29	2.92882e-25	0.370693	0.918	0.871	1.05396	alpha 1-1	integrated
Pcsk1n	4.51071e-25	8.15355e-21	0.299905	0.996	0.947	1.05174	alpha 1-1	integrated
Gpm6b	9.07711e-99	1.64078e-94	0.889834	0.987	0.939	1.05112	alpha 1-1	integrated
Gstm5	7.60755e-17	1.37514e-12	0.289481	0.904	0.865	1.04509	alpha 1-1	integrated
Rhoa	1.31663e-33	2.37994e-29	0.373277	0.936	0.898	1.04232	alpha 1-1	integrated
Egr1	2.27435e-15	4.11111e-11	0.452177	0.94	0.905	1.03867	alpha 1-1	integrated
Vim	1.86597e-39	3.37292e-35	0.423406	0.999	0.963	1.03738	alpha 1-1	integrated
Prnp	3.43368e-91	6.20672e-87	0.588962	0.991	0.96	1.03229	alpha 1-1	integrated
Itm2c	9.56564e-95	1.72909e-90	0.621732	1	0.97	1.03093	alpha 1-1	integrated
Jun	9.0333e-09	0.000163286	0.300314	0.949	0.922	1.02928	alpha 1-1	integrated
Tpi1	7.981e-11	1.44265e-06	0.255542	0.861	0.839	1.02622	alpha 1-1	integrated
Fos	6.12342e-30	1.10687e-25	0.578814	0.97	0.948	1.02321	alpha 1-1	integrated
Fis1	1.17141e-16	2.11744e-12	0.250647	0.925	0.905	1.0221	alpha 1-1	integrated
Tmem47	2.0594e-78	3.72258e-74	0.645958	0.997	0.977	1.02047	alpha 1-1	integrated
Cfl1	8.89637e-30	1.60811e-25	0.334831	0.993	0.977	1.01638	alpha 1-1	integrated
Psap	1.87991e-22	3.39812e-18	0.254344	0.987	0.972	1.01543	alpha 1-1	integrated
Ndn	1.26904e-39	2.29392e-35	0.65795	0.857	0.846	1.013	alpha 1-1	integrated
Selenok	6.5685e-86	1.18732e-81	0.536627	1	0.989	1.01112	alpha 1-1	integrated
Nnat	1.80144e-64	3.25628e-60	0.549883	1	0.99	1.0101	alpha 1-1	integrated
Ntrk2	3.2039e-87	5.79137e-83	0.638564	1	0.991	1.00908	alpha 1-1	integrated
Cd9	9.47025e-58	1.71184e-53	0.436003	1	0.991	1.00908	alpha 1-1	integrated
Anxa5	2.35368e-17	4.25451e-13	0.25835	0.999	0.991	1.00807	alpha 1-1	integrated
Tspan3	9.05628e-42	1.63701e-37	0.344238	0.997	0.99	1.00707	alpha 1-1	integrated
Cd81	1.53064e-71	2.76678e-67	0.42144	0.999	0.993	1.00604	alpha 1-1	integrated
Calm2	9.60718e-11	1.73659e-06	-0.321992	0.982	0.977	1.00512	alpha 1-1	integrated
Ywhae	3.12133e-37	5.64212e-33	0.302276	0.996	0.991	1.00505	alpha 1-1	integrated
Cd63	3.67578e-51	6.64434e-47	0.377787	1	0.995	1.00503	alpha 1-1	integrated
Selenof	8.96017e-27	1.61964e-22	0.29048	0.994	0.991	1.00303	alpha 1-1	integrated
Mt3	1.16045e-40	2.09762e-36	0.447469	1	0.997	1.00301	alpha 1-1	integrated
Actg1	1.02978e-16	1.86143e-12	0.264703	1	0.997	1.00301	alpha 1-1	integrated
mt-Nd3	1.2304e-29	2.22407e-25	-0.379008	0.99	0.989	1.00101	alpha 1-1	integrated
Hsp90ab1	1.27264e-13	2.30043e-09	-0.28279	0.999	0.998	1.001	alpha 1-1	integrated
Apoe	5.7349e-86	1.03664e-81	0.610977	1	0.999	1.001	alpha 1-1	integrated
Cst3	6.91415e-65	1.2498e-60	0.643962	1	0.999	1.001	alpha 1-1	integrated
Gnas	2.57191e-37	4.64899e-33	0.285564	1	0.999	1.001	alpha 1-1	integrated
Ckb	7.10788e-37	1.28482e-32	0.308723	1	0.999	1.001	alpha 1-1	integrated
Hint1	4.97654e-29	8.99559e-25	0.374511	1	0.999	1.001	alpha 1-1	integrated
Actb	1.12897e-22	2.04072e-18	0.365055	1	0.999	1.001	alpha 1-1	integrated
mt-Co3	2.62989e-160	4.75379e-156	-0.555114	1	1	1	alpha 1-1	integrated
mt-Atp6	4.78141e-157	8.64288e-153	-0.504872	1	1	1	alpha 1-1	integrated
mt-Cytb	4.55724e-153	8.23767e-149	-0.604516	1	1	1	alpha 1-1	integrated
mt-Nd4	1.48444e-132	2.68328e-128	-0.601114	1	1	1	alpha 1-1	integrated
mt-Co1	5.50276e-124	9.94678e-120	-0.577963	1	1	1	alpha 1-1	integrated
mt-Co2	1.35485e-121	2.44902e-117	-0.511657	1	1	1	alpha 1-1	integrated
Itm2b	2.29094e-71	4.1411e-67	0.436512	1	1	1	alpha 1-1	integrated
mt-Nd2	2.4981e-63	4.51556e-59	-0.374216	1	1	1	alpha 1-1	integrated
Dbi	1.33266e-48	2.40892e-44	0.32258	1	1	1	alpha 1-1	integrated
mt-Nd1	5.49267e-46	9.92855e-42	-0.491146	1	1	1	alpha 1-1	integrated
Ubb	5.36187e-41	9.69211e-37	-0.304613	1	1	1	alpha 1-1	integrated
Mt1	1.43399e-12	2.59208e-08	0.280687	1	1	1	alpha 1-1	integrated
H3f3b	2.72259e-70	4.92135e-66	-0.547419	0.991	0.997	0.993982	alpha 1-1	integrated
mt-Nd5	3.45285e-76	6.24138e-72	-0.577032	0.991	0.999	0.991992	alpha 1-1	integrated
Map1b	1.25932e-22	2.27634e-18	-0.761612	0.828	0.836	0.990431	alpha 1-1	integrated
Tmem107	1.6858e-08	0.000304725	-0.428372	0.706	0.723	0.976487	alpha 1-1	integrated
Bri3	1.54908e-21	2.80011e-17	-0.307769	0.899	0.921	0.976113	alpha 1-1	integrated
Paip2	2.31384e-17	4.1825e-13	-0.28614	0.918	0.942	0.974522	alpha 1-1	integrated
Npm1	4.03624e-25	7.2959e-21	-0.281441	0.94	0.967	0.972079	alpha 1-1	integrated
mt-Nd4l	8.93194e-46	1.61454e-41	-0.481536	0.957	0.986	0.970588	alpha 1-1	integrated
Eno1	6.74139e-08	0.00121857	-0.32537	0.78	0.814	0.958231	alpha 1-1	integrated
Hspe1	4.43954e-17	8.02492e-13	-0.294217	0.909	0.951	0.955836	alpha 1-1	integrated
Sec61b	8.13158e-19	1.46986e-14	-0.282192	0.87	0.919	0.946681	alpha 1-1	integrated
Rtn4	3.80293e-25	6.87418e-21	-0.348541	0.904	0.956	0.945607	alpha 1-1	integrated
Slc2a1	4.23882e-09	7.66208e-05	-0.576334	0.546	0.579	0.943005	alpha 1-1	integrated
Sub1	7.83291e-24	1.41588e-19	-0.7173	0.867	0.921	0.941368	alpha 1-1	integrated
Bmyc	1.59881e-07	0.00289001	-0.276661	0.62	0.66	0.939394	alpha 1-1	integrated
Cetn2	1.87735e-16	3.39349e-12	-0.35396	0.786	0.842	0.933492	alpha 1-1	integrated
Aamdc	3.33717e-24	6.03226e-20	-0.550874	0.699	0.752	0.929521	alpha 1-1	integrated
Pigp	7.34531e-20	1.32774e-15	-0.295866	0.85	0.915	0.928962	alpha 1-1	integrated
Zfand6	3.15205e-13	5.69765e-09	-0.93615	0.698	0.756	0.92328	alpha 1-1	integrated
Ctsb	1.8479e-10	3.34027e-06	-0.250777	0.777	0.842	0.922803	alpha 1-1	integrated
Cdh2	7.65685e-25	1.38405e-20	-0.560559	0.667	0.724	0.921271	alpha 1-1	integrated
Pbx1	7.22141e-14	1.30534e-09	-0.286817	0.767	0.839	0.914184	alpha 1-1	integrated
1700007K13Rik	3.23483e-07	0.00584728	-0.389917	0.477	0.522	0.913793	alpha 1-1	integrated
Mest	4.6846e-07	0.00846789	-0.683005	0.413	0.454	0.909692	alpha 1-1	integrated
Rps27l	1.19092e-28	2.15272e-24	-0.345857	0.803	0.884	0.908371	alpha 1-1	integrated
Map2	9.42573e-13	1.7038e-08	-0.283578	0.689	0.767	0.898305	alpha 1-1	integrated
Hmgn3	1.16366e-20	2.10344e-16	-0.300616	0.766	0.853	0.898007	alpha 1-1	integrated
Ube2b	2.1331e-16	3.85579e-12	-0.269789	0.789	0.88	0.896591	alpha 1-1	integrated
Rpl36al	1.27138e-15	2.29816e-11	-0.259172	0.777	0.867	0.896194	alpha 1-1	integrated
Dhrs7	3.48504e-27	6.29956e-23	-0.423858	0.787	0.885	0.889266	alpha 1-1	integrated
Ddr1	4.23144e-09	7.64875e-05	-0.350679	0.552	0.622	0.88746	alpha 1-1	integrated
Tbca	3.62223e-41	6.54754e-37	-0.432773	0.807	0.91	0.886813	alpha 1-1	integrated
mt-Atp8	2.71018e-33	4.89892e-29	-0.431019	0.782	0.886	0.882619	alpha 1-1	integrated
Hspa5	4.92633e-25	8.90483e-21	-0.374248	0.772	0.885	0.872316	alpha 1-1	integrated
Lman1	3.67659e-21	6.64581e-17	-0.473053	0.674	0.773	0.871928	alpha 1-1	integrated
Cetn4	2.13979e-09	3.86788e-05	-0.374763	0.47	0.541	0.868762	alpha 1-1	integrated
Jpt1	8.24637e-13	1.49061e-08	-0.257735	0.648	0.747	0.86747	alpha 1-1	integrated
Pgk1	9.82184e-14	1.7754e-09	-0.284655	0.664	0.771	0.861219	alpha 1-1	integrated
Acyp2	6.58905e-14	1.19104e-09	-0.330367	0.574	0.67	0.856716	alpha 1-1	integrated
Cfap20	3.29925e-17	5.96372e-13	-0.335515	0.654	0.764	0.856021	alpha 1-1	integrated
Tax1bp1	1.36834e-25	2.47341e-21	-0.363952	0.705	0.824	0.855583	alpha 1-1	integrated
Gsta4	6.882e-25	1.24399e-20	-0.353013	0.735	0.86	0.854651	alpha 1-1	integrated
Meg3	1.3232e-53	2.39181e-49	-1.5951	0.723	0.847	0.853601	alpha 1-1	integrated
Ift20	1.88605e-14	3.40922e-10	-0.302704	0.633	0.742	0.8531	alpha 1-1	integrated
Hmgn2	8.55038e-14	1.54557e-09	-0.255581	0.655	0.77	0.850649	alpha 1-1	integrated
Ccdc153	5.07374e-12	9.17129e-08	-1.59378	0.318	0.374	0.850267	alpha 1-1	integrated
Peg3	6.55188e-12	1.18432e-07	-0.348798	0.535	0.631	0.847861	alpha 1-1	integrated
Tiparp	6.69693e-19	1.21054e-14	-0.446373	0.613	0.723	0.847856	alpha 1-1	integrated
Spa17	8.75492e-17	1.58254e-12	-0.545174	0.515	0.611	0.842881	alpha 1-1	integrated
Xpr1	1.01351e-13	1.83202e-09	-0.448463	0.516	0.614	0.840391	alpha 1-1	integrated
Acaa2	1.02868e-13	1.85944e-09	-0.31171	0.559	0.671	0.833085	alpha 1-1	integrated
Plekhb1	5.48113e-08	0.000990769	-0.277731	0.421	0.506	0.832016	alpha 1-1	integrated
Fhl1	5.022e-15	9.07777e-11	-0.297806	0.651	0.783	0.831418	alpha 1-1	integrated
Nxn	4.64049e-10	8.38814e-06	-0.266674	0.492	0.593	0.82968	alpha 1-1	integrated
Hspa4l	1.08025e-09	1.95265e-05	-0.258855	0.502	0.607	0.827018	alpha 1-1	integrated
Odc1	2.08262e-25	3.76454e-21	-0.397346	0.658	0.796	0.826633	alpha 1-1	integrated
Antxr1	2.6733e-11	4.83226e-07	-0.311688	0.494	0.599	0.824708	alpha 1-1	integrated
Ift43	6.5423e-32	1.18259e-27	-0.452256	0.667	0.809	0.824475	alpha 1-1	integrated
1700012B09Rik	3.10206e-14	5.60728e-10	-0.782079	0.377	0.459	0.821351	alpha 1-1	integrated
1110004E09Rik	1.76909e-15	3.19781e-11	-0.292098	0.556	0.678	0.820059	alpha 1-1	integrated
Mcl1	5.37752e-08	0.000972041	-0.275386	0.438	0.535	0.818692	alpha 1-1	integrated
Dnajc7	6.29871e-18	1.13855e-13	-0.506569	0.533	0.652	0.817485	alpha 1-1	integrated
Hspd1	6.09328e-15	1.10142e-10	-0.260101	0.56	0.686	0.816327	alpha 1-1	integrated
Sod2	6.85504e-21	1.23912e-16	-0.319801	0.652	0.802	0.812968	alpha 1-1	integrated
Ifitm3	3.67759e-30	6.64761e-26	-0.727719	0.634	0.782	0.810742	alpha 1-1	integrated
Ifi27	9.3328e-43	1.687e-38	-0.838972	0.652	0.807	0.807931	alpha 1-1	integrated
Rax	2.31202e-20	4.17921e-16	-0.66293	0.461	0.573	0.804538	alpha 1-1	integrated
Pfdn2	4.20261e-23	7.59665e-19	-0.308693	0.618	0.771	0.801556	alpha 1-1	integrated
Ttc3	3.59818e-23	6.50407e-19	-0.353987	0.607	0.762	0.796588	alpha 1-1	integrated
Sdhaf4	2.24767e-15	4.06288e-11	-0.250142	0.562	0.706	0.796034	alpha 1-1	integrated
Mgat5	2.37384e-10	4.29096e-06	-0.327365	0.404	0.508	0.795276	alpha 1-1	integrated
Cldn10	1.63566e-14	2.95662e-10	-1.47403	0.366	0.461	0.793926	alpha 1-1	integrated
Gm973	1.26808e-07	0.00229218	-0.315474	0.291	0.368	0.790761	alpha 1-1	integrated
Rsph4a	1.25607e-07	0.00227047	-0.288996	0.294	0.373	0.788204	alpha 1-1	integrated
St3gal6	5.09849e-08	0.000921604	-0.261359	0.318	0.406	0.783251	alpha 1-1	integrated
Fzd5	2.35315e-16	4.25356e-12	-0.695649	0.372	0.476	0.781513	alpha 1-1	integrated
1700007G11Rik	2.69971e-09	4.87999e-05	-0.429153	0.304	0.389	0.781491	alpha 1-1	integrated
Pdpn	1.79742e-12	3.24902e-08	-0.331333	0.413	0.532	0.776316	alpha 1-1	integrated
Gm5617	3.45591e-20	6.24691e-16	-0.424324	0.472	0.609	0.775041	alpha 1-1	integrated
Drc3	1.33083e-14	2.40561e-10	-0.492626	0.374	0.483	0.774327	alpha 1-1	integrated
Mia	3.8601e-47	6.97751e-43	-0.733016	0.626	0.817	0.766218	alpha 1-1	integrated
Endog	2.25883e-09	4.08306e-05	-0.26009	0.352	0.46	0.765217	alpha 1-1	integrated
B230118H07Rik	2.02775e-19	3.66537e-15	-0.282072	0.495	0.65	0.761538	alpha 1-1	integrated
Ccdc113	1.49254e-13	2.69792e-09	-0.403937	0.36	0.473	0.761099	alpha 1-1	integrated
Gm10714	1.55962e-07	0.00281917	-0.433223	0.243	0.321	0.757009	alpha 1-1	integrated
Morn5	3.47682e-09	6.2847e-05	-0.301035	0.285	0.377	0.755968	alpha 1-1	integrated
Tsc22d3	1.60635e-16	2.90364e-12	-0.314251	0.502	0.666	0.753754	alpha 1-1	integrated
Atp1b1	1.19091e-15	2.15269e-11	-0.33352	0.434	0.576	0.753472	alpha 1-1	integrated
Trp53bp2	3.01303e-08	0.000544636	-0.31707	0.252	0.335	0.752239	alpha 1-1	integrated
Cfap161	1.41532e-09	2.55834e-05	-0.29769	0.287	0.382	0.751309	alpha 1-1	integrated
Dnah12	6.94473e-10	1.25533e-05	-0.4362	0.265	0.353	0.750708	alpha 1-1	integrated
Pdcd4	6.65025e-18	1.2021e-13	-0.300113	0.478	0.637	0.750392	alpha 1-1	integrated
Kdm5b	4.48716e-12	8.11099e-08	-0.25517	0.383	0.513	0.746589	alpha 1-1	integrated
Lpar4	1.76229e-07	0.00318551	-0.281251	0.25	0.336	0.744048	alpha 1-1	integrated
Eea1	2.57989e-17	4.66341e-13	-0.317505	0.42	0.571	0.735552	alpha 1-1	integrated
Nin	1.217e-08	0.000219985	-0.256193	0.278	0.378	0.73545	alpha 1-1	integrated
Irf2bp2	3.02437e-15	5.46686e-11	-0.321986	0.396	0.539	0.734694	alpha 1-1	integrated
Hsph1	7.8734e-12	1.4232e-07	-0.359819	0.343	0.47	0.729787	alpha 1-1	integrated
Ruvbl2	1.67945e-12	3.03577e-08	-0.317379	0.311	0.427	0.728337	alpha 1-1	integrated
Ttll3	2.24471e-11	4.05754e-07	-0.318394	0.296	0.409	0.723716	alpha 1-1	integrated
Fhad1	6.7089e-15	1.2127e-10	-0.272908	0.382	0.529	0.722117	alpha 1-1	integrated
Hist1h1c	7.44785e-21	1.34627e-16	-0.514103	0.426	0.59	0.722034	alpha 1-1	integrated
Cers2	1.32179e-13	2.38926e-09	-0.26595	0.366	0.508	0.720472	alpha 1-1	integrated
Dnah9	5.02885e-09	9.09015e-05	-0.250016	0.257	0.358	0.717877	alpha 1-1	integrated
Setd5	4.23088e-14	7.64774e-10	-0.273335	0.383	0.534	0.717228	alpha 1-1	integrated
Fuom	3.15235e-18	5.69818e-14	-0.277434	0.411	0.574	0.716028	alpha 1-1	integrated
Vcan	2.15919e-07	0.00390296	-0.398095	0.182	0.255	0.713725	alpha 1-1	integrated
Iqca	2.49349e-11	4.50722e-07	-0.416838	0.243	0.343	0.708455	alpha 1-1	integrated
Sorl1	1.9176e-14	3.46626e-10	-0.281099	0.34	0.485	0.701031	alpha 1-1	integrated
Spata24	5.1783e-16	9.3603e-12	-0.377004	0.301	0.43	0.7	alpha 1-1	integrated
Hdc	3.5737e-13	6.45982e-09	-0.647757	0.233	0.334	0.697605	alpha 1-1	integrated
Fbxo36	5.0054e-21	9.04776e-17	-0.443783	0.348	0.5	0.696	alpha 1-1	integrated
Efcab10	1.16204e-17	2.1005e-13	-0.753818	0.278	0.402	0.691542	alpha 1-1	integrated
Spag16	5.21103e-12	9.41947e-08	-0.305951	0.257	0.372	0.69086	alpha 1-1	integrated
Cfap65	1.50068e-11	2.71263e-07	-0.324623	0.252	0.365	0.690411	alpha 1-1	integrated
1700001C02Rik	1.12157e-16	2.02735e-12	-0.785856	0.244	0.354	0.689266	alpha 1-1	integrated
Hspb11	7.46554e-17	1.34947e-12	-0.257959	0.363	0.527	0.688805	alpha 1-1	integrated
Wdr6	3.49051e-17	6.30945e-13	-0.275816	0.36	0.524	0.687023	alpha 1-1	integrated
Anxa11	1.60882e-11	2.9081e-07	-0.286543	0.255	0.372	0.685484	alpha 1-1	integrated
Supt20	5.45041e-15	9.85216e-11	-0.289086	0.311	0.454	0.685022	alpha 1-1	integrated
Hydin	7.50823e-10	1.35719e-05	-0.307213	0.216	0.316	0.683544	alpha 1-1	integrated
Jam3	1.47471e-26	2.66569e-22	-0.367766	0.416	0.611	0.680851	alpha 1-1	integrated
Ruvbl1	2.13015e-16	3.85047e-12	-0.280499	0.318	0.469	0.678038	alpha 1-1	integrated
Spag17	3.89727e-08	0.00070447	-0.268361	0.182	0.269	0.67658	alpha 1-1	integrated
CT025619.1	4.58954e-15	8.29605e-11	-0.265013	0.301	0.445	0.676404	alpha 1-1	integrated
Dmkn	1.07237e-12	1.93841e-08	-0.473828	0.218	0.327	0.666667	alpha 1-1	integrated
Actn1	2.80133e-12	5.06369e-08	-0.275985	0.247	0.372	0.663978	alpha 1-1	integrated
Sft2d2	2.61163e-15	4.72079e-11	-0.304906	0.278	0.419	0.663484	alpha 1-1	integrated
mt-Nd6	7.46048e-18	1.34856e-13	-0.289438	0.325	0.493	0.659229	alpha 1-1	integrated
Arl4c	1.17186e-13	2.11825e-09	-0.258086	0.262	0.398	0.658291	alpha 1-1	integrated
Pxdc1	1.91058e-17	3.45357e-13	-0.335144	0.313	0.476	0.657563	alpha 1-1	integrated
Ascc1	1.86486e-23	3.37092e-19	-1.22035	0.282	0.429	0.657343	alpha 1-1	integrated
Ppp1r32	9.19419e-10	1.66194e-05	-0.274337	0.184	0.28	0.657143	alpha 1-1	integrated
Csrp2	3.56072e-17	6.43636e-13	-0.650348	0.248	0.378	0.656085	alpha 1-1	integrated
Marcksl1	5.57028e-30	1.00688e-25	-0.430024	0.414	0.633	0.654028	alpha 1-1	integrated
Galk1	2.0273e-15	3.66455e-11	-0.253143	0.274	0.419	0.653938	alpha 1-1	integrated
Dync2h1	8.59356e-17	1.55337e-12	-0.285807	0.291	0.447	0.651007	alpha 1-1	integrated
Rcn1	3.80461e-31	6.87721e-27	-0.558164	0.376	0.578	0.650519	alpha 1-1	integrated
Fam216b	7.23076e-09	0.000130703	-0.263767	0.172	0.265	0.649057	alpha 1-1	integrated
Bok	1.06218e-08	0.000192	-0.25005	0.166	0.256	0.648438	alpha 1-1	integrated
Ssbp2	1.44994e-31	2.62092e-27	-0.410807	0.391	0.606	0.645215	alpha 1-1	integrated
Cited2	1.80391e-10	3.26074e-06	-0.294042	0.199	0.309	0.644013	alpha 1-1	integrated
Ift88	2.79371e-12	5.0499e-08	-0.255317	0.224	0.348	0.643678	alpha 1-1	integrated
Tekt4	8.65536e-13	1.56454e-08	-0.343671	0.213	0.332	0.641566	alpha 1-1	integrated
Tmem176b	6.409e-49	1.15849e-44	-0.903658	0.42	0.657	0.639269	alpha 1-1	integrated
Hist1h4h	1.43005e-20	2.58496e-16	-0.812959	0.27	0.423	0.638298	alpha 1-1	integrated
Cpq	5.8648e-17	1.06012e-12	-0.254109	0.305	0.479	0.636743	alpha 1-1	integrated
Ephb1	6.28038e-10	1.13524e-05	-0.337493	0.16	0.252	0.634921	alpha 1-1	integrated
Spag6l	6.30672e-17	1.14e-12	-0.42677	0.244	0.388	0.628866	alpha 1-1	integrated
Ablim1	7.60741e-15	1.37511e-10	-0.329843	0.231	0.368	0.627717	alpha 1-1	integrated
Gm867	3.02622e-13	5.4702e-09	-0.498836	0.182	0.29	0.627586	alpha 1-1	integrated
Mrpl57	1.97644e-24	3.57262e-20	-0.314193	0.336	0.536	0.626866	alpha 1-1	integrated
Mycbp	2.02092e-18	3.65302e-14	-0.335963	0.267	0.426	0.626761	alpha 1-1	integrated
Ifit3	1.96043e-15	3.54368e-11	-0.450836	0.241	0.387	0.622739	alpha 1-1	integrated
Prkca	1.67807e-19	3.03328e-15	-0.388887	0.265	0.426	0.622066	alpha 1-1	integrated
Kcnq1ot1	6.0107e-39	1.08649e-34	-0.592265	0.411	0.662	0.620846	alpha 1-1	integrated
Ddx18	1.95448e-17	3.53292e-13	-0.250017	0.271	0.437	0.620137	alpha 1-1	integrated
1700001L19Rik	1.7883e-17	3.23254e-13	-0.43986	0.233	0.376	0.619681	alpha 1-1	integrated
Eif4g3	2.44935e-19	4.42744e-15	-0.273641	0.298	0.482	0.618257	alpha 1-1	integrated
Csad	6.71604e-18	1.21399e-13	-0.269897	0.267	0.435	0.613793	alpha 1-1	integrated
Avpi1	1.23174e-21	2.22649e-17	-0.401131	0.278	0.453	0.613687	alpha 1-1	integrated
Asap1	3.61409e-31	6.53283e-27	-0.431531	0.335	0.549	0.6102	alpha 1-1	integrated
Efna5	8.01556e-19	1.44889e-14	-0.345403	0.25	0.411	0.608273	alpha 1-1	integrated
Ptgds	7.4618e-21	1.34879e-16	-0.650495	0.258	0.425	0.607059	alpha 1-1	integrated
Dusp14	1.7282e-13	3.12389e-09	-0.253473	0.199	0.328	0.606707	alpha 1-1	integrated
Rgcc	2.15151e-41	3.88908e-37	-1.10781	0.367	0.608	0.603618	alpha 1-1	integrated
Slc25a39	5.7293e-19	1.03563e-14	-0.250154	0.271	0.451	0.600887	alpha 1-1	integrated
Cryzl2	2.04959e-19	3.70485e-15	-0.354799	0.248	0.413	0.600484	alpha 1-1	integrated
Lrrc74b	7.1385e-15	1.29036e-10	-0.384462	0.191	0.319	0.598746	alpha 1-1	integrated
Acyp1	1.97867e-21	3.57665e-17	-0.286619	0.277	0.464	0.596983	alpha 1-1	integrated
Mpp1	1.43649e-14	2.5966e-10	-0.254684	0.207	0.348	0.594828	alpha 1-1	integrated
Tctex1d4	2.23331e-16	4.03694e-12	-0.611616	0.182	0.308	0.590909	alpha 1-1	integrated
Ccdc121	2.18419e-11	3.94814e-07	-0.348442	0.143	0.245	0.583673	alpha 1-1	integrated
Pdzph1	3.82623e-21	6.91629e-17	-0.521586	0.227	0.392	0.579082	alpha 1-1	integrated
Ccdc189	9.20894e-23	1.66461e-18	-0.326001	0.261	0.451	0.578714	alpha 1-1	integrated
Ptch1	2.95255e-20	5.33702e-16	-0.400535	0.235	0.408	0.57598	alpha 1-1	integrated
Ccdc180	3.72696e-11	6.73686e-07	-0.252088	0.146	0.254	0.574803	alpha 1-1	integrated
Cntfr	1.46809e-14	2.65373e-10	-0.3393	0.166	0.292	0.568493	alpha 1-1	integrated
Lrp6	2.11758e-16	3.82774e-12	-0.252332	0.204	0.359	0.568245	alpha 1-1	integrated
Fam92b	1.64255e-11	2.96908e-07	-0.298756	0.138	0.243	0.567901	alpha 1-1	integrated
Mettl7a1	1.65581e-27	2.99305e-23	-0.464919	0.264	0.465	0.567742	alpha 1-1	integrated
Plcb3	4.34823e-10	7.85987e-06	-0.279106	0.125	0.221	0.565611	alpha 1-1	integrated
Dusp6	1.23019e-10	2.22368e-06	-0.259754	0.138	0.245	0.563265	alpha 1-1	integrated
Spaca9	1.12734e-17	2.03778e-13	-0.370502	0.193	0.343	0.562682	alpha 1-1	integrated
Tesc	3.50599e-09	6.33743e-05	-0.288978	0.113	0.201	0.562189	alpha 1-1	integrated
Ybx3	9.18765e-20	1.66076e-15	-0.27824	0.216	0.385	0.561039	alpha 1-1	integrated
Dgat2	4.82475e-14	8.72122e-10	-0.374257	0.157	0.28	0.560714	alpha 1-1	integrated
Fgfr1	2.84882e-38	5.14952e-34	-0.500247	0.312	0.557	0.560144	alpha 1-1	integrated
Lgr4	1.15664e-15	2.09075e-11	-0.318049	0.174	0.311	0.559486	alpha 1-1	integrated
1700024G13Rik	1.56574e-21	2.83022e-17	-0.852584	0.183	0.328	0.557927	alpha 1-1	integrated
Retreg1	5.0425e-25	9.11483e-21	-0.353558	0.247	0.444	0.556306	alpha 1-1	integrated
Alcam	3.12987e-18	5.65755e-14	-0.298051	0.201	0.362	0.555249	alpha 1-1	integrated
4931406C07Rik	2.43671e-20	4.4046e-16	-0.286565	0.22	0.397	0.554156	alpha 1-1	integrated
Zmynd10	4.83907e-16	8.7471e-12	-0.303975	0.173	0.314	0.550955	alpha 1-1	integrated
Pcp4l1	1.81003e-23	3.2718e-19	-1.06615	0.182	0.332	0.548193	alpha 1-1	integrated
Tcf7l2	4.20028e-47	7.59242e-43	-0.589197	0.325	0.598	0.543478	alpha 1-1	integrated
Ap3m1	2.43531e-16	4.40207e-12	-0.301669	0.167	0.309	0.540453	alpha 1-1	integrated
Hprt	4.90072e-34	8.85854e-30	-0.383222	0.278	0.516	0.53876	alpha 1-1	integrated
Abca1	2.09545e-28	3.78773e-24	-0.384946	0.255	0.474	0.537975	alpha 1-1	integrated
Adamts20	1.3368e-10	2.41639e-06	-0.251692	0.115	0.214	0.537383	alpha 1-1	integrated
H2-T23	9.20262e-21	1.66347e-16	-0.371208	0.203	0.378	0.537037	alpha 1-1	integrated
Gm16006	2.38167e-19	4.3051e-15	-0.492595	0.173	0.323	0.535604	alpha 1-1	integrated
Mdm2	3.17935e-17	5.74699e-13	-0.270497	0.177	0.331	0.534743	alpha 1-1	integrated
Cmss1	3.44324e-20	6.22401e-16	-0.309344	0.194	0.363	0.534435	alpha 1-1	integrated
Fstl1	1.89208e-19	3.42013e-15	-0.413985	0.172	0.327	0.525994	alpha 1-1	integrated
Cep164	2.0892e-22	3.77644e-18	-0.288649	0.201	0.389	0.51671	alpha 1-1	integrated
Lrrc8d	1.56114e-18	2.82191e-14	-0.410759	0.16	0.311	0.514469	alpha 1-1	integrated
Hlf	2.83227e-27	5.11961e-23	-0.486695	0.203	0.396	0.512626	alpha 1-1	integrated
Pdgfa	4.98907e-21	9.01824e-17	-0.295273	0.184	0.362	0.508287	alpha 1-1	integrated
Six6	5.47102e-12	9.88941e-08	-0.50294	0.105	0.208	0.504808	alpha 1-1	integrated
Lrrc36	2.02544e-14	3.66119e-10	-0.319637	0.125	0.248	0.504032	alpha 1-1	integrated
Aebp1	3.69891e-25	6.68615e-21	-0.666483	0.179	0.359	0.498607	alpha 1-1	integrated
Cfap53	9.39791e-18	1.69877e-13	-0.272424	0.156	0.313	0.498403	alpha 1-1	integrated
Lbp	7.03667e-22	1.27195e-17	-0.80141	0.155	0.316	0.490506	alpha 1-1	integrated
Chek2	4.55992e-17	8.2425e-13	-0.412683	0.129	0.263	0.490494	alpha 1-1	integrated
Tmem245	7.89786e-23	1.42762e-18	-0.401639	0.166	0.343	0.483965	alpha 1-1	integrated
Cab39l	1.27983e-22	2.31341e-18	-0.283869	0.166	0.349	0.475645	alpha 1-1	integrated
Cdkn1c	2.35237e-17	4.25214e-13	-0.367078	0.126	0.268	0.470149	alpha 1-1	integrated
Rbms1	9.3008e-18	1.68121e-13	-0.264725	0.133	0.283	0.469965	alpha 1-1	integrated
Scnn1a	2.64304e-15	4.77756e-11	-0.268591	0.115	0.245	0.469388	alpha 1-1	integrated
Maf	1.37484e-20	2.48516e-16	-0.373572	0.142	0.305	0.465574	alpha 1-1	integrated
Stmnd1	3.70591e-13	6.69881e-09	-0.284652	0.099	0.213	0.464789	alpha 1-1	integrated
Nme9	1.79919e-22	3.25221e-18	-0.551159	0.14	0.302	0.463576	alpha 1-1	integrated
Emb	2.52097e-14	4.5569e-10	-0.291064	0.106	0.23	0.46087	alpha 1-1	integrated
Cd302	5.21713e-38	9.43048e-34	-0.493711	0.21	0.456	0.460526	alpha 1-1	integrated
Adss	1.92461e-32	3.47893e-28	-0.381863	0.19	0.421	0.451306	alpha 1-1	integrated
Kctd14	8.53979e-37	1.54365e-32	-0.692084	0.189	0.419	0.451074	alpha 1-1	integrated
Crygn	1.29859e-17	2.34733e-13	-0.444928	0.112	0.249	0.449799	alpha 1-1	integrated
Ext1	2.19309e-24	3.96422e-20	-0.303531	0.152	0.34	0.447059	alpha 1-1	integrated
Cald1	1.38982e-47	2.51225e-43	-0.661721	0.23	0.515	0.446602	alpha 1-1	integrated
Fat3	1.30609e-25	2.36089e-21	-0.470392	0.145	0.327	0.443425	alpha 1-1	integrated
Ppp1r1b	2.51133e-27	4.53948e-23	-0.441009	0.156	0.353	0.441926	alpha 1-1	integrated
Prrt1	3.33781e-33	6.03343e-29	-0.34482	0.189	0.43	0.439535	alpha 1-1	integrated
Cyb561	1.8935e-18	3.4227e-14	-0.280722	0.116	0.264	0.439394	alpha 1-1	integrated
Spats2l	7.16777e-22	1.29565e-17	-0.274237	0.136	0.313	0.434505	alpha 1-1	integrated
Chn1	5.70309e-27	1.03089e-22	-0.342773	0.148	0.346	0.427746	alpha 1-1	integrated
Cfap77	7.94858e-19	1.43678e-14	-0.354788	0.109	0.255	0.427451	alpha 1-1	integrated
Hey1	3.37027e-16	6.09209e-12	-0.25557	0.096	0.226	0.424779	alpha 1-1	integrated
Ctgf	1.08707e-10	1.96498e-06	-0.636295	0.064	0.151	0.423841	alpha 1-1	integrated
Lmo3	1.43116e-28	2.58696e-24	-0.385814	0.145	0.343	0.422741	alpha 1-1	integrated
Cp	1.29685e-12	2.34419e-08	-0.257813	0.075	0.178	0.421348	alpha 1-1	integrated
Ifitm2	7.2898e-23	1.3177e-18	-0.436829	0.126	0.301	0.418605	alpha 1-1	integrated
Zfp704	2.21458e-18	4.00308e-14	-0.272337	0.105	0.252	0.416667	alpha 1-1	integrated
Mpped2	8.39894e-18	1.51819e-13	-0.260417	0.098	0.241	0.406639	alpha 1-1	integrated
Mast4	5.87555e-19	1.06206e-14	-0.265174	0.101	0.249	0.405622	alpha 1-1	integrated
Ptprf	4.00231e-34	7.23457e-30	-0.418719	0.156	0.39	0.4	alpha 1-1	integrated
Slc38a3	3.21903e-24	5.81872e-20	-0.350139	0.121	0.303	0.39934	alpha 1-1	integrated
Hist1h4i	7.2617e-34	1.31263e-29	-0.516173	0.149	0.374	0.398396	alpha 1-1	integrated
Cited1	1.06401e-29	1.9233e-25	-0.655654	0.128	0.329	0.389058	alpha 1-1	integrated
Slc14a2	5.49588e-16	9.93434e-12	-0.381047	0.078	0.201	0.38806	alpha 1-1	integrated
Deptor	2.72587e-36	4.92729e-32	-0.70345	0.139	0.362	0.383978	alpha 1-1	integrated
Shroom3	6.12824e-23	1.10774e-18	-0.28274	0.106	0.281	0.377224	alpha 1-1	integrated
Snhg11	1.42731e-35	2.58e-31	-0.683296	0.136	0.361	0.376731	alpha 1-1	integrated
Rtp4	5.07044e-16	9.16533e-12	-0.255266	0.075	0.203	0.369458	alpha 1-1	integrated
Folr1	3.82832e-14	6.92007e-10	-0.300599	0.065	0.176	0.369318	alpha 1-1	integrated
Calb1	2.51061e-24	4.53818e-20	-0.702717	0.098	0.267	0.367041	alpha 1-1	integrated
P3h2	5.73677e-15	1.03698e-10	-0.259386	0.064	0.178	0.359551	alpha 1-1	integrated
Hpcal1	2.80807e-23	5.07587e-19	-0.361919	0.092	0.257	0.357977	alpha 1-1	integrated
Gstm7	1.01413e-23	1.83315e-19	-0.280832	0.094	0.266	0.353383	alpha 1-1	integrated
Wrn	9.09504e-22	1.64402e-17	-0.308468	0.084	0.241	0.348548	alpha 1-1	integrated
Pcp4	4.7548e-26	8.59477e-22	-0.619168	0.094	0.273	0.344322	alpha 1-1	integrated
Trpm3	2.01012e-20	3.63348e-16	-0.418377	0.075	0.219	0.342466	alpha 1-1	integrated
Tmem176a	1.41891e-42	2.56481e-38	-1.00345	0.13	0.38	0.342105	alpha 1-1	integrated
G0s2	8.8134e-31	1.59311e-26	-0.804273	0.106	0.315	0.336508	alpha 1-1	integrated
Ccdc33	3.38725e-28	6.12279e-24	-0.587061	0.089	0.276	0.322464	alpha 1-1	integrated
Spint2	7.95531e-60	1.438e-55	-0.655559	0.152	0.478	0.317992	alpha 1-1	integrated
Phactr1	6.36895e-25	1.15125e-20	-0.295087	0.081	0.255	0.317647	alpha 1-1	integrated
Rbp1	6.80008e-45	1.22918e-40	-0.493874	0.128	0.408	0.313725	alpha 1-1	integrated
Dnajc6	2.05217e-17	3.70951e-13	-0.256951	0.058	0.186	0.311828	alpha 1-1	integrated
Rdh10	3.15761e-32	5.70769e-28	-0.404323	0.094	0.305	0.308197	alpha 1-1	integrated
Specc1	2.62545e-16	4.74577e-12	-0.285648	0.052	0.169	0.307692	alpha 1-1	integrated
Ephx4	1.01984e-28	1.84346e-24	-0.308613	0.084	0.28	0.3	alpha 1-1	integrated
Fam81b	5.0335e-20	9.09856e-16	-0.328166	0.06	0.202	0.29703	alpha 1-1	integrated
Dio2	1.14899e-35	2.07692e-31	-0.666967	0.094	0.319	0.294671	alpha 1-1	integrated
Ankrd44	3.36609e-25	6.08454e-21	-0.313746	0.07	0.243	0.288066	alpha 1-1	integrated
Ces1d	9.66593e-18	1.74721e-13	-0.254867	0.052	0.181	0.287293	alpha 1-1	integrated
1500015O10Rik	1.96007e-62	3.54302e-58	-0.979856	0.138	0.484	0.285124	alpha 1-1	integrated
Cpn1	5.28282e-18	9.54923e-14	-0.256049	0.051	0.179	0.284916	alpha 1-1	integrated
Islr	2.4037e-25	4.34493e-21	-0.330745	0.068	0.241	0.282158	alpha 1-1	integrated
Myb	7.61949e-19	1.3773e-14	-0.277417	0.051	0.184	0.277174	alpha 1-1	integrated
Grik3	1.31233e-44	2.37217e-40	-0.853894	0.096	0.348	0.275862	alpha 1-1	integrated
Stoml3	1.49591e-29	2.70401e-25	-0.664245	0.07	0.255	0.27451	alpha 1-1	integrated
Col27a1	4.47896e-25	8.09617e-21	-0.335642	0.06	0.226	0.265487	alpha 1-1	integrated
Cdhr3	2.49219e-34	4.50489e-30	-0.588101	0.071	0.281	0.252669	alpha 1-1	integrated
Psmb8	2.73982e-41	4.9525e-37	-0.504061	0.082	0.328	0.25	alpha 1-1	integrated
Dlk1	1.85183e-17	3.34736e-13	-1.38548	0.038	0.153	0.248366	alpha 1-1	integrated
Cabcoco1	3.40389e-28	6.15286e-24	-0.431263	0.058	0.239	0.242678	alpha 1-1	integrated
Gm38414	3.01422e-16	5.4485e-12	-0.322216	0.035	0.146	0.239726	alpha 1-1	integrated
1700003F12Rik	4.86071e-29	8.78623e-25	-0.411175	0.057	0.24	0.2375	alpha 1-1	integrated
Cacna2d2	1.38468e-28	2.50295e-24	-0.476477	0.05	0.226	0.221239	alpha 1-1	integrated
Cacnb4	4.86511e-23	8.79418e-19	-0.265713	0.041	0.191	0.21466	alpha 1-1	integrated
Wnt4	4.31396e-31	7.79791e-27	-0.530635	0.048	0.237	0.202532	alpha 1-1	integrated
Got1l1	2.93293e-33	5.30157e-29	-0.582717	0.047	0.245	0.191837	alpha 1-1	integrated
BC051019	1.00398e-23	1.81479e-19	-0.332199	0.035	0.184	0.190217	alpha 1-1	integrated
Tshz2	2.62458e-47	4.7442e-43	-0.465153	0.055	0.32	0.171875	alpha 1-1	integrated
Gm29538	2.51725e-27	4.55019e-23	-0.385267	0.035	0.205	0.170732	alpha 1-1	integrated
Sncg	3.08054e-21	5.56838e-17	-0.601192	0.027	0.159	0.169811	alpha 1-1	integrated
Kcnmb1	1.8468e-21	3.33828e-17	-0.270773	0.027	0.161	0.167702	alpha 1-1	integrated
Isg15	2.08565e-16	3.77001e-12	-0.395181	0.021	0.126	0.166667	alpha 1-1	integrated
Sntb2	1.77259e-23	3.20413e-19	-0.411904	0.028	0.172	0.162791	alpha 1-1	integrated
Barx2	7.26004e-26	1.31233e-21	-0.3317	0.024	0.179	0.134078	alpha 1-1	integrated
Krt18	2.61056e-19	4.71885e-15	-0.326542	0.017	0.134	0.126866	alpha 1-1	integrated
Igfbp2	4.50073e-24	8.13552e-20	-0.304437	0.021	0.167	0.125749	alpha 1-1	integrated
Fbln5	7.19505e-21	1.30058e-16	-0.311168	0.017	0.142	0.119718	alpha 1-1	integrated
A2m	2.04209e-36	3.69128e-32	-0.974323	0.027	0.232	0.116379	alpha 1-1	integrated
Gpc3	7.27849e-79	1.31566e-74	-0.941691	0.047	0.416	0.112981	alpha 1-1	integrated
Car9	2.95667e-29	5.34447e-25	-0.414801	0.021	0.19	0.110526	alpha 1-1	integrated
Dnah3	6.70893e-22	1.21271e-17	-0.257635	0.016	0.146	0.109589	alpha 1-1	integrated
Ifi27l2a	3.73458e-19	6.75063e-15	-0.460887	0.014	0.129	0.108527	alpha 1-1	integrated
Col25a1	3.47743e-51	6.28581e-47	-1.80974	0.03	0.292	0.10274	alpha 1-1	integrated
Scn7a	4.31167e-64	7.79377e-60	-1.91519	0.035	0.35	0.1	alpha 1-1	integrated
Cthrc1	5.25037e-22	9.49056e-18	-0.267155	0.014	0.144	0.0972222	alpha 1-1	integrated
Prr29	3.50373e-36	6.33334e-32	-0.539268	0.021	0.222	0.0945946	alpha 1-1	integrated
Gm12326	1.02527e-30	1.85329e-26	-0.437648	0.017	0.191	0.0890052	alpha 1-1	integrated
Adm	1.22507e-29	2.21444e-25	-0.627783	0.016	0.182	0.0879121	alpha 1-1	integrated
Sntn	4.49086e-51	8.11768e-47	-1.28727	0.024	0.287	0.0836237	alpha 1-1	integrated
Krt8	6.87735e-18	1.24315e-13	-0.325351	0.009	0.112	0.0803571	alpha 1-1	integrated
Gm48107	2.04297e-22	3.69287e-18	-0.266341	0.011	0.141	0.0780142	alpha 1-1	integrated
Baalc	3.88179e-27	7.01673e-23	-0.32178	0.013	0.167	0.0778443	alpha 1-1	integrated
Hivep3	5.11468e-44	9.2453e-40	-0.390153	0.018	0.253	0.0711462	alpha 1-1	integrated
Tbx3	9.06966e-62	1.63943e-57	-0.650976	0.021	0.328	0.0640244	alpha 1-1	integrated
Cdhr4	8.62029e-45	1.5582e-40	-0.86327	0.016	0.251	0.063745	alpha 1-1	integrated
Ccdc78	1.36143e-26	2.46092e-22	-0.326436	0.01	0.16	0.0625	alpha 1-1	integrated
Abca8a	3.52066e-27	6.36394e-23	-0.489812	0.01	0.162	0.0617284	alpha 1-1	integrated
Scn9a	2.24485e-34	4.0578e-30	-0.39247	0.011	0.199	0.0552764	alpha 1-1	integrated
Gm16160	1.67435e-18	3.02656e-14	-0.258584	0.006	0.11	0.0545455	alpha 1-1	integrated
Gm12144	6.98854e-22	1.26325e-17	-0.265006	0.006	0.128	0.046875	alpha 1-1	integrated
Fndc3c1	2.85204e-38	5.15535e-34	-1.14463	0.01	0.214	0.046729	alpha 1-1	integrated
Anxa8	1.13184e-25	2.04591e-21	-0.324012	0.006	0.147	0.0408163	alpha 1-1	integrated
Lrrtm3	2.07642e-20	3.75333e-16	-0.322353	0.004	0.118	0.0338983	alpha 1-1	integrated
Gria3	2.7702e-22	5.00741e-18	-0.296219	0.004	0.128	0.03125	alpha 1-1	integrated
Cplx3	3.37377e-106	6.09843e-102	0.42941	0.11	0.001	110	alpha 1-2	integrated
Trpc4	1.942e-135	3.51036e-131	0.268745	0.148	0.002	74	alpha 1-2	integrated
Gpr88	4.28437e-241	7.74444e-237	0.664182	0.29	0.005	58	alpha 1-2	integrated
Oxtr	1.377e-168	2.48907e-164	0.394765	0.21	0.004	52.5	alpha 1-2	integrated
Tcap	1.04695e-133	1.89247e-129	0.442638	0.172	0.004	43	alpha 1-2	integrated
Ntf3	1.11463e-143	2.01481e-139	0.315976	0.197	0.005	39.4	alpha 1-2	integrated
Mir124a-1hg	1.29468e-148	2.34026e-144	0.424023	0.193	0.005	38.6	alpha 1-2	integrated
Cyp26b1	4.0397e-124	7.30215e-120	0.437011	0.169	0.005	33.8	alpha 1-2	integrated
Actn2	1.46941e-179	2.6561e-175	0.495658	0.269	0.009	29.8889	alpha 1-2	integrated
Vwc2	1.51203e-103	2.73315e-99	0.28713	0.179	0.008	22.375	alpha 1-2	integrated
Slc17a8	1.08274e-258	1.95716e-254	0.846981	0.438	0.02	21.9	alpha 1-2	integrated
Gsg1l	5.2458e-176	9.4823e-172	0.487369	0.31	0.015	20.6667	alpha 1-2	integrated
Lyz2	4.1412e-166	7.48564e-162	1.50385	0.31	0.017	18.2353	alpha 1-2	integrated
Mylk3	5.17627e-164	9.35663e-160	0.463885	0.307	0.017	18.0588	alpha 1-2	integrated
Dio3	1.35673e-124	2.45242e-120	0.917166	0.234	0.013	18	alpha 1-2	integrated
Eef1a2	1.64167e-289	2.96749e-285	1.18526	0.531	0.03	17.7	alpha 1-2	integrated
6030419C18Rik	5.30764e-182	9.59409e-178	0.632209	0.359	0.021	17.0952	alpha 1-2	integrated
Tnnt1	4.06779e-169	7.35294e-165	0.730994	0.334	0.02	16.7	alpha 1-2	integrated
Shisa2	1.11664e-91	2.01845e-87	0.313757	0.183	0.011	16.6364	alpha 1-2	integrated
Tacr1	4.44424e-86	8.0334e-82	0.325847	0.179	0.011	16.2727	alpha 1-2	integrated
Sgcz	1.13352e-159	2.04894e-155	0.531225	0.334	0.022	15.1818	alpha 1-2	integrated
Adcy1	5.33133e-123	9.63692e-119	0.472804	0.262	0.018	14.5556	alpha 1-2	integrated
Siah3	1.42213e-88	2.57063e-84	0.313777	0.197	0.014	14.0714	alpha 1-2	integrated
Ascl1	1.88001e-94	3.3983e-90	0.403975	0.228	0.018	12.6667	alpha 1-2	integrated
Cpne5	4.61897e-226	8.34926e-222	0.963639	0.534	0.045	11.8667	alpha 1-2	integrated
Npy1r	1.27794e-66	2.31e-62	0.341561	0.172	0.015	11.4667	alpha 1-2	integrated
Klhl41	4.54711e-89	8.21935e-85	0.373965	0.259	0.026	9.96154	alpha 1-2	integrated
5330429C05Rik	7.5489e-68	1.36454e-63	0.319698	0.207	0.022	9.40909	alpha 1-2	integrated
Esam	3.86434e-65	6.98518e-61	0.34506	0.197	0.021	9.38095	alpha 1-2	integrated
Corin	6.10776e-49	1.10404e-44	0.299069	0.148	0.016	9.25	alpha 1-2	integrated
Inhba	2.76125e-142	4.99123e-138	0.719357	0.452	0.053	8.5283	alpha 1-2	integrated
Rasd2	3.35379e-46	6.06231e-42	0.262095	0.169	0.022	7.68182	alpha 1-2	integrated
Pygm	3.30144e-96	5.96768e-92	0.680569	0.341	0.045	7.57778	alpha 1-2	integrated
Crispld2	7.5957e-74	1.373e-69	0.460413	0.283	0.04	7.075	alpha 1-2	integrated
Snap25	6.64443e-58	1.20105e-53	0.413955	0.234	0.035	6.68571	alpha 1-2	integrated
Kcnk3	1.76492e-38	3.19027e-34	0.258384	0.169	0.027	6.25926	alpha 1-2	integrated
Lmod1	3.87632e-72	7.00683e-68	0.57988	0.331	0.056	5.91071	alpha 1-2	integrated
AI504432	2.48401e-45	4.4901e-41	0.303513	0.217	0.037	5.86486	alpha 1-2	integrated
Hk2	5.09778e-42	9.21474e-38	0.351767	0.221	0.042	5.2619	alpha 1-2	integrated
Ociad2	9.84717e-84	1.77997e-79	0.841353	0.41	0.079	5.18987	alpha 1-2	integrated
Foxb1	1.96367e-36	3.54953e-32	0.297648	0.203	0.04	5.075	alpha 1-2	integrated
Fam84a	4.8057e-32	8.68679e-28	0.275189	0.19	0.039	4.87179	alpha 1-2	integrated
Kcnn2	5.20104e-111	9.4014e-107	0.79204	0.583	0.12	4.85833	alpha 1-2	integrated
Asb4	8.53284e-113	1.5424e-108	0.967918	0.59	0.123	4.79675	alpha 1-2	integrated
Crybb1	1.58289e-29	2.86124e-25	0.274942	0.179	0.038	4.71053	alpha 1-2	integrated
Sez6l	1.19248e-41	2.15552e-37	0.372485	0.248	0.053	4.67925	alpha 1-2	integrated
Cox6a2	1.58075e-113	2.85737e-109	1.11487	0.614	0.135	4.54815	alpha 1-2	integrated
Rasgrp2	2.16903e-66	3.92074e-62	0.517761	0.417	0.094	4.43617	alpha 1-2	integrated
Nexn	1.4049e-44	2.53949e-40	0.414272	0.293	0.067	4.37313	alpha 1-2	integrated
Lrp1b	1.04185e-44	1.88325e-40	0.363442	0.297	0.068	4.36765	alpha 1-2	integrated
Gpr179	1.91438e-30	3.46043e-26	0.272478	0.217	0.052	4.17308	alpha 1-2	integrated
Map3k20	8.19141e-43	1.48068e-38	0.461011	0.3	0.073	4.10959	alpha 1-2	integrated
6030407O03Rik	7.70001e-34	1.39185e-29	0.379924	0.248	0.062	4	alpha 1-2	integrated
Hdac9	3.04569e-39	5.50538e-35	0.352347	0.29	0.073	3.9726	alpha 1-2	integrated
Anks1b	9.28593e-45	1.67852e-40	0.46679	0.324	0.082	3.95122	alpha 1-2	integrated
Cxcl12	1.1106e-39	2.00752e-35	0.383929	0.3	0.076	3.94737	alpha 1-2	integrated
Fibin	3.20449e-29	5.79244e-25	0.296954	0.224	0.058	3.86207	alpha 1-2	integrated
Tnfaip6	6.75569e-30	1.22116e-25	0.268391	0.241	0.063	3.8254	alpha 1-2	integrated
Tesc	2.77281e-99	5.01213e-95	1.1506	0.631	0.165	3.82424	alpha 1-2	integrated
Tns1	3.84956e-36	6.95847e-32	0.372383	0.283	0.075	3.77333	alpha 1-2	integrated
Ptpro	2.75841e-37	4.98611e-33	0.351884	0.307	0.083	3.6988	alpha 1-2	integrated
Perp	2.73962e-59	4.95213e-55	0.611476	0.455	0.124	3.66935	alpha 1-2	integrated
Cntn1	3.76796e-103	6.81096e-99	1.00475	0.683	0.192	3.55729	alpha 1-2	integrated
Bcam	1.92729e-26	3.48377e-22	0.287501	0.231	0.065	3.55385	alpha 1-2	integrated
Art3	1.07892e-24	1.95025e-20	0.359016	0.221	0.063	3.50794	alpha 1-2	integrated
Zfp46	1.1984e-29	2.16624e-25	0.318726	0.262	0.075	3.49333	alpha 1-2	integrated
Sez6	6.60893e-23	1.19463e-18	0.264954	0.221	0.066	3.34848	alpha 1-2	integrated
Kcnma1	1.8667e-38	3.37425e-34	0.457105	0.355	0.107	3.31776	alpha 1-2	integrated
Alpl	8.5514e-23	1.54575e-18	0.253188	0.224	0.068	3.29412	alpha 1-2	integrated
Raph1	1.40618e-50	2.54181e-46	0.715071	0.424	0.129	3.28682	alpha 1-2	integrated
C130073E24Rik	1.96292e-36	3.54817e-32	0.487911	0.355	0.109	3.25688	alpha 1-2	integrated
Itga1	1.85595e-60	3.35482e-56	0.659055	0.541	0.169	3.20118	alpha 1-2	integrated
Ppp1r1a	2.93577e-61	5.30671e-57	0.690992	0.517	0.162	3.19136	alpha 1-2	integrated
Tlr2	2.4725e-23	4.46929e-19	0.298697	0.245	0.078	3.14103	alpha 1-2	integrated
Prss23	1.43235e-20	2.58912e-16	0.269948	0.221	0.071	3.11268	alpha 1-2	integrated
Akap17b	6.61265e-24	1.1953e-19	0.33381	0.252	0.081	3.11111	alpha 1-2	integrated
Necab2	3.85542e-50	6.96906e-46	0.652897	0.49	0.158	3.10127	alpha 1-2	integrated
Cd59a	1.23135e-79	2.22578e-75	1.39154	0.614	0.199	3.08543	alpha 1-2	integrated
Sacs	4.59228e-22	8.301e-18	0.257182	0.248	0.081	3.06173	alpha 1-2	integrated
Cdh13	4.31471e-23	7.79926e-19	0.28707	0.266	0.089	2.98876	alpha 1-2	integrated
Pkib	1.91139e-76	3.45503e-72	1.06011	0.655	0.22	2.97727	alpha 1-2	integrated
Mef2c	1.2559e-178	2.27017e-174	2.24552	0.934	0.315	2.96508	alpha 1-2	integrated
Adgrb3	5.77251e-48	1.04344e-43	0.591163	0.493	0.169	2.91716	alpha 1-2	integrated
Dmpk	2.02353e-17	3.65773e-13	0.255213	0.207	0.072	2.875	alpha 1-2	integrated
Luzp2	4.00688e-41	7.24284e-37	0.435787	0.49	0.171	2.8655	alpha 1-2	integrated
Rasgrf1	3.99977e-52	7.22998e-48	0.760327	0.514	0.18	2.85556	alpha 1-2	integrated
Fgl2	5.75091e-33	1.03954e-28	0.460275	0.41	0.145	2.82759	alpha 1-2	integrated
Ldlrad3	4.11925e-35	7.44596e-31	0.436241	0.41	0.146	2.80822	alpha 1-2	integrated
Mical2	3.7395e-26	6.75953e-22	0.404154	0.324	0.117	2.76923	alpha 1-2	integrated
Ptp4a3	2.33107e-26	4.21364e-22	0.408008	0.321	0.116	2.76724	alpha 1-2	integrated
Vcam1	1.11052e-71	2.00737e-67	0.863788	0.697	0.254	2.74409	alpha 1-2	integrated
Ppp1r12b	1.22396e-26	2.21243e-22	0.371701	0.338	0.124	2.72581	alpha 1-2	integrated
Herc3	4.37019e-21	7.89955e-17	0.300434	0.272	0.1	2.72	alpha 1-2	integrated
Tnfrsf19	1.26989e-37	2.29545e-33	0.680145	0.445	0.164	2.71341	alpha 1-2	integrated
Fabp3	1.45931e-19	2.63784e-15	0.344048	0.255	0.095	2.68421	alpha 1-2	integrated
Plekho1	4.6327e-22	8.37406e-18	0.327641	0.297	0.111	2.67568	alpha 1-2	integrated
Mafb	2.509e-22	4.53527e-18	0.550036	0.314	0.121	2.59504	alpha 1-2	integrated
Cyp2j9	6.20253e-29	1.12117e-24	0.449162	0.407	0.158	2.57595	alpha 1-2	integrated
Grb10	7.99593e-18	1.44534e-13	0.260103	0.262	0.102	2.56863	alpha 1-2	integrated
Mir670hg	3.40371e-49	6.15255e-45	0.680236	0.569	0.222	2.56306	alpha 1-2	integrated
Entpd1	1.53114e-14	2.76769e-10	0.251986	0.21	0.082	2.56098	alpha 1-2	integrated
Uvrag	1.1169e-22	2.01891e-18	0.346416	0.321	0.126	2.54762	alpha 1-2	integrated
Cspg5	5.58123e-106	1.00886e-101	1.29925	0.859	0.339	2.53392	alpha 1-2	integrated
Mertk	2.40134e-25	4.34066e-21	0.39399	0.362	0.143	2.53147	alpha 1-2	integrated
Pou3f3	1.81703e-17	3.28447e-13	0.287657	0.279	0.111	2.51351	alpha 1-2	integrated
Cap2	1.28584e-27	2.32428e-23	0.436598	0.4	0.164	2.43902	alpha 1-2	integrated
Spock2	2.14283e-23	3.87337e-19	0.394544	0.355	0.146	2.43151	alpha 1-2	integrated
Rbm24	9.77085e-75	1.76618e-70	1.18728	0.728	0.312	2.33333	alpha 1-2	integrated
Cadm2	5.71138e-18	1.03239e-13	0.293985	0.334	0.144	2.31944	alpha 1-2	integrated
Prrx1	5.75904e-62	1.041e-57	0.900261	0.707	0.31	2.28065	alpha 1-2	integrated
Slc7a11	9.0809e-36	1.64146e-31	0.802922	0.607	0.27	2.24815	alpha 1-2	integrated
Ppp1r13b	1.96815e-16	3.55763e-12	0.311461	0.3	0.134	2.23881	alpha 1-2	integrated
Socs6	7.88502e-41	1.4253e-36	0.672744	0.555	0.248	2.2379	alpha 1-2	integrated
Osbpl3	5.04277e-24	9.11531e-20	0.411212	0.414	0.185	2.23784	alpha 1-2	integrated
Fstl4	2.17156e-15	3.92531e-11	0.288313	0.297	0.134	2.21642	alpha 1-2	integrated
Dgkb	6.29098e-32	1.13716e-27	0.488596	0.538	0.243	2.21399	alpha 1-2	integrated
Cidea	6.6788e-32	1.20726e-27	0.471602	0.534	0.243	2.19753	alpha 1-2	integrated
Ccdc85a	1.26892e-25	2.29369e-21	0.430718	0.459	0.209	2.19617	alpha 1-2	integrated
Gem	6.52266e-49	1.17904e-44	0.907153	0.728	0.338	2.15385	alpha 1-2	integrated
Cdo1	4.77251e-16	8.62679e-12	0.310665	0.341	0.16	2.13125	alpha 1-2	integrated
Slc14a1	6.74803e-17	1.21977e-12	0.308991	0.362	0.17	2.12941	alpha 1-2	integrated
Nsg2	7.88515e-18	1.42532e-13	0.396776	0.352	0.167	2.10778	alpha 1-2	integrated
Nudt10	1.22711e-18	2.21812e-14	0.352987	0.379	0.18	2.10556	alpha 1-2	integrated
Kcna2	3.09974e-17	5.6031e-13	0.381917	0.348	0.166	2.09639	alpha 1-2	integrated
Ldb2	5.31979e-19	9.61605e-15	0.406156	0.383	0.183	2.0929	alpha 1-2	integrated
Adgrg1	1.2214e-23	2.2078e-19	0.376674	0.51	0.249	2.04819	alpha 1-2	integrated
Tubb2b	2.52333e-75	4.56117e-71	1.15052	0.866	0.425	2.03765	alpha 1-2	integrated
Mapre2	1.95705e-27	3.53756e-23	0.515304	0.514	0.257	2	alpha 1-2	integrated
Lpcat2	2.92906e-17	5.29457e-13	0.419248	0.376	0.188	2	alpha 1-2	integrated
Stmn2	1.08036e-14	1.95286e-10	0.370582	0.341	0.171	1.99415	alpha 1-2	integrated
Fyco1	1.59417e-13	2.88163e-09	0.25688	0.328	0.165	1.98788	alpha 1-2	integrated
Serp2	4.03761e-12	7.29838e-08	0.27219	0.297	0.15	1.98	alpha 1-2	integrated
Auts2	1.42066e-22	2.56798e-18	0.464966	0.476	0.241	1.9751	alpha 1-2	integrated
Pou3f2	1.65027e-26	2.98303e-22	0.503224	0.555	0.281	1.97509	alpha 1-2	integrated
Pcdh17	1.74092e-14	3.14689e-10	0.283252	0.383	0.195	1.9641	alpha 1-2	integrated
Tagln	1.25878e-10	2.27538e-06	1.02029	0.259	0.132	1.96212	alpha 1-2	integrated
Rabgap1l	7.41265e-18	1.33991e-13	0.416604	0.4	0.204	1.96078	alpha 1-2	integrated
Miat	1.23233e-11	2.22755e-07	0.264498	0.297	0.152	1.95395	alpha 1-2	integrated
Pipox	1.80434e-12	3.26153e-08	0.304841	0.31	0.159	1.94969	alpha 1-2	integrated
Tgfb1i1	4.3404e-14	7.8457e-10	0.333397	0.348	0.179	1.94413	alpha 1-2	integrated
Psd3	2.21321e-15	4.00059e-11	0.320665	0.369	0.19	1.94211	alpha 1-2	integrated
Cited1	1.53206e-22	2.76935e-18	0.521999	0.559	0.288	1.94097	alpha 1-2	integrated
Tshr	3.515e-28	6.35372e-24	0.52327	0.555	0.286	1.94056	alpha 1-2	integrated
Rftn2	1.0182e-14	1.8405e-10	0.268851	0.407	0.211	1.92891	alpha 1-2	integrated
Rit2	3.70199e-20	6.69171e-16	0.425172	0.479	0.249	1.92369	alpha 1-2	integrated
Extl3	1.58672e-17	2.86815e-13	0.376748	0.421	0.221	1.90498	alpha 1-2	integrated
Slc5a3	6.22169e-49	1.12463e-44	1.05748	0.693	0.369	1.87805	alpha 1-2	integrated
Tnik	1.08528e-11	1.96174e-07	0.276734	0.328	0.176	1.86364	alpha 1-2	integrated
Cryab	2.33929e-31	4.2285e-27	0.679007	0.628	0.338	1.85799	alpha 1-2	integrated
Nr2f2	2.27578e-15	4.1137e-11	0.43202	0.403	0.218	1.84862	alpha 1-2	integrated
Nrbf2	2.51339e-09	4.54321e-05	0.262732	0.269	0.147	1.82993	alpha 1-2	integrated
Jak2	1.14148e-16	2.06334e-12	0.43029	0.417	0.228	1.82895	alpha 1-2	integrated
Fgf10	1.45677e-16	2.63325e-12	0.358172	0.466	0.255	1.82745	alpha 1-2	integrated
Pcsk2	6.37592e-21	1.15251e-16	0.492101	0.559	0.306	1.8268	alpha 1-2	integrated
Fbxo32	3.63127e-08	0.000656389	0.256449	0.241	0.132	1.82576	alpha 1-2	integrated
Pde4b	9.14458e-20	1.65297e-15	0.526735	0.486	0.267	1.82022	alpha 1-2	integrated
Rcan2	4.85601e-09	8.77772e-05	0.256763	0.262	0.144	1.81944	alpha 1-2	integrated
Abr	2.80153e-14	5.06404e-10	0.32936	0.397	0.219	1.81279	alpha 1-2	integrated
Csrnp3	6.13637e-10	1.10921e-05	0.258767	0.297	0.164	1.81098	alpha 1-2	integrated
Shisa9	6.15473e-11	1.11253e-06	0.265722	0.345	0.192	1.79688	alpha 1-2	integrated
Fry	2.81901e-10	5.09565e-06	0.252641	0.324	0.182	1.78022	alpha 1-2	integrated
Cdh22	1.39686e-10	2.52497e-06	0.262995	0.352	0.198	1.77778	alpha 1-2	integrated
Sema6a	2.27291e-21	4.10851e-17	0.457109	0.517	0.292	1.77055	alpha 1-2	integrated
Mapt	1.5446e-11	2.79202e-07	0.263834	0.379	0.215	1.76279	alpha 1-2	integrated
Hspb6	5.46587e-10	9.88011e-06	0.265293	0.317	0.181	1.75138	alpha 1-2	integrated
Ptbp2	5.65384e-11	1.02199e-06	0.292446	0.334	0.191	1.74869	alpha 1-2	integrated
Setbp1	2.99531e-10	5.41432e-06	0.275637	0.341	0.196	1.7398	alpha 1-2	integrated
Ddit4l	7.91879e-12	1.4314e-07	0.337252	0.4	0.231	1.7316	alpha 1-2	integrated
Tpst2	3.57128e-18	6.45545e-14	0.427638	0.49	0.283	1.73145	alpha 1-2	integrated
Phgdh	1.818e-44	3.28621e-40	0.963706	0.772	0.451	1.71175	alpha 1-2	integrated
Smad1	8.95835e-13	1.61931e-08	0.307306	0.424	0.248	1.70968	alpha 1-2	integrated
Fabp7	1.6143e-19	2.91801e-15	0.414627	0.59	0.346	1.7052	alpha 1-2	integrated
Col11a1	4.68674e-11	8.47175e-07	0.304792	0.376	0.221	1.70136	alpha 1-2	integrated
Kcnk2	4.76147e-17	8.60684e-13	0.440312	0.524	0.309	1.69579	alpha 1-2	integrated
Idi1	3.89319e-12	7.03733e-08	0.33801	0.428	0.253	1.6917	alpha 1-2	integrated
Map7d1	7.22788e-13	1.30651e-08	0.313371	0.438	0.259	1.69112	alpha 1-2	integrated
Fmn2	2.56736e-23	4.64076e-19	0.654371	0.559	0.331	1.68882	alpha 1-2	integrated
Rara	5.82521e-09	0.000105297	0.252607	0.317	0.188	1.68617	alpha 1-2	integrated
Map2k1	1.18329e-24	2.13892e-20	0.535682	0.607	0.36	1.68611	alpha 1-2	integrated
Atp8a1	5.19976e-17	9.39909e-13	0.411675	0.541	0.321	1.68536	alpha 1-2	integrated
Kdm7a	1.11325e-10	2.01231e-06	0.290928	0.372	0.221	1.68326	alpha 1-2	integrated
Ptprd	1.32074e-18	2.38737e-14	0.47933	0.517	0.308	1.67857	alpha 1-2	integrated
Zeb2	3.84217e-15	6.94511e-11	0.323358	0.51	0.304	1.67763	alpha 1-2	integrated
Nell2	6.90399e-09	0.000124796	0.256618	0.362	0.216	1.67593	alpha 1-2	integrated
Ppp2r2b	3.09971e-17	5.60304e-13	0.460079	0.51	0.305	1.67213	alpha 1-2	integrated
Olfm1	9.36895e-19	1.69353e-14	0.50192	0.528	0.317	1.66562	alpha 1-2	integrated
Limch1	3.02997e-17	5.47698e-13	0.368365	0.541	0.325	1.66462	alpha 1-2	integrated
Sorcs2	9.45235e-10	1.70861e-05	0.2645	0.369	0.222	1.66216	alpha 1-2	integrated
Tox	4.81316e-13	8.70026e-09	0.333436	0.462	0.278	1.66187	alpha 1-2	integrated
Peli2	1.28693e-09	2.32626e-05	0.288257	0.334	0.201	1.66169	alpha 1-2	integrated
Slc6a11	2.28531e-32	4.13093e-28	0.299059	0.772	0.467	1.6531	alpha 1-2	integrated
Zdhhc21	4.25361e-11	7.68882e-07	0.321359	0.386	0.235	1.64255	alpha 1-2	integrated
D1Ertd622e	1.03938e-15	1.87878e-11	0.407082	0.528	0.326	1.61963	alpha 1-2	integrated
Lgalsl	7.83453e-17	1.41617e-12	0.455789	0.507	0.315	1.60952	alpha 1-2	integrated
Prkacb	2.09464e-37	3.78627e-33	0.711332	0.731	0.455	1.60659	alpha 1-2	integrated
Mef2a	2.42372e-12	4.38112e-08	0.329585	0.445	0.277	1.6065	alpha 1-2	integrated
B3galt1	1.07588e-09	1.94476e-05	0.311609	0.379	0.238	1.59244	alpha 1-2	integrated
Ppp2r5a	2.10793e-16	3.8103e-12	0.417122	0.538	0.338	1.59172	alpha 1-2	integrated
Igfbp5	7.84834e-54	1.41867e-49	1.44373	0.783	0.496	1.57863	alpha 1-2	integrated
Klhdc8b	2.84437e-44	5.14148e-40	0.801575	0.793	0.503	1.57654	alpha 1-2	integrated
Hspb1	2.97565e-16	5.37879e-12	0.379417	0.59	0.375	1.57333	alpha 1-2	integrated
Tgfb2	1.23757e-18	2.23702e-14	0.75451	0.572	0.364	1.57143	alpha 1-2	integrated
Gnao1	1.72289e-32	3.11429e-28	0.608637	0.741	0.472	1.56992	alpha 1-2	integrated
Orai1	3.29935e-10	5.9639e-06	0.276757	0.434	0.278	1.56115	alpha 1-2	integrated
Gadd45g	2.7545e-25	4.97903e-21	0.975261	0.697	0.447	1.55928	alpha 1-2	integrated
Stmn1	1.32045e-159	2.38684e-155	2.13928	1	0.642	1.55763	alpha 1-2	integrated
Kif21a	1.86382e-23	3.36905e-19	0.542502	0.683	0.441	1.54875	alpha 1-2	integrated
Phf20	1.20713e-16	2.18201e-12	0.476276	0.545	0.353	1.54391	alpha 1-2	integrated
Chn1	1.26902e-10	2.29388e-06	0.322549	0.476	0.311	1.53055	alpha 1-2	integrated
Ncs1	4.33604e-08	0.000783783	0.286518	0.355	0.232	1.53017	alpha 1-2	integrated
Egr2	4.03674e-08	0.000729681	0.432141	0.393	0.261	1.50575	alpha 1-2	integrated
Bcl6	3.5575e-13	6.43053e-09	0.459436	0.483	0.322	1.5	alpha 1-2	integrated
Vps50	1.02336e-12	1.84983e-08	0.365569	0.51	0.34	1.5	alpha 1-2	integrated
Akap13	1.44578e-08	0.000261339	0.292304	0.407	0.272	1.49632	alpha 1-2	integrated
Lhfp	4.99156e-19	9.02274e-15	0.456165	0.666	0.448	1.48661	alpha 1-2	integrated
Mfge8	4.14708e-14	7.49626e-10	0.337363	0.597	0.403	1.48139	alpha 1-2	integrated
Msi1	3.26551e-12	5.90273e-08	0.38182	0.497	0.336	1.47917	alpha 1-2	integrated
Epb41l2	2.75846e-13	4.9862e-09	0.399117	0.531	0.359	1.47911	alpha 1-2	integrated
Slit2	1.24868e-34	2.25711e-30	0.674105	0.91	0.617	1.47488	alpha 1-2	integrated
Ier3	7.06397e-08	0.00127688	0.321537	0.407	0.277	1.46931	alpha 1-2	integrated
Atp1b1	1.979e-38	3.57725e-34	0.841806	0.797	0.543	1.46777	alpha 1-2	integrated
Tbl1xr1	1.16968e-07	0.00211432	0.269123	0.393	0.268	1.46642	alpha 1-2	integrated
Tubb5	4.9937e-44	9.02662e-40	0.810422	0.817	0.562	1.45374	alpha 1-2	integrated
Clip1	1.22826e-07	0.0022202	0.287552	0.41	0.284	1.44366	alpha 1-2	integrated
Sox21	3.56066e-07	0.00643625	0.258015	0.397	0.275	1.44364	alpha 1-2	integrated
Ppp1r12a	2.49976e-16	4.51856e-12	0.453785	0.61	0.423	1.44208	alpha 1-2	integrated
Daam1	5.14479e-14	9.29971e-10	0.46276	0.517	0.359	1.44011	alpha 1-2	integrated
Alcam	4.6784e-10	8.45668e-06	0.359257	0.479	0.333	1.43844	alpha 1-2	integrated
Fabp5	1.92868e-44	3.48628e-40	1.06531	0.921	0.642	1.43458	alpha 1-2	integrated
Fbxo3	1.02808e-09	1.85836e-05	0.288475	0.479	0.335	1.42985	alpha 1-2	integrated
Astn1	2.11861e-11	3.82959e-07	0.373468	0.541	0.38	1.42368	alpha 1-2	integrated
Arid5b	3.59812e-09	6.50397e-05	0.35207	0.472	0.332	1.42169	alpha 1-2	integrated
Arap2	3.02184e-18	5.46228e-14	0.485645	0.679	0.479	1.41754	alpha 1-2	integrated
Tspan7	5.9485e-71	1.07525e-66	1.13126	0.976	0.691	1.41245	alpha 1-2	integrated
Rgma	1.34583e-09	2.43272e-05	0.296697	0.531	0.377	1.40849	alpha 1-2	integrated
Ccdc85b	1.65206e-20	2.98626e-16	0.621628	0.7	0.497	1.40845	alpha 1-2	integrated
Plcb4	1.15991e-08	0.000209665	0.330959	0.445	0.316	1.40823	alpha 1-2	integrated
Ppp1r9a	2.06839e-10	3.73883e-06	0.338637	0.548	0.392	1.39796	alpha 1-2	integrated
Ppm1b	4.73737e-08	0.000856327	0.266881	0.469	0.336	1.39583	alpha 1-2	integrated
Hacd3	2.72786e-11	4.93087e-07	0.394005	0.541	0.388	1.39433	alpha 1-2	integrated
Kctd14	1.04507e-08	0.000188907	0.379478	0.531	0.381	1.3937	alpha 1-2	integrated
Lsamp	6.41513e-13	1.1596e-08	0.307509	0.648	0.466	1.39056	alpha 1-2	integrated
Ank2	1.63077e-69	2.94778e-65	1.15407	0.934	0.676	1.38166	alpha 1-2	integrated
Ramp1	1.16743e-64	2.11025e-60	0.911921	1	0.724	1.38122	alpha 1-2	integrated
Clip3	3.4205e-11	6.18289e-07	0.395058	0.569	0.414	1.3744	alpha 1-2	integrated
Fam189a2	5.27364e-47	9.53263e-43	0.933453	0.848	0.618	1.37217	alpha 1-2	integrated
Utrn	1.49598e-07	0.00270413	0.276928	0.466	0.341	1.36657	alpha 1-2	integrated
Nkx2-1	1.95806e-08	0.000353939	0.265686	0.586	0.429	1.36597	alpha 1-2	integrated
Cdkn1b	7.088e-10	1.28123e-05	0.312564	0.572	0.419	1.36516	alpha 1-2	integrated
Immt	7.5236e-09	0.000135997	0.262679	0.566	0.415	1.36386	alpha 1-2	integrated
Pcdh10	1.04183e-12	1.88321e-08	0.376955	0.641	0.473	1.35518	alpha 1-2	integrated
Rsf1	3.73616e-13	6.75347e-09	0.389638	0.652	0.482	1.3527	alpha 1-2	integrated
Atp1a2	8.34543e-70	1.50852e-65	0.914659	0.986	0.731	1.34884	alpha 1-2	integrated
Fam107a	2.00938e-11	3.63216e-07	0.391801	0.597	0.444	1.34459	alpha 1-2	integrated
Hacd2	1.88579e-27	3.40876e-23	0.609686	0.817	0.608	1.34375	alpha 1-2	integrated
Nim1k	1.75057e-13	3.16432e-09	0.42383	0.617	0.46	1.3413	alpha 1-2	integrated
Mrps6	4.1892e-31	7.5724e-27	0.685516	0.79	0.589	1.34126	alpha 1-2	integrated
Bhlhb9	4.79589e-09	8.66906e-05	0.351081	0.545	0.412	1.32282	alpha 1-2	integrated
Wls	1.29326e-11	2.3377e-07	0.325301	0.676	0.514	1.31518	alpha 1-2	integrated
Thrsp	4.38182e-08	0.000792058	0.322784	0.793	0.604	1.31291	alpha 1-2	integrated
Pole4	1.62229e-17	2.93245e-13	0.633097	0.652	0.497	1.31187	alpha 1-2	integrated
Cpsf6	2.18307e-07	0.00394613	0.26378	0.497	0.379	1.31135	alpha 1-2	integrated
Gabbr1	1.7502e-33	3.16366e-29	0.734803	0.783	0.598	1.30936	alpha 1-2	integrated
Shisa4	6.43354e-23	1.16293e-18	0.491119	0.79	0.604	1.30795	alpha 1-2	integrated
Bst2	2.6206e-10	4.73699e-06	0.28442	0.686	0.529	1.29679	alpha 1-2	integrated
Smc3	7.00477e-15	1.26618e-10	0.370705	0.714	0.554	1.28881	alpha 1-2	integrated
Nkx2-4	2.59735e-15	4.69498e-11	0.361833	0.941	0.735	1.28027	alpha 1-2	integrated
Dtna	7.11458e-51	1.28603e-46	0.916122	0.91	0.718	1.26741	alpha 1-2	integrated
Sorbs2	1.48897e-22	2.69146e-18	0.501824	0.921	0.74	1.24459	alpha 1-2	integrated
Basp1	2.87909e-25	5.20424e-21	0.515448	0.986	0.793	1.24338	alpha 1-2	integrated
Syt11	8.65084e-34	1.56373e-29	0.714449	0.91	0.733	1.24147	alpha 1-2	integrated
Pbrm1	4.70619e-07	0.00850691	0.2598	0.631	0.51	1.23725	alpha 1-2	integrated
Ptn	4.54568e-16	8.21677e-12	-1.68909	0.969	0.785	1.23439	alpha 1-2	integrated
Msmo1	1.3758e-07	0.00248689	0.370722	0.593	0.482	1.23029	alpha 1-2	integrated
Paics	2.00358e-07	0.00362167	0.251296	0.669	0.544	1.22978	alpha 1-2	integrated
Soat1	8.79819e-11	1.59036e-06	0.361313	0.672	0.547	1.22852	alpha 1-2	integrated
S100a10	6.98878e-24	1.26329e-19	0.421581	0.969	0.793	1.22194	alpha 1-2	integrated
Trim35	3.3307e-11	6.02057e-07	0.358196	0.748	0.613	1.22023	alpha 1-2	integrated
Tubb2a	4.12725e-13	7.46042e-09	0.354836	0.79	0.65	1.21538	alpha 1-2	integrated
Fermt2	4.59424e-28	8.30456e-24	0.556451	0.855	0.705	1.21277	alpha 1-2	integrated
Fmc1	1.50038e-20	2.71208e-16	0.448714	0.862	0.711	1.21238	alpha 1-2	integrated
S100a13	2.77684e-16	5.01942e-12	0.374477	0.876	0.728	1.2033	alpha 1-2	integrated
Nrxn2	2.53879e-09	4.58911e-05	0.348744	0.652	0.542	1.20295	alpha 1-2	integrated
Irf2bpl	8.37431e-18	1.51374e-13	0.514506	0.766	0.638	1.20063	alpha 1-2	integrated
Ube2e3	3.59045e-12	6.49011e-08	0.383818	0.679	0.566	1.19965	alpha 1-2	integrated
Aamdc	1.33821e-18	2.41895e-14	0.496324	0.883	0.737	1.1981	alpha 1-2	integrated
Eif5b	2.84231e-07	0.00513776	0.275374	0.634	0.53	1.19623	alpha 1-2	integrated
Celf2	3.45434e-11	6.24407e-07	0.387597	0.679	0.569	1.19332	alpha 1-2	integrated
Rtn1	2.97174e-50	5.37172e-46	0.764008	0.969	0.815	1.18896	alpha 1-2	integrated
Pkig	1.63837e-23	2.96152e-19	0.624727	0.831	0.7	1.18714	alpha 1-2	integrated
Ldha	4.57435e-34	8.2686e-30	0.77026	0.841	0.71	1.18451	alpha 1-2	integrated
Cd47	3.49633e-14	6.31997e-10	0.395476	0.776	0.656	1.18293	alpha 1-2	integrated
Purb	8.57045e-08	0.0015492	0.317924	0.7	0.592	1.18243	alpha 1-2	integrated
Pygb	1.76286e-17	3.18654e-13	0.443544	0.8	0.677	1.18168	alpha 1-2	integrated
Pitpnc1	2.78212e-10	5.02896e-06	0.30632	0.793	0.674	1.17656	alpha 1-2	integrated
Tmx4	5.35177e-10	9.67386e-06	0.37011	0.721	0.613	1.17618	alpha 1-2	integrated
Pnkd	4.84438e-08	0.000875669	0.279682	0.666	0.567	1.1746	alpha 1-2	integrated
Psip1	1.3801e-24	2.49466e-20	0.523852	0.866	0.738	1.17344	alpha 1-2	integrated
Pea15a	8.57546e-11	1.5501e-06	0.383635	0.748	0.638	1.17241	alpha 1-2	integrated
Atp1b2	1.19011e-33	2.15125e-29	0.526446	0.938	0.801	1.17104	alpha 1-2	integrated
Ndrg2	1.067e-32	1.92872e-28	0.585291	0.986	0.845	1.16686	alpha 1-2	integrated
Mbnl2	6.43705e-17	1.16356e-12	0.474665	0.834	0.722	1.15512	alpha 1-2	integrated
Lsm4	1.74703e-09	3.15793e-05	0.299702	0.721	0.625	1.1536	alpha 1-2	integrated
Ctnnb1	3.41047e-14	6.16477e-10	0.389791	0.81	0.705	1.14894	alpha 1-2	integrated
Ppp1r14b	1.6065e-08	0.00029039	0.319424	0.714	0.622	1.14791	alpha 1-2	integrated
Ahi1	3.48022e-10	6.29084e-06	0.29915	0.783	0.686	1.1414	alpha 1-2	integrated
Cyba	1.48236e-11	2.67952e-07	0.292404	0.89	0.78	1.14103	alpha 1-2	integrated
Ssbp3	4.46711e-15	8.07475e-11	0.511121	0.766	0.673	1.13819	alpha 1-2	integrated
Atp2a2	1.50569e-26	2.72168e-22	0.718222	0.859	0.765	1.12288	alpha 1-2	integrated
Hcfc1r1	8.06468e-44	1.45777e-39	0.650667	0.976	0.872	1.11927	alpha 1-2	integrated
Serinc1	4.15195e-18	7.50506e-14	0.420165	0.883	0.789	1.11914	alpha 1-2	integrated
Atxn10	1.69446e-13	3.0629e-09	0.363415	0.828	0.743	1.1144	alpha 1-2	integrated
Slc25a5	4.05515e-29	7.33008e-25	0.602766	0.948	0.851	1.11398	alpha 1-2	integrated
Ndufa5	2.11047e-31	3.81488e-27	0.603014	0.862	0.774	1.1137	alpha 1-2	integrated
Eif1b	2.20193e-79	3.9802e-75	1.11339	0.99	0.889	1.11361	alpha 1-2	integrated
Pgrmc1	5.33459e-119	9.6428e-115	1.5216	1	0.898	1.11359	alpha 1-2	integrated
Maged1	9.71739e-21	1.75652e-16	0.485791	0.928	0.836	1.11005	alpha 1-2	integrated
Selenom	1.29968e-13	2.34931e-09	0.630427	0.824	0.746	1.10456	alpha 1-2	integrated
Ppp1ca	1.93404e-07	0.00349597	0.273197	0.748	0.678	1.10324	alpha 1-2	integrated
Tpi1	5.24596e-36	9.4826e-32	0.665842	0.921	0.837	1.10036	alpha 1-2	integrated
Tcf4	5.31811e-21	9.61301e-17	0.433717	0.934	0.852	1.09624	alpha 1-2	integrated
Chmp4b	1.38676e-10	2.5067e-06	0.332995	0.824	0.753	1.09429	alpha 1-2	integrated
Pbx1	8.26118e-11	1.49329e-06	0.301554	0.903	0.826	1.09322	alpha 1-2	integrated
Snrnp70	2.2514e-09	4.06963e-05	0.297364	0.772	0.707	1.09194	alpha 1-2	integrated
Nfib	1.24593e-32	2.25215e-28	0.591389	0.959	0.879	1.09101	alpha 1-2	integrated
Ttyh1	3.04149e-24	5.4978e-20	0.462043	0.976	0.901	1.08324	alpha 1-2	integrated
Ogt	2.1284e-11	3.84729e-07	0.338987	0.848	0.783	1.08301	alpha 1-2	integrated
Thra	9.37464e-13	1.69456e-08	0.344391	0.886	0.821	1.07917	alpha 1-2	integrated
Nkain4	1.3327e-11	2.40898e-07	0.316263	0.89	0.825	1.07879	alpha 1-2	integrated
Ywhaz	2.58044e-19	4.6644e-15	0.439801	0.934	0.866	1.07852	alpha 1-2	integrated
Ube2e1	1.71731e-17	3.10422e-13	0.670139	0.741	0.689	1.07547	alpha 1-2	integrated
Luc7l3	9.12088e-13	1.64869e-08	0.379272	0.859	0.799	1.07509	alpha 1-2	integrated
Fxyd1	9.25424e-87	1.6728e-82	1.07545	0.997	0.928	1.07435	alpha 1-2	integrated
Tecr	1.46588e-29	2.64973e-25	0.490492	0.972	0.908	1.07048	alpha 1-2	integrated
Tsc22d1	3.50652e-19	6.33839e-15	0.685817	0.855	0.801	1.06742	alpha 1-2	integrated
Cpe	9.35189e-23	1.69045e-18	0.692858	1	0.937	1.06724	alpha 1-2	integrated
Serbp1	1.18095e-24	2.13469e-20	0.469887	0.959	0.899	1.06674	alpha 1-2	integrated
Clu	1.17089e-09	2.1165e-05	-1.10653	0.817	0.766	1.06658	alpha 1-2	integrated
Sfr1	4.53459e-12	8.19672e-08	0.313036	0.872	0.819	1.06471	alpha 1-2	integrated
Rpn2	1.60827e-16	2.90712e-12	0.486801	0.955	0.898	1.06347	alpha 1-2	integrated
Vdac1	2.17366e-16	3.92912e-12	0.428812	0.841	0.791	1.06321	alpha 1-2	integrated
Atp5b	1.07361e-41	1.94066e-37	0.613037	0.976	0.919	1.06202	alpha 1-2	integrated
Lmo4	2.99307e-12	5.41027e-08	0.346024	0.948	0.895	1.05922	alpha 1-2	integrated
Ldhb	7.36658e-42	1.33158e-37	0.682621	0.986	0.932	1.05794	alpha 1-2	integrated
Pafah1b1	1.72868e-09	3.12476e-05	0.305029	0.786	0.744	1.05645	alpha 1-2	integrated
Sox2	5.02099e-10	9.07593e-06	0.25721	0.941	0.892	1.05493	alpha 1-2	integrated
Atp5o-ENSMUSG00000022956	8.27761e-19	1.49626e-14	0.418524	0.907	0.86	1.05465	alpha 1-2	integrated
Pnisr	1.65914e-09	2.99906e-05	0.280682	0.869	0.824	1.05461	alpha 1-2	integrated
Ybx1	1.7197e-14	3.10852e-10	0.356632	0.952	0.904	1.0531	alpha 1-2	integrated
Kif1b	5.91289e-12	1.06881e-07	0.35108	0.866	0.824	1.05097	alpha 1-2	integrated
Cirbp	6.8056e-13	1.23018e-08	0.334915	0.897	0.855	1.04912	alpha 1-2	integrated
Matr3	2.84561e-07	0.00514373	0.26345	0.731	0.697	1.04878	alpha 1-2	integrated
Reep5	2.40986e-10	4.35607e-06	0.276517	0.941	0.898	1.04788	alpha 1-2	integrated
Atp5g3	1.66645e-25	3.01228e-21	0.492175	0.945	0.906	1.04305	alpha 1-2	integrated
Cox5a	7.57204e-14	1.36872e-09	0.356552	0.945	0.906	1.04305	alpha 1-2	integrated
Atp5a1	2.66168e-15	4.81125e-11	0.33047	0.972	0.934	1.04069	alpha 1-2	integrated
Tubb4b	1.37556e-07	0.00248646	-0.811616	0.941	0.906	1.03863	alpha 1-2	integrated
Ppp2ca	3.76273e-08	0.000680152	0.285238	0.807	0.777	1.03861	alpha 1-2	integrated
Pfn1	8.58112e-10	1.55112e-05	0.28509	0.9	0.868	1.03687	alpha 1-2	integrated
Fkbp3	8.74662e-15	1.58104e-10	0.397728	0.89	0.862	1.03248	alpha 1-2	integrated
Ndufb10	7.8331e-27	1.41591e-22	0.503116	0.959	0.933	1.02787	alpha 1-2	integrated
Rsrp1	2.19642e-14	3.97026e-10	0.286202	0.997	0.971	1.02678	alpha 1-2	integrated
Rack1	2.23349e-11	4.03726e-07	0.297295	0.972	0.947	1.0264	alpha 1-2	integrated
Cyr61	7.76599e-09	0.000140378	-0.850111	0.821	0.8	1.02625	alpha 1-2	integrated
Atp5c1	2.39563e-09	4.33034e-05	0.266426	0.866	0.844	1.02607	alpha 1-2	integrated
Atp5d	1.52882e-11	2.76349e-07	0.326214	0.948	0.927	1.02265	alpha 1-2	integrated
Rpl7a	7.98189e-23	1.44281e-18	0.385652	0.993	0.972	1.0216	alpha 1-2	integrated
Cfl1	5.05577e-23	9.13882e-19	0.408314	0.997	0.978	1.01943	alpha 1-2	integrated
Itm2c	6.20141e-17	1.12097e-12	-0.453767	0.99	0.973	1.01747	alpha 1-2	integrated
Aldoa-ENSMUSG00000030695	3.55927e-36	6.43374e-32	0.542409	1	0.983	1.01729	alpha 1-2	integrated
Prdx2	4.77929e-14	8.63905e-10	0.277979	0.997	0.981	1.01631	alpha 1-2	integrated
Dynll1	3.76179e-10	6.79981e-06	-0.488641	0.997	0.981	1.01631	alpha 1-2	integrated
Uba52	1.84591e-08	0.000333668	0.358924	0.928	0.914	1.01532	alpha 1-2	integrated
Ndufc2	4.05233e-17	7.32499e-13	0.342608	0.997	0.984	1.01321	alpha 1-2	integrated
Rps12	2.06636e-46	3.73515e-42	0.62637	1	0.987	1.01317	alpha 1-2	integrated
Uqcrh	1.41085e-18	2.55026e-14	0.365876	0.997	0.986	1.01116	alpha 1-2	integrated
Ndufa13	9.47945e-54	1.71351e-49	0.727994	0.997	0.987	1.01013	alpha 1-2	integrated
Atp5f1	3.85814e-11	6.97397e-07	0.264055	0.959	0.95	1.00947	alpha 1-2	integrated
Uqcr10	9.74108e-22	1.7608e-17	0.418239	0.969	0.96	1.00937	alpha 1-2	integrated
Rpl12	6.21602e-13	1.12361e-08	0.294681	0.993	0.984	1.00915	alpha 1-2	integrated
Atp5h	2.08399e-14	3.76702e-10	0.291595	1	0.992	1.00806	alpha 1-2	integrated
Zbtb20	1.68729e-11	3.04994e-07	0.299088	1	0.992	1.00806	alpha 1-2	integrated
Cox5b	4.46899e-10	8.07816e-06	0.276333	0.948	0.941	1.00744	alpha 1-2	integrated
Selenok	1.69442e-24	3.06283e-20	0.36094	0.997	0.99	1.00707	alpha 1-2	integrated
Rpl10	2.54217e-23	4.59523e-19	0.395218	1	0.993	1.00705	alpha 1-2	integrated
Son	2.06799e-18	3.7381e-14	0.338554	0.993	0.987	1.00608	alpha 1-2	integrated
Myl6	1.97154e-10	3.56375e-06	0.263396	0.997	0.991	1.00605	alpha 1-2	integrated
Gapdh	2.00793e-77	3.62953e-73	0.987511	1	0.994	1.00604	alpha 1-2	integrated
Cd81	4.98083e-36	9.00334e-32	0.385194	1	0.994	1.00604	alpha 1-2	integrated
Rpsa	5.26633e-15	9.51942e-11	0.335279	1	0.994	1.00604	alpha 1-2	integrated
Psap	3.59801e-12	6.50377e-08	-0.3345	0.979	0.974	1.00513	alpha 1-2	integrated
Mt2	3.24012e-08	0.000585685	-0.273292	0.997	0.992	1.00504	alpha 1-2	integrated
Jund	1.2929e-20	2.33705e-16	-0.541018	1	0.995	1.00503	alpha 1-2	integrated
Rps26	5.71525e-26	1.03309e-21	0.444748	0.997	0.993	1.00403	alpha 1-2	integrated
Rpl3	2.52549e-23	4.56508e-19	0.400794	1	0.996	1.00402	alpha 1-2	integrated
Rplp0	5.36668e-23	9.70081e-19	0.401893	1	0.996	1.00402	alpha 1-2	integrated
Rps7	8.64493e-15	1.56266e-10	0.272277	1	0.996	1.00402	alpha 1-2	integrated
Tmsb4x	8.33197e-11	1.50609e-06	-0.383749	0.99	0.987	1.00304	alpha 1-2	integrated
Ndufa4	2.72333e-16	4.9227e-12	0.361316	0.99	0.988	1.00202	alpha 1-2	integrated
Rps2	4.24845e-41	7.6795e-37	0.602021	1	0.998	1.002	alpha 1-2	integrated
Rpl18	1.08333e-25	1.95823e-21	0.367405	1	0.998	1.002	alpha 1-2	integrated
Rps20	2.50048e-13	4.51987e-09	0.302062	1	0.998	1.002	alpha 1-2	integrated
Cox7c	9.47849e-11	1.71333e-06	0.272002	1	0.998	1.002	alpha 1-2	integrated
Actg1	2.1387e-09	3.86591e-05	0.253636	1	0.998	1.002	alpha 1-2	integrated
Hsp90ab1	1.02656e-08	0.000185561	-0.356145	1	0.998	1.002	alpha 1-2	integrated
Cst3	1.4623e-77	2.64325e-73	1.20901	1	0.999	1.001	alpha 1-2	integrated
Rpl39	2.49193e-30	4.50441e-26	0.408146	1	0.999	1.001	alpha 1-2	integrated
Gnas	5.7745e-28	1.0438e-23	0.344604	1	0.999	1.001	alpha 1-2	integrated
Rpl27a	1.8441e-27	3.3334e-23	0.391191	1	0.999	1.001	alpha 1-2	integrated
Ptma	1.54467e-21	2.79215e-17	-0.654579	1	0.999	1.001	alpha 1-2	integrated
Rps13	2.89056e-20	5.22497e-16	0.328874	1	0.999	1.001	alpha 1-2	integrated
Rpl19	1.32548e-17	2.39593e-13	0.280851	1	0.999	1.001	alpha 1-2	integrated
Hint1	1.42277e-17	2.5718e-13	0.342734	1	0.999	1.001	alpha 1-2	integrated
Cox8a	3.70539e-17	6.69786e-13	0.285807	1	0.999	1.001	alpha 1-2	integrated
Apoe	1.31096e-12	2.3697e-08	-0.550797	1	0.999	1.001	alpha 1-2	integrated
Gm42418	1.14932e-11	2.07751e-07	-0.529619	1	0.999	1.001	alpha 1-2	integrated
Ckb	1.03492e-07	0.00187072	-0.383498	1	0.999	1.001	alpha 1-2	integrated
Fth1	8.09513e-75	1.46328e-70	-0.784399	1	1	1	alpha 1-2	integrated
Dbi	4.72145e-54	8.5345e-50	-1.5829	1	1	1	alpha 1-2	integrated
Mt3	8.47794e-40	1.53247e-35	-1.19593	0.997	0.997	1	alpha 1-2	integrated
Ppia	3.6848e-36	6.66065e-32	0.380653	1	1	1	alpha 1-2	integrated
Ftl1	3.1221e-30	5.6435e-26	-0.591608	0.997	0.997	1	alpha 1-2	integrated
Malat1	1.99918e-29	3.61372e-25	0.528804	1	1	1	alpha 1-2	integrated
mt-Atp6	2.11134e-24	3.81646e-20	-0.272727	1	1	1	alpha 1-2	integrated
Eif1	3.65247e-22	6.6022e-18	-0.28931	1	1	1	alpha 1-2	integrated
mt-Co3	6.02511e-19	1.0891e-14	-0.257335	1	1	1	alpha 1-2	integrated
mt-Cytb	4.24576e-18	7.67464e-14	-0.292667	1	1	1	alpha 1-2	integrated
Rpl36	1.14785e-17	2.07485e-13	0.283796	1	1	1	alpha 1-2	integrated
Rpl18a	8.30854e-16	1.50185e-11	0.306546	1	1	1	alpha 1-2	integrated
Rps14	8.67802e-15	1.56864e-10	0.272104	1	1	1	alpha 1-2	integrated
mt-Co1	2.50223e-14	4.52303e-10	-0.275375	1	1	1	alpha 1-2	integrated
mt-Nd4	2.98115e-14	5.38872e-10	-0.277094	1	1	1	alpha 1-2	integrated
Rpl13	5.62513e-14	1.0168e-09	0.258814	1	1	1	alpha 1-2	integrated
Mt1	4.00062e-12	7.23152e-08	-0.352737	1	1	1	alpha 1-2	integrated
Gng5	6.29122e-11	1.1372e-06	-0.323838	0.997	0.997	1	alpha 1-2	integrated
Itm2b	3.27723e-07	0.00592391	-0.270357	1	1	1	alpha 1-2	integrated
Rps11	8.83795e-15	1.59755e-10	0.286945	0.997	0.998	0.998998	alpha 1-2	integrated
Tspan3	2.89422e-14	5.23159e-10	0.271371	0.99	0.991	0.998991	alpha 1-2	integrated
Pcsk1n	3.59421e-14	6.49689e-10	-0.4633	0.952	0.953	0.998951	alpha 1-2	integrated
Gpx4	1.2486e-42	2.25696e-38	-0.522484	0.997	0.999	0.997998	alpha 1-2	integrated
Anxa5	2.96633e-15	5.36195e-11	-0.394028	0.99	0.992	0.997984	alpha 1-2	integrated
Cox7a2	1.79894e-08	0.000325176	0.263283	0.979	0.981	0.997961	alpha 1-2	integrated
Hsp90aa1	2.8321e-11	5.11931e-07	-1.03416	0.99	0.994	0.995976	alpha 1-2	integrated
Ubc	5.03861e-08	0.000910778	-0.345806	0.986	0.991	0.994955	alpha 1-2	integrated
Prdx6	1.0665e-40	1.9278e-36	-1.03508	0.993	1	0.993	alpha 1-2	integrated
Ndufb11	6.30297e-15	1.13932e-10	0.29856	0.952	0.963	0.988577	alpha 1-2	integrated
Sem1	1.4432e-29	2.60873e-25	-0.525642	0.976	0.988	0.987854	alpha 1-2	integrated
Arl6ip1	5.42364e-08	0.000980377	-0.514598	0.966	0.979	0.986721	alpha 1-2	integrated
Vim	7.23481e-23	1.30776e-18	-0.586048	0.952	0.968	0.983471	alpha 1-2	integrated
Rpl22	7.72629e-12	1.3966e-07	-0.290679	0.962	0.979	0.982635	alpha 1-2	integrated
Rarres2	3.13287e-18	5.66298e-14	-1.83995	0.783	0.797	0.982434	alpha 1-2	integrated
Hist1h2bc	2.94165e-12	5.31733e-08	-0.376613	0.952	0.972	0.979424	alpha 1-2	integrated
Riiad1	5.18024e-13	9.3638e-09	-0.710121	0.741	0.759	0.976285	alpha 1-2	integrated
Gnai2	1.41795e-10	2.56308e-06	-0.253423	0.959	0.983	0.975585	alpha 1-2	integrated
Calm3	4.89821e-15	8.854e-11	-0.370967	0.921	0.95	0.969474	alpha 1-2	integrated
Gabarapl2	3.03413e-11	5.48449e-07	-0.27716	0.945	0.976	0.968238	alpha 1-2	integrated
Rtn4	2.61065e-11	4.71901e-07	-0.329333	0.917	0.951	0.964248	alpha 1-2	integrated
4933434E20Rik	3.34728e-19	6.05055e-15	-1.10672	0.814	0.845	0.963314	alpha 1-2	integrated
1810037I17Rik	2.92792e-27	5.29251e-23	-0.479713	0.934	0.982	0.95112	alpha 1-2	integrated
Fosb	3.44413e-11	6.22561e-07	-0.687247	0.71	0.757	0.937913	alpha 1-2	integrated
Cetn2	4.38505e-07	0.00792641	-0.341783	0.783	0.837	0.935484	alpha 1-2	integrated
Cfap126	2.67359e-14	4.83279e-10	-0.667338	0.724	0.776	0.93299	alpha 1-2	integrated
Sub1	3.06254e-08	0.000553584	-0.637776	0.852	0.917	0.929117	alpha 1-2	integrated
Meig1	3.61745e-11	6.53891e-07	-0.909776	0.659	0.711	0.926864	alpha 1-2	integrated
Swi5	9.70656e-11	1.75456e-06	-0.286133	0.862	0.932	0.924893	alpha 1-2	integrated
Nudc	2.95531e-16	5.34201e-12	-0.578937	0.848	0.918	0.923747	alpha 1-2	integrated
Cystm1	1.04994e-13	1.89786e-09	-0.331822	0.869	0.941	0.923486	alpha 1-2	integrated
Jun	1.37936e-35	2.49333e-31	-1.18093	0.855	0.929	0.920344	alpha 1-2	integrated
Scd2	1.66362e-09	3.00717e-05	-0.405629	0.866	0.942	0.919321	alpha 1-2	integrated
Saraf	3.00531e-08	0.000543239	-0.25467	0.828	0.904	0.915929	alpha 1-2	integrated
Lamp1	5.78582e-12	1.04585e-07	-0.356478	0.852	0.932	0.914163	alpha 1-2	integrated
Bphl	7.71451e-10	1.39447e-05	-0.42667	0.786	0.863	0.910776	alpha 1-2	integrated
Bri3	7.13597e-18	1.2899e-13	-0.427266	0.834	0.923	0.903575	alpha 1-2	integrated
Mlf1	3.63845e-09	6.57686e-05	-0.616259	0.603	0.669	0.901345	alpha 1-2	integrated
Txn1	4.12087e-46	7.44889e-42	-1.05953	0.848	0.95	0.892632	alpha 1-2	integrated
Ctsl	2.75867e-10	4.98657e-06	-0.366369	0.797	0.893	0.892497	alpha 1-2	integrated
Gstm1	2.57265e-88	4.65033e-84	-1.14584	0.886	0.994	0.891348	alpha 1-2	integrated
Elof1	9.69937e-20	1.75326e-15	-1.10854	0.752	0.847	0.887839	alpha 1-2	integrated
Fam183b	7.95403e-21	1.43777e-16	-0.970719	0.672	0.761	0.883049	alpha 1-2	integrated
Map1lc3b	3.93362e-10	7.11042e-06	-0.286183	0.772	0.884	0.873303	alpha 1-2	integrated
Atp6v0e	1.64925e-18	2.98119e-14	-0.407575	0.828	0.951	0.870662	alpha 1-2	integrated
Zfand6	4.01895e-10	7.26465e-06	-0.985438	0.655	0.754	0.8687	alpha 1-2	integrated
Meg3	1.39641e-21	2.52414e-17	-1.57469	0.724	0.836	0.866029	alpha 1-2	integrated
Ifi27	5.02042e-12	9.07492e-08	-0.687652	0.683	0.792	0.862374	alpha 1-2	integrated
Scand1	3.15065e-10	5.69512e-06	-0.293885	0.755	0.877	0.860889	alpha 1-2	integrated
Cnn3	4.70904e-31	8.51207e-27	-0.656239	0.776	0.911	0.851811	alpha 1-2	integrated
Gm1673	2.13602e-13	3.86106e-09	-0.407666	0.703	0.832	0.844952	alpha 1-2	integrated
Sptbn1	1.04061e-07	0.00188102	-0.315281	0.669	0.794	0.842569	alpha 1-2	integrated
Mdk	3.37081e-11	6.09308e-07	-0.394047	0.69	0.82	0.841463	alpha 1-2	integrated
Sec61b	4.44978e-28	8.04341e-24	-0.520299	0.772	0.92	0.83913	alpha 1-2	integrated
Tax1bp1	1.48158e-07	0.0026781	-0.262941	0.683	0.815	0.838037	alpha 1-2	integrated
2410004P03Rik	1.08975e-08	0.000196983	-0.438286	0.538	0.644	0.835404	alpha 1-2	integrated
S100a16	2.2791e-07	0.00411969	-0.321434	0.6	0.719	0.834492	alpha 1-2	integrated
Anxa2	3.4531e-41	6.24183e-37	-0.748352	0.776	0.932	0.832618	alpha 1-2	integrated
Tsc22d4	3.44178e-12	6.22136e-08	-0.358951	0.738	0.887	0.832018	alpha 1-2	integrated
Nudt4	2.40916e-15	4.3548e-11	-1.3532	0.538	0.647	0.83153	alpha 1-2	integrated
Sod2	1.38077e-08	0.000249587	-0.299916	0.655	0.79	0.829114	alpha 1-2	integrated
Dhrs7	5.88592e-26	1.06394e-21	-0.62307	0.728	0.88	0.827273	alpha 1-2	integrated
S100a11	4.6054e-12	8.32472e-08	-0.538808	0.603	0.73	0.826027	alpha 1-2	integrated
Gstm5	3.557e-13	6.42963e-09	-0.359921	0.724	0.878	0.824601	alpha 1-2	integrated
Mid1ip1	2.88238e-09	5.21018e-05	-0.377966	0.645	0.784	0.822704	alpha 1-2	integrated
Iscu	3.01304e-07	0.00544637	-0.264068	0.6	0.731	0.820793	alpha 1-2	integrated
Pla2g16	4.08499e-08	0.000738402	-0.276362	0.641	0.782	0.819693	alpha 1-2	integrated
Fam213a	1.54969e-13	2.80123e-09	-0.585835	0.631	0.77	0.819481	alpha 1-2	integrated
Rcn2	4.94377e-22	8.93636e-18	-0.514751	0.721	0.886	0.81377	alpha 1-2	integrated
Rsph1	1.10889e-17	2.00443e-13	-1.30111	0.534	0.661	0.807867	alpha 1-2	integrated
Aig1	4.2576e-08	0.000769604	-0.287062	0.634	0.785	0.807643	alpha 1-2	integrated
BC005624	2.64126e-11	4.77434e-07	-0.429846	0.59	0.74	0.797297	alpha 1-2	integrated
Atp1a1	1.24023e-26	2.24184e-22	-0.607966	0.7	0.883	0.792752	alpha 1-2	integrated
Lhx2	6.48834e-09	0.000117283	-0.449868	0.462	0.583	0.792453	alpha 1-2	integrated
Tmsb10	1.28267e-10	2.31855e-06	-0.399893	0.552	0.705	0.782979	alpha 1-2	integrated
Srebf1	1.29562e-09	2.34197e-05	-0.408266	0.531	0.681	0.779736	alpha 1-2	integrated
Pgk1	4.54477e-13	8.21512e-09	-0.427579	0.597	0.766	0.779373	alpha 1-2	integrated
Acsl3	3.20365e-10	5.79092e-06	-0.501738	0.497	0.639	0.777778	alpha 1-2	integrated
Cyb5a	1.79937e-19	3.25255e-15	-0.459931	0.676	0.871	0.776119	alpha 1-2	integrated
Pifo	8.22843e-11	1.48737e-06	-0.518556	0.49	0.632	0.775316	alpha 1-2	integrated
Eno1	4.36876e-14	7.89697e-10	-0.550795	0.634	0.819	0.774115	alpha 1-2	integrated
Tiparp	2.29501e-12	4.14846e-08	-0.523226	0.552	0.717	0.769874	alpha 1-2	integrated
Sdc4	4.54983e-09	8.22427e-05	-0.336292	0.528	0.686	0.769679	alpha 1-2	integrated
1700088E04Rik	1.64175e-11	2.96762e-07	-0.48244	0.479	0.624	0.767628	alpha 1-2	integrated
Lman1	1.48885e-16	2.69125e-12	-0.579994	0.59	0.769	0.76723	alpha 1-2	integrated
Myl12b	6.14708e-19	1.11115e-14	-0.423307	0.652	0.85	0.767059	alpha 1-2	integrated
Morf4l2	3.56093e-09	6.43673e-05	-0.258127	0.597	0.781	0.764405	alpha 1-2	integrated
Rax	5.95591e-10	1.07659e-05	-0.64228	0.431	0.566	0.761484	alpha 1-2	integrated
Pdia6	1.17521e-08	0.000212431	-0.29278	0.562	0.739	0.760487	alpha 1-2	integrated
Hibadh	2.04724e-07	0.00370058	-0.270697	0.479	0.63	0.760317	alpha 1-2	integrated
Mcee	8.5112e-08	0.00153849	-0.264199	0.541	0.712	0.759831	alpha 1-2	integrated
Pih1d2	4.50138e-08	0.000813669	-0.38033	0.41	0.541	0.757856	alpha 1-2	integrated
Eea1	3.24426e-07	0.00586432	-0.308872	0.421	0.558	0.75448	alpha 1-2	integrated
1110032A03Rik	1.17439e-13	2.12282e-09	-0.445864	0.559	0.741	0.754386	alpha 1-2	integrated
Sat1	2.36994e-22	4.28391e-18	-0.797494	0.593	0.787	0.753494	alpha 1-2	integrated
Timp2	2.23431e-33	4.03874e-29	-0.674956	0.659	0.878	0.750569	alpha 1-2	integrated
Ifitm3	3.83133e-24	6.92551e-20	-0.94659	0.576	0.773	0.745149	alpha 1-2	integrated
Oxct1	1.35914e-08	0.000245679	-0.330254	0.49	0.66	0.742424	alpha 1-2	integrated
Crym	2.12578e-07	0.00384256	-1.08746	0.317	0.428	0.740654	alpha 1-2	integrated
Rhob	1.176e-16	2.12575e-12	-0.563257	0.572	0.773	0.739974	alpha 1-2	integrated
Rab28	1.80292e-07	0.00325895	-0.253933	0.459	0.621	0.73913	alpha 1-2	integrated
Gm17018	1.18674e-13	2.14514e-09	-0.399422	0.538	0.732	0.734973	alpha 1-2	integrated
Ostc	2.3803e-11	4.30263e-07	-0.298259	0.5	0.684	0.730994	alpha 1-2	integrated
Fam216a	2.35409e-10	4.25526e-06	-0.326996	0.469	0.642	0.73053	alpha 1-2	integrated
Ccdc39	4.21061e-08	0.00076111	-0.3346	0.414	0.568	0.728873	alpha 1-2	integrated
Acyp2	3.35618e-12	6.06663e-08	-0.429031	0.486	0.667	0.728636	alpha 1-2	integrated
Tagln2	1.16812e-14	2.1115e-10	-0.465807	0.531	0.73	0.727397	alpha 1-2	integrated
Tmem176b	2.6045e-12	4.70789e-08	-0.705824	0.462	0.636	0.726415	alpha 1-2	integrated
Cfap36	8.94627e-16	1.61713e-11	-0.3968	0.559	0.77	0.725974	alpha 1-2	integrated
Guk1	3.41332e-08	0.000616993	-0.256346	0.441	0.609	0.724138	alpha 1-2	integrated
Med31	3.35503e-09	6.06455e-05	-0.273934	0.548	0.758	0.722955	alpha 1-2	integrated
Tspan6	1.72596e-12	3.11985e-08	-0.390368	0.531	0.735	0.722449	alpha 1-2	integrated
App	4.03288e-12	7.28982e-08	-0.383437	0.528	0.731	0.722298	alpha 1-2	integrated
Hspa4l	1.13925e-11	2.05931e-07	-0.456625	0.434	0.602	0.72093	alpha 1-2	integrated
Gpx1	6.71655e-12	1.21408e-07	-0.615917	0.479	0.665	0.720301	alpha 1-2	integrated
Cfap52	2.73087e-07	0.00493631	-0.401435	0.297	0.413	0.719128	alpha 1-2	integrated
Tekt1	3.90502e-10	7.05872e-06	-0.387115	0.407	0.566	0.719081	alpha 1-2	integrated
Ift27	3.25319e-11	5.88046e-07	-0.344422	0.445	0.622	0.715434	alpha 1-2	integrated
Lamtor5	6.30702e-10	1.14006e-05	-0.265711	0.49	0.685	0.715328	alpha 1-2	integrated
Add1	2.34949e-07	0.00424693	-0.291042	0.348	0.49	0.710204	alpha 1-2	integrated
Tpm3	2.47228e-08	0.00044689	-0.253358	0.438	0.619	0.707593	alpha 1-2	integrated
Txnip	1.82122e-08	0.000329203	-0.531325	0.386	0.546	0.70696	alpha 1-2	integrated
Fhl1	5.86162e-25	1.05955e-20	-0.658969	0.548	0.778	0.70437	alpha 1-2	integrated
Mgst1	4.21878e-56	7.62586e-52	-1.02922	0.648	0.921	0.703583	alpha 1-2	integrated
Ly6h	4.89705e-10	8.8519e-06	-0.56024	0.379	0.541	0.700555	alpha 1-2	integrated
Sec11c	2.20113e-17	3.97877e-13	-0.43771	0.521	0.745	0.699329	alpha 1-2	integrated
Usp2	8.39578e-09	0.000151762	-0.343773	0.407	0.582	0.699313	alpha 1-2	integrated
Srek1ip1	7.46732e-12	1.34979e-07	-0.36461	0.441	0.631	0.698891	alpha 1-2	integrated
Med30	1.01984e-08	0.000184346	-0.263603	0.407	0.584	0.696918	alpha 1-2	integrated
Cdh2	8.06529e-24	1.45788e-19	-0.713568	0.507	0.728	0.696429	alpha 1-2	integrated
Klf4	1.42814e-10	2.5815e-06	-0.886961	0.348	0.5	0.696	alpha 1-2	integrated
Gpr37l1	8.35026e-12	1.50939e-07	-0.709502	0.376	0.541	0.695009	alpha 1-2	integrated
Ift20	2.62196e-18	4.73945e-14	-0.491019	0.514	0.74	0.694595	alpha 1-2	integrated
Fzd3	6.72011e-09	0.000121473	-0.304103	0.386	0.556	0.694245	alpha 1-2	integrated
Cers2	8.45862e-08	0.00152898	-0.294511	0.345	0.497	0.694165	alpha 1-2	integrated
Srsf9	1.5531e-13	2.80738e-09	-0.33459	0.51	0.735	0.693878	alpha 1-2	integrated
Sptan1	1.48377e-07	0.00268206	-0.288399	0.355	0.512	0.693359	alpha 1-2	integrated
Cd164	2.18203e-09	3.94423e-05	-0.285694	0.407	0.589	0.691002	alpha 1-2	integrated
Spata24	3.49194e-07	0.00631202	-0.348963	0.29	0.42	0.690476	alpha 1-2	integrated
Tob1	4.24814e-12	7.67894e-08	-0.440084	0.459	0.665	0.690226	alpha 1-2	integrated
Odc1	1.50345e-24	2.71764e-20	-0.614342	0.545	0.791	0.689001	alpha 1-2	integrated
Gstt1	2.14371e-09	3.87496e-05	-0.306606	0.383	0.556	0.688849	alpha 1-2	integrated
Gsn	3.65853e-16	6.61315e-12	-0.635941	0.497	0.724	0.686464	alpha 1-2	integrated
Chmp5	3.10609e-15	5.61457e-11	-0.351476	0.514	0.749	0.686248	alpha 1-2	integrated
Spa17	1.54069e-16	2.78495e-12	-0.747074	0.417	0.609	0.684729	alpha 1-2	integrated
Lrrc51	2.2573e-14	4.08029e-10	-0.653433	0.376	0.55	0.683636	alpha 1-2	integrated
Gabarapl1	7.59009e-11	1.37198e-06	-0.29029	0.445	0.652	0.682515	alpha 1-2	integrated
Dnajc3	1.3961e-27	2.52359e-23	-0.590338	0.569	0.834	0.682254	alpha 1-2	integrated
Pnp	3.69194e-07	0.00667355	-0.263452	0.352	0.516	0.682171	alpha 1-2	integrated
Acadm	3.63695e-09	6.57415e-05	-0.289562	0.366	0.538	0.680297	alpha 1-2	integrated
B9d1	6.84761e-12	1.23777e-07	-0.35963	0.431	0.636	0.677673	alpha 1-2	integrated
1110038F14Rik	1.47886e-09	2.67319e-05	-0.288311	0.338	0.5	0.676	alpha 1-2	integrated
H2-D1	2.33348e-16	4.21799e-12	-0.513064	0.459	0.68	0.675	alpha 1-2	integrated
Rexo2	1.52492e-12	2.75645e-08	-0.324309	0.434	0.643	0.674961	alpha 1-2	integrated
Cstb	6.42245e-15	1.16092e-10	-0.477358	0.455	0.676	0.673077	alpha 1-2	integrated
Ift43	2.23662e-30	4.04292e-26	-0.653199	0.541	0.805	0.67205	alpha 1-2	integrated
Sri	7.2558e-11	1.31156e-06	-0.253738	0.479	0.715	0.66993	alpha 1-2	integrated
Cdc14a	2.40897e-08	0.000435445	-0.296872	0.345	0.515	0.669903	alpha 1-2	integrated
Bola3	7.18146e-13	1.29812e-08	-0.342815	0.445	0.666	0.668168	alpha 1-2	integrated
Cfap20	5.12069e-25	9.25616e-21	-0.626762	0.51	0.764	0.667539	alpha 1-2	integrated
Sh3glb1	2.77516e-15	5.01639e-11	-0.414484	0.472	0.711	0.663854	alpha 1-2	integrated
Spef2	2.50764e-11	4.5328e-07	-0.482559	0.338	0.511	0.661448	alpha 1-2	integrated
Lrrc23	1.18088e-10	2.13455e-06	-0.41486	0.341	0.517	0.659574	alpha 1-2	integrated
Zfr	8.96313e-16	1.62017e-11	-0.443918	0.441	0.669	0.659193	alpha 1-2	integrated
Sp3os	2.02538e-07	0.00366107	-0.263093	0.29	0.441	0.657596	alpha 1-2	integrated
Dnal4	4.20015e-08	0.000759219	-0.253021	0.303	0.461	0.657267	alpha 1-2	integrated
Elmod1	4.49021e-11	8.11651e-07	-0.43421	0.348	0.53	0.656604	alpha 1-2	integrated
Jpt1	5.65737e-22	1.02263e-17	-0.531657	0.49	0.748	0.65508	alpha 1-2	integrated
Ttll3	2.91477e-08	0.000526873	-0.403873	0.262	0.401	0.653367	alpha 1-2	integrated
Igf1r	2.61e-09	4.71784e-05	-0.295833	0.324	0.496	0.653226	alpha 1-2	integrated
Mien1	9.77519e-15	1.76696e-10	-0.372057	0.438	0.671	0.652757	alpha 1-2	integrated
Ccdc146	7.06369e-08	0.00127683	-0.368088	0.255	0.392	0.65051	alpha 1-2	integrated
Cfap44	2.35546e-07	0.00425773	-0.368279	0.245	0.377	0.649867	alpha 1-2	integrated
Gnptg	3.14403e-09	5.68315e-05	-0.26912	0.345	0.531	0.649718	alpha 1-2	integrated
Dmd	2.43395e-08	0.00043996	-0.316447	0.29	0.448	0.647321	alpha 1-2	integrated
Eci1	7.3741e-12	1.33294e-07	-0.336025	0.372	0.576	0.645833	alpha 1-2	integrated
Ahcyl1	6.67135e-10	1.20591e-05	-0.336067	0.324	0.502	0.645418	alpha 1-2	integrated
1110008P14Rik	3.76049e-09	6.79747e-05	-0.308796	0.307	0.478	0.642259	alpha 1-2	integrated
Ccdc173	1.51747e-07	0.00274298	-0.284785	0.262	0.408	0.642157	alpha 1-2	integrated
Wwc1	1.90167e-09	3.43746e-05	-0.450375	0.276	0.43	0.64186	alpha 1-2	integrated
Tspan15	5.32998e-12	9.63447e-08	-0.410548	0.345	0.538	0.641264	alpha 1-2	integrated
Gsta4	4.35363e-46	7.86963e-42	-0.77341	0.552	0.861	0.641115	alpha 1-2	integrated
Hipk1	5.85374e-15	1.05812e-10	-0.674118	0.348	0.544	0.639706	alpha 1-2	integrated
Jam3	4.02598e-12	7.27736e-08	-0.331692	0.379	0.597	0.634841	alpha 1-2	integrated
Smim5	1.80353e-07	0.00326006	-0.432152	0.228	0.361	0.631579	alpha 1-2	integrated
Kbtbd11	9.43055e-10	1.70467e-05	-0.423735	0.279	0.442	0.631222	alpha 1-2	integrated
Ubl3	2.21171e-13	3.9979e-09	-0.375821	0.362	0.574	0.630662	alpha 1-2	integrated
Psat1	1.78315e-10	3.22321e-06	-0.309803	0.338	0.536	0.630597	alpha 1-2	integrated
Ptp4a1	2.23441e-11	4.03891e-07	-0.393075	0.324	0.514	0.63035	alpha 1-2	integrated
Glul	9.97172e-24	1.80249e-19	-0.834909	0.431	0.684	0.630117	alpha 1-2	integrated
Abat	1.85906e-14	3.36044e-10	-0.4092	0.379	0.608	0.623355	alpha 1-2	integrated
Gclm	7.67593e-18	1.3875e-13	-0.496303	0.403	0.647	0.622875	alpha 1-2	integrated
Cebpb	2.21322e-14	4.00062e-10	-0.553139	0.414	0.667	0.62069	alpha 1-2	integrated
Ptbp1	2.83221e-11	5.11951e-07	-0.326713	0.31	0.502	0.61753	alpha 1-2	integrated
Fbxo36	1.87357e-11	3.38667e-07	-0.437972	0.3	0.49	0.612245	alpha 1-2	integrated
Pde6d	4.50831e-10	8.14921e-06	-0.327451	0.283	0.464	0.609914	alpha 1-2	integrated
Neat1	5.02398e-10	9.08134e-06	-0.562365	0.283	0.466	0.607296	alpha 1-2	integrated
Avpi1	3.89716e-10	7.04451e-06	-0.407402	0.266	0.439	0.605923	alpha 1-2	integrated
Rabl2	1.09168e-08	0.000197331	-0.343013	0.245	0.405	0.604938	alpha 1-2	integrated
Pdlim4	3.59797e-19	6.50368e-15	-0.507419	0.407	0.673	0.604755	alpha 1-2	integrated
Sdhaf4	5.53266e-21	1.00008e-16	-0.454643	0.424	0.702	0.603989	alpha 1-2	integrated
Bdh2	2.43144e-12	4.39508e-08	-0.347176	0.314	0.52	0.603846	alpha 1-2	integrated
Ccdc34	2.02799e-35	3.66579e-31	-0.869121	0.455	0.754	0.603448	alpha 1-2	integrated
Cib1	6.71563e-13	1.21392e-08	-0.316321	0.321	0.532	0.603383	alpha 1-2	integrated
Etfa	1.18685e-14	2.14535e-10	-0.526352	0.328	0.544	0.602941	alpha 1-2	integrated
Hsph1	2.29404e-12	4.14671e-08	-0.547586	0.279	0.463	0.602592	alpha 1-2	integrated
Tprkb	3.64503e-13	6.58876e-09	-0.44183	0.314	0.522	0.601533	alpha 1-2	integrated
Ppp1r36	2.22524e-13	4.02234e-09	-0.61103	0.279	0.468	0.596154	alpha 1-2	integrated
Ctso	4.43617e-13	8.01882e-09	-0.324437	0.345	0.579	0.595855	alpha 1-2	integrated
Ccdc30	2.95548e-09	5.34232e-05	-0.27714	0.255	0.429	0.594406	alpha 1-2	integrated
Plxnb2	1.98903e-16	3.59537e-12	-0.433288	0.355	0.598	0.593645	alpha 1-2	integrated
Ivns1abp	1.72882e-10	3.12502e-06	-0.5113	0.231	0.39	0.592308	alpha 1-2	integrated
Mia	1.15921e-54	2.09539e-50	-1.3719	0.479	0.81	0.591358	alpha 1-2	integrated
Dusp1	1.45738e-41	2.63437e-37	-1.71353	0.431	0.73	0.590411	alpha 1-2	integrated
Fgfr1	5.13484e-15	9.28174e-11	-0.465828	0.317	0.537	0.590317	alpha 1-2	integrated
Drc3	1.43296e-15	2.59022e-11	-0.712212	0.283	0.48	0.589583	alpha 1-2	integrated
Spag8	1.49898e-07	0.00270955	-0.267529	0.207	0.352	0.588068	alpha 1-2	integrated
Gng12	1.90254e-09	3.43903e-05	-0.289532	0.248	0.422	0.587678	alpha 1-2	integrated
Mdm2	5.12318e-07	0.00926067	-0.250664	0.186	0.318	0.584906	alpha 1-2	integrated
Fstl1	4.79282e-07	0.00866351	-0.341874	0.183	0.314	0.582803	alpha 1-2	integrated
Cd302	4.66008e-10	8.42356e-06	-0.346777	0.252	0.433	0.581986	alpha 1-2	integrated
C1qtnf4	1.34544e-15	2.43202e-11	-0.389861	0.334	0.575	0.58087	alpha 1-2	integrated
Stox2	1.01988e-09	1.84353e-05	-0.266376	0.255	0.439	0.580866	alpha 1-2	integrated
Appl2	9.20192e-08	0.00166334	-0.26174	0.21	0.362	0.58011	alpha 1-2	integrated
Drc1	1.16864e-09	2.11243e-05	-0.371478	0.221	0.381	0.580052	alpha 1-2	integrated
Ccdc113	7.65051e-14	1.38291e-09	-0.566772	0.272	0.469	0.579957	alpha 1-2	integrated
Six3	6.20681e-28	1.12194e-23	-1.13914	0.386	0.666	0.57958	alpha 1-2	integrated
St3gal6	4.88686e-11	8.83348e-07	-0.457868	0.234	0.404	0.579208	alpha 1-2	integrated
Nat8f1	3.18523e-11	5.75762e-07	-0.352265	0.286	0.495	0.577778	alpha 1-2	integrated
Hspa1b	1.21715e-10	2.20012e-06	-1.07232	0.214	0.371	0.576819	alpha 1-2	integrated
Plod2	2.27345e-07	0.00410949	-0.270084	0.183	0.318	0.575472	alpha 1-2	integrated
Cfap43	1.39458e-10	2.52084e-06	-0.420082	0.234	0.407	0.574939	alpha 1-2	integrated
S100b	3.50251e-17	6.33113e-13	-1.18548	0.262	0.456	0.574561	alpha 1-2	integrated
Lix1	2.14796e-19	3.88266e-15	-0.702092	0.328	0.571	0.574431	alpha 1-2	integrated
Tpm4	5.6821e-10	1.0271e-05	-0.303499	0.248	0.432	0.574074	alpha 1-2	integrated
Gm973	1.73139e-09	3.12966e-05	-0.448997	0.21	0.366	0.57377	alpha 1-2	integrated
Supt20	5.13107e-11	9.27493e-07	-0.349684	0.255	0.445	0.573034	alpha 1-2	integrated
Adss	5.03485e-09	9.101e-05	-0.267585	0.228	0.4	0.57	alpha 1-2	integrated
Abca1	2.26732e-12	4.09842e-08	-0.381168	0.259	0.456	0.567982	alpha 1-2	integrated
Gas2l1	7.16639e-09	0.00012954	-0.28182	0.217	0.383	0.56658	alpha 1-2	integrated
Crip1	1.34111e-50	2.42419e-46	-1.20086	0.462	0.816	0.566176	alpha 1-2	integrated
Ccdc40	5.0674e-07	0.00915984	-0.268202	0.166	0.294	0.564626	alpha 1-2	integrated
Sox4	3.05995e-10	5.53117e-06	-0.378254	0.238	0.422	0.563981	alpha 1-2	integrated
Mycbp	3.7491e-10	6.77687e-06	-0.344786	0.234	0.415	0.563855	alpha 1-2	integrated
Gpr37	1.51958e-07	0.00274678	-0.26959	0.186	0.33	0.563636	alpha 1-2	integrated
Hist1h1c	2.9844e-18	5.3946e-14	-0.743866	0.328	0.582	0.563574	alpha 1-2	integrated
Trp53bp2	2.24774e-08	0.000406302	-0.391329	0.186	0.332	0.560241	alpha 1-2	integrated
Cfap54	4.5265e-18	8.1821e-14	-0.779606	0.293	0.525	0.558095	alpha 1-2	integrated
B2m	1.01668e-14	1.83775e-10	-0.443465	0.297	0.535	0.55514	alpha 1-2	integrated
Phlda3	4.22901e-08	0.000764435	-0.251249	0.19	0.344	0.552326	alpha 1-2	integrated
Klf2	4.92877e-11	8.90925e-07	-0.674672	0.228	0.413	0.552058	alpha 1-2	integrated
Chuk	2.96457e-09	5.35876e-05	-0.276228	0.207	0.375	0.552	alpha 1-2	integrated
Mettl7a1	2.97755e-12	5.38222e-08	-0.431409	0.248	0.45	0.551111	alpha 1-2	integrated
1700007K13Rik	2.69078e-20	4.86386e-16	-0.797737	0.29	0.529	0.548204	alpha 1-2	integrated
Lfng	3.49595e-08	0.000631928	-0.287393	0.183	0.334	0.547904	alpha 1-2	integrated
3300002A11Rik	1.27433e-12	2.30349e-08	-0.841902	0.217	0.397	0.546599	alpha 1-2	integrated
Prr7	7.41602e-12	1.34052e-07	-0.335554	0.241	0.441	0.546485	alpha 1-2	integrated
Acsl6	4.43414e-11	8.01515e-07	-0.391881	0.231	0.423	0.546099	alpha 1-2	integrated
Capsl	7.91313e-19	1.43038e-14	-0.766796	0.276	0.509	0.54224	alpha 1-2	integrated
Tmem29	9.64326e-18	1.74312e-13	-0.460112	0.31	0.574	0.54007	alpha 1-2	integrated
Adgb	1.89979e-07	0.00343406	-0.2733	0.159	0.295	0.538983	alpha 1-2	integrated
Ccnd3	1.87733e-11	3.39346e-07	-0.321804	0.224	0.416	0.538462	alpha 1-2	integrated
Ift88	1.1667e-08	0.000210892	-0.293281	0.183	0.34	0.538235	alpha 1-2	integrated
Psph	2.16112e-15	3.90643e-11	-0.483546	0.269	0.501	0.536926	alpha 1-2	integrated
Grhpr	1.52037e-10	2.74822e-06	-0.261466	0.234	0.436	0.536697	alpha 1-2	integrated
Nt5c	5.94926e-21	1.07539e-16	-0.540639	0.321	0.6	0.535	alpha 1-2	integrated
Abhd3	7.44179e-12	1.34518e-07	-0.431422	0.21	0.393	0.534351	alpha 1-2	integrated
Maats1	3.93541e-08	0.000711365	-0.284395	0.166	0.312	0.532051	alpha 1-2	integrated
Pnmal2	1.12102e-09	2.02636e-05	-0.258149	0.2	0.376	0.531915	alpha 1-2	integrated
4931406C07Rik	1.31581e-10	2.37846e-06	-0.315803	0.203	0.383	0.530026	alpha 1-2	integrated
Cpq	6.44416e-12	1.16485e-07	-0.321837	0.248	0.468	0.529915	alpha 1-2	integrated
Ctxn1	9.1635e-23	1.65639e-18	-0.70526	0.303	0.572	0.52972	alpha 1-2	integrated
Vwa3a	2.99422e-09	5.41235e-05	-0.343443	0.179	0.338	0.529586	alpha 1-2	integrated
H2-K1	1.72911e-27	3.12554e-23	-0.619657	0.379	0.716	0.52933	alpha 1-2	integrated
Ifngr1	5.15163e-13	9.31209e-09	-0.324759	0.238	0.451	0.527716	alpha 1-2	integrated
Dnali1	1.57264e-17	2.8427e-13	-0.695286	0.252	0.479	0.526096	alpha 1-2	integrated
Dynlt1f	7.04192e-09	0.00012729	-0.275642	0.179	0.341	0.524927	alpha 1-2	integrated
Mest	8.60031e-18	1.55459e-13	-1.14304	0.241	0.46	0.523913	alpha 1-2	integrated
Ruvbl2	8.34319e-13	1.50811e-08	-0.429245	0.221	0.422	0.523697	alpha 1-2	integrated
Usp53	1.04047e-08	0.000188076	-0.404006	0.166	0.317	0.523659	alpha 1-2	integrated
Clstn1	1.58616e-24	2.86714e-20	-0.51943	0.334	0.639	0.522692	alpha 1-2	integrated
Lrp10	6.49927e-14	1.17481e-09	-0.353658	0.245	0.469	0.522388	alpha 1-2	integrated
Cpd	7.75357e-26	1.40154e-21	-0.596787	0.328	0.628	0.522293	alpha 1-2	integrated
Cfap100	6.50034e-12	1.175e-07	-0.394848	0.217	0.416	0.521635	alpha 1-2	integrated
Ap3m1	3.13286e-08	0.000566296	-0.310831	0.155	0.298	0.520134	alpha 1-2	integrated
Cfap46	5.90424e-08	0.00106725	-0.269168	0.155	0.299	0.518395	alpha 1-2	integrated
Khk	1.97583e-22	3.57152e-18	-0.490083	0.324	0.627	0.516746	alpha 1-2	integrated
Ablim1	3.14305e-10	5.68138e-06	-0.38877	0.186	0.36	0.516667	alpha 1-2	integrated
Dyx1c1	3.0509e-07	0.0055148	-0.253169	0.141	0.273	0.516484	alpha 1-2	integrated
Naaa	7.68324e-21	1.38882e-16	-0.508747	0.293	0.571	0.513135	alpha 1-2	integrated
Mapk15	2.10432e-12	3.80376e-08	-0.41618	0.197	0.385	0.511688	alpha 1-2	integrated
Smarca2	1.86e-10	3.36214e-06	-0.302547	0.193	0.378	0.510582	alpha 1-2	integrated
Gas8	3.09799e-09	5.59992e-05	-0.254453	0.176	0.347	0.507205	alpha 1-2	integrated
Ppil6	2.0801e-14	3.75999e-10	-0.504019	0.217	0.428	0.507009	alpha 1-2	integrated
Spag16	1.14575e-10	2.07106e-06	-0.380084	0.186	0.367	0.506812	alpha 1-2	integrated
Selenop	1.48175e-13	2.67842e-09	-0.555703	0.231	0.456	0.506579	alpha 1-2	integrated
Lman2	6.3535e-10	1.14846e-05	-0.272019	0.179	0.354	0.50565	alpha 1-2	integrated
1700016K19Rik	4.40867e-21	7.96911e-17	-0.7487	0.262	0.519	0.504817	alpha 1-2	integrated
Slc41a1	8.27987e-11	1.49667e-06	-0.310341	0.193	0.383	0.503916	alpha 1-2	integrated
Il6st	1.24526e-11	2.25093e-07	-0.303385	0.207	0.411	0.50365	alpha 1-2	integrated
Txnrd1	2.35414e-08	0.000425535	-0.251131	0.155	0.308	0.503247	alpha 1-2	integrated
Cmss1	1.6658e-10	3.0111e-06	-0.33034	0.176	0.35	0.502857	alpha 1-2	integrated
Nmb	1.58246e-11	2.86046e-07	-0.331801	0.197	0.392	0.502551	alpha 1-2	integrated
Mfsd10	1.85093e-09	3.34574e-05	-0.25464	0.166	0.332	0.5	alpha 1-2	integrated
Gm5617	1.32288e-24	2.39123e-20	-0.645585	0.303	0.608	0.498355	alpha 1-2	integrated
Cd151	1.85049e-12	3.34495e-08	-0.319411	0.203	0.408	0.497549	alpha 1-2	integrated
Acot1	3.7555e-31	6.78844e-27	-0.759926	0.341	0.688	0.49564	alpha 1-2	integrated
Mkrn1	2.36195e-13	4.26947e-09	-0.35899	0.203	0.41	0.495122	alpha 1-2	integrated
Arvcf	2.94391e-08	0.000532141	-0.272748	0.141	0.285	0.494737	alpha 1-2	integrated
Lca5	2.5732e-07	0.00465131	-0.258988	0.124	0.251	0.494024	alpha 1-2	integrated
Cfap206	2.60252e-14	4.70432e-10	-0.469632	0.21	0.427	0.491803	alpha 1-2	integrated
Gm11992	4.40234e-10	7.95767e-06	-0.317276	0.162	0.332	0.487952	alpha 1-2	integrated
1110017D15Rik	2.05763e-23	3.71937e-19	-1.69187	0.241	0.494	0.487854	alpha 1-2	integrated
Pdpn	3.10513e-20	5.61283e-16	-0.572003	0.259	0.531	0.487759	alpha 1-2	integrated
Marcksl1	5.96762e-25	1.07871e-20	-0.610393	0.303	0.622	0.487138	alpha 1-2	integrated
Snhg11	3.36247e-11	6.07801e-07	-0.579094	0.166	0.341	0.486804	alpha 1-2	integrated
Antxr1	9.3823e-28	1.69594e-23	-0.718183	0.293	0.602	0.486711	alpha 1-2	integrated
Cetn4	1.47966e-23	2.67463e-19	-0.740362	0.266	0.547	0.486289	alpha 1-2	integrated
Ucp2	1.92234e-23	3.47482e-19	-0.555353	0.283	0.582	0.486254	alpha 1-2	integrated
Iqck	1.71401e-09	3.09824e-05	-0.283354	0.155	0.319	0.485893	alpha 1-2	integrated
Rcan1	3.72844e-07	0.00673953	-0.399796	0.117	0.241	0.485477	alpha 1-2	integrated
Lpar4	7.02208e-10	1.26931e-05	-0.390846	0.162	0.334	0.48503	alpha 1-2	integrated
Hist1h2ap	2.38479e-09	4.31075e-05	-0.313221	0.159	0.328	0.484756	alpha 1-2	integrated
Nek1	4.35865e-10	7.87869e-06	-0.342401	0.155	0.321	0.482866	alpha 1-2	integrated
Cotl1	3.70979e-21	6.70581e-17	-0.510191	0.262	0.544	0.481618	alpha 1-2	integrated
Foxj1	1.95222e-27	3.52884e-23	-1.06172	0.269	0.559	0.481216	alpha 1-2	integrated
Ddr1	1.56865e-32	2.8355e-28	-0.863533	0.303	0.63	0.480952	alpha 1-2	integrated
Plcd4	1.85004e-10	3.34412e-06	-0.281871	0.169	0.352	0.480114	alpha 1-2	integrated
Slc2a1	2.30571e-30	4.16779e-26	-1.07997	0.283	0.592	0.478041	alpha 1-2	integrated
Ankrd54	9.81989e-11	1.77504e-06	-0.278418	0.166	0.348	0.477011	alpha 1-2	integrated
Lrp6	2.28736e-10	4.13463e-06	-0.278126	0.166	0.348	0.477011	alpha 1-2	integrated
Cfap74	2.45809e-08	0.000444325	-0.262775	0.131	0.275	0.476364	alpha 1-2	integrated
Gclc	7.23767e-16	1.30828e-11	-0.427229	0.221	0.464	0.476293	alpha 1-2	integrated
Ascc1	3.41525e-18	6.17341e-14	-1.43252	0.2	0.421	0.475059	alpha 1-2	integrated
Lrrc10b	1.88713e-10	3.41118e-06	-0.344572	0.162	0.342	0.473684	alpha 1-2	integrated
Mpp6	3.53353e-07	0.0063872	-0.271881	0.114	0.241	0.473029	alpha 1-2	integrated
Carhsp1	1.00835e-09	1.8227e-05	-0.279478	0.148	0.314	0.471338	alpha 1-2	integrated
Efcab1	2.14703e-21	3.88097e-17	-0.577738	0.248	0.527	0.470588	alpha 1-2	integrated
Ccdc190	2.2473e-11	4.06222e-07	-0.327132	0.166	0.353	0.470255	alpha 1-2	integrated
Iqca	5.03597e-12	9.10302e-08	-0.556512	0.159	0.339	0.469027	alpha 1-2	integrated
Calml4	9.06548e-32	1.63868e-27	-1.28683	0.276	0.59	0.467797	alpha 1-2	integrated
Itpkb	3.76859e-16	6.8121e-12	-0.505224	0.2	0.428	0.46729	alpha 1-2	integrated
Slc9a3r1	1.46177e-16	2.6423e-12	-0.398031	0.214	0.46	0.465217	alpha 1-2	integrated
Itgb1	9.82886e-13	1.77666e-08	-0.320423	0.183	0.394	0.464467	alpha 1-2	integrated
Smim1	3.18373e-11	5.75492e-07	-0.280677	0.169	0.365	0.463014	alpha 1-2	integrated
Ccdc65	3.24136e-08	0.000585909	-0.264855	0.121	0.262	0.461832	alpha 1-2	integrated
Cfap65	2.93053e-13	5.29722e-09	-0.504415	0.166	0.361	0.459834	alpha 1-2	integrated
Ttc9	3.67604e-12	6.64481e-08	-0.372912	0.159	0.347	0.458213	alpha 1-2	integrated
4932443I19Rik	1.15647e-15	2.09044e-11	-0.460853	0.2	0.437	0.457666	alpha 1-2	integrated
Sulf2	1.86599e-09	3.37296e-05	-0.3736	0.134	0.293	0.457338	alpha 1-2	integrated
Spef1	1.08799e-13	1.96665e-09	-0.450224	0.176	0.385	0.457143	alpha 1-2	integrated
Chmp2b	4.45643e-13	8.05544e-09	-0.325304	0.176	0.385	0.457143	alpha 1-2	integrated
Plcb3	5.40907e-07	0.00977743	-0.306069	0.097	0.214	0.453271	alpha 1-2	integrated
Rasl11a	4.58616e-10	8.28994e-06	-0.721549	0.134	0.298	0.449664	alpha 1-2	integrated
Ddit4	8.5718e-08	0.00154944	-0.265029	0.114	0.254	0.448819	alpha 1-2	integrated
Lrig1	1.99931e-08	0.000361396	-0.298868	0.117	0.261	0.448276	alpha 1-2	integrated
Cldn10	8.37681e-21	1.51419e-16	-1.79564	0.207	0.462	0.448052	alpha 1-2	integrated
Tsga10	2.80303e-09	5.06675e-05	-0.30669	0.124	0.279	0.444444	alpha 1-2	integrated
Dnajb1	6.12522e-25	1.10719e-20	-1.49999	0.228	0.514	0.44358	alpha 1-2	integrated
Rasa2	5.67171e-12	1.02522e-07	-0.345786	0.152	0.343	0.443149	alpha 1-2	integrated
Nubpl	9.22168e-10	1.66691e-05	-0.253845	0.131	0.296	0.442568	alpha 1-2	integrated
Pcnx4	2.71444e-10	4.90662e-06	-0.260738	0.138	0.312	0.442308	alpha 1-2	integrated
Tmem59l	8.74152e-09	0.000158012	-0.276414	0.117	0.265	0.441509	alpha 1-2	integrated
Dzip1	1.7863e-10	3.22891e-06	-0.271783	0.138	0.313	0.440895	alpha 1-2	integrated
Cald1	1.18536e-20	2.14266e-16	-0.664093	0.217	0.493	0.440162	alpha 1-2	integrated
Cfap70	5.71213e-09	0.000103253	-0.271194	0.121	0.275	0.44	alpha 1-2	integrated
Zmynd10	1.26155e-10	2.28037e-06	-0.350296	0.134	0.305	0.439344	alpha 1-2	integrated
Maff	9.91854e-10	1.79287e-05	-0.566504	0.124	0.283	0.438163	alpha 1-2	integrated
Gfod2	5.88034e-09	0.000106293	-0.317424	0.121	0.277	0.436823	alpha 1-2	integrated
Tsc22d3	1.76286e-33	3.18654e-29	-0.787403	0.29	0.664	0.436747	alpha 1-2	integrated
Serpinb6a	1.37741e-21	2.48981e-17	-0.462327	0.224	0.514	0.435798	alpha 1-2	integrated
Ext1	6.12194e-11	1.1066e-06	-0.273981	0.141	0.325	0.433846	alpha 1-2	integrated
Dnah11	1.20364e-10	2.1757e-06	-0.328944	0.131	0.302	0.433775	alpha 1-2	integrated
Tap2	3.24744e-15	5.87007e-11	-0.371155	0.172	0.398	0.432161	alpha 1-2	integrated
Rnf138rt1	5.0873e-18	9.19581e-14	-0.593806	0.2	0.465	0.430108	alpha 1-2	integrated
Cd109	7.85331e-11	1.41956e-06	-0.353897	0.134	0.313	0.428115	alpha 1-2	integrated
1500015O10Rik	1.7713e-18	3.20181e-14	-0.84977	0.193	0.452	0.426991	alpha 1-2	integrated
4933407L21Rik	2.75298e-08	0.000497629	-0.262976	0.107	0.251	0.426295	alpha 1-2	integrated
Flywch2	4.34955e-10	7.86225e-06	-0.280881	0.124	0.291	0.426117	alpha 1-2	integrated
Hap1	6.55659e-18	1.18517e-13	-0.410074	0.2	0.47	0.425532	alpha 1-2	integrated
Gpld1	6.58182e-11	1.18973e-06	-0.446915	0.128	0.302	0.423841	alpha 1-2	integrated
Smim3	8.82089e-11	1.59446e-06	-0.309555	0.128	0.302	0.423841	alpha 1-2	integrated
Timp4	3.25829e-16	5.88968e-12	-0.671617	0.162	0.383	0.422977	alpha 1-2	integrated
Tnfaip8	1.35514e-12	2.44954e-08	-0.329378	0.148	0.35	0.422857	alpha 1-2	integrated
Ifitm2	1.4406e-09	2.60403e-05	-0.382782	0.121	0.287	0.421603	alpha 1-2	integrated
Ctnnbip1	8.37164e-13	1.51326e-08	-0.322826	0.152	0.361	0.421053	alpha 1-2	integrated
Akip1	3.84669e-10	6.95327e-06	-0.282516	0.121	0.288	0.420139	alpha 1-2	integrated
Tmem245	9.99686e-13	1.80703e-08	-0.428959	0.138	0.33	0.418182	alpha 1-2	integrated
Ipo11	1.17877e-12	2.13075e-08	-0.368872	0.145	0.347	0.417867	alpha 1-2	integrated
Slc1a4	8.37971e-10	1.51472e-05	-0.260038	0.114	0.276	0.413043	alpha 1-2	integrated
Drc7	4.81205e-11	8.69826e-07	-0.353248	0.124	0.301	0.41196	alpha 1-2	integrated
Dnah6	9.23323e-17	1.669e-12	-0.611762	0.159	0.388	0.409794	alpha 1-2	integrated
Ptprf	6.89416e-15	1.24619e-10	-0.419327	0.152	0.371	0.409704	alpha 1-2	integrated
Metrn	6.1032e-52	1.10321e-47	-0.896177	0.3	0.733	0.409277	alpha 1-2	integrated
Tmem212	2.2756e-22	4.11337e-18	-3.10179	0.169	0.413	0.409201	alpha 1-2	integrated
Ptch1	5.27474e-17	9.53462e-13	-0.551759	0.162	0.398	0.407035	alpha 1-2	integrated
2700046G09Rik	1.47927e-10	2.67393e-06	-0.295407	0.117	0.288	0.40625	alpha 1-2	integrated
Fhad1	2.45762e-23	4.4424e-19	-0.516041	0.214	0.527	0.406072	alpha 1-2	integrated
Eno4	2.97456e-10	5.37682e-06	-0.313982	0.114	0.282	0.404255	alpha 1-2	integrated
Ophn1	9.65669e-10	1.74554e-05	-0.265516	0.107	0.265	0.403774	alpha 1-2	integrated
Gm29508	8.02576e-18	1.45074e-13	-0.45237	0.172	0.426	0.403756	alpha 1-2	integrated
Eml2	4.12721e-16	7.46035e-12	-0.420447	0.155	0.384	0.403646	alpha 1-2	integrated
Nfkbia	6.90712e-14	1.24853e-09	-0.448776	0.148	0.368	0.402174	alpha 1-2	integrated
Ndrg1	5.9868e-08	0.00108217	-0.275008	0.086	0.215	0.4	alpha 1-2	integrated
Spaca9	5.01964e-14	9.0735e-10	-0.473727	0.131	0.335	0.391045	alpha 1-2	integrated
Selenbp1	1.18521e-14	2.14239e-10	-0.372912	0.141	0.361	0.390582	alpha 1-2	integrated
Lmo3	4.09295e-13	7.39842e-09	-0.36266	0.128	0.328	0.390244	alpha 1-2	integrated
Ccdc148	8.30234e-10	1.50073e-05	-0.265934	0.103	0.264	0.390152	alpha 1-2	integrated
Hhatl	5.16226e-08	0.00093313	-0.269388	0.083	0.213	0.389671	alpha 1-2	integrated
Creb5	1.03177e-11	1.86503e-07	-0.29035	0.121	0.311	0.389068	alpha 1-2	integrated
Slc15a2	4.55471e-09	8.23309e-05	-0.254371	0.093	0.24	0.3875	alpha 1-2	integrated
Cfap161	1.7324e-17	3.13148e-13	-0.562284	0.148	0.382	0.387435	alpha 1-2	integrated
Spag6l	3.89592e-17	7.04227e-13	-0.60526	0.148	0.382	0.387435	alpha 1-2	integrated
Ager	1.54011e-09	2.7839e-05	-0.297031	0.097	0.252	0.384921	alpha 1-2	integrated
Fkbp14	4.14027e-10	7.48395e-06	-0.252321	0.103	0.268	0.384328	alpha 1-2	integrated
Ttc12	1.21098e-12	2.18897e-08	-0.340193	0.124	0.323	0.383901	alpha 1-2	integrated
Wdr66	6.08994e-15	1.10082e-10	-0.47417	0.134	0.35	0.382857	alpha 1-2	integrated
Id2	6.51759e-09	0.000117812	-0.520765	0.09	0.238	0.378151	alpha 1-2	integrated
Dnaja4	9.2754e-19	1.67662e-14	-0.656056	0.145	0.387	0.374677	alpha 1-2	integrated
Pde10a	1.31196e-10	2.3715e-06	-0.493705	0.1	0.269	0.371747	alpha 1-2	integrated
Ctsh	5.20715e-22	9.41244e-18	-0.65257	0.162	0.436	0.37156	alpha 1-2	integrated
1700003F12Rik	1.01006e-08	0.000182579	-0.316435	0.083	0.224	0.370536	alpha 1-2	integrated
Pla2g7	4.04198e-10	7.30629e-06	-0.612291	0.09	0.243	0.37037	alpha 1-2	integrated
Rsph4a	9.98203e-18	1.80435e-13	-0.585208	0.138	0.375	0.368	alpha 1-2	integrated
Fzd5	1.49723e-26	2.7064e-22	-1.05006	0.176	0.479	0.367432	alpha 1-2	integrated
Lpar1	8.25673e-21	1.49249e-16	-0.487086	0.162	0.443	0.365688	alpha 1-2	integrated
Slc25a33	2.69553e-14	4.87244e-10	-0.339382	0.121	0.335	0.361194	alpha 1-2	integrated
Fam47e	1.00989e-08	0.000182547	-0.268844	0.076	0.212	0.358491	alpha 1-2	integrated
Gstm7	2.09326e-10	3.78377e-06	-0.273292	0.09	0.252	0.357143	alpha 1-2	integrated
Xaf1	1.15584e-10	2.0893e-06	-0.303789	0.093	0.261	0.356322	alpha 1-2	integrated
Daw1	2.42388e-09	4.3814e-05	-0.251492	0.083	0.233	0.356223	alpha 1-2	integrated
Hist1h4h	1.13609e-22	2.05359e-18	-1.10654	0.148	0.418	0.354067	alpha 1-2	integrated
Csrp2	7.1492e-18	1.29229e-13	-0.806317	0.131	0.374	0.350267	alpha 1-2	integrated
Slc20a1	3.04362e-12	5.50164e-08	-0.373254	0.097	0.277	0.350181	alpha 1-2	integrated
Fam166b	1.91662e-30	3.46448e-26	-0.795442	0.183	0.524	0.349237	alpha 1-2	integrated
Fam46a	1.16798e-08	0.000211124	-0.378981	0.072	0.208	0.346154	alpha 1-2	integrated
Scrn1	3.25111e-22	5.87671e-18	-0.495948	0.148	0.434	0.341014	alpha 1-2	integrated
Rbms1	1.09657e-11	1.98216e-07	-0.305605	0.093	0.273	0.340659	alpha 1-2	integrated
Ccdc162	2.75647e-11	4.98259e-07	-0.371783	0.086	0.254	0.338583	alpha 1-2	integrated
Ifit3b	1.03181e-10	1.8651e-06	-0.359958	0.086	0.254	0.338583	alpha 1-2	integrated
Slc25a25	3.55541e-13	6.42676e-09	-0.387925	0.1	0.297	0.3367	alpha 1-2	integrated
Ifit3	2.01616e-17	3.64441e-13	-0.685883	0.128	0.381	0.335958	alpha 1-2	integrated
Cntrl	6.41925e-12	1.16034e-07	-0.299827	0.093	0.277	0.33574	alpha 1-2	integrated
Dnah5	1.58835e-11	2.8711e-07	-0.421678	0.083	0.249	0.333333	alpha 1-2	integrated
Smkr-ps	1.57044e-15	2.83873e-11	-0.392404	0.114	0.343	0.332362	alpha 1-2	integrated
Mast4	1.96382e-10	3.54979e-06	-0.286538	0.079	0.239	0.330544	alpha 1-2	integrated
Lgr4	4.04372e-14	7.30944e-10	-0.405104	0.1	0.304	0.328947	alpha 1-2	integrated
Fuca2	5.03158e-13	9.09508e-09	-0.282712	0.097	0.295	0.328814	alpha 1-2	integrated
1500009C09Rik	1.97612e-10	3.57204e-06	-0.274183	0.079	0.241	0.327801	alpha 1-2	integrated
Bok	1.69001e-11	3.05486e-07	-0.387774	0.083	0.254	0.326772	alpha 1-2	integrated
Upp2	2.3133e-12	4.18153e-08	-0.295242	0.09	0.276	0.326087	alpha 1-2	integrated
Tmem176a	8.74595e-19	1.58092e-14	-0.982812	0.117	0.36	0.325	alpha 1-2	integrated
Slc25a18	1.60492e-28	2.90106e-24	-0.885817	0.152	0.474	0.320675	alpha 1-2	integrated
Nin	1.19181e-19	2.15431e-15	-0.550471	0.121	0.378	0.320106	alpha 1-2	integrated
Morn5	7.73309e-20	1.39783e-15	-0.570899	0.121	0.379	0.319261	alpha 1-2	integrated
Lrrc74b	9.01655e-16	1.62983e-11	-0.535959	0.1	0.314	0.318471	alpha 1-2	integrated
Ak7	2.62688e-26	4.74834e-22	-1.00578	0.141	0.445	0.316854	alpha 1-2	integrated
Morn3	1.04949e-08	0.000189705	-0.251848	0.062	0.196	0.316327	alpha 1-2	integrated
Itih5	2.83937e-13	5.13244e-09	-0.474208	0.086	0.273	0.315018	alpha 1-2	integrated
Ppp1r1b	9.36689e-17	1.69316e-12	-0.500024	0.107	0.34	0.314706	alpha 1-2	integrated
Lrguk	1.34075e-09	2.42355e-05	-0.278814	0.066	0.21	0.314286	alpha 1-2	integrated
Cox6b2	3.00499e-15	5.43182e-11	-0.360118	0.103	0.328	0.314024	alpha 1-2	integrated
Hydin	3.34463e-16	6.04576e-12	-0.572581	0.097	0.314	0.308917	alpha 1-2	integrated
Mamdc2	1.05422e-12	1.9056e-08	-0.32844	0.083	0.269	0.30855	alpha 1-2	integrated
Arhgap18	3.51787e-09	6.35889e-05	-0.254682	0.062	0.201	0.308458	alpha 1-2	integrated
Ccdc153	1.86499e-23	3.37115e-19	-2.76467	0.117	0.381	0.307087	alpha 1-2	integrated
Lpgat1	9.34975e-13	1.69006e-08	-0.300194	0.083	0.271	0.306273	alpha 1-2	integrated
Tekt4	3.17762e-17	5.74387e-13	-0.55009	0.1	0.329	0.303951	alpha 1-2	integrated
Rassf9	1.35409e-15	2.44765e-11	-0.539537	0.09	0.3	0.3	alpha 1-2	integrated
Lgals3	3.73478e-22	6.75098e-18	-0.845368	0.117	0.391	0.299233	alpha 1-2	integrated
Hexb	3.17074e-15	5.73143e-11	-0.319678	0.093	0.312	0.298077	alpha 1-2	integrated
Chst11	6.66711e-15	1.20515e-10	-0.323482	0.09	0.302	0.298013	alpha 1-2	integrated
Cryzl2	1.36198e-22	2.46191e-18	-0.545494	0.121	0.407	0.297297	alpha 1-2	integrated
Amotl2	3.11398e-27	5.62884e-23	-0.633146	0.138	0.466	0.296137	alpha 1-2	integrated
Prelp	1.48109e-65	2.67721e-61	-1.02353	0.221	0.757	0.291942	alpha 1-2	integrated
Bace2	1.67677e-11	3.03093e-07	-0.378627	0.069	0.237	0.291139	alpha 1-2	integrated
Cdkl2	1.00268e-09	1.81245e-05	-0.251771	0.059	0.204	0.289216	alpha 1-2	integrated
Deptor	4.59448e-19	8.30498e-15	-0.722315	0.1	0.346	0.289017	alpha 1-2	integrated
Lrrc46	1.26047e-10	2.27842e-06	-0.28479	0.062	0.218	0.284404	alpha 1-2	integrated
Pxdc1	9.82235e-29	1.77549e-24	-0.695566	0.134	0.473	0.283298	alpha 1-2	integrated
Gria2	9.29462e-08	0.0016801	-0.339449	0.045	0.159	0.283019	alpha 1-2	integrated
Cfap53	5.80059e-16	1.04852e-11	-0.416189	0.086	0.305	0.281967	alpha 1-2	integrated
Tctex1d1	2.09904e-10	3.79422e-06	-0.269914	0.062	0.221	0.280543	alpha 1-2	integrated
Abi3bp	7.78144e-08	0.00140657	-0.262255	0.045	0.161	0.279503	alpha 1-2	integrated
Anxa11	3.59223e-21	6.49332e-17	-0.551895	0.103	0.371	0.277628	alpha 1-2	integrated
Cd55	1.05289e-10	1.90321e-06	-0.32752	0.059	0.213	0.276995	alpha 1-2	integrated
Ctf1	5.79229e-12	1.04701e-07	-0.273981	0.066	0.239	0.276151	alpha 1-2	integrated
Lrrc34	2.32866e-09	4.20929e-05	-0.251428	0.052	0.189	0.275132	alpha 1-2	integrated
Rd3	4.60831e-12	8.32997e-08	-0.306555	0.066	0.241	0.273859	alpha 1-2	integrated
Baiap2	3.33775e-13	6.03331e-09	-0.386935	0.069	0.252	0.27381	alpha 1-2	integrated
Ak9	2.33206e-11	4.21542e-07	-0.317372	0.062	0.227	0.273128	alpha 1-2	integrated
Fat3	1.50739e-16	2.72475e-12	-0.508399	0.086	0.315	0.273016	alpha 1-2	integrated
Mfsd2a	9.15103e-09	0.000165414	-0.253465	0.048	0.178	0.269663	alpha 1-2	integrated
Kcnj10	6.47909e-21	1.17116e-16	-0.615125	0.1	0.372	0.268817	alpha 1-2	integrated
Rtp4	8.47881e-10	1.53263e-05	-0.324919	0.052	0.194	0.268041	alpha 1-2	integrated
Zfhx3	5.53821e-13	1.00109e-08	-0.323057	0.066	0.248	0.266129	alpha 1-2	integrated
Erich3	6.6299e-12	1.19842e-07	-0.324994	0.062	0.233	0.266094	alpha 1-2	integrated
Ggact	3.67669e-14	6.64599e-10	-0.326731	0.072	0.272	0.264706	alpha 1-2	integrated
Tbx3	3.6033e-16	6.51333e-12	-0.499234	0.079	0.299	0.264214	alpha 1-2	integrated
Rdh10	2.9289e-15	5.29428e-11	-0.400164	0.076	0.289	0.262976	alpha 1-2	integrated
Ephx1	6.51207e-15	1.17712e-10	-0.359327	0.076	0.29	0.262069	alpha 1-2	integrated
4833427G06Rik	3.43936e-16	6.21698e-12	-0.385254	0.079	0.307	0.257329	alpha 1-2	integrated
Gm19935	2.70224e-37	4.88456e-33	-1.8874	0.124	0.496	0.25	alpha 1-2	integrated
Fam107b	1.41513e-11	2.55799e-07	-0.292749	0.055	0.221	0.248869	alpha 1-2	integrated
Plekhb1	4.45602e-37	8.0547e-33	-0.871286	0.128	0.516	0.248062	alpha 1-2	integrated
Ccdc180	1.64959e-13	2.9818e-09	-0.386554	0.062	0.25	0.248	alpha 1-2	integrated
Mrln	1.35018e-12	2.44058e-08	-0.312623	0.059	0.238	0.247899	alpha 1-2	integrated
Nbl1	1.07169e-18	1.93719e-14	-0.553169	0.079	0.322	0.245342	alpha 1-2	integrated
Dusp14	1.66227e-18	3.00471e-14	-0.434467	0.079	0.324	0.243827	alpha 1-2	integrated
1700012B09Rik	2.31239e-33	4.17988e-29	-1.37821	0.114	0.468	0.24359	alpha 1-2	integrated
Kif6	1.28951e-10	2.33092e-06	-0.26744	0.048	0.199	0.241206	alpha 1-2	integrated
Crocc	9.43212e-14	1.70495e-09	-0.366766	0.059	0.248	0.237903	alpha 1-2	integrated
Cdk5rap2	4.30941e-12	7.7897e-08	-0.28999	0.052	0.223	0.233184	alpha 1-2	integrated
Vwa5b1	4.71177e-14	8.517e-10	-0.311828	0.059	0.255	0.231373	alpha 1-2	integrated
Ocln	4.2185e-20	7.62536e-16	-0.430965	0.079	0.342	0.230994	alpha 1-2	integrated
Lrrc8d	3.05122e-18	5.51539e-14	-0.554605	0.069	0.304	0.226974	alpha 1-2	integrated
Sh2d6	2.37822e-09	4.29887e-05	-0.262699	0.038	0.171	0.222222	alpha 1-2	integrated
Dnah12	1.14268e-22	2.06551e-18	-0.802315	0.079	0.356	0.22191	alpha 1-2	integrated
Hey1	3.55137e-12	6.41945e-08	-0.301176	0.048	0.218	0.220183	alpha 1-2	integrated
Capg	1.87987e-16	3.39806e-12	-0.429804	0.062	0.282	0.219858	alpha 1-2	integrated
Cmtm5	2.65287e-10	4.79533e-06	-0.302242	0.041	0.188	0.218085	alpha 1-2	integrated
Penk	1.58914e-08	0.000287253	-0.314175	0.034	0.157	0.216561	alpha 1-2	integrated
Acot5	1.91202e-12	3.45617e-08	-0.30782	0.048	0.222	0.216216	alpha 1-2	integrated
Serpinb1a	3.8899e-14	7.03138e-10	-0.59703	0.052	0.242	0.214876	alpha 1-2	integrated
Lrrc71	2.50638e-14	4.53053e-10	-0.413179	0.052	0.243	0.213992	alpha 1-2	integrated
Frzb	4.74844e-12	8.58329e-08	-0.489707	0.045	0.211	0.21327	alpha 1-2	integrated
Slc14a2	3.35505e-11	6.06459e-07	-0.456049	0.041	0.193	0.212435	alpha 1-2	integrated
Ppp1r32	7.05629e-17	1.2755e-12	-0.480476	0.059	0.279	0.21147	alpha 1-2	integrated
Nudt14	2.77641e-17	5.01864e-13	-0.38336	0.059	0.283	0.208481	alpha 1-2	integrated
Mdh1b	2.68532e-11	4.85399e-07	-0.280006	0.041	0.198	0.207071	alpha 1-2	integrated
Tm4sf1	2.09428e-30	3.78562e-26	-1.69477	0.083	0.41	0.202439	alpha 1-2	integrated
Cfap157	7.78238e-10	1.40674e-05	-0.255566	0.034	0.17	0.2	alpha 1-2	integrated
Grin3a	6.2627e-09	0.000113205	-0.270207	0.031	0.155	0.2	alpha 1-2	integrated
St3gal5	1.46934e-15	2.65598e-11	-0.321718	0.052	0.261	0.199234	alpha 1-2	integrated
Cfap57	4.55767e-10	8.23844e-06	-0.255335	0.034	0.173	0.196532	alpha 1-2	integrated
Ucma	5.67007e-19	1.02492e-14	-0.608026	0.059	0.304	0.194079	alpha 1-2	integrated
Sntb2	1.77189e-09	3.20287e-05	-0.378391	0.031	0.16	0.19375	alpha 1-2	integrated
Dnah1	1.70272e-12	3.07785e-08	-0.306492	0.041	0.212	0.193396	alpha 1-2	integrated
Sorcs3	2.00109e-11	3.61716e-07	-0.27348	0.038	0.197	0.192893	alpha 1-2	integrated
Nuf2	2.23952e-18	4.04816e-14	-0.774956	0.055	0.288	0.190972	alpha 1-2	integrated
Psmb8	5.51941e-20	9.97688e-16	-0.521478	0.059	0.309	0.190939	alpha 1-2	integrated
Vit	5.1541e-20	9.31654e-16	-0.492774	0.059	0.312	0.189103	alpha 1-2	integrated
Grik3	4.63493e-22	8.3781e-18	-0.853255	0.062	0.329	0.18845	alpha 1-2	integrated
Dnaic2	7.09507e-16	1.28251e-11	-0.405332	0.048	0.255	0.188235	alpha 1-2	integrated
Slc22a23	3.53317e-20	6.38657e-16	-0.438886	0.059	0.314	0.187898	alpha 1-2	integrated
Hdc	2.03182e-23	3.67272e-19	-1.06593	0.062	0.336	0.184524	alpha 1-2	integrated
Oasl2	4.24471e-09	7.67274e-05	-0.276868	0.028	0.152	0.184211	alpha 1-2	integrated
Sec24d	1.75874e-12	3.17909e-08	-0.278089	0.038	0.207	0.183575	alpha 1-2	integrated
Tacc2	1.97706e-12	3.57374e-08	-0.277817	0.038	0.208	0.182692	alpha 1-2	integrated
Dio2	7.59927e-20	1.37364e-15	-0.741611	0.055	0.303	0.181518	alpha 1-2	integrated
Cacna2d2	3.70073e-13	6.68945e-09	-0.458833	0.038	0.212	0.179245	alpha 1-2	integrated
Myb	1.40746e-10	2.54412e-06	-0.308913	0.031	0.174	0.178161	alpha 1-2	integrated
1700013F07Rik	1.3023e-11	2.35403e-07	-0.282137	0.034	0.193	0.176166	alpha 1-2	integrated
Lgi1	2.36946e-13	4.28303e-09	-0.375675	0.038	0.216	0.175926	alpha 1-2	integrated
1700007G11Rik	2.70796e-29	4.8949e-25	-0.989998	0.069	0.395	0.174684	alpha 1-2	integrated
Sorl1	2.44883e-39	4.42651e-35	-0.718969	0.083	0.488	0.170082	alpha 1-2	integrated
Gm10714	3.42936e-23	6.1989e-19	-1.11994	0.055	0.325	0.169231	alpha 1-2	integrated
Dlk1	4.39962e-09	7.95275e-05	-1.33006	0.024	0.144	0.166667	alpha 1-2	integrated
Tango6	2.10101e-15	3.79779e-11	-0.385071	0.041	0.247	0.165992	alpha 1-2	integrated
Ankrd44	8.60752e-15	1.5559e-10	-0.373222	0.038	0.23	0.165217	alpha 1-2	integrated
Nwd1	1.03656e-11	1.87369e-07	-0.269336	0.031	0.188	0.164894	alpha 1-2	integrated
Slc38a3	3.66186e-19	6.61918e-15	-0.461314	0.048	0.292	0.164384	alpha 1-2	integrated
Gm16006	4.00292e-22	7.23568e-18	-0.696322	0.052	0.317	0.164038	alpha 1-2	integrated
Gm17455	2.54477e-30	4.59992e-26	-0.716697	0.066	0.406	0.162562	alpha 1-2	integrated
Lgals3bp	5.73863e-11	1.03731e-06	-0.254352	0.028	0.174	0.16092	alpha 1-2	integrated
Tmem108	2.06471e-13	3.73216e-09	-0.338322	0.034	0.212	0.160377	alpha 1-2	integrated
Cacnb4	2.56637e-11	4.63897e-07	-0.267719	0.028	0.18	0.155556	alpha 1-2	integrated
1700001C02Rik	2.23588e-26	4.04157e-22	-1.15482	0.055	0.356	0.154494	alpha 1-2	integrated
Cfap77	2.7929e-16	5.04844e-12	-0.459408	0.038	0.247	0.153846	alpha 1-2	integrated
Hfe	3.33559e-16	6.02942e-12	-0.324842	0.038	0.247	0.153846	alpha 1-2	integrated
Cxcl14	5.79157e-10	1.04688e-05	-0.376569	0.024	0.156	0.153846	alpha 1-2	integrated
Myo16	9.3015e-18	1.68134e-13	-0.392783	0.041	0.268	0.152985	alpha 1-2	integrated
Ass1	2.39362e-16	4.32671e-12	-0.363456	0.038	0.249	0.15261	alpha 1-2	integrated
Odf3b	2.68781e-31	4.85849e-27	-1.18126	0.059	0.398	0.148241	alpha 1-2	integrated
Eps8	3.13939e-12	5.67477e-08	-0.294293	0.028	0.189	0.148148	alpha 1-2	integrated
Trpm3	6.73014e-14	1.21654e-09	-0.475024	0.031	0.21	0.147619	alpha 1-2	integrated
Fam167a	2.84923e-15	5.15028e-11	-0.313566	0.034	0.232	0.146552	alpha 1-2	integrated
Dmkn	5.3058e-24	9.59076e-20	-0.823503	0.048	0.328	0.146341	alpha 1-2	integrated
Nlgn3	1.50968e-12	2.7289e-08	-0.257365	0.028	0.193	0.145078	alpha 1-2	integrated
A2m	4.04847e-14	7.31802e-10	-0.878493	0.031	0.215	0.144186	alpha 1-2	integrated
Ifi27l2a	8.91278e-08	0.00161107	-0.422277	0.017	0.119	0.142857	alpha 1-2	integrated
Erich2	1.74224e-18	3.14926e-14	-0.438423	0.038	0.269	0.141264	alpha 1-2	integrated
Ccnd1	3.43866e-11	6.21573e-07	-0.256487	0.024	0.174	0.137931	alpha 1-2	integrated
Tshz2	4.56339e-21	8.24878e-17	-0.460395	0.041	0.299	0.137124	alpha 1-2	integrated
Cdc42ep4	3.55401e-19	6.42424e-15	-0.355997	0.038	0.281	0.135231	alpha 1-2	integrated
Cd24a	3.0407e-32	5.49638e-28	-1.72735	0.052	0.395	0.131646	alpha 1-2	integrated
Cxcr4	2.56415e-14	4.63496e-10	-0.300298	0.028	0.213	0.131455	alpha 1-2	integrated
Specc1	9.69827e-11	1.75306e-06	-0.304514	0.021	0.162	0.12963	alpha 1-2	integrated
Htra1	3.44217e-42	6.22206e-38	-0.966666	0.062	0.481	0.128898	alpha 1-2	integrated
Efcab10	2.75019e-33	4.97124e-29	-1.30567	0.052	0.404	0.128713	alpha 1-2	integrated
Pcbd1	9.81665e-19	1.77446e-14	-0.382079	0.034	0.267	0.127341	alpha 1-2	integrated
Ankrd66	1.38987e-15	2.51233e-11	-0.401545	0.028	0.225	0.124444	alpha 1-2	integrated
Cabcoco1	9.14013e-16	1.65217e-11	-0.4705	0.028	0.226	0.123894	alpha 1-2	integrated
Smco4	7.64295e-16	1.38154e-11	-0.316833	0.028	0.229	0.122271	alpha 1-2	integrated
Aqp4	9.9944e-45	1.80659e-40	-1.35405	0.059	0.495	0.119192	alpha 1-2	integrated
Dnajc6	3.24039e-12	5.85732e-08	-0.326057	0.021	0.178	0.117978	alpha 1-2	integrated
1700063D05Rik	3.0736e-12	5.55585e-08	-0.355454	0.021	0.179	0.117318	alpha 1-2	integrated
Nme9	3.02506e-22	5.4681e-18	-0.747557	0.034	0.295	0.115254	alpha 1-2	integrated
Aif1l	1.38408e-15	2.50186e-11	-0.310998	0.024	0.221	0.108597	alpha 1-2	integrated
Chek2	1.13583e-18	2.05313e-14	-0.544932	0.028	0.258	0.108527	alpha 1-2	integrated
Plppr4	4.79715e-11	8.67134e-07	-0.262438	0.017	0.159	0.106918	alpha 1-2	integrated
Cacna1s	2.68737e-09	4.85769e-05	-0.276861	0.014	0.133	0.105263	alpha 1-2	integrated
1700024G13Rik	1.30571e-25	2.3602e-21	-1.19156	0.034	0.325	0.104615	alpha 1-2	integrated
Clec3b	6.18667e-30	1.1183e-25	-1.00532	0.038	0.366	0.103825	alpha 1-2	integrated
1700019G24Rik	4.53636e-17	8.19992e-13	-0.465097	0.024	0.235	0.102128	alpha 1-2	integrated
H2-T23	2.32391e-30	4.2007e-26	-0.689145	0.038	0.374	0.101604	alpha 1-2	integrated
Fam92b	1.42071e-17	2.56808e-13	-0.472296	0.024	0.241	0.0995851	alpha 1-2	integrated
Hc	7.38921e-10	1.33567e-05	-0.254756	0.014	0.141	0.0992908	alpha 1-2	integrated
Adamts20	2.39385e-15	4.32712e-11	-0.422344	0.021	0.212	0.0990566	alpha 1-2	integrated
Ces1d	3.50073e-12	6.32792e-08	-0.317318	0.017	0.172	0.0988372	alpha 1-2	integrated
Lrrc36	6.05484e-18	1.09447e-13	-0.493485	0.024	0.244	0.0983607	alpha 1-2	integrated
Krt8	2.06555e-07	0.00373369	-0.298581	0.01	0.103	0.0970874	alpha 1-2	integrated
Plin5	1.4558e-15	2.63151e-11	-0.355588	0.021	0.217	0.0967742	alpha 1-2	integrated
Gm867	1.89734e-22	3.42964e-18	-0.780266	0.028	0.29	0.0965517	alpha 1-2	integrated
Aebp1	9.90478e-29	1.79039e-24	-0.998246	0.034	0.353	0.0963173	alpha 1-2	integrated
1810010H24Rik	4.98299e-16	9.00725e-12	-0.376507	0.021	0.22	0.0954545	alpha 1-2	integrated
Sncg	1.1638e-10	2.10368e-06	-0.621456	0.014	0.149	0.0939597	alpha 1-2	integrated
Sdc3	5.73461e-13	1.03659e-08	-0.315349	0.017	0.182	0.0934066	alpha 1-2	integrated
Calb1	1.91355e-19	3.45894e-15	-0.907174	0.024	0.258	0.0930233	alpha 1-2	integrated
Vamp5	2.10484e-13	3.80471e-09	-0.264767	0.017	0.186	0.0913978	alpha 1-2	integrated
Hmcn1	2.42197e-13	4.37796e-09	-0.303432	0.017	0.186	0.0913978	alpha 1-2	integrated
1700001L19Rik	4.92572e-31	8.90374e-27	-0.789015	0.034	0.376	0.0904255	alpha 1-2	integrated
Spint2	1.14617e-41	2.07182e-37	-0.839801	0.041	0.458	0.0895197	alpha 1-2	integrated
Plat	5.45082e-25	9.85291e-21	-0.713259	0.028	0.315	0.0888889	alpha 1-2	integrated
Spag17	9.06569e-21	1.63871e-16	-0.615736	0.024	0.271	0.0885609	alpha 1-2	integrated
Lrrc43	1.77751e-11	3.21303e-07	-0.250222	0.014	0.159	0.0880503	alpha 1-2	integrated
Cybrd1	3.26672e-14	5.90493e-10	-0.285788	0.017	0.195	0.0871795	alpha 1-2	integrated
Etnppl	3.98549e-14	7.20418e-10	-0.491124	0.017	0.195	0.0871795	alpha 1-2	integrated
Dgat2	2.34042e-21	4.23053e-17	-0.627245	0.024	0.278	0.0863309	alpha 1-2	integrated
6820408C15Rik	1.45139e-18	2.62353e-14	-0.437237	0.021	0.245	0.0857143	alpha 1-2	integrated
Mpv17l	1.94545e-14	3.51659e-10	-0.306365	0.017	0.199	0.0854271	alpha 1-2	integrated
Hist1h4i	3.41147e-30	6.16658e-26	-0.702487	0.031	0.363	0.0853994	alpha 1-2	integrated
Tmem37	3.56969e-12	6.45256e-08	-0.267337	0.014	0.167	0.0838323	alpha 1-2	integrated
Cp	1.03485e-12	1.87059e-08	-0.348892	0.014	0.173	0.0809249	alpha 1-2	integrated
Tctex1d4	6.65339e-25	1.20267e-20	-0.996136	0.024	0.307	0.0781759	alpha 1-2	integrated
Col25a1	2.06813e-21	3.73835e-17	-1.7096	0.021	0.271	0.0774908	alpha 1-2	integrated
Gm29538	1.82617e-14	3.30099e-10	-0.419806	0.014	0.192	0.0729167	alpha 1-2	integrated
Mob3b	3.26447e-15	5.90086e-11	-0.295952	0.014	0.201	0.0696517	alpha 1-2	integrated
Kazn	2.89131e-15	5.22634e-11	-0.32539	0.014	0.203	0.0689655	alpha 1-2	integrated
Six6	1.42623e-15	2.57806e-11	-0.743435	0.014	0.205	0.0682927	alpha 1-2	integrated
Stmnd1	6.60543e-16	1.194e-11	-0.444997	0.014	0.209	0.0669856	alpha 1-2	integrated
Igfbp4	1.57552e-16	2.84791e-12	-0.420016	0.014	0.215	0.0651163	alpha 1-2	integrated
Igfbp2	1.17892e-11	2.13102e-07	-0.314738	0.01	0.156	0.0641026	alpha 1-2	integrated
Trhde	4.75273e-13	8.59104e-09	-0.259612	0.01	0.172	0.0581395	alpha 1-2	integrated
Ccdc121	1.91779e-19	3.46659e-15	-0.547747	0.014	0.244	0.057377	alpha 1-2	integrated
Arhgdig	1.48348e-40	2.68155e-36	-1.20922	0.024	0.431	0.0556845	alpha 1-2	integrated
Col5a3	2.40581e-14	4.34874e-10	-0.316548	0.01	0.186	0.0537634	alpha 1-2	integrated
Rbp1	1.35682e-35	2.45259e-31	-0.745145	0.021	0.391	0.0537084	alpha 1-2	integrated
Fbln5	3.45243e-10	6.24061e-06	-0.307398	0.007	0.132	0.0530303	alpha 1-2	integrated
Syt10	8.15941e-15	1.47489e-10	-0.337862	0.01	0.191	0.052356	alpha 1-2	integrated
Zfp474	6.75169e-16	1.22043e-11	-0.381297	0.01	0.203	0.0492611	alpha 1-2	integrated
Sptlc3	2.86595e-11	5.18049e-07	-0.257945	0.007	0.145	0.0482759	alpha 1-2	integrated
Wnt4	1.03226e-17	1.86591e-13	-0.565902	0.01	0.224	0.0446429	alpha 1-2	integrated
Emb	5.01891e-18	9.07219e-14	-0.461164	0.01	0.225	0.0444444	alpha 1-2	integrated
Pcp4l1	6.8589e-29	1.23981e-24	-1.53071	0.014	0.329	0.0425532	alpha 1-2	integrated
T2	4.54027e-13	8.20699e-09	-0.291563	0.007	0.166	0.0421687	alpha 1-2	integrated
F11r	3.55741e-13	6.43037e-09	-0.26172	0.007	0.168	0.0416667	alpha 1-2	integrated
Folr1	2.52162e-13	4.55809e-09	-0.395704	0.007	0.17	0.0411765	alpha 1-2	integrated
Cyb561	2.36153e-21	4.26869e-17	-0.430999	0.01	0.258	0.0387597	alpha 1-2	integrated
Scn9a	1.18358e-14	2.13944e-10	-0.374948	0.007	0.184	0.0380435	alpha 1-2	integrated
Fam81b	1.80233e-15	3.25789e-11	-0.420609	0.007	0.193	0.0362694	alpha 1-2	integrated
Fndc3c1	6.61663e-16	1.19602e-11	-1.09125	0.007	0.197	0.035533	alpha 1-2	integrated
Zp3	8.9521e-17	1.61818e-12	-0.450886	0.007	0.207	0.0338164	alpha 1-2	integrated
Lbp	5.26531e-27	9.51758e-23	-1.1503	0.01	0.311	0.0321543	alpha 1-2	integrated
Scn7a	1.01819e-28	1.84049e-24	-1.86275	0.01	0.325	0.0307692	alpha 1-2	integrated
Cdhr4	2.98149e-19	5.38934e-15	-0.838492	0.007	0.232	0.0301724	alpha 1-2	integrated
Gria3	1.86671e-09	3.37426e-05	-0.275359	0.003	0.118	0.0254237	alpha 1-2	integrated
Krt18	4.43322e-10	8.01349e-06	-0.333194	0.003	0.125	0.024	alpha 1-2	integrated
Cthrc1	8.93818e-11	1.61566e-06	-0.267375	0.003	0.134	0.0223881	alpha 1-2	integrated
Gm38414	3.74244e-11	6.76483e-07	-0.360161	0.003	0.138	0.0217391	alpha 1-2	integrated
Serpinb6b	4.03391e-11	7.29169e-07	-0.253178	0.003	0.138	0.0217391	alpha 1-2	integrated
Cavin2	2.55933e-11	4.62624e-07	-0.280968	0.003	0.14	0.0214286	alpha 1-2	integrated
Dthd1	2.11047e-11	3.81489e-07	-0.258163	0.003	0.141	0.0212766	alpha 1-2	integrated
Uckl1os	1.95778e-11	3.53888e-07	-0.273016	0.003	0.142	0.0211268	alpha 1-2	integrated
Fbln7	4.34863e-12	7.86058e-08	-0.267846	0.003	0.149	0.0201342	alpha 1-2	integrated
Abca8a	4.16848e-12	7.53495e-08	-0.465103	0.003	0.15	0.02	alpha 1-2	integrated
Cmtm8	3.05137e-12	5.51565e-08	-0.265726	0.003	0.151	0.0198675	alpha 1-2	integrated
Kcnmb1	2.85021e-12	5.15203e-08	-0.293741	0.003	0.152	0.0197368	alpha 1-2	integrated
Baalc	1.35972e-12	2.45784e-08	-0.318269	0.003	0.155	0.0193548	alpha 1-2	integrated
Adm	7.84842e-14	1.41868e-09	-0.605646	0.003	0.17	0.0176471	alpha 1-2	integrated
Cpn1	5.01569e-14	9.06636e-10	-0.337013	0.003	0.172	0.0174419	alpha 1-2	integrated
BC051019	3.0958e-14	5.59598e-10	-0.361265	0.003	0.174	0.0172414	alpha 1-2	integrated
Gm12326	1.62437e-14	2.9362e-10	-0.432925	0.003	0.177	0.0169492	alpha 1-2	integrated
Dnah10	6.29088e-15	1.13714e-10	-0.36523	0.003	0.182	0.0164835	alpha 1-2	integrated
Frmpd2	1.40554e-16	2.54066e-12	-0.404515	0.003	0.2	0.015	alpha 1-2	integrated
Prr29	3.48977e-17	6.30811e-13	-0.534642	0.003	0.206	0.0145631	alpha 1-2	integrated
Got1l1	1.33306e-19	2.40963e-15	-0.638423	0.003	0.231	0.012987	alpha 1-2	integrated
Crygn	7.78822e-21	1.4078e-16	-0.624159	0.003	0.244	0.0122951	alpha 1-2	integrated
Ccdc33	4.1669e-23	7.53209e-19	-0.756867	0.003	0.266	0.0112782	alpha 1-2	integrated
Fam216b	2.66136e-23	4.81068e-19	-0.637331	0.003	0.267	0.011236	alpha 1-2	integrated
Sntn	1.07507e-23	1.9433e-19	-1.28745	0	0.267	0	alpha 1-2	integrated
Stoml3	2.60776e-21	4.71378e-17	-0.771028	0	0.244	0	alpha 1-2	integrated
Col8a2	2.99449e-15	5.41285e-11	-0.352264	0	0.18	0	alpha 1-2	integrated
Car9	4.69587e-15	8.48825e-11	-0.425027	0	0.178	0	alpha 1-2	integrated
Barx2	3.64425e-14	6.58735e-10	-0.3536	0	0.168	0	alpha 1-2	integrated
Ccdc78	1.94154e-12	3.50953e-08	-0.319366	0	0.148	0	alpha 1-2	integrated
Dnah3	1.71881e-11	3.10693e-07	-0.274224	0	0.137	0	alpha 1-2	integrated
Anxa8	1.87181e-11	3.38349e-07	-0.308614	0	0.136	0	alpha 1-2	integrated
Gm48107	5.30695e-11	9.59285e-07	-0.263366	0	0.131	0	alpha 1-2	integrated
Gm12144	5.35275e-10	9.67563e-06	-0.253619	0	0.118	0	alpha 1-2	integrated
Lrrtm3	3.22259e-09	5.82515e-05	-0.304936	0	0.109	0	alpha 1-2	integrated
Prr16	2.37573e-276	4.29436e-272	0.641486	0.42	0.039	10.7692	alpha 2	integrated
Vcan	0	0	1.34667	0.69	0.106	6.50943	alpha 2	integrated
Ephb1	0	0	1.10794	0.668	0.106	6.30189	alpha 2	integrated
Cpa4	1.00367e-88	1.81423e-84	0.311089	0.203	0.035	5.8	alpha 2	integrated
P3h2	8.144e-214	1.47211e-209	0.666259	0.439	0.076	5.77632	alpha 2	integrated
Pcp4	0	0	1.46427	0.648	0.125	5.184	alpha 2	integrated
Lypd1	7.75705e-68	1.40216e-63	0.300409	0.176	0.035	5.02857	alpha 2	integrated
C130073E24Rik	3.59756e-117	6.50296e-113	0.441886	0.306	0.065	4.70769	alpha 2	integrated
Slc35f1	2.49541e-74	4.5107e-70	0.257235	0.202	0.043	4.69767	alpha 2	integrated
Asb4	5.36761e-142	9.70249e-138	0.556401	0.368	0.079	4.65823	alpha 2	integrated
Nell2	2.63411e-231	4.76142e-227	0.811235	0.549	0.122	4.5	alpha 2	integrated
Nr2e1	1.03112e-90	1.86385e-86	0.322624	0.289	0.074	3.90541	alpha 2	integrated
Pdzph1	0	0	1.38844	0.826	0.227	3.63877	alpha 2	integrated
Fxyd6	1.20927e-59	2.18587e-55	0.256868	0.224	0.066	3.39394	alpha 2	integrated
Kcnma1	5.16603e-65	9.33811e-61	0.277059	0.256	0.078	3.28205	alpha 2	integrated
Hebp2	1.80383e-69	3.2606e-65	0.284664	0.275	0.086	3.19767	alpha 2	integrated
Arhgef28	9.49033e-91	1.71547e-86	0.362777	0.354	0.112	3.16071	alpha 2	integrated
Trbc2	3.84584e-56	6.95174e-52	0.271178	0.235	0.075	3.13333	alpha 2	integrated
Grpr	2.44934e-67	4.42742e-63	0.283119	0.286	0.092	3.1087	alpha 2	integrated
Lrrn3	6.68072e-170	1.20761e-165	0.732204	0.549	0.177	3.10169	alpha 2	integrated
Cnih2	1.12454e-78	2.03273e-74	0.368842	0.347	0.119	2.91597	alpha 2	integrated
Fezf2	5.07159e-89	9.16741e-85	0.448138	0.375	0.129	2.90698	alpha 2	integrated
Pak3	2.34048e-105	4.23065e-101	0.48295	0.436	0.154	2.83117	alpha 2	integrated
Epha5	6.66702e-72	1.20513e-67	0.350105	0.328	0.116	2.82759	alpha 2	integrated
Itga1	6.92233e-66	1.25128e-61	0.381132	0.352	0.138	2.55072	alpha 2	integrated
Crym	1.6364e-201	2.95796e-197	1.29444	0.775	0.311	2.49196	alpha 2	integrated
Kctd14	2.89185e-193	5.22731e-189	0.993513	0.711	0.288	2.46875	alpha 2	integrated
Stmn3	6.12097e-119	1.10643e-114	0.568925	0.545	0.222	2.45495	alpha 2	integrated
Phactr1	4.68254e-74	8.46415e-70	0.410239	0.413	0.176	2.34659	alpha 2	integrated
Tle1	1.11559e-46	2.01653e-42	0.277357	0.311	0.138	2.25362	alpha 2	integrated
B3gat2	1.12447e-51	2.03258e-47	0.30003	0.338	0.15	2.25333	alpha 2	integrated
Plin2	2.7465e-85	4.96457e-81	0.499808	0.475	0.216	2.19907	alpha 2	integrated
Gpc3	8.55318e-88	1.54607e-83	0.428242	0.627	0.286	2.19231	alpha 2	integrated
Ddah1	1.7734e-110	3.2056e-106	0.546941	0.613	0.28	2.18929	alpha 2	integrated
Mef2c	9.51661e-87	1.72022e-82	0.292235	0.594	0.272	2.18382	alpha 2	integrated
Tnfrsf19	4.43979e-43	8.02537e-39	0.486094	0.301	0.141	2.13475	alpha 2	integrated
Rax	4.67684e-248	8.45385e-244	1.15827	0.922	0.445	2.07191	alpha 2	integrated
Slc7a11	9.54671e-59	1.72566e-54	0.651026	0.467	0.232	2.01293	alpha 2	integrated
Islr	2.78993e-37	5.04308e-33	0.278716	0.347	0.178	1.94944	alpha 2	integrated
Nrp2	9.63853e-79	1.74226e-74	0.477653	0.592	0.306	1.93464	alpha 2	integrated
Rcn1	5.87759e-251	1.06243e-246	1.03054	0.865	0.453	1.90949	alpha 2	integrated
Nrxn1	5.40007e-130	9.76117e-126	0.609552	0.823	0.442	1.86199	alpha 2	integrated
Tubb2b	2.69775e-84	4.87646e-80	0.496136	0.691	0.373	1.85255	alpha 2	integrated
E130114P18Rik	2.94153e-67	5.3171e-63	0.446226	0.535	0.29	1.84483	alpha 2	integrated
Lhx2	3.79452e-145	6.85897e-141	0.699497	0.881	0.481	1.8316	alpha 2	integrated
Nradd	2.23856e-46	4.04643e-42	0.318386	0.439	0.242	1.81405	alpha 2	integrated
Gldc	1.81322e-43	3.27758e-39	0.306847	0.426	0.235	1.81277	alpha 2	integrated
Ifit3	7.0638e-62	1.27685e-57	0.62924	0.554	0.309	1.79288	alpha 2	integrated
Rorb	1.92595e-68	3.48134e-64	0.436771	0.636	0.356	1.78652	alpha 2	integrated
Epb41l2	1.18965e-60	2.1504e-56	0.406678	0.55	0.312	1.76282	alpha 2	integrated
Slit2	4.60292e-254	8.32024e-250	1.02533	0.944	0.536	1.76119	alpha 2	integrated
Gpr50	2.11201e-130	3.81767e-126	0.721299	0.89	0.509	1.74853	alpha 2	integrated
Ifit3b	3.6493e-32	6.59647e-28	0.381756	0.363	0.208	1.74519	alpha 2	integrated
Lmo3	8.05145e-43	1.45538e-38	0.32637	0.468	0.27	1.73333	alpha 2	integrated
Fbxl7	2.27736e-34	4.11656e-30	0.274054	0.409	0.236	1.73305	alpha 2	integrated
Hipk2	4.92021e-31	8.89377e-27	0.259835	0.357	0.206	1.73301	alpha 2	integrated
Bex1	2.67887e-116	4.84232e-112	0.638982	0.798	0.467	1.70878	alpha 2	integrated
Sulf1	1.5127e-35	2.73436e-31	0.267703	0.446	0.262	1.70229	alpha 2	integrated
S100a4	1.008e-103	1.82205e-99	0.922311	0.708	0.416	1.70192	alpha 2	integrated
A330048O09Rik	2.45456e-36	4.43686e-32	0.285367	0.414	0.244	1.69672	alpha 2	integrated
Astn1	8.83548e-52	1.5971e-47	0.353272	0.561	0.335	1.67463	alpha 2	integrated
Thrsp	1.51172e-143	2.73259e-139	1.0014	0.879	0.531	1.65537	alpha 2	integrated
Tcf7l2	4.24439e-146	7.67216e-142	0.763531	0.8	0.488	1.63934	alpha 2	integrated
Bcl2	5.38123e-113	9.7271e-109	0.672237	0.745	0.456	1.63377	alpha 2	integrated
Trib1	7.55037e-32	1.3648e-27	0.397845	0.392	0.24	1.63333	alpha 2	integrated
Ctnnbip1	2.14601e-39	3.87914e-35	0.318432	0.493	0.305	1.61639	alpha 2	integrated
Chn1	5.88947e-33	1.06458e-28	0.282585	0.45	0.279	1.6129	alpha 2	integrated
Nr4a2	8.95078e-11	1.61794e-06	0.308064	0.167	0.104	1.60577	alpha 2	integrated
Col23a1	3.31837e-134	5.99829e-130	0.688411	0.987	0.616	1.60227	alpha 2	integrated
Olfm1	1.04621e-32	1.89113e-28	0.283846	0.457	0.288	1.58681	alpha 2	integrated
Crlf3	1.20142e-35	2.17169e-31	0.311998	0.475	0.3	1.58333	alpha 2	integrated
Gnao1	1.52465e-68	2.75596e-64	0.46444	0.676	0.427	1.58314	alpha 2	integrated
Rcan1	5.43558e-23	9.82536e-19	0.461582	0.323	0.206	1.56796	alpha 2	integrated
Ogfrl1	3.02552e-36	5.46893e-32	0.313093	0.497	0.317	1.56782	alpha 2	integrated
Atp1b1	1.25013e-95	2.25974e-91	0.536545	0.765	0.492	1.55488	alpha 2	integrated
Plagl1	4.19823e-38	7.58872e-34	0.353039	0.495	0.319	1.55172	alpha 2	integrated
Tmem159	2.44221e-27	4.41454e-23	0.260444	0.432	0.281	1.53737	alpha 2	integrated
Tspan7	2.44074e-245	4.41189e-241	1.01216	0.962	0.626	1.53674	alpha 2	integrated
Bmyc	3.43761e-172	6.21383e-168	0.792536	0.891	0.58	1.53621	alpha 2	integrated
Bst2	6.71301e-62	1.21344e-57	0.473658	0.726	0.479	1.51566	alpha 2	integrated
Ank2	1.47541e-174	2.66694e-170	0.824312	0.928	0.616	1.50649	alpha 2	integrated
Nsg1	2.85597e-32	5.16245e-28	0.283566	0.522	0.35	1.49143	alpha 2	integrated
CT025619.1	8.47892e-37	1.53265e-32	0.314274	0.568	0.382	1.48691	alpha 2	integrated
Bex4	5.14387e-87	9.29806e-83	0.512545	0.803	0.544	1.4761	alpha 2	integrated
Tmem29	4.05122e-79	7.32299e-75	0.536116	0.732	0.506	1.44664	alpha 2	integrated
H2-T23	5.5725e-27	1.00728e-22	0.3862	0.464	0.321	1.44548	alpha 2	integrated
Sik3	3.244e-91	5.86385e-87	0.508905	0.852	0.59	1.44407	alpha 2	integrated
Stmn1	1.06905e-93	1.93241e-89	0.440361	0.862	0.598	1.44147	alpha 2	integrated
Ap1s2	1.73943e-58	3.1442e-54	0.470883	0.749	0.529	1.41588	alpha 2	integrated
Nes	8.62095e-20	1.55832e-15	0.272334	0.439	0.311	1.41158	alpha 2	integrated
Ppp1r9a	7.80198e-27	1.41029e-22	0.273742	0.515	0.365	1.41096	alpha 2	integrated
Aamdc	1.30641e-235	2.36147e-231	0.947333	0.957	0.679	1.40943	alpha 2	integrated
Rsf1	2.13699e-43	3.86283e-39	0.376855	0.631	0.448	1.40848	alpha 2	integrated
Pafah1b3	7.55039e-31	1.36481e-26	0.282649	0.557	0.396	1.40657	alpha 2	integrated
Wls	1.27367e-40	2.30229e-36	0.365631	0.669	0.477	1.40252	alpha 2	integrated
Cebpd	9.35559e-40	1.69112e-35	0.344952	0.766	0.55	1.39273	alpha 2	integrated
Arap2	1.98218e-36	3.583e-32	0.349672	0.619	0.449	1.37862	alpha 2	integrated
Bex2	2.12596e-107	3.84289e-103	0.616809	0.877	0.639	1.37246	alpha 2	integrated
Tiparp	4.07773e-89	7.3709e-85	0.537924	0.891	0.651	1.36866	alpha 2	integrated
Fbxo2	9.60379e-125	1.73598e-120	0.643653	0.955	0.698	1.36819	alpha 2	integrated
Peg3	1.10905e-51	2.00472e-47	0.425587	0.776	0.568	1.3662	alpha 2	integrated
Ptn	3.30784e-82	5.97926e-78	0.416899	0.998	0.731	1.36525	alpha 2	integrated
Cdh2	9.05849e-71	1.63741e-66	0.411541	0.896	0.66	1.35758	alpha 2	integrated
Nkx2-4	2.64619e-96	4.78325e-92	0.569717	0.931	0.688	1.3532	alpha 2	integrated
Nim1k	2.62351e-25	4.74226e-21	0.271244	0.582	0.433	1.34411	alpha 2	integrated
Scg5	5.06601e-152	9.15731e-148	0.717146	0.901	0.672	1.34077	alpha 2	integrated
Erg28	1.5635e-27	2.82619e-23	0.260272	0.631	0.471	1.3397	alpha 2	integrated
Basp1	2.71121e-201	4.90079e-197	0.833146	0.995	0.744	1.33737	alpha 2	integrated
Ppt1	1.23743e-29	2.23678e-25	0.287927	0.602	0.452	1.33186	alpha 2	integrated
Jade1	1.50785e-23	2.72558e-19	0.305074	0.543	0.41	1.32439	alpha 2	integrated
Tmbim1	7.33483e-22	1.32584e-17	0.39015	0.474	0.359	1.32033	alpha 2	integrated
Tmem167	6.69335e-42	1.20989e-37	0.404523	0.661	0.501	1.31936	alpha 2	integrated
Coq10b	6.77125e-34	1.22397e-29	0.420738	0.64	0.487	1.31417	alpha 2	integrated
Trim35	7.56714e-43	1.36784e-38	0.340503	0.756	0.577	1.31023	alpha 2	integrated
Tmsb10	2.40588e-66	4.34886e-62	0.485818	0.848	0.649	1.30663	alpha 2	integrated
S100a13	1.24739e-68	2.25478e-64	0.421361	0.895	0.686	1.30466	alpha 2	integrated
Ccdc85b	1.0859e-24	1.96288e-20	0.310304	0.615	0.474	1.29747	alpha 2	integrated
Pitpnc1	1.02872e-64	1.85952e-60	0.474379	0.823	0.636	1.29403	alpha 2	integrated
Camk2d	2.9459e-29	5.32501e-25	0.311181	0.671	0.524	1.28053	alpha 2	integrated
Pea15a	1.25345e-30	2.26573e-26	0.261474	0.771	0.604	1.27649	alpha 2	integrated
Nap1l5	9.19865e-36	1.66275e-31	0.348484	0.739	0.579	1.27634	alpha 2	integrated
Kdm5b	1.43075e-23	2.58622e-19	0.299392	0.593	0.465	1.27527	alpha 2	integrated
Slc6a6	1.33473e-28	2.41266e-24	0.365489	0.67	0.529	1.26654	alpha 2	integrated
Pdcd4	5.41211e-39	9.78293e-35	0.369843	0.733	0.58	1.26379	alpha 2	integrated
Nrcam	1.01358e-31	1.83214e-27	0.289868	0.796	0.633	1.2575	alpha 2	integrated
Vps37b	1.53294e-07	0.00277094	0.266655	0.298	0.237	1.25738	alpha 2	integrated
Slc3a2	6.02434e-32	1.08896e-27	0.369594	0.701	0.558	1.25627	alpha 2	integrated
Mxi1	1.59126e-26	2.87636e-22	0.298213	0.657	0.524	1.25382	alpha 2	integrated
Gprasp2	1.8209e-23	3.29146e-19	0.280587	0.627	0.501	1.2515	alpha 2	integrated
Lman1	5.34826e-91	9.66752e-87	0.606236	0.896	0.717	1.24965	alpha 2	integrated
Psme1	2.59051e-27	4.6826e-23	0.298659	0.703	0.563	1.24867	alpha 2	integrated
Cyba	9.90387e-91	1.79022e-86	0.478634	0.922	0.743	1.24092	alpha 2	integrated
Hsd17b4	8.92771e-21	1.61377e-16	0.267847	0.573	0.463	1.23758	alpha 2	integrated
Fam189a2	9.86565e-24	1.78332e-19	0.27029	0.736	0.597	1.23283	alpha 2	integrated
Sfxn5	5.38603e-23	9.73579e-19	0.263779	0.674	0.552	1.22101	alpha 2	integrated
Klf4	2.75315e-18	4.9766e-14	0.54666	0.568	0.467	1.21627	alpha 2	integrated
Ahi1	6.33693e-43	1.14546e-38	0.367882	0.797	0.657	1.21309	alpha 2	integrated
Btg1	1.50038e-60	2.71208e-56	0.405723	0.917	0.756	1.21296	alpha 2	integrated
Mtch1	4.334e-102	7.83415e-98	0.530009	0.952	0.785	1.21274	alpha 2	integrated
Ldha	2.91038e-29	5.2608e-25	0.257137	0.825	0.683	1.20791	alpha 2	integrated
Tceal9	4.34127e-78	7.84728e-74	0.497365	0.881	0.731	1.2052	alpha 2	integrated
Hsd17b10	1.10604e-29	1.99928e-25	0.27362	0.774	0.643	1.20373	alpha 2	integrated
Sh3bgrl3	1.39045e-60	2.51337e-56	0.435772	0.83	0.691	1.20116	alpha 2	integrated
Dtna	9.00876e-34	1.62842e-29	0.282555	0.834	0.695	1.2	alpha 2	integrated
Tagln2	4.18704e-28	7.5685e-24	0.282714	0.823	0.687	1.19796	alpha 2	integrated
Map2	1.62257e-65	2.93295e-61	0.459072	0.865	0.723	1.1964	alpha 2	integrated
Npc2	2.17437e-32	3.93039e-28	0.280688	0.776	0.649	1.19569	alpha 2	integrated
Irf2bpl	5.2214e-32	9.43821e-28	0.396644	0.735	0.617	1.19125	alpha 2	integrated
S100a10	3.63832e-27	6.57663e-23	0.260464	0.913	0.768	1.1888	alpha 2	integrated
Nkain4	2.82037e-82	5.0981e-78	0.438804	0.941	0.794	1.18514	alpha 2	integrated
H2-D1	6.07481e-21	1.09808e-16	0.255778	0.758	0.64	1.18437	alpha 2	integrated
Med30	1.79422e-23	3.24323e-19	0.310501	0.651	0.55	1.18364	alpha 2	integrated
Hes1	6.25256e-92	1.13021e-87	0.754623	0.96	0.815	1.17791	alpha 2	integrated
Fam183b	2.51684e-19	4.54943e-15	-0.714303	0.855	0.726	1.17769	alpha 2	integrated
Ogt	1.68678e-48	3.04903e-44	0.395289	0.887	0.754	1.17639	alpha 2	integrated
Mdk	7.75796e-69	1.40233e-64	0.462861	0.916	0.78	1.17436	alpha 2	integrated
Dynlrb2	2.81125e-22	5.08161e-18	-0.752628	0.918	0.783	1.17241	alpha 2	integrated
Ttc3	1.39601e-33	2.52343e-29	0.319438	0.833	0.713	1.1683	alpha 2	integrated
Plpp3	8.07205e-83	1.4591e-78	0.362956	0.961	0.826	1.16344	alpha 2	integrated
Slc38a1	5.30226e-23	9.58437e-19	0.250995	0.932	0.807	1.15489	alpha 2	integrated
Ccnl1	1.10706e-12	2.00112e-08	0.293519	0.598	0.519	1.15222	alpha 2	integrated
Rtn1	4.41655e-52	7.98336e-48	0.361974	0.913	0.796	1.14698	alpha 2	integrated
Mbnl2	9.48109e-24	1.7138e-19	0.262085	0.805	0.704	1.14347	alpha 2	integrated
Emd	2.24681e-18	4.06134e-14	0.479462	0.622	0.544	1.14338	alpha 2	integrated
Timp2	3.3167e-128	5.99526e-124	0.601045	0.956	0.837	1.14217	alpha 2	integrated
Psip1	9.56903e-35	1.7297e-30	0.325656	0.82	0.722	1.13573	alpha 2	integrated
Jpt1	1.5517e-21	2.80486e-17	0.271233	0.805	0.711	1.13221	alpha 2	integrated
Tspo	6.21095e-57	1.12269e-52	0.369601	0.898	0.794	1.13098	alpha 2	integrated
Leng8	6.12569e-22	1.10728e-17	0.278165	0.78	0.691	1.1288	alpha 2	integrated
Pfn2	3.45575e-40	6.24661e-36	0.292967	0.923	0.821	1.12424	alpha 2	integrated
Ndn	1.47696e-57	2.66976e-53	0.35195	0.925	0.823	1.12394	alpha 2	integrated
Maged1	6.08399e-53	1.09974e-48	0.38166	0.918	0.817	1.12362	alpha 2	integrated
Cadm1	1.88074e-25	3.39963e-21	0.304148	0.809	0.721	1.12205	alpha 2	integrated
Riiad1	6.91855e-23	1.2506e-18	-0.62888	0.823	0.738	1.11518	alpha 2	integrated
Pbx1	1.58756e-30	2.86967e-26	0.308376	0.901	0.808	1.1151	alpha 2	integrated
Ramp1	5.7115e-44	1.03241e-39	-0.692332	0.801	0.719	1.11405	alpha 2	integrated
6330403K07Rik	0	0	1.76727	0.999	0.899	1.11123	alpha 2	integrated
Cct3	9.48992e-43	1.7154e-38	0.346746	0.864	0.778	1.11054	alpha 2	integrated
Ttyh1	3.44994e-66	6.23612e-62	0.350821	0.977	0.883	1.10646	alpha 2	integrated
Pura	1.49061e-57	2.69443e-53	0.388903	0.92	0.833	1.10444	alpha 2	integrated
Cyr61	7.29276e-40	1.31824e-35	0.637185	0.862	0.782	1.1023	alpha 2	integrated
Tra2a	5.76084e-26	1.04133e-21	0.402328	0.824	0.751	1.0972	alpha 2	integrated
Cirbp	3.14601e-36	5.68673e-32	0.319209	0.917	0.838	1.09427	alpha 2	integrated
Zfp36	2.33582e-12	4.22222e-08	0.392421	0.665	0.608	1.09375	alpha 2	integrated
4933434E20Rik	6.46549e-24	1.1687e-19	-0.971809	0.902	0.825	1.09333	alpha 2	integrated
S100a6	0	0	1.48349	1	0.915	1.0929	alpha 2	integrated
Clu	4.27881e-73	7.73437e-69	-1.7535	0.82	0.753	1.08898	alpha 2	integrated
Arglu1	2.00535e-38	3.62486e-34	0.316695	0.934	0.86	1.08605	alpha 2	integrated
Cpe	2.10458e-119	3.80425e-115	0.634852	1	0.921	1.08578	alpha 2	integrated
Luc7l3	3.89864e-23	7.04719e-19	0.253992	0.851	0.787	1.08132	alpha 2	integrated
Tcf4	2.66282e-32	4.81332e-28	0.316871	0.909	0.841	1.08086	alpha 2	integrated
Mlf1	1.08134e-13	1.95463e-09	-0.543386	0.705	0.653	1.07963	alpha 2	integrated
Tuba1a	5.94782e-33	1.07513e-28	-0.714144	0.987	0.924	1.06818	alpha 2	integrated
Ptms	6.36041e-31	1.14971e-26	0.252462	0.955	0.897	1.06466	alpha 2	integrated
Ldhb	5.2525e-48	9.49442e-44	0.289146	0.98	0.921	1.06406	alpha 2	integrated
Msi2	2.72907e-25	4.93306e-21	0.278572	0.91	0.856	1.06308	alpha 2	integrated
Pcsk1n	1.64832e-127	2.97951e-123	0.557853	0.998	0.939	1.06283	alpha 2	integrated
Gpm6b	3.1132e-69	5.62741e-65	0.344575	0.987	0.932	1.05901	alpha 2	integrated
Bex3	3.95373e-41	7.14676e-37	0.294847	0.974	0.92	1.0587	alpha 2	integrated
Fosb	2.27072e-14	4.10456e-10	0.392257	0.787	0.744	1.0578	alpha 2	integrated
2410004P03Rik	2.17066e-07	0.00392369	-0.297653	0.665	0.63	1.05556	alpha 2	integrated
Snx3	4.53649e-52	8.20016e-48	0.343368	0.941	0.892	1.05493	alpha 2	integrated
Id4	5.05448e-83	9.13648e-79	0.569176	0.988	0.938	1.0533	alpha 2	integrated
S100a1	5.23061e-48	9.45484e-44	0.321829	0.979	0.932	1.05043	alpha 2	integrated
Fkbp3	7.00302e-36	1.26587e-31	0.292254	0.896	0.853	1.05041	alpha 2	integrated
Btg2	1.8124e-28	3.2761e-24	0.513771	0.894	0.861	1.03833	alpha 2	integrated
Nudc	5.53094e-08	0.000999772	-0.350603	0.938	0.907	1.03418	alpha 2	integrated
Enho	1.21135e-08	0.000218963	-0.355746	0.791	0.766	1.03264	alpha 2	integrated
Ywhaq	1.24728e-40	2.25459e-36	0.282978	0.977	0.947	1.03168	alpha 2	integrated
Pltp	9.1912e-53	1.6614e-48	-1.5817	0.716	0.695	1.03022	alpha 2	integrated
Rarres2	8.86752e-69	1.60289e-64	-2.04417	0.813	0.791	1.02781	alpha 2	integrated
Meig1	1.07479e-37	1.9428e-33	-1.04665	0.723	0.704	1.02699	alpha 2	integrated
Naca	5.08549e-54	9.19253e-50	0.302141	0.998	0.973	1.02569	alpha 2	integrated
Enkur	2.96738e-12	5.36384e-08	-0.387426	0.704	0.69	1.02029	alpha 2	integrated
Ndufc2	7.95518e-241	1.43798e-236	0.778449	0.998	0.981	1.01733	alpha 2	integrated
Junb	1.0497e-17	1.89744e-13	0.450601	0.888	0.877	1.01254	alpha 2	integrated
Ntrk2	3.12815e-192	5.65445e-188	0.748412	1	0.989	1.01112	alpha 2	integrated
Nnat	1.71723e-228	3.10407e-224	0.882411	0.998	0.989	1.0091	alpha 2	integrated
Arl6ip1	1.42103e-10	2.56865e-06	-0.477189	0.984	0.976	1.0082	alpha 2	integrated
Tmsb4x	1.01374e-20	1.83243e-16	-0.312645	0.993	0.986	1.0071	alpha 2	integrated
Cd9	2.62313e-28	4.74156e-24	-0.259306	0.997	0.99	1.00707	alpha 2	integrated
Hsp90aa1	5.88848e-40	1.0644e-35	-1.13875	0.999	0.992	1.00706	alpha 2	integrated
Dynll1	1.6929e-32	3.06008e-28	-0.504401	0.987	0.981	1.00612	alpha 2	integrated
Rpl22l1	3.91113e-147	7.06975e-143	0.518196	0.998	0.992	1.00605	alpha 2	integrated
Cd63	5.52824e-101	9.99285e-97	0.401988	1	0.994	1.00604	alpha 2	integrated
Tubb4b	2.35005e-54	4.24795e-50	-1.06611	0.911	0.906	1.00552	alpha 2	integrated
Selenow	5.82648e-69	1.05319e-64	0.33533	0.999	0.995	1.00402	alpha 2	integrated
Rpl3	3.08519e-41	5.57678e-37	0.258648	0.999	0.995	1.00402	alpha 2	integrated
Ftl1	2.1196e-58	3.83138e-54	0.299066	0.999	0.996	1.00301	alpha 2	integrated
Mt3	2.53899e-41	4.58949e-37	-0.719279	1	0.997	1.00301	alpha 2	integrated
Actg1	2.5614e-34	4.62999e-30	0.296455	1	0.997	1.00301	alpha 2	integrated
Cldn10	7.64621e-10	1.38213e-05	-1.46369	0.449	0.448	1.00223	alpha 2	integrated
Rpl39	1.88064e-55	3.39944e-51	0.260454	1	0.998	1.002	alpha 2	integrated
Prdx6	2.77497e-279	5.01603e-275	0.99714	1	0.999	1.001	alpha 2	integrated
Cst3	2.77907e-247	5.02346e-243	1.18304	1	0.999	1.001	alpha 2	integrated
Apoe	1.36334e-144	2.46438e-140	0.664068	1	0.999	1.001	alpha 2	integrated
Itm2b	1.11754e-243	2.02006e-239	0.716079	1	1	1	alpha 2	integrated
Dbi	2.00946e-156	3.6323e-152	-1.66861	1	1	1	alpha 2	integrated
Chchd2	2.03758e-96	3.68312e-92	-0.440702	1	1	1	alpha 2	integrated
Ptma	4.47731e-60	8.09318e-56	-0.632306	0.999	0.999	1	alpha 2	integrated
Rps29	1.80666e-53	3.26573e-49	0.271159	1	1	1	alpha 2	integrated
[truncated: 10,036 more rows]

## Sheet: S5B DGEA fed-12hfast (Fig.4c)
gene_name	baseMean	log2FoldChange	lfcSE	pvalue	padj	cluster	comparison		Down in 12Fast	Up in 12Fast
Xkr4	0.517843	0.022022	0.200973	0.257526	NA	alpha 11	fed-fast12
Rp1	0.727291	0.0214712	0.2004	0.294867	NA	alpha 11	fed-fast12
Sox17	0.257093	-0.0121775	0.199934	0.576703	NA	alpha 11	fed-fast12
Mrpl15	16.6604	0.132012	0.22036	0.176624	NA	alpha 11	fed-fast12
Lypla1	8.36346	-0.187881	0.309627	0.0404804	NA	alpha 11	fed-fast12
Gm37988	0.0954635	0.00545083	0.199609	0.861321	NA	alpha 11	fed-fast12
Gpx3	25.4812	-2.46839	0.368094	1.71683e-12	2.28861e-10	alpha 11	fed-fast12
Rgs20	36.1478	-0.0914088	0.170591	0.375925	0.660508	alpha 11	fed-fast12
Gm16041	0.502781	0.0127645	0.199412	0.526533	NA	alpha 11	fed-fast12
Atp6v1h	12.8179	0.0629602	0.189973	0.443891	NA	alpha 11	fed-fast12
Oprk1	4.78187	0.0226901	0.192965	0.681858	NA	alpha 11	fed-fast12
Rb1cc1	22.2958	0.0359252	0.171045	0.696356	0.874653	alpha 11	fed-fast12
4732440D04Rik	3.97435	0.0483706	0.201042	0.343044	NA	alpha 11	fed-fast12
Alkal1	0.11723	0.00577304	0.199623	0.861321	NA	alpha 11	fed-fast12
St18	0.123333	-0.00630208	0.199654	0.81533	NA	alpha 11	fed-fast12
Pcmtd1	31.5286	-0.0596049	0.17041	0.537313	0.775722	alpha 11	fed-fast12
Gm26901	0.374479	-0.00577184	0.199214	0.739485	NA	alpha 11	fed-fast12
Rrs1	9.49268	0.0420636	0.191417	0.544102	NA	alpha 11	fed-fast12
Adhfe1	10.186	-0.144679	0.249926	0.0940013	NA	alpha 11	fed-fast12
Mybl1	0.349212	0.00442264	0.199118	0.806946	NA	alpha 11	fed-fast12
Vcpip1	10.7848	-0.0479761	0.189125	0.525724	NA	alpha 11	fed-fast12
Sgk3	3.6428	0.00638562	0.194046	0.891782	NA	alpha 11	fed-fast12
Mcmdc2	0.120575	-0.00626915	0.199652	0.81533	NA	alpha 11	fed-fast12
Snhg6	9.80443	-0.0129377	0.18433	0.855946	NA	alpha 11	fed-fast12
Tcf24	1.43009	0.00871988	0.19745	0.779391	NA	alpha 11	fed-fast12
Ppp1r42	4.67037	-0.00995379	0.192271	0.848951	NA	alpha 11	fed-fast12
Cops5	32.5813	-0.032651	0.159006	0.737426	0.899857	alpha 11	fed-fast12
Cspp1	48.007	-0.0176309	0.14847	0.858359	0.948622	alpha 11	fed-fast12
Arfgef1	10.9414	0.0417599	0.186137	0.591581	NA	alpha 11	fed-fast12
Prex2	13.0328	0.10155	0.207682	0.244715	NA	alpha 11	fed-fast12
A830018L16Rik	0.670304	-0.0188311	0.200056	0.32809	NA	alpha 11	fed-fast12
Sulf1	16.168	0.0519321	0.182568	0.545703	NA	alpha 11	fed-fast12
Ncoa2	8.70028	-0.033528	0.188056	0.63532	NA	alpha 11	fed-fast12
Tram1	23.0085	0.00292307	0.168774	0.975344	0.990638	alpha 11	fed-fast12
Lactb2	9.42094	0.0106123	0.184687	0.881975	NA	alpha 11	fed-fast12
Eya1	4.35836	-0.0219616	0.193677	0.676389	NA	alpha 11	fed-fast12
Trpa1	0.11723	0.00577304	0.199623	0.861321	NA	alpha 11	fed-fast12
Kcnb2	1.33998	-0.0634967	0.212771	0.0303549	NA	alpha 11	fed-fast12
Terf1	8.47809	0.0636143	0.198538	0.367659	NA	alpha 11	fed-fast12
4930444P10Rik	1.07055	0.00378504	0.197586	0.895399	NA	alpha 11	fed-fast12
Rpl7	286.729	0.139028	0.0952378	0.0971342	0.320574	alpha 11	fed-fast12
Rdh10	4.34818	0.0606845	0.204146	0.281126	NA	alpha 11	fed-fast12
Stau2	6.00877	-0.0172604	0.189978	0.775914	NA	alpha 11	fed-fast12
Ube2w	11.4611	-0.0434829	0.186433	0.577584	NA	alpha 11	fed-fast12
Eloc	49.6471	-0.00487653	0.144243	0.960513	0.984653	alpha 11	fed-fast12
D030040B21Rik	0.136518	-0.00645167	0.199662	0.81533	NA	alpha 11	fed-fast12
Tmem70	11.3016	0.0655063	0.194005	0.40547	NA	alpha 11	fed-fast12
Ly96	1.95143	0.00866601	0.19638	0.814472	NA	alpha 11	fed-fast12
Jph1	0.732236	-0.0135356	0.199123	0.532767	NA	alpha 11	fed-fast12
Gdap1	5.20628	-0.00077298	0.190646	0.9879	NA	alpha 11	fed-fast12
Gm28784	0.0954635	0.00545083	0.199609	0.861321	NA	alpha 11	fed-fast12
Pi15	1.77195	-0.0750026	0.217767	0.0421365	NA	alpha 11	fed-fast12
Crispld1	0.123333	-0.00630208	0.199654	0.81533	NA	alpha 11	fed-fast12
Mcm3	1.18014	-0.00363661	0.197636	0.897863	NA	alpha 11	fed-fast12
6720483E21Rik	0.658016	-0.00616697	0.198785	0.738202	NA	alpha 11	fed-fast12
Paqr8	7.53762	-0.0255461	0.189867	0.688669	NA	alpha 11	fed-fast12
Efhc1	4.53164	0.00150066	0.191665	0.979234	NA	alpha 11	fed-fast12
Tram2	2.95578	-0.0406898	0.200576	0.352802	NA	alpha 11	fed-fast12
Tmem14a	11.4521	0.0767281	0.198841	0.336813	NA	alpha 11	fed-fast12
Gsta3	0.506772	0.0106486	0.199396	0.562765	NA	alpha 11	fed-fast12
Gm28836	0.127813	0.00590897	0.19963	0.861321	NA	alpha 11	fed-fast12
Kcnq5	0.136518	-0.00645167	0.199662	0.81533	NA	alpha 11	fed-fast12
Rims1	0.582947	-0.00837327	0.19878	0.707334	NA	alpha 11	fed-fast12
Gm27028	0.0954635	0.00545083	0.199609	0.861321	NA	alpha 11	fed-fast12
Gm29107	2.82031	-0.025905	0.196925	0.554814	NA	alpha 11	fed-fast12
Ogfrl1	17.0673	0.0704367	0.186063	0.432703	NA	alpha 11	fed-fast12
B3gat2	9.87758	0.0366119	0.187481	0.618161	NA	alpha 11	fed-fast12
Smap1	39.2673	0.000753166	0.152213	0.995025	0.998935	alpha 11	fed-fast12
Sdhaf4	45.5044	0.0900045	0.16065	0.390484	0.671089	alpha 11	fed-fast12
Fam135a	7.68015	-0.0717554	0.202357	0.309564	NA	alpha 11	fed-fast12
Col9a1	0.492295	-0.0121624	0.199437	0.514934	NA	alpha 11	fed-fast12
Lmbrd1	55.8661	-0.0374578	0.145563	0.709258	0.883978	alpha 11	fed-fast12
Adgrb3	9.2797	-0.0442207	0.191255	0.528536	NA	alpha 11	fed-fast12
Phf3	27.406	-0.0430571	0.166862	0.65172	0.850408	alpha 11	fed-fast12
Npy	20.7997	-2.08027	0.390231	6.53375e-09	4.45166e-07	alpha 11	fed-fast12
Khdrbs2	0.264331	-0.000488862	0.199236	0.969692	NA	alpha 11	fed-fast12		Up in 24Fast
Prim2	1.88474	0.00399255	0.1962	0.913589	NA	alpha 11	fed-fast12
Rab23	6.997	0.0691977	0.204281	0.287326	NA	alpha 11	fed-fast12
Bag2	8.19458	0.0528359	0.196114	0.430945	NA	alpha 11	fed-fast12
Zfp451	8.61797	0.0107021	0.186714	0.874311	NA	alpha 11	fed-fast12
Bend6	0.868399	0.0189463	0.199482	0.440261	NA	alpha 11	fed-fast12
Dst	59.2439	-0.11957	0.156649	0.267235	0.550914	alpha 11	fed-fast12
Gm37233	0.11723	0.00577304	0.199623	0.861321	NA	alpha 11	fed-fast12
Ccdc115	7.59621	0.0019246	0.187295	0.977853	NA	alpha 11	fed-fast12
Imp4	6.17937	-0.0157258	0.189913	0.795123	NA	alpha 11	fed-fast12
Ptpn18	0.212694	0.00999917	0.199786	0.659865	NA	alpha 11	fed-fast12
Cfc1	0.524183	-0.0130785	0.199503	0.483724	NA	alpha 11	fed-fast12
Amer3	0.123333	-0.00630208	0.199654	0.81533	NA	alpha 11	fed-fast12
Arhgef4	20.4992	-0.152656	0.224942	0.149642	0.40779	alpha 11	fed-fast12
Gm38336	0.127813	0.00590897	0.19963	0.861321	NA	alpha 11	fed-fast12
Fam168b	19.7321	-0.212952	0.285964	0.0696938	0.26413	alpha 11	fed-fast12
Plekhb2	19.2459	-0.17892	0.253742	0.0991491	0.322315	alpha 11	fed-fast12
Hs6st1	3.60603	-0.0541472	0.203102	0.289294	NA	alpha 11	fed-fast12
Gm33280	0.127813	0.00590897	0.19963	0.861321	NA	alpha 11	fed-fast12
Uggt1	4.34512	-0.0271191	0.194223	0.612503	NA	alpha 11	fed-fast12
Arid5a	10.5055	-0.123608	0.22805	0.14909	NA	alpha 11	fed-fast12
4930403P22Rik	1.1699	0.00965937	0.198006	0.730148	NA	alpha 11	fed-fast12
Kansl3	6.63366	-0.0586438	0.199708	0.359861	NA	alpha 11	fed-fast12
Lman2l	7.56895	0.146486	0.258751	0.0712535	NA	alpha 11	fed-fast12
Cnnm4	1.55156	-0.0195582	0.198573	0.530917	NA	alpha 11	fed-fast12
Cnnm3	11.1027	0.0124719	0.181954	0.870543	NA	alpha 11	fed-fast12
Gm38033	0.134404	0.00598803	0.199634	0.861321	NA	alpha 11	fed-fast12
Ankrd39	4.21881	-0.0459834	0.199271	0.389511	NA	alpha 11	fed-fast12
Sema4c	0.997626	-0.00241978	0.197743	0.929452	NA	alpha 11	fed-fast12
Cox5b	123.058	-0.000207264	0.113344	0.997405	0.999281	alpha 11	fed-fast12
Actr1b	8.74122	-0.0238812	0.188927	0.713997	NA	alpha 11	fed-fast12
4933424G06Rik	0.246666	-0.0104095	0.199846	0.610257	NA	alpha 11	fed-fast12
Zap70	0.790625	-0.0244559	0.200833	0.229148	NA	alpha 11	fed-fast12
Tmem131	11.0152	-0.401226	0.684711	0.0172596	NA	alpha 11	fed-fast12
Vwa3b	2.17786	-0.0315368	0.199285	0.420978	NA	alpha 11	fed-fast12
Inpp4a	6.45707	-0.037236	0.193745	0.54292	NA	alpha 11	fed-fast12
Coa5	6.71238	0.00982266	0.188379	0.877944	NA	alpha 11	fed-fast12
Unc50	46.1563	-0.104516	0.16353	0.325488	0.612613	alpha 11	fed-fast12
Mgat4a	1.15779	0.00579863	0.19777	0.834717	NA	alpha 11	fed-fast12
2010300C02Rik	1.00504	-0.00246495	0.197867	0.925703	NA	alpha 11	fed-fast12
Tsga10	10.9969	0.0913942	0.205958	0.263841	NA	alpha 11	fed-fast12
Gm26805	0.512071	-0.0124082	0.199445	0.500318	NA	alpha 11	fed-fast12
Lipt1	2.33874	0.016911	0.196974	0.655757	NA	alpha 11	fed-fast12
Mitd1	8.14429	-0.0135195	0.186801	0.839027	NA	alpha 11	fed-fast12
Mrpl30	35.1	0.00650253	0.15522	0.948457	0.982901	alpha 11	fed-fast12
Txndc9	30.534	-0.0404242	0.163027	0.613697	0.828864	alpha 11	fed-fast12
Eif5b	36.1304	-0.0246597	0.16027	0.796976	0.927335	alpha 11	fed-fast12
Rev1	4.81427	-0.0360995	0.195128	0.526052	NA	alpha 11	fed-fast12
Aff3	0.767694	0.000513768	0.1985	0.979965	NA	alpha 11	fed-fast12
Lonrf2	4.39813	-0.0330287	0.195557	0.537123	NA	alpha 11	fed-fast12
Chst10	1.55535	0.0140555	0.197628	0.666858	NA	alpha 11	fed-fast12
Pdcl3	24.0731	0.0795839	0.179727	0.413153	0.69243	alpha 11	fed-fast12
Npas2	3.70026	-0.0310015	0.196233	0.534823	NA	alpha 11	fed-fast12
Rpl31	154.98	0.0578849	0.110439	0.530566	0.771767	alpha 11	fed-fast12
Tbc1d8	0.582424	0.00407597	0.198658	0.834766	NA	alpha 11	fed-fast12
Cnot11	6.93364	-0.00398034	0.189033	0.946589	NA	alpha 11	fed-fast12
Rnf149	6.33858	-0.0946723	0.218162	0.164708	NA	alpha 11	fed-fast12
Creg2	2.83931	0.0147091	0.195292	0.737883	NA	alpha 11	fed-fast12
Rfx8	0.127813	0.00590897	0.19963	0.861321	NA	alpha 11	fed-fast12
Map4k4	40.841	-0.271134	0.247345	0.0492117	0.213708	alpha 11	fed-fast12
Il1r2	2.34871	-0.0821859	0.22063	0.0562295	NA	alpha 11	fed-fast12
Il1r1	4.45173	-0.0671971	0.208377	0.205275	NA	alpha 11	fed-fast12
Slc9a2	0.254979	0.00010576	0.199243	0.970061	NA	alpha 11	fed-fast12
Mfsd9	0.980907	-0.026912	0.200889	0.280036	NA	alpha 11	fed-fast12
Tmem182	1.81292	0.0149091	0.197165	0.675731	NA	alpha 11	fed-fast12
Gm9915	0.134404	0.00598803	0.199634	0.861321	NA	alpha 11	fed-fast12
Pantr1	11.3841	-0.0851712	0.205087	0.274535	NA	alpha 11	fed-fast12
Pou3f3	10.9836	-0.0359844	0.185587	0.63534	NA	alpha 11	fed-fast12
Mrps9	9.58124	0.0903245	0.210098	0.232453	NA	alpha 11	fed-fast12
Gpr45	1.56233	-0.0356702	0.201663	0.277443	NA	alpha 11	fed-fast12
Tgfbrap1	3.86142	-0.00818962	0.192841	0.870636	NA	alpha 11	fed-fast12
8430432A02Rik	0.372209	0.00600704	0.199163	0.775224	NA	alpha 11	fed-fast12
AI597479	3.55084	0.0251795	0.195683	0.600961	NA	alpha 11	fed-fast12
Fhl2	0.694939	-0.0147997	0.199272	0.517661	NA	alpha 11	fed-fast12
Nck2	4.22557	-0.00638575	0.192656	0.89905	NA	alpha 11	fed-fast12
1500015O10Rik	17.6292	0.220028	0.316891	0.0547735	NA	alpha 11	fed-fast12
Uxs1	9.93189	-0.0222274	0.185427	0.755504	NA	alpha 11	fed-fast12
Tpp2	8.72008	0.0154625	0.186144	0.824222	NA	alpha 11	fed-fast12
Tex30	2.37276	-0.0487975	0.204237	0.223486	NA	alpha 11	fed-fast12
Kdelc1	4.70586	0.0352697	0.195323	0.529249	NA	alpha 11	fed-fast12
Bivm	2.38264	0.00145078	0.195914	0.970318	NA	alpha 11	fed-fast12
Ercc5	6.01473	-0.0252323	0.191154	0.678765	NA	alpha 11	fed-fast12
Gulp1	7.6418	-0.0219073	0.189339	0.732013	NA	alpha 11	fed-fast12
Col3a1	0.501	-0.0251943	0.201442	0.213863	NA	alpha 11	fed-fast12
Col5a2	28.6517	-0.111936	0.187616	0.279293	0.566345	alpha 11	fed-fast12
Wdr75	9.30026	-0.0631812	0.196894	0.38569	NA	alpha 11	fed-fast12
Slc40a1	1.39698	-0.0340224	0.201506	0.26973	NA	alpha 11	fed-fast12
Dnah7b	11.712	0.194571	0.291905	0.0652102	NA	alpha 11	fed-fast12
Dnah7c	2.90692	-0.0052642	0.19465	0.903004	NA	alpha 11	fed-fast12
Slc39a10	16.4817	-0.0312662	0.177632	0.711194	NA	alpha 11	fed-fast12
Gm28151	0.360806	0.00482036	0.199187	0.792961	NA	alpha 11	fed-fast12
Tmeff2	0.123333	-0.00630208	0.199654	0.81533	NA	alpha 11	fed-fast12
Cavin2	1.95847	-0.0167464	0.197035	0.652528	NA	alpha 11	fed-fast12
Nabp1	4.29193	-0.0311687	0.195822	0.542809	NA	alpha 11	fed-fast12
Myo1b	2.73547	-0.0183257	0.196004	0.666633	NA	alpha 11	fed-fast12
Gm31812	1.91608	0.00747875	0.196183	0.84251	NA	alpha 11	fed-fast12
Stat1	9.68254	-0.0277989	0.187335	0.691146	NA	alpha 11	fed-fast12
Gls	11.6946	-0.0307539	0.184683	0.683593	NA	alpha 11	fed-fast12
Nab1	7.65966	-0.0121441	0.187187	0.852439	NA	alpha 11	fed-fast12
Nemp2	1.20849	-0.00215653	0.197477	0.940754	NA	alpha 11	fed-fast12
Mfsd6	4.27926	-0.0415264	0.197634	0.44397	NA	alpha 11	fed-fast12
Inpp1	4.91511	0.0298135	0.194366	0.588561	NA	alpha 11	fed-fast12
Hibch	8.48765	0.019919	0.187442	0.769008	NA	alpha 11	fed-fast12
1700019D03Rik	0.772	-0.0139346	0.199025	0.53322	NA	alpha 11	fed-fast12
Pms1	2.13669	-0.0213863	0.197653	0.565726	NA	alpha 11	fed-fast12
Ormdl1	9.24726	0.0594936	0.196175	0.40563	NA	alpha 11	fed-fast12
Osgepl1	5.50147	0.0237013	0.19369	0.658993	NA	alpha 11	fed-fast12
Gm28551	0.123333	-0.00630208	0.199654	0.81533	NA	alpha 11	fed-fast12
Asnsd1	6.22274	0.0317729	0.191798	0.612764	NA	alpha 11	fed-fast12
Dnah7a	27.1647	0.128246	0.200965	0.21999	0.497013	alpha 11	fed-fast12
Stk17b	3.13093	-0.00789362	0.193922	0.865502	NA	alpha 11	fed-fast12
Hecw2	0.123333	-0.00630208	0.199654	0.81533	NA	alpha 11	fed-fast12
Ccdc150	0.374479	-0.00577184	0.199214	0.739485	NA	alpha 11	fed-fast12
Gtf3c3	7.41203	0.00367484	0.186864	0.956847	NA	alpha 11	fed-fast12
Pgap1	3.74802	0.0125012	0.193939	0.796524	NA	alpha 11	fed-fast12
Ankrd44	4.01954	-0.00290133	0.192674	0.953199	NA	alpha 11	fed-fast12
Sf3b1	61.6656	-0.0794036	0.144692	0.441073	0.710739	alpha 11	fed-fast12
Coq10b	63.6797	-0.312227	0.200315	0.022595	0.13348	alpha 11	fed-fast12
Hspd1	44.4727	0.42152	0.261395	0.0109605	0.0790703	alpha 11	fed-fast12
Serpina3n	19.9146	-2.04621	0.832992	0.000413904	0.00701121	alpha 11	fed-fast12
Mob4	32.0886	0.0455856	0.160973	0.644528	0.846891	alpha 11	fed-fast12
Rftn2	27.5598	-0.0477876	0.165918	0.62025	0.831295	alpha 11	fed-fast12
Gm10561	14.935	0.281353	0.432508	0.0292226	NA	alpha 11	fed-fast12
Mars2	2.35735	-0.0307258	0.198787	0.449657	NA	alpha 11	fed-fast12
Plcl1	1.80727	0.0430302	0.203173	0.233722	NA	alpha 11	fed-fast12
9130227L01Rik	0.11723	0.00577304	0.199623	0.861321	NA	alpha 11	fed-fast12
1700066M21Rik	2.11345	-0.0183227	0.196931	0.637277	NA	alpha 11	fed-fast12
Tyw5	4.81115	0.0274337	0.19418	0.613975	NA	alpha 11	fed-fast12
Maip1	9.04826	0.0603625	0.195194	0.414107	NA	alpha 11	fed-fast12
Spats2l	7.69678	0.0901695	0.216345	0.171323	NA	alpha 11	fed-fast12
Kctd18	3.0058	-0.0357792	0.199038	0.421171	NA	alpha 11	fed-fast12
Sgo2a	0.339371	-0.00720762	0.199255	0.734408	NA	alpha 11	fed-fast12
Aox1	1.35006	0.00457454	0.197065	0.886858	NA	alpha 11	fed-fast12
Bzw1	22.0857	0.0444591	0.173516	0.62896	0.837703	alpha 11	fed-fast12
Ubald1	26.059	-1.74466	0.357349	5.37736e-08	3.17058e-06	alpha 11	fed-fast12
Ppil3	12.4067	0.00888888	0.180903	0.909341	NA	alpha 11	fed-fast12
Nif3l1	2.48693	-0.0606226	0.208309	0.162641	NA	alpha 11	fed-fast12
Orc2	8.02162	-0.107151	0.224806	0.140729	NA	alpha 11	fed-fast12
Gm15834	1.11333	0.00514096	0.197617	0.858043	NA	alpha 11	fed-fast12
Fam126b	10.737	-0.0610068	0.195354	0.407539	NA	alpha 11	fed-fast12
Ndufb3	96.6913	0.09676	0.129073	0.33583	0.622523	alpha 11	fed-fast12
Als2cr12	0.286391	0.0118191	0.199925	0.554635	NA	alpha 11	fed-fast12
Cflar	14.3912	-0.230148	0.3198	0.0539849	NA	alpha 11	fed-fast12
Casp8	0.609315	0.0318751	0.202643	0.140433	NA	alpha 11	fed-fast12
Trak2	1.76816	-0.0301583	0.199746	0.392953	NA	alpha 11	fed-fast12
Stradb	4.19386	0.0686619	0.209008	0.19857	NA	alpha 11	fed-fast12
C2cd6	0.126345	-0.00633723	0.199655	0.81533	NA	alpha 11	fed-fast12
Tmem237	27.5765	0.203651	0.233209	0.096747	0.320331	alpha 11	fed-fast12
G730003C15Rik	1.97643	0.0108422	0.196311	0.774693	NA	alpha 11	fed-fast12
Mpp4	0.127813	0.00590897	0.19963	0.861321	NA	alpha 11	fed-fast12
Als2	1.18115	0.0341146	0.202122	0.217851	NA	alpha 11	fed-fast12
Fzd7	0.959636	0.0117146	0.19835	0.660222	NA	alpha 11	fed-fast12
Gm973	19.4067	0.0366099	0.1744	0.682379	0.867561	alpha 11	fed-fast12
Sumo1	62.5762	-0.00211292	0.136679	0.982125	0.991837	alpha 11	fed-fast12
Nr4a1	225.844	-1.53862	0.117607	2.43244e-40	1.86446e-37	alpha 11	fed-fast12
Bmpr2	12.575	0.0836089	0.198781	0.321995	NA	alpha 11	fed-fast12
Fam117b	5.93685	-0.0359117	0.19391	0.547487	NA	alpha 11	fed-fast12
Ica1l	0.243908	-0.0116942	0.199902	0.585604	NA	alpha 11	fed-fast12
Wdr12	5.36712	-0.0142788	0.19135	0.799065	NA	alpha 11	fed-fast12
Carf	3.50736	-0.0261968	0.195788	0.587158	NA	alpha 11	fed-fast12
Nbeal1	19.8329	-0.235061	0.293179	0.0617844	0.245999	alpha 11	fed-fast12
Cyp20a1	11.907	0.0319216	0.1842	0.678206	NA	alpha 11	fed-fast12
Abi2	13.1807	-0.0581049	0.188995	0.472727	NA	alpha 11	fed-fast12
Raph1	9.2664	-0.0140426	0.18459	0.843279	NA	alpha 11	fed-fast12
Gm11588	0.0954635	0.00545083	0.199609	0.861321	NA	alpha 11	fed-fast12
Pard3b	9.97247	-0.00634831	0.182791	0.930063	NA	alpha 11	fed-fast12
Pard3bos1	0.234461	0.00952098	0.199781	0.654032	NA	alpha 11	fed-fast12
Nrp2	38.5968	-0.167355	0.193065	0.149164	0.40779	alpha 11	fed-fast12
Gm29083	7.3849	0.279754	0.572404	0.011861	NA	alpha 11	fed-fast12
Ino80d	10.9548	0.0283247	0.183579	0.712467	NA	alpha 11	fed-fast12
Ino80dos	4.59889	-0.0118143	0.192359	0.822497	NA	alpha 11	fed-fast12
Gm20342	8.78714	-0.0467128	0.192163	0.504335	NA	alpha 11	fed-fast12
Ndufs1	15.6157	0.0163402	0.175802	0.84857	NA	alpha 11	fed-fast12
Eef1b2	116.437	0.245255	0.139858	0.0267392	0.148963	alpha 11	fed-fast12
Gpr1	0.0954635	0.00545083	0.199609	0.861321	NA	alpha 11	fed-fast12
Zdbf2	25.9246	-0.118453	0.240392	0.06923	0.263023	alpha 11	fed-fast12
Adam23	5.0857	-0.0827257	0.21526	0.151894	NA	alpha 11	fed-fast12
Mdh1b	5.11622	0.0677326	0.206439	0.249648	NA	alpha 11	fed-fast12
Fastkd2	3.20352	-0.017423	0.194883	0.707048	NA	alpha 11	fed-fast12
Klf7	12.7183	-0.0647206	0.191952	0.422967	NA	alpha 11	fed-fast12
Gm26649	0.190927	0.00798586	0.199715	0.711881	NA	alpha 11	fed-fast12
Creb1	11.9093	-0.0329701	0.185104	0.661907	NA	alpha 11	fed-fast12
Mettl21a	4.69434	-0.0169475	0.191844	0.761669	NA	alpha 11	fed-fast12
Ccnyl1	1.85883	-0.0188329	0.197706	0.596303	NA	alpha 11	fed-fast12
Fzd5	28.3606	-0.0999971	0.181138	0.326184	0.61291	alpha 11	fed-fast12
Plekhm3	7.69766	-0.0408493	0.192128	0.53986	NA	alpha 11	fed-fast12
Idh1	21.7922	0.0211884	0.169354	0.817218	0.936319	alpha 11	fed-fast12
Pikfyve	6.80994	0.0263541	0.191011	0.672053	NA	alpha 11	fed-fast12
Map2	64.0589	-0.0863686	0.147478	0.408961	0.688942	alpha 11	fed-fast12
Unc80	11.3161	-0.0891982	0.20381	0.278972	NA	alpha 11	fed-fast12
Rpe	6.01689	0.0231966	0.190658	0.706982	NA	alpha 11	fed-fast12
Kansl1l	8.382	0.00229556	0.1855	0.974679	NA	alpha 11	fed-fast12
Acadl	30.5365	0.00545285	0.159609	0.955816	0.9834	alpha 11	fed-fast12
Lancl1	11.6562	-0.195498	0.297702	0.0595379	NA	alpha 11	fed-fast12
Erbb4	3.69215	-0.0478782	0.200607	0.352952	NA	alpha 11	fed-fast12
Ikzf2	11.5319	0.0109902	0.181974	0.885733	NA	alpha 11	fed-fast12
Spag16	15.3198	0.151511	0.237329	0.130606	NA	alpha 11	fed-fast12
Bard1	0.609194	0.00549568	0.198695	0.792207	NA	alpha 11	fed-fast12
Atic	9.67025	0.0132576	0.183595	0.857348	NA	alpha 11	fed-fast12
Fn1	2.6155	-0.0697493	0.213031	0.108584	NA	alpha 11	fed-fast12
Apol7d	0.237805	-0.000343831	0.199258	0.97077	NA	alpha 11	fed-fast12
Mreg	0.657779	0.0215072	0.200304	0.313262	NA	alpha 11	fed-fast12
D230017M19Rik	3.06725	0.0709334	0.212448	0.134155	NA	alpha 11	fed-fast12
Pecr	2.71563	-0.00447731	0.194769	0.916026	NA	alpha 11	fed-fast12
Tmem169	0.123333	-0.00630208	0.199654	0.81533	NA	alpha 11	fed-fast12
Xrcc5	6.03237	0.0457992	0.196465	0.451886	NA	alpha 11	fed-fast12
March4	2.23908	-0.0289779	0.198816	0.451745	NA	alpha 11	fed-fast12
Smarcal1	3.6322	-0.100225	0.229694	0.0647305	NA	alpha 11	fed-fast12
Gm39662	0.216038	-0.000991763	0.199283	0.971735	NA	alpha 11	fed-fast12
Rpl37a	411.076	0.164775	0.0840337	0.0305889	0.161144	alpha 11	fed-fast12
Igfbp2	0.996461	0.0230505	0.200212	0.340947	NA	alpha 11	fed-fast12
Igfbp5	64.9923	0.407637	0.253405	0.0117696	0.0833388	alpha 11	fed-fast12
6030407O03Rik	4.32062	0.119849	0.244544	0.04942	NA	alpha 11	fed-fast12
Tns1	9.56194	-0.0320735	0.187172	0.65536	NA	alpha 11	fed-fast12
Arpc2	62.4622	-0.0272496	0.139833	0.784769	0.920631	alpha 11	fed-fast12
Gpbar1	0.0954635	0.00545083	0.199609	0.861321	NA	alpha 11	fed-fast12
Aamp	53.485	-0.00830223	0.142931	0.932745	0.979746	alpha 11	fed-fast12
Pnkd	44.0343	0.042825	0.154334	0.669372	0.860501	alpha 11	fed-fast12
Tmbim1	29.1307	-0.180128	0.219624	0.123723	0.36553	alpha 11	fed-fast12
Catip	27.9803	0.266719	0.272797	0.0527034	0.224118	alpha 11	fed-fast12
Slc11a1	0.136518	-0.00645167	0.199662	0.81533	NA	alpha 11	fed-fast12
Ctdsp1	15.4761	-0.0414431	0.179876	0.625161	NA	alpha 11	fed-fast12
Vil1	0.126345	-0.00633723	0.199655	0.81533	NA	alpha 11	fed-fast12
Usp37	11.3897	-0.149259	0.250613	0.0979919	NA	alpha 11	fed-fast12
Cnot9	3.03674	-0.0134351	0.195405	0.752884	NA	alpha 11	fed-fast12
Plcd4	21.6688	0.136635	0.20775	0.194862	0.469229	alpha 11	fed-fast12
Zfp142	4.12107	-0.0673266	0.209601	0.174934	NA	alpha 11	fed-fast12
Bcs1l	4.33136	0.0132888	0.192634	0.801418	NA	alpha 11	fed-fast12
Rnf25	6.59179	-0.0260083	0.190791	0.674836	NA	alpha 11	fed-fast12
Stk36	7.26075	-0.128975	0.246244	0.0753207	NA	alpha 11	fed-fast12
Ttll4	7.82295	0.0657656	0.199515	0.352964	NA	alpha 11	fed-fast12
Cyp27a1	9.93257	0.00281347	0.184581	0.969543	NA	alpha 11	fed-fast12
Prkag3	0.586291	-0.020451	0.200246	0.341449	NA	alpha 11	fed-fast12
Wnt6	2.18924	0.0520196	0.205334	0.202353	NA	alpha 11	fed-fast12
Gm29539	0.355035	0.00496014	0.199198	0.793947	NA	alpha 11	fed-fast12
Wnt10a	0.813052	0.0165242	0.199187	0.490458	NA	alpha 11	fed-fast12
Cfap65	17.3479	-0.00543167	0.172883	0.948452	NA	alpha 11	fed-fast12
Ihh	0.127813	0.00590897	0.19963	0.861321	NA	alpha 11	fed-fast12
Nhej1	2.51002	0.0272197	0.197832	0.511965	NA	alpha 11	fed-fast12
Slc23a3	0.136518	-0.00645167	0.199662	0.81533	NA	alpha 11	fed-fast12
Cnppd1	13.8698	-0.0751194	0.194374	0.368166	NA	alpha 11	fed-fast12
Retreg2	25.7083	-0.0247564	0.166678	0.788946	0.922341	alpha 11	fed-fast12
Zfand2b	7.64422	0.0588008	0.19833	0.38144	NA	alpha 11	fed-fast12
Abcb6	3.63093	0.0963868	0.228094	0.0589044	NA	alpha 11	fed-fast12
Atg9a	6.14319	0.0500163	0.197965	0.409646	NA	alpha 11	fed-fast12
Ankzf1	3.09331	0.0275699	0.197674	0.517411	NA	alpha 11	fed-fast12
Glb1l	3.39607	0.0794328	0.216028	0.122264	NA	alpha 11	fed-fast12
Stk16	16.5688	0.749877	0.448484	0.00408073	NA	alpha 11	fed-fast12
Tuba4a	5.39452	0.0904016	0.217908	0.154387	NA	alpha 11	fed-fast12
A630095N17Rik	0.120575	-0.00626915	0.199652	0.81533	NA	alpha 11	fed-fast12
Cdkn1a	34.0098	-1.44304	0.299227	7.76936e-08	4.10705e-06	alpha 11	fed-fast12
Ptprn	4.84751	-2.68822	0.928463	0.000313912	NA	alpha 11	fed-fast12
Gm28294	0.0954635	0.00545083	0.199609	0.861321	NA	alpha 11	fed-fast12
Resp18	11.6707	-2.52492	0.537047	2.01785e-07	NA	alpha 11	fed-fast12
Dnpep	12.4969	0.0284173	0.181821	0.720569	NA	alpha 11	fed-fast12
Des	0.53973	0.0108743	0.199391	0.540482	NA	alpha 11	fed-fast12
Speg	3.27978	0.0137023	0.194187	0.774974	NA	alpha 11	fed-fast12
Gmppa	6.03295	-0.0176531	0.190321	0.768177	NA	alpha 11	fed-fast12
Chpf	12.0161	-0.0418755	0.185968	0.58899	NA	alpha 11	fed-fast12
Obsl1	2.47929	-0.0296637	0.19834	0.471536	NA	alpha 11	fed-fast12
Tmem198	1.4554	-0.00390975	0.19709	0.901276	NA	alpha 11	fed-fast12
Inha	1.59579	-0.0343832	0.201473	0.281765	NA	alpha 11	fed-fast12
Stk11ip	3.7048	-0.0288321	0.195845	0.563558	NA	alpha 11	fed-fast12
Slc4a3	11.3189	0.0254474	0.184006	0.735779	NA	alpha 11	fed-fast12
Epha4	0.127813	0.00590897	0.19963	0.861321	NA	alpha 11	fed-fast12
Sgpp2	0.120575	-0.00626915	0.199652	0.81533	NA	alpha 11	fed-fast12
Farsb	7.31998	-0.0106471	0.188342	0.865702	NA	alpha 11	fed-fast12
BC035947	0.120575	-0.00626915	0.199652	0.81533	NA	alpha 11	fed-fast12
Mogat1	0.469943	-0.00111865	0.198848	0.950705	NA	alpha 11	fed-fast12
Etnppl	35.1801	-1.3919	0.286639	6.44502e-08	3.59281e-06	alpha 11	fed-fast12
Utp14b	11.1671	-0.0453083	0.186739	0.563063	NA	alpha 11	fed-fast12
Scg2	2.69315	-0.142821	0.279472	0.00546597	NA	alpha 11	fed-fast12
Wdfy1	8.84078	-0.0137986	0.18583	0.840506	NA	alpha 11	fed-fast12
Mrpl44	7.73668	-0.0342843	0.19135	0.595022	NA	alpha 11	fed-fast12
Serpine2	66.7179	-0.251031	0.189521	0.0482973	0.211845	alpha 11	fed-fast12
Cul3	18.1123	-0.0580003	0.183072	0.505236	NA	alpha 11	fed-fast12
Dock10	0.391497	-0.0066048	0.199174	0.721222	NA	alpha 11	fed-fast12
Irs1	5.21669	-0.0301756	0.194103	0.587614	NA	alpha 11	fed-fast12
Rhbdd1	5.79731	-0.0662237	0.20365	0.29495	NA	alpha 11	fed-fast12
Col4a4	2.65177	0.00431087	0.195342	0.916288	NA	alpha 11	fed-fast12
Col4a3	0.851267	-0.00808374	0.198266	0.749065	NA	alpha 11	fed-fast12
Mff	41.969	0.186775	0.198457	0.11898	0.358696	alpha 11	fed-fast12
Agfg1	11.8389	0.0208167	0.181904	0.788524	NA	alpha 11	fed-fast12
Slc19a3	0.243908	-0.0116942	0.199902	0.585604	NA	alpha 11	fed-fast12
Daw1	10.2437	-0.0149451	0.184255	0.835121	NA	alpha 11	fed-fast12
Pid1	13.4238	0.000106065	0.18025	0.999833	NA	alpha 11	fed-fast12
Dner	20.6495	0.00551302	0.171578	0.951268	0.982901	alpha 11	fed-fast12
Trip12	16.1962	0.0184801	0.17576	0.828182	NA	alpha 11	fed-fast12
Fbxo36	21.8353	0.0787495	0.186939	0.394287	0.673752	alpha 11	fed-fast12
Sp140	0.368865	0.0164026	0.200279	0.413798	NA	alpha 11	fed-fast12
A630001G21Rik	0.64589	0.00579079	0.198686	0.771825	NA	alpha 11	fed-fast12
Cab39	25.1657	-0.0760405	0.177676	0.433218	0.704343	alpha 11	fed-fast12
Itm2c	577.06	0.167809	0.0771517	0.0181551	0.11477	alpha 11	fed-fast12
4933407L21Rik	16.0669	0.202039	0.281075	0.0749609	NA	alpha 11	fed-fast12
Gm28884	0.11723	0.00577304	0.199623	0.861321	NA	alpha 11	fed-fast12
Gpr55	0.254158	-0.000220646	0.199244	0.970094	NA	alpha 11	fed-fast12
Spata3	9.50697	0.0383519	0.189088	0.591405	NA	alpha 11	fed-fast12
2810459M11Rik	19.9815	0.0358759	0.174608	0.687014	0.870319	alpha 11	fed-fast12
Psmd1	29.0201	-0.391926	0.300668	0.018505	0.115896	alpha 11	fed-fast12
Gm21972	0.245044	0.0111762	0.199851	0.61874	NA	alpha 11	fed-fast12
Armc9	9.37282	0.0646315	0.196232	0.389751	NA	alpha 11	fed-fast12
Ncl	73.5515	0.243979	0.177808	0.049052	0.213708	alpha 11	fed-fast12
Ptma	604.893	-0.020236	0.075251	0.770239	0.91416	alpha 11	fed-fast12
Pde6d	24.8176	-0.00960564	0.164897	0.916675	0.976112	alpha 11	fed-fast12
Cops7b	4.37254	-0.0806738	0.214906	0.147966	NA	alpha 11	fed-fast12
Nppc	10.2851	-0.134697	0.238385	0.120492	NA	alpha 11	fed-fast12
Dis3l2	3.6319	0.0179634	0.19491	0.703043	NA	alpha 11	fed-fast12
Gm29374	0.123333	-0.00630208	0.199654	0.81533	NA	alpha 11	fed-fast12
Ecel1	0.900773	-0.0291605	0.201683	0.167603	NA	alpha 11	fed-fast12
Prss56	3.42107	-0.0856069	0.221212	0.0730363	NA	alpha 11	fed-fast12
Eif4e2	10.1372	-0.000901971	0.182576	0.988937	NA	alpha 11	fed-fast12
Efhd1	1.39763	-0.0197251	0.198715	0.513454	NA	alpha 11	fed-fast12
Gigyf2	11.3474	-0.00527398	0.18222	0.942265	NA	alpha 11	fed-fast12
Kcnj13	0.123333	-0.00630208	0.199654	0.81533	NA	alpha 11	fed-fast12
3110079O15Rik	0.360806	0.00482036	0.199187	0.792961	NA	alpha 11	fed-fast12
Ngef	14.1529	0.133958	0.228219	0.153304	NA	alpha 11	fed-fast12
Neu2	0.604993	-0.0210025	0.200319	0.328653	NA	alpha 11	fed-fast12
Inpp5d	0.601588	0.00574194	0.19863	0.790786	NA	alpha 11	fed-fast12
Atg16l1	3.63451	0.0147701	0.194049	0.760959	NA	alpha 11	fed-fast12
Sag	0.376023	-0.0173662	0.2004	0.375561	NA	alpha 11	fed-fast12
Dgkd	4.90348	0.0436678	0.197793	0.434257	NA	alpha 11	fed-fast12
Usp40	6.30048	0.0232028	0.190602	0.707233	NA	alpha 11	fed-fast12
Dnajb3	3.63009	-0.0295406	0.196507	0.54131	NA	alpha 11	fed-fast12
Mroh2a	0.134404	0.00598803	0.199634	0.861321	NA	alpha 11	fed-fast12
Hjurp	7.21214	0.0328406	0.191063	0.614299	NA	alpha 11	fed-fast12
Spp2	0.127813	0.00590897	0.19963	0.861321	NA	alpha 11	fed-fast12
Gm29538	1.5386	-0.0367942	0.202393	0.220952	NA	alpha 11	fed-fast12
Gm19589	0.123333	-0.00630208	0.199654	0.81533	NA	alpha 11	fed-fast12
Arl4c	15.4649	0.0013879	0.177758	0.987767	NA	alpha 11	fed-fast12
Sh3bp4	1.80495	-0.0115323	0.196886	0.743785	NA	alpha 11	fed-fast12
Agap1	7.58123	-0.0665139	0.200554	0.337012	NA	alpha 11	fed-fast12
Gbx2	5.61727	-0.0817094	0.214364	0.164244	NA	alpha 11	fed-fast12
Iqca	17.2754	0.022429	0.175678	0.793871	NA	alpha 11	fed-fast12
4930434B07Rik	1.53782	-0.0270361	0.199748	0.39287	NA	alpha 11	fed-fast12
Ackr3	12.2853	0.00752194	0.181962	0.921628	NA	alpha 11	fed-fast12
Gm28723	0.51483	-0.0136411	0.199485	0.477843	NA	alpha 11	fed-fast12
Cops8	20.9534	0.0235689	0.170019	0.79661	0.927335	alpha 11	fed-fast12
Col6a3	1.10989	-0.0224549	0.199525	0.424688	NA	alpha 11	fed-fast12
Lrrfip1	6.2283	0.011824	0.18931	0.848713	NA	alpha 11	fed-fast12
Hspb8	20.1753	-1.35734	0.365933	1.05548e-05	0.000320406	alpha 11	fed-fast12
Ube2f	9.11578	0.0591928	0.195503	0.414216	NA	alpha 11	fed-fast12
Scly	1.72951	0.0219816	0.198466	0.515544	NA	alpha 11	fed-fast12
Ilkap	20.7013	0.053878	0.176598	0.557723	0.793561	alpha 11	fed-fast12
Hes6	6.33438	0.0513817	0.197515	0.413873	NA	alpha 11	fed-fast12
Per2	2.66741	-0.0155504	0.196478	0.692899	NA	alpha 11	fed-fast12
Traf3ip1	5.84273	0.0418015	0.195145	0.494251	NA	alpha 11	fed-fast12
Asb1	1.71897	-0.0462573	0.204285	0.200445	NA	alpha 11	fed-fast12
Twist2	0.120575	-0.00626915	0.199652	0.81533	NA	alpha 11	fed-fast12
Hdac4	12.5361	-0.0969925	0.207349	0.248867	NA	alpha 11	fed-fast12
Gm26720	0.349212	0.00442264	0.199118	0.806946	NA	alpha 11	fed-fast12
Ndufa10	33.9504	-0.0501068	0.163773	0.60795	0.826183	alpha 11	fed-fast12
Cops9	83.1751	0.00621105	0.126568	0.950103	0.982901	alpha 11	fed-fast12
Gpc1	2.04813	0.0151322	0.19654	0.697199	NA	alpha 11	fed-fast12
Ankmy1	0.624491	0.0298658	0.202273	0.151053	NA	alpha 11	fed-fast12
Dusp28	6.01135	0.0776394	0.210449	0.208075	NA	alpha 11	fed-fast12
5033417F24Rik	0.888678	-0.00304737	0.198172	0.901531	NA	alpha 11	fed-fast12
Rnpepl1	4.76304	-0.00916665	0.192845	0.855533	NA	alpha 11	fed-fast12
9430060I03Rik	1.02592	0.012131	0.1985	0.636525	NA	alpha 11	fed-fast12
Capn10	4.49594	0.0123275	0.192678	0.815142	NA	alpha 11	fed-fast12
Gpr35	0.488619	0.011212	0.199358	0.561129	NA	alpha 11	fed-fast12
Kif1a	43.1942	-0.187119	0.206242	0.117823	0.356526	alpha 11	fed-fast12
Crocc2	1.57658	0.0308084	0.200161	0.36659	NA	alpha 11	fed-fast12
Sned1	4.78924	-0.0111046	0.191707	0.838537	NA	alpha 11	fed-fast12
Mterf4	6.99533	0.126161	0.24162	0.0908195	NA	alpha 11	fed-fast12
Gm28535	0.614773	0.00540795	0.198606	0.792477	NA	alpha 11	fed-fast12
Pask	0.80488	0.0146482	0.199108	0.520895	NA	alpha 11	fed-fast12
Ppp1r7	14.0198	0.133449	0.225544	0.160965	NA	alpha 11	fed-fast12
Ano7	0.123333	-0.00630208	0.199654	0.81533	NA	alpha 11	fed-fast12
Hdlbp	20.4678	-0.0183353	0.172171	0.830896	0.942132	alpha 11	fed-fast12
Sept2-ENSMUSG00000026276	3.13294	-0.0052761	0.194109	0.907213	NA	alpha 11	fed-fast12
Farp2	0.474911	0.0253473	0.2014	0.235024	NA	alpha 11	fed-fast12
Stk25	23.9027	0.183041	0.233581	0.117903	0.356526	alpha 11	fed-fast12
Bok	8.89573	0.106874	0.222126	0.159466	NA	alpha 11	fed-fast12
Thap4	3.99119	-0.01467	0.193711	0.767378	NA	alpha 11	fed-fast12
Atg4b	7.6291	-0.0471882	0.193133	0.491779	NA	alpha 11	fed-fast12
Dtymk	22.3959	-0.0160321	0.169832	0.857382	0.948622	alpha 11	fed-fast12
Ing5	5.2434	-0.0293934	0.193099	0.612439	NA	alpha 11	fed-fast12
D2hgdh	2.56394	0.0286754	0.198033	0.494207	NA	alpha 11	fed-fast12
Neu4	0.268808	0.0106277	0.19984	0.62443	NA	alpha 11	fed-fast12
Fam174a	44.3954	-0.0289531	0.149797	0.770538	0.91416	alpha 11	fed-fast12
St8sia4	0.601981	-0.0189629	0.200134	0.355739	NA	alpha 11	fed-fast12
D1Ertd622e	24.7822	-0.0179004	0.165233	0.8397	0.945472	alpha 11	fed-fast12
Ppip5k2	1.14994	-0.00468413	0.197739	0.86708	NA	alpha 11	fed-fast12
Gin1	10.001	0.0827034	0.203843	0.287556	NA	alpha 11	fed-fast12
Pam	49.698	0.33994	0.240587	0.0225486	0.133463	alpha 11	fed-fast12
Gm7967	14.4625	-0.0863353	0.20682	0.260618	NA	alpha 11	fed-fast12
Cdh20	1.2369	0.0111258	0.197768	0.711534	NA	alpha 11	fed-fast12
Rnf152	2.92112	-0.072651	0.214645	0.0911051	NA	alpha 11	fed-fast12
Gm17634	0.776303	-0.0234294	0.200691	0.241596	NA	alpha 11	fed-fast12
Pign	3.01358	-0.0136276	0.195567	0.74643	NA	alpha 11	fed-fast12
2310035C23Rik	8.68633	-0.023287	0.186626	0.737847	NA	alpha 11	fed-fast12
Gm7160	0.241149	-0.0102186	0.199835	0.617464	NA	alpha 11	fed-fast12
Zcchc2	2.54749	-0.0123551	0.195363	0.771153	NA	alpha 11	fed-fast12
Phlpp1	29.2623	-0.509956	0.307832	0.00696136	0.0571955	alpha 11	fed-fast12
Bcl2	53.2535	0.157036	0.169947	0.164828	0.427187	alpha 11	fed-fast12
Kdsr	13.934	-0.0377894	0.185137	0.624079	NA	alpha 11	fed-fast12
Vps4b	13.3995	0.0685563	0.191583	0.411724	NA	alpha 11	fed-fast12
Serpinb8	0.120575	-0.00626915	0.199652	0.81533	NA	alpha 11	fed-fast12
Cdh7	0.397267	-0.00677207	0.199179	0.712431	NA	alpha 11	fed-fast12
Cdh19	2.35773	0.0159423	0.19638	0.690022	NA	alpha 11	fed-fast12
Dsel	7.1621	0.00978931	0.188193	0.879279	NA	alpha 11	fed-fast12
Cntnap5a	0.120575	-0.00626915	0.199652	0.81533	NA	alpha 11	fed-fast12
Tsn	80.4688	-0.120785	0.140226	0.248617	0.530822	alpha 11	fed-fast12
Nifk	7.98276	-0.00457778	0.186433	0.944093	NA	alpha 11	fed-fast12
Clasp1	13.9299	-0.204041	0.299857	0.0603729	NA	alpha 11	fed-fast12
2900060B14Rik	13.7542	-1.19982	0.483734	0.00055916	NA	alpha 11	fed-fast12
Tfcp2l1	0.511895	-0.000155164	0.198742	0.979752	NA	alpha 11	fed-fast12
Gli2	0.361138	-0.0066024	0.1992	0.729728	NA	alpha 11	fed-fast12
Inhbb	4.40239	0.0175342	0.193205	0.738449	NA	alpha 11	fed-fast12
Ralb	2.85513	0.0460584	0.202241	0.300039	NA	alpha 11	fed-fast12
Gm27184	0.758815	-0.0135806	0.198995	0.543007	NA	alpha 11	fed-fast12
Tmem185b	3.08277	-0.0856884	0.220719	0.0844035	NA	alpha 11	fed-fast12
Epb41l5	13.8772	-0.0716905	0.192846	0.389754	NA	alpha 11	fed-fast12
Ptpn4	11.8684	0.0571795	0.194592	0.4319	NA	alpha 11	fed-fast12
Tmem177	1.23911	-0.028416	0.200438	0.335266	NA	alpha 11	fed-fast12
Cfap221	2.6156	-0.0391984	0.200389	0.359714	NA	alpha 11	fed-fast12
Sctr	10.6762	0.287156	0.461227	0.0265993	NA	alpha 11	fed-fast12
Tmem37	5.6884	0.0320124	0.192909	0.595643	NA	alpha 11	fed-fast12
Hist2h2aa1	44.7543	-1.35371	0.240033	9.7492e-10	8.30307e-08	alpha 11	fed-fast12
3110009E18Rik	4.58739	0.00145757	0.191417	0.979932	NA	alpha 11	fed-fast12
Steap3	11.7481	0.157777	0.255557	0.0956659	NA	alpha 11	fed-fast12
C1ql2	6.34027	0.0536649	0.198995	0.385146	NA	alpha 11	fed-fast12
En1	0.339039	0.00465657	0.199135	0.808652	NA	alpha 11	fed-fast12
Celrr	5.87543	-0.0293711	0.193089	0.612431	NA	alpha 11	fed-fast12
Insig2	11.9566	0.141584	0.237919	0.127771	NA	alpha 11	fed-fast12
Ccdc93	3.47489	-0.015049	0.19396	0.757803	NA	alpha 11	fed-fast12
Htr5b	0.383439	0.0148288	0.200162	0.432306	NA	alpha 11	fed-fast12
Ddx18	16.0146	0.00659005	0.176274	0.938026	NA	alpha 11	fed-fast12
Dpp10	0.625955	-0.0096009	0.199915	0.407384	NA	alpha 11	fed-fast12
Actr3	27.9159	0.0743227	0.174238	0.450933	0.718768	alpha 11	fed-fast12
Slc35f5	6.33457	0.038627	0.193447	0.539039	NA	alpha 11	fed-fast12
Lypd1	6.50289	0.0114989	0.189466	0.851707	NA	alpha 11	fed-fast12
Nckap5	14.2574	-0.0630212	0.190417	0.439866	NA	alpha 11	fed-fast12
Mgat5	31.4164	-0.00930145	0.16059	0.92128	0.976942	alpha 11	fed-fast12
Tmem163	0.136518	-0.00645167	0.199662	0.81533	NA	alpha 11	fed-fast12
2900009J06Rik	1.16626	0.0176113	0.198975	0.508694	NA	alpha 11	fed-fast12
Ccnt2	10.2447	-0.0103273	0.18342	0.886059	NA	alpha 11	fed-fast12
Map3k19	6.90889	0.24922	0.454214	0.0163351	NA	alpha 11	fed-fast12
Rab3gap1	13.8862	-0.366337	0.516697	0.0224249	NA	alpha 11	fed-fast12
Zranb3	0.621244	0.0170519	0.199854	0.392353	NA	alpha 11	fed-fast12
R3hdm1	17.3751	0.0164475	0.174256	0.849493	NA	alpha 11	fed-fast12
Ubxn4	52.6095	-0.0974872	0.155387	0.355576	0.639665	alpha 11	fed-fast12
Lct	0.123333	-0.00630208	0.199654	0.81533	NA	alpha 11	fed-fast12
Mcm6	6.64506	0.00491173	0.188156	0.939327	NA	alpha 11	fed-fast12
Dars	25.5213	-0.0124416	0.164834	0.892885	0.964755	alpha 11	fed-fast12
Cxcr4	11.879	0.0170003	0.181736	0.826377	NA	alpha 11	fed-fast12
Cd55b	0.223277	0.0103994	0.199807	0.654188	NA	alpha 11	fed-fast12
Gm15675	1.03144	-0.0290505	0.200994	0.272162	NA	alpha 11	fed-fast12
Cd55	11.0464	-0.0284512	0.185588	0.695881	NA	alpha 11	fed-fast12
Gm16083	2.43244	0.0217423	0.19689	0.598082	NA	alpha 11	fed-fast12
Gm29427	0.190927	0.00798586	0.199715	0.711881	NA	alpha 11	fed-fast12
Pfkfb2	2.18943	0.00793447	0.19592	0.838756	NA	alpha 11	fed-fast12
Yod1	6.9204	-0.0646676	0.200613	0.338751	NA	alpha 11	fed-fast12
AA986860	0.349212	0.00442264	0.199118	0.806946	NA	alpha 11	fed-fast12
Mapkapk2	6.20037	0.0919999	0.218184	0.154379	NA	alpha 11	fed-fast12
Dyrk3	7.80865	0.0843806	0.209743	0.231556	NA	alpha 11	fed-fast12
Eif2d	7.62532	0.0611064	0.198654	0.37126	NA	alpha 11	fed-fast12
Rassf5	0.123333	-0.00630208	0.199654	0.81533	NA	alpha 11	fed-fast12
Ikbke	2.90073	0.0304309	0.197953	0.48598	NA	alpha 11	fed-fast12
Srgap2	6.03806	-0.0539375	0.198608	0.38659	NA	alpha 11	fed-fast12
Fam72a	2.9701	0.0239884	0.196119	0.601142	NA	alpha 11	fed-fast12
Rab7b	0.580188	-0.00773224	0.198826	0.720214	NA	alpha 11	fed-fast12
Pm20d1	0.270922	-0.000322319	0.19923	0.969438	NA	alpha 11	fed-fast12
Slc41a1	17.4781	-0.00402967	0.174124	0.960978	NA	alpha 11	fed-fast12
Rab29	3.29637	0.0254775	0.195858	0.593072	NA	alpha 11	fed-fast12
Nucks1	68.5962	-0.00277541	0.135297	0.97688	0.990638	alpha 11	fed-fast12
Slc45a3	0.327445	0.00321949	0.199166	0.840458	NA	alpha 11	fed-fast12
Elk4	4.40038	0.030081	0.194973	0.574104	NA	alpha 11	fed-fast12
Mfsd4a	1.08358	0.0412314	0.204465	0.0953939	NA	alpha 11	fed-fast12
Lemd1	0.899404	-0.00806663	0.198246	0.749174	NA	alpha 11	fed-fast12
Klhdc8a	0.366909	-0.00678074	0.199205	0.723097	NA	alpha 11	fed-fast12
Nuak2	3.58825	-0.105348	0.233578	0.0578564	NA	alpha 11	fed-fast12
Tmcc2	1.84695	-0.0100009	0.196492	0.784136	NA	alpha 11	fed-fast12
Dstyk	14.4157	-0.0719587	0.1919	0.394777	NA	alpha 11	fed-fast12
Rbbp5	2.74626	0.0525878	0.204607	0.236657	NA	alpha 11	fed-fast12
Tmem81	1.01372	-0.0242298	0.200286	0.315579	NA	alpha 11	fed-fast12
Nfasc	1.40323	-0.00237506	0.197412	0.935809	NA	alpha 11	fed-fast12
Lrrn2	8.99406	0.0438055	0.192772	0.516588	NA	alpha 11	fed-fast12
Mdm4	11.8403	-0.0817949	0.201025	0.30872	NA	alpha 11	fed-fast12
Pik3c2b	0.849882	0.0291033	0.201539	0.191724	NA	alpha 11	fed-fast12
Ppp1r15b	10.0582	0.0204148	0.183978	0.783575	NA	alpha 11	fed-fast12
Plekha6	0.46384	0.0115859	0.19933	0.568291	NA	alpha 11	fed-fast12
Etnk2	3.12178	-0.0452609	0.201736	0.31181	NA	alpha 11	fed-fast12
Sox13	2.49689	-0.0110845	0.196193	0.773038	NA	alpha 11	fed-fast12
Snrpe	96.748	-0.0381905	0.125061	0.695416	0.874651	alpha 11	fed-fast12
Zc3h11a-ENSMUSG00000102976	1.20597	0.0112157	0.197822	0.707517	NA	alpha 11	fed-fast12
Gm38394	0.243575	-0.000503566	0.199254	0.970527	NA	alpha 11	fed-fast12
Atp2b4	36.5172	-0.074732	0.165231	0.460557	0.72787	alpha 11	fed-fast12
Optc	0.741641	-0.0140378	0.19905	0.540973	NA	alpha 11	fed-fast12
Gm15851	0.11723	0.00577304	0.199623	0.861321	NA	alpha 11	fed-fast12
Zfp703	24.1538	-1.34946	0.331999	2.56795e-06	9.60164e-05	alpha 11	fed-fast12
Fmod	0.508883	-2.31384e-06	0.198817	0.985988	NA	alpha 11	fed-fast12
Txnip	54.318	-1.33803	0.219705	6.57199e-11	6.49991e-09	alpha 11	fed-fast12
Chil1	9.8949	0.0333751	0.187863	0.640923	NA	alpha 11	fed-fast12
Mybph	0.0954635	0.00545083	0.199609	0.861321	NA	alpha 11	fed-fast12
Adora1	7.4067	0.0709813	0.202513	0.310632	NA	alpha 11	fed-fast12
Myog	0.368865	0.0164026	0.200279	0.413798	NA	alpha 11	fed-fast12
Ppfia4	0.967852	-0.0163274	0.198718	0.55268	NA	alpha 11	fed-fast12
Tmem183a	9.64049	0.15822	0.263964	0.0774823	NA	alpha 11	fed-fast12
Cyb5r1	4.0387	0.0246137	0.194644	0.631882	NA	alpha 11	fed-fast12
Adipor1	15.0739	-0.181723	0.267714	0.084997	NA	alpha 11	fed-fast12
Klhl12	3.94963	-0.0204307	0.194074	0.686011	NA	alpha 11	fed-fast12
Rabif	3.41981	0.023689	0.195293	0.627062	NA	alpha 11	fed-fast12
Kdm5b	26.6595	-0.178218	0.226771	0.122618	0.363936	alpha 11	fed-fast12
Syt2	0.397267	-0.00677207	0.199179	0.712431	NA	alpha 11	fed-fast12
Ppp1r12b	6.57106	0.0471468	0.196418	0.447045	NA	alpha 11	fed-fast12
Ube2t	1.71026	-0.0323893	0.200104	0.372448	NA	alpha 11	fed-fast12
Lgr6	10.1702	-0.0896859	0.205704	0.26539	NA	alpha 11	fed-fast12
Ptpn7	0.123333	-0.00630208	0.199654	0.81533	NA	alpha 11	fed-fast12
Arl8a	67.9594	-0.289622	0.18217	0.0250199	0.143385	alpha 11	fed-fast12
Gm15445	0.503759	-0.0252845	0.201457	0.212158	NA	alpha 11	fed-fast12
Gpr37l1	132.803	0.301556	0.159141	0.0135783	0.0926402	alpha 11	fed-fast12
Gm26642	0.127813	0.00590897	0.19963	0.861321	NA	alpha 11	fed-fast12
Rnpep	11.4274	-0.0568697	0.191099	0.462178	NA	alpha 11	fed-fast12
Timm17a	31.9227	0.0037122	0.15852	0.970396	0.988969	alpha 11	fed-fast12
Lmod1	3.20566	0.00711248	0.194786	0.871561	NA	alpha 11	fed-fast12
Shisa4	79.1752	-0.0303932	0.130916	0.75813	0.912036	alpha 11	fed-fast12
Ipo9	7.28396	-0.00755213	0.187765	0.90446	NA	alpha 11	fed-fast12
Nav1	1.81467	0.0153109	0.197112	0.671742	NA	alpha 11	fed-fast12
Gm38399	0.136518	-0.00645167	0.199662	0.81533	NA	alpha 11	fed-fast12
Csrp1	95.8952	-0.348229	0.187275	0.0106895	0.0778482	alpha 11	fed-fast12
Phlda3	26.9595	0.525344	0.332936	0.007706	0.0608933	alpha 11	fed-fast12
Tnni1	0.498242	-0.022339	0.201043	0.245399	NA	alpha 11	fed-fast12
Tmem9	20.5628	-0.070082	0.181766	0.449894	0.71805	alpha 11	fed-fast12
Cacna1s	2.53792	-0.0124532	0.195453	0.767573	NA	alpha 11	fed-fast12
Kif21b	1.14196	-0.00806253	0.197886	0.771625	NA	alpha 11	fed-fast12
Camsap2	9.29289	0.0388865	0.189765	0.581446	NA	alpha 11	fed-fast12
Ddx59	2.32884	0.0141343	0.196513	0.713167	NA	alpha 11	fed-fast12
Zfp281	7.93679	-0.0860661	0.210563	0.225086	NA	alpha 11	fed-fast12
Gm19705	0.270922	-0.000322319	0.19923	0.969438	NA	alpha 11	fed-fast12
A430106G13Rik	0.514185	-0.0231865	0.201163	0.230931	NA	alpha 11	fed-fast12
Ptprc	0.136518	-0.00645167	0.199662	0.81533	NA	alpha 11	fed-fast12
Nek7	9.1346	-0.0225701	0.188072	0.734122	NA	alpha 11	fed-fast12
2310009B15Rik	18.6509	-0.100814	0.196716	0.288273	0.576922	alpha 11	fed-fast12
Dennd1b	6.58201	-0.0464914	0.195521	0.462342	NA	alpha 11	fed-fast12
Crb1	5.40245	0.0442589	0.196261	0.462315	NA	alpha 11	fed-fast12
Zbtb41	8.9476	0.0255538	0.18805	0.707919	NA	alpha 11	fed-fast12
Aspm	0.126345	-0.00633723	0.199655	0.81533	NA	alpha 11	fed-fast12
Cfh	0.498242	-0.022339	0.201043	0.245399	NA	alpha 11	fed-fast12
Cdc73	21.4324	0.0640748	0.177961	0.49423	0.748844	alpha 11	fed-fast12
B3galt2	1.49911	-0.0162374	0.197862	0.617672	NA	alpha 11	fed-fast12
Glrx2	20.6473	0.0510769	0.176182	0.575913	0.805227	alpha 11	fed-fast12
Trove2	50.3772	-0.116711	0.165765	0.280106	0.567405	alpha 11	fed-fast12
Uchl5	9.89872	-0.0567494	0.193502	0.442801	NA	alpha 11	fed-fast12
Rgs2	70.8146	-0.107227	0.217525	0.188613	0.46189	alpha 11	fed-fast12
Rgs1	0.120575	-0.00626915	0.199652	0.81533	NA	alpha 11	fed-fast12
Brinp3	0.801948	0.0226771	0.200554	0.261211	NA	alpha 11	fed-fast12
Ptgs2	0.894692	0.00991439	0.199945	0.341252	NA	alpha 11	fed-fast12
BC003331	16.6578	-0.0112867	0.175341	0.892051	NA	alpha 11	fed-fast12
Tpr	51.4436	-0.104462	0.158972	0.325451	0.612613	alpha 11	fed-fast12
Hmcn1	2.81833	0.0429182	0.201053	0.338399	NA	alpha 11	fed-fast12
Gm10138	9.06849	-0.0543423	0.192957	0.457728	NA	alpha 11	fed-fast12
Ivns1abp	30.089	0.0383295	0.165315	0.6894	0.872047	alpha 11	fed-fast12
Swt1	22.129	0.0359298	0.172505	0.692479	0.874032	alpha 11	fed-fast12
Trmt1l	9.07871	-0.0141529	0.185165	0.83948	NA	alpha 11	fed-fast12
Rnf2	7.52376	-0.0295973	0.190266	0.647067	NA	alpha 11	fed-fast12
Fam129a	1.11055	-0.0218699	0.199429	0.435568	NA	alpha 11	fed-fast12
2810414N06Rik	0.539081	0.00226868	0.198838	0.904542	NA	alpha 11	fed-fast12
Edem3	2.68921	0.0199503	0.196177	0.642905	NA	alpha 11	fed-fast12
1700025G04Rik	2.94113	-0.0588934	0.206732	0.202195	NA	alpha 11	fed-fast12
Tsen15	12.2686	0.103231	0.21061	0.229014	NA	alpha 11	fed-fast12
Colgalt2	1.37153	-0.00880095	0.197409	0.777373	NA	alpha 11	fed-fast12
Rgl1	6.31265	0.00145017	0.190125	0.9816	NA	alpha 11	fed-fast12
Apobec4	0.378959	0.00549759	0.199201	0.77693	NA	alpha 11	fed-fast12
Arpc5	24.1335	0.0439236	0.169616	0.641924	0.844695	alpha 11	fed-fast12
Ncf2	1.33017	-0.0237236	0.199145	0.455608	NA	alpha 11	fed-fast12
Smg7	8.25035	-0.0277879	0.187887	0.686366	NA	alpha 11	fed-fast12
Nmnat2	1.48548	0.0102157	0.197298	0.753259	NA	alpha 11	fed-fast12
Lamc2	0.126345	-0.00633723	0.199655	0.81533	NA	alpha 11	fed-fast12
Lamc1	5.0868	0.0554697	0.200911	0.345623	NA	alpha 11	fed-fast12
Shcbp1l	0.123333	-0.00630208	0.199654	0.81533	NA	alpha 11	fed-fast12
Dhx9	15.4856	-0.0499532	0.183008	0.553796	NA	alpha 11	fed-fast12
Npl	2.67737	0.00717374	0.194796	0.869862	NA	alpha 11	fed-fast12
Rgs16	1.6408	0.00897442	0.196805	0.79756	NA	alpha 11	fed-fast12
Rnasel	0.136518	-0.00645167	0.199662	0.81533	NA	alpha 11	fed-fast12
Rgsl1	0.123333	-0.00630208	0.199654	0.81533	NA	alpha 11	fed-fast12
Teddm2	1.00484	-0.0424039	0.204729	0.0905479	NA	alpha 11	fed-fast12
Sgcg	25.561	-1.33359	0.33641	3.75486e-06	0.000129353	alpha 11	fed-fast12
Gm29290	0.136518	-0.00645167	0.199662	0.81533	NA	alpha 11	fed-fast12
Cacna1e	0.120575	-0.00626915	0.199652	0.81533	NA	alpha 11	fed-fast12
Gm9530	0.273036	-0.0112667	0.199896	0.584491	NA	alpha 11	fed-fast12
Gm26802	41.5509	-1.32028	0.269938	6.0292e-08	3.42325e-06	alpha 11	fed-fast12
Mr1	12.5407	-0.0137303	0.180859	0.858571	NA	alpha 11	fed-fast12
Stx6	15.7347	0.0800282	0.191155	0.371616	NA	alpha 11	fed-fast12
BC034090	1.72603	-0.0168182	0.197852	0.611143	NA	alpha 11	fed-fast12
Xpr1	41.5487	-0.0329021	0.152186	0.740666	0.900834	alpha 11	fed-fast12
Acbd6	20.9606	0.125621	0.203984	0.220361	0.497151	alpha 11	fed-fast12
Qsox1	7.47386	-0.066975	0.200518	0.337281	NA	alpha 11	fed-fast12
Cep350	8.11635	-0.162459	0.274735	0.0601865	NA	alpha 11	fed-fast12
Tor1aip1	40.677	-0.0827771	0.16334	0.421613	0.697232	alpha 11	fed-fast12
Tor1aip2	14.2289	-0.188324	0.273522	0.080704	NA	alpha 11	fed-fast12
Axdnd1	2.62785	-0.0576186	0.207625	0.15804	NA	alpha 11	fed-fast12
Gm2000	3.183	0.0645203	0.208667	0.184555	NA	alpha 11	fed-fast12
Soat1	67.1811	-0.0991807	0.149075	0.345688	0.630725	alpha 11	fed-fast12
Gm10031	2.6212	-0.022073	0.196714	0.597989	NA	alpha 11	fed-fast12
Abl2	5.74717	-0.0235519	0.193041	0.669232	NA	alpha 11	fed-fast12
Tor3a	7.17069	0.086017	0.211751	0.213868	NA	alpha 11	fed-fast12
Fam20b	5.38523	0.0737539	0.208196	0.234255	NA	alpha 11	fed-fast12
Ralgps2	36.8275	-0.046644	0.159486	0.637395	0.842834	alpha 11	fed-fast12
Angptl1	1.19625	0.0221212	0.199607	0.418959	NA	alpha 11	fed-fast12
Rasal2	10.2137	0.00466627	0.183227	0.950483	NA	alpha 11	fed-fast12
Cryzl2	13.8541	0.243664	0.343138	0.0462951	NA	alpha 11	fed-fast12
Brinp2	2.00385	0.0279298	0.198619	0.470137	NA	alpha 11	fed-fast12
Astn1	41.4469	-0.143705	0.181356	0.198105	0.471631	alpha 11	fed-fast12
Pappa2	0.126345	-0.00633723	0.199655	0.81533	NA	alpha 11	fed-fast12
Cop1	9.22654	0.0994893	0.214611	0.204807	NA	alpha 11	fed-fast12
Tnr	8.09411	0.0981416	0.21744	0.179932	NA	alpha 11	fed-fast12
Gm38039	0.48166	-0.0147864	0.199641	0.480772	NA	alpha 11	fed-fast12
4930523C07Rik	13.9922	0.0516808	0.186419	0.525479	NA	alpha 11	fed-fast12
4930562F07Rik	0.126345	-0.00633723	0.199655	0.81533	NA	alpha 11	fed-fast12
Mrps14	73.5452	0.144127	0.152034	0.187302	0.461258	alpha 11	fed-fast12
Cacybp	65.3259	0.141441	0.15961	0.200585	0.475223	alpha 11	fed-fast12
Rabgap1l	9.53571	-0.0418385	0.188284	0.571668	NA	alpha 11	fed-fast12
Gm37083	0.0954635	0.00545083	0.199609	0.861321	NA	alpha 11	fed-fast12
Rc3h1	10.5958	0.0420746	0.188242	0.573411	NA	alpha 11	fed-fast12
Serpinc1	0.249678	-0.0119048	0.199916	0.577837	NA	alpha 11	fed-fast12
Zbtb37	4.54551	-0.0274731	0.194008	0.613833	NA	alpha 11	fed-fast12
Dars2	2.01102	0.0580412	0.208252	0.141505	NA	alpha 11	fed-fast12
Gm37634	0.251146	-0.000137977	0.199246	0.970215	NA	alpha 11	fed-fast12
Cenpl	0.756117	-0.0264028	0.201117	0.221627	NA	alpha 11	fed-fast12
Klhl20	3.39843	-0.0441887	0.200338	0.362856	NA	alpha 11	fed-fast12
Ankrd45	12.8762	0.0831258	0.197734	0.328719	NA	alpha 11	fed-fast12
Tex50	0.254158	-0.000220646	0.199244	0.970094	NA	alpha 11	fed-fast12
Prdx6	896.944	0.00987561	0.0731777	0.885357	0.962249	alpha 11	fed-fast12
Suco	11.1626	0.0211087	0.184747	0.773308	NA	alpha 11	fed-fast12
Pigc	3.97778	-0.0475108	0.200149	0.364877	NA	alpha 11	fed-fast12
Dnm3	2.83327	-0.0103843	0.195327	0.803918	NA	alpha 11	fed-fast12
Mettl13	1.00822	0.0289319	0.200911	0.292066	NA	alpha 11	fed-fast12
Vamp4	16.5905	0.00488393	0.174128	0.955527	NA	alpha 11	fed-fast12
Myoc	6.05655	-0.0266919	0.202269	0.00757837	NA	alpha 11	fed-fast12
Prrc2c	63.6805	-0.00887618	0.139584	0.928211	0.978307	alpha 11	fed-fast12
Fmo4	1.01778	-0.00961396	0.19814	0.72341	NA	alpha 11	fed-fast12
Fmo1	53.7122	-0.0468832	0.145668	0.644761	0.846891	alpha 11	fed-fast12
Fmo2	6.50063	-0.236682	0.43905	0.0122203	NA	alpha 11	fed-fast12
Prrx1	42.7797	-0.202084	0.199016	0.0982628	0.320845	alpha 11	fed-fast12
Gm26523	1.14307	-0.0328518	0.201802	0.218913	NA	alpha 11	fed-fast12
Gorab	4.90315	0.0313042	0.194404	0.576451	NA	alpha 11	fed-fast12
Mettl11b	1.6547	0.00361192	0.197184	0.90803	NA	alpha 11	fed-fast12
Kifap3	47.604	0.126304	0.169088	0.24884	0.530928	alpha 11	fed-fast12
Scyl3	2.0216	-0.0217879	0.197994	0.547293	NA	alpha 11	fed-fast12
BC055324	0.120575	-0.00626915	0.199652	0.81533	NA	alpha 11	fed-fast12
Mettl18	2.45605	0.0230381	0.197292	0.569972	NA	alpha 11	fed-fast12
Gm16587	1.12214	-0.0190364	0.199174	0.475781	NA	alpha 11	fed-fast12
Gm16548	8.5598	-0.1598	0.26973	0.0670242	NA	alpha 11	fed-fast12
F5	1.527	0.0436419	0.203898	0.195801	NA	alpha 11	fed-fast12
Slc19a2	4.62351	-0.126335	0.251452	0.0380677	NA	alpha 11	fed-fast12
Ccdc181	8.01746	0.0841106	0.208787	0.241478	NA	alpha 11	fed-fast12
Blzf1	4.45555	-0.0478545	0.199446	0.382363	NA	alpha 11	fed-fast12
Nme7	13.4203	0.12825	0.225388	0.162539	NA	alpha 11	fed-fast12
Atp1b1	38.419	0.25456	0.228492	0.0568913	0.233819	alpha 11	fed-fast12
Gm26685	0.136518	-0.00645167	0.199662	0.81533	NA	alpha 11	fed-fast12
Tbx19	0.123333	-0.00630208	0.199654	0.81533	NA	alpha 11	fed-fast12
Sft2d2	16.8575	-0.00394051	0.174816	0.961534	NA	alpha 11	fed-fast12
Tiprl	19.1102	0.24898	0.312314	0.0546016	0.229327	alpha 11	fed-fast12
Gpr161	1.42733	0.00950776	0.197304	0.768613	NA	alpha 11	fed-fast12
Dcaf6	5.59466	-0.0695031	0.206153	0.25424	NA	alpha 11	fed-fast12
Mpc2	101.972	0.20437	0.146896	0.0670835	0.259265	alpha 11	fed-fast12
Adcy10	0.434835	-0.0019743	0.198892	0.934983	NA	alpha 11	fed-fast12
Gm38325	0.0954635	0.00545083	0.199609	0.861321	NA	alpha 11	fed-fast12
Mpzl1	11.7204	-0.0295315	0.182844	0.703457	NA	alpha 11	fed-fast12
Rcsd1	0.353201	0.00524697	0.199145	0.806218	NA	alpha 11	fed-fast12
Creg1	20.8798	0.043691	0.174315	0.631715	0.839913	alpha 11	fed-fast12
Pou2f1	8.00932	0.00693244	0.18593	0.920179	NA	alpha 11	fed-fast12
Ildr2	92.3796	0.0342987	0.12802	0.728357	0.897127	alpha 11	fed-fast12
Gm15853	0.0954635	0.00545083	0.199609	0.861321	NA	alpha 11	fed-fast12
Tada1	4.94595	-0.0132073	0.192274	0.804726	NA	alpha 11	fed-fast12
Pogk	8.932	-0.0418109	0.190085	0.555436	NA	alpha 11	fed-fast12
Gm16701-ENSMUSG00000102548	0.471664	0.0109746	0.199352	0.576197	NA	alpha 11	fed-fast12
Gm16701-ENSMUSG00000097823	0.961871	0.0250698	0.200203	0.343128	NA	alpha 11	fed-fast12
Fam78b	2.70516	0.00804347	0.195022	0.851434	NA	alpha 11	fed-fast12
Uck2	0.773058	-0.00106512	0.198289	0.963597	NA	alpha 11	fed-fast12
Tmco1	75.7105	0.299679	0.18489	0.022434	0.133042	alpha 11	fed-fast12
Aldh9a1	13.5196	0.175161	0.263154	0.0906585	NA	alpha 11	fed-fast12
Mgst3	6.80104	0.123031	0.24168	0.0787132	NA	alpha 11	fed-fast12
Rxrg	0.134404	0.00598803	0.199634	0.861321	NA	alpha 11	fed-fast12
Lmx1a	0.0954635	0.00545083	0.199609	0.861321	NA	alpha 11	fed-fast12
Pbx1	87.6149	-0.303521	0.171336	0.0166467	0.108077	alpha 11	fed-fast12
Nuf2	20.8135	-0.115144	0.207327	0.226641	0.503172	alpha 11	fed-fast12
Rgs5	3.06306	-0.0177698	0.200102	0.319357	NA	alpha 11	fed-fast12
Rgs4	13.7237	-0.126748	0.227343	0.152047	NA	alpha 11	fed-fast12
Ccdc190	24.9306	0.00562241	0.163895	0.953155	0.982901	alpha 11	fed-fast12
Hsd17b7	8.82047	0.0576712	0.194865	0.426086	NA	alpha 11	fed-fast12
3110045C21Rik	1.93241	-0.0133043	0.197172	0.700604	NA	alpha 11	fed-fast12
Ddr2	1.19279	0.00951234	0.197808	0.744207	NA	alpha 11	fed-fast12
Uap1	9.75075	0.0444965	0.190043	0.542569	NA	alpha 11	fed-fast12
Gm37748	0.11723	0.00577304	0.199623	0.861321	NA	alpha 11	fed-fast12
Uhmk1	7.76615	-0.0815201	0.207208	0.255725	NA	alpha 11	fed-fast12
4930500M09Rik	0.134404	0.00598803	0.199634	0.861321	NA	alpha 11	fed-fast12
Gm7694	0.377082	-0.00708361	0.199212	0.720376	NA	alpha 11	fed-fast12
Nos1ap	2.18347	0.00587048	0.196419	0.87013	NA	alpha 11	fed-fast12
Olfml2b	3.45337	0.0226844	0.195507	0.631985	NA	alpha 11	fed-fast12
Atf6	5.44952	0.00954304	0.190584	0.870356	NA	alpha 11	fed-fast12
Dusp12	5.01846	-0.0110973	0.19117	0.842962	NA	alpha 11	fed-fast12
Gm26620	0.459614	-0.00149984	0.198787	0.949151	NA	alpha 11	fed-fast12
Lrrc8a	29.27	-1.27303	0.304778	1.55946e-06	6.0523e-05	alpha 11	fed-fast12
Fcgr4	0.134404	0.00598803	0.199634	0.861321	NA	alpha 11	fed-fast12
Fcgr3	0.339371	-0.00720762	0.199255	0.734408	NA	alpha 11	fed-fast12
Cfap126	115.442	0.0812311	0.132385	0.423435	0.697609	alpha 11	fed-fast12
Sdhc	31.056	-0.0413847	0.164214	0.66734	0.859691	alpha 11	fed-fast12
Pcp4l1	16.8278	-0.0842335	0.198935	0.315546	NA	alpha 11	fed-fast12
Tomm40l	3.03767	0.0112595	0.195155	0.795033	NA	alpha 11	fed-fast12
Apoa2	1.00891	0.0124508	0.198502	0.631147	NA	alpha 11	fed-fast12
Fcer1g	0.627345	-0.0340368	0.203161	0.114096	NA	alpha 11	fed-fast12
Ndufs2	46.2635	0.112935	0.174458	0.290776	0.579576	alpha 11	fed-fast12
Adamts4	0.465716	-0.0143137	0.1996	0.49625	NA	alpha 11	fed-fast12
B4galt3	5.56049	0.000325179	0.190934	0.996782	NA	alpha 11	fed-fast12
Ppox	8.10022	-0.00084609	0.18585	0.986638	NA	alpha 11	fed-fast12
Usp21	3.99062	-0.0358067	0.197554	0.469778	NA	alpha 11	fed-fast12
Ufc1	54.311	0.158085	0.170877	0.164817	0.427187	alpha 11	fed-fast12
Gm20045	1.97178	0.00737452	0.196615	0.834598	NA	alpha 11	fed-fast12
Dedd	5.96259	0.0313749	0.192888	0.601083	NA	alpha 11	fed-fast12
Nit1	8.6139	0.0952025	0.212481	0.21705	NA	alpha 11	fed-fast12
Pfdn2	46.6595	-0.0784061	0.158043	0.446745	0.715013	alpha 11	fed-fast12
Klhdc9	6.5539	0.0621004	0.201175	0.335592	NA	alpha 11	fed-fast12
Nectin4	0.136518	-0.00645167	0.199662	0.81533	NA	alpha 11	fed-fast12
Usf1	16.2254	0.34156	0.413543	0.0286631	NA	alpha 11	fed-fast12
Tstd1	0.349622	0.00498064	0.199137	0.806832	NA	alpha 11	fed-fast12
F11r	2.00605	-0.00266685	0.196455	0.9384	NA	alpha 11	fed-fast12
B930036N10Rik	2.80745	-0.00320848	0.195685	0.933088	NA	alpha 11	fed-fast12
Alyref2	4.84751	-0.0253172	0.19376	0.638394	NA	alpha 11	fed-fast12
Slamf1	0.134404	0.00598803	0.199634	0.861321	NA	alpha 11	fed-fast12
Gm37065	0.127813	0.00590897	0.19963	0.861321	NA	alpha 11	fed-fast12
Vangl2	9.5039	-0.047503	0.193923	0.480343	NA	alpha 11	fed-fast12
Ncstn	6.58893	-0.220698	0.387479	0.0175641	NA	alpha 11	fed-fast12
Copa	25.0665	-0.0258009	0.166856	0.780608	0.919316	alpha 11	fed-fast12
Pex19	10.2941	-0.00880897	0.18428	0.900211	NA	alpha 11	fed-fast12
Dcaf8	21.5728	-0.0461991	0.172456	0.617074	0.830531	alpha 11	fed-fast12
Pea15a	98.5043	0.00296947	0.120134	0.976215	0.990638	alpha 11	fed-fast12
Gm17224	0.126345	-0.00633723	0.199655	0.81533	NA	alpha 11	fed-fast12
Igsf8	26.6581	0.0794034	0.176256	0.421808	0.697232	alpha 11	fed-fast12
Gm10076	238.228	-1.25274	0.112066	3.33217e-30	1.70274e-27	alpha 11	fed-fast12
Kcnj9	0.237805	-0.000343831	0.199258	0.97077	NA	alpha 11	fed-fast12
Kcnj10	27.6242	-0.0243221	0.162859	0.797315	0.927377	alpha 11	fed-fast12
Pigm	3.64947	-0.00715429	0.193092	0.884357	NA	alpha 11	fed-fast12
Igsf9	1.11573	0.00661319	0.197911	0.809824	NA	alpha 11	fed-fast12
Meg3	119.14	-1.23161	0.15608	1.96108e-16	4.62513e-14	alpha 11	fed-fast12
Tob1	67.4305	-1.21287	0.198194	5.51587e-11	6.03988e-09	alpha 11	fed-fast12
Vsig8	0.965976	0.0111955	0.198304	0.67394	NA	alpha 11	fed-fast12
Dusp23	5.48621	-0.0290392	0.192587	0.623507	NA	alpha 11	fed-fast12
Ackr1	0.612408	-0.0212129	0.200348	0.323869	NA	alpha 11	fed-fast12
Cadm3	5.07448	0.0113871	0.191586	0.837663	NA	alpha 11	fed-fast12
Ifi204	0.409555	-0.0162018	0.200313	0.377351	NA	alpha 11	fed-fast12
Mndal	0.491963	-0.000534281	0.198755	0.976937	NA	alpha 11	fed-fast12
Spta1	0.0954635	0.00545083	0.199609	0.861321	NA	alpha 11	fed-fast12
Fmn2	26.2286	-0.0999253	0.183834	0.323525	0.611622	alpha 11	fed-fast12
Grem2	0.11723	0.00577304	0.199623	0.861321	NA	alpha 11	fed-fast12
Rgs7	8.96472	0.0459734	0.192218	0.509564	NA	alpha 11	fed-fast12
Fh1	12.8725	0.0970733	0.204439	0.266196	NA	alpha 11	fed-fast12
Opn3	0.190927	0.00798586	0.199715	0.711881	NA	alpha 11	fed-fast12
Chml	3.50777	0.0115312	0.193539	0.815857	NA	alpha 11	fed-fast12
Pld5	0.474423	0.0109096	0.199344	0.575573	NA	alpha 11	fed-fast12
Rbm8a2	0.838808	0.0179457	0.199359	0.463064	NA	alpha 11	fed-fast12
Cep170	8.98702	-0.0700438	0.199142	0.345107	NA	alpha 11	fed-fast12
Sdccag8	9.65574	0.150707	0.254593	0.0910443	NA	alpha 11	fed-fast12
Akt3	7.28658	-0.00131555	0.187614	0.982305	NA	alpha 11	fed-fast12
Gm26801	0.123333	-0.00630208	0.199654	0.81533	NA	alpha 11	fed-fast12
Zbtb18	12.508	-0.00786676	0.180272	0.918163	NA	alpha 11	fed-fast12
Adss	10.708	0.0958623	0.210241	0.232168	NA	alpha 11	fed-fast12
Catspere2	1.60939	-0.045442	0.204766	0.158886	NA	alpha 11	fed-fast12
Desi2	15.7246	0.0712472	0.188752	0.416807	NA	alpha 11	fed-fast12
B230369F24Rik	2.89035	0.0181855	0.19616	0.667732	NA	alpha 11	fed-fast12
Cox20	47.1326	0.176736	0.187075	0.132837	0.379569	alpha 11	fed-fast12
Hnrnpu	78.8313	-0.110809	0.143075	0.291125	0.579603	alpha 11	fed-fast12
Efcab2	26.9547	0.00165683	0.162329	0.987048	0.994836	alpha 11	fed-fast12
Kif26b	0.0954635	0.00545083	0.199609	0.861321	NA	alpha 11	fed-fast12
Smyd3	4.268	0.0506096	0.200587	0.353785	NA	alpha 11	fed-fast12
Tfb2m	6.09282	-0.0360296	0.194126	0.543919	NA	alpha 11	fed-fast12
Cnst	2.98768	-0.0146456	0.194858	0.747129	NA	alpha 11	fed-fast12
Sccpdh	19.0884	0.0812886	0.187795	0.382058	0.664351	alpha 11	fed-fast12
Ahctf1	9.40155	-0.0026767	0.184182	0.96874	NA	alpha 11	fed-fast12
Cdc42bpa	24.7758	-0.305689	0.302409	0.037881	0.184062	alpha 11	fed-fast12
Coq8a	4.44923	-0.0640993	0.206987	0.223006	NA	alpha 11	fed-fast12
Psen2	9.10337	-0.144856	0.252304	0.0880032	NA	alpha 11	fed-fast12
Gm31728	0.635072	-0.00761853	0.198701	0.717211	NA	alpha 11	fed-fast12
Itpkb	35.2745	-0.1835	0.214316	0.121193	0.362222	alpha 11	fed-fast12
Stum	0.34213	-0.00660543	0.199287	0.746551	NA	alpha 11	fed-fast12
Parp1	7.5472	-0.0267008	0.189225	0.684576	NA	alpha 11	fed-fast12
Lin9	1.28837	0.0023704	0.19717	0.939532	NA	alpha 11	fed-fast12
Acbd3	14.3786	-0.0148182	0.177697	0.855053	NA	alpha 11	fed-fast12
Gm37768	0.134404	0.00598803	0.199634	0.861321	NA	alpha 11	fed-fast12
H3f3a	505.998	0.00499674	0.0722765	0.941962	0.98232	alpha 11	fed-fast12
Gm17275	0.0954635	0.00545083	0.199609	0.861321	NA	alpha 11	fed-fast12
H3f3aos	0.445085	0.00985506	0.199281	0.612648	NA	alpha 11	fed-fast12
Sde2	12.3742	0.0107878	0.180927	0.889998	NA	alpha 11	fed-fast12
Pycr2	12.7705	0.0553662	0.187269	0.499843	NA	alpha 11	fed-fast12
Tmem63a	1.54028	-0.0218944	0.198798	0.495098	NA	alpha 11	fed-fast12
Ephx1	15.2656	-0.0937091	0.198822	0.298358	NA	alpha 11	fed-fast12
Nvl	6.50841	0.0221056	0.189427	0.730675	NA	alpha 11	fed-fast12
Cnih4	34.804	0.025802	0.159983	0.788369	0.922341	alpha 11	fed-fast12
Wdr26	24.4403	-0.0947784	0.183774	0.341371	0.627131	alpha 11	fed-fast12
A430110L20Rik	0.126345	-0.00633723	0.199655	0.81533	NA	alpha 11	fed-fast12
Cnih3	0.251146	-0.000137977	0.199246	0.970215	NA	alpha 11	fed-fast12
Ccdc121	8.27612	0.0904121	0.210839	0.227313	NA	alpha 11	fed-fast12
Dnah14	0.126345	-0.00633723	0.199655	0.81533	NA	alpha 11	fed-fast12
Lbr	1.61977	-0.00933226	0.196994	0.781455	NA	alpha 11	fed-fast12
Enah	44.0658	-0.144107	0.17838	0.198128	0.471631	alpha 11	fed-fast12
Srp9	59.9805	0.125016	0.157359	0.249472	0.531906	alpha 11	fed-fast12
Degs1	43.6655	0.0478325	0.15318	0.635692	0.842455	alpha 11	fed-fast12
1700047M11Rik	0.355315	-0.00769429	0.199269	0.724826	NA	alpha 11	fed-fast12
Fbxo28	10.0154	-0.110633	0.219484	0.180193	NA	alpha 11	fed-fast12
Trp53bp2	13.8258	-0.354711	0.496944	0.0237761	NA	alpha 11	fed-fast12
Capn2	27.69	0.387397	0.330112	0.0210478	0.127238	alpha 11	fed-fast12
Gm37885	0.517842	-0.0137298	0.199492	0.474986	NA	alpha 11	fed-fast12
Susd4	0.358327	-0.00778245	0.199272	0.720071	NA	alpha 11	fed-fast12
Tlr5	0.120575	-0.00626915	0.199652	0.81533	NA	alpha 11	fed-fast12
Disp1	1.37016	-0.00460152	0.197253	0.882262	NA	alpha 11	fed-fast12
Brox	7.83843	-0.0559783	0.19633	0.414399	NA	alpha 11	fed-fast12
Aida	13.4653	0.0291503	0.183922	0.704465	NA	alpha 11	fed-fast12
Mia3	15.4254	-0.043292	0.181367	0.605352	NA	alpha 11	fed-fast12
Taf1a	3.97521	0.010209	0.192651	0.844386	NA	alpha 11	fed-fast12
Gm37986	0.136518	-0.00645167	0.199662	0.81533	NA	alpha 11	fed-fast12
Hhipl2	0.0954635	0.00545083	0.199609	0.861321	NA	alpha 11	fed-fast12
Dusp10	9.77373	-0.158638	0.263573	0.0783965	NA	alpha 11	fed-fast12
1700056E22Rik	2.85053	0.0145442	0.195188	0.742505	NA	alpha 11	fed-fast12
Gm37800	0.611722	0.00945804	0.199893	0.42792	NA	alpha 11	fed-fast12
Marc1	0.786476	-0.024348	0.200815	0.230962	NA	alpha 11	fed-fast12
Marc2	37.887	0.0843151	0.169595	0.410814	0.690167	alpha 11	fed-fast12
Mark1	1.98672	-0.00351783	0.196151	0.922796	NA	alpha 11	fed-fast12
Rab3gap2	5.29227	0.0426816	0.196114	0.472931	NA	alpha 11	fed-fast12
Iars2	10.3241	-0.0216253	0.18506	0.763488	NA	alpha 11	fed-fast12
Bpnt1	9.72133	-0.0135864	0.186051	0.841517	NA	alpha 11	fed-fast12
4930532G15Rik	2.09197	-0.0491184	0.204696	0.204536	NA	alpha 11	fed-fast12
Eprs	35.0685	-0.413186	0.291811	0.0145663	0.0979394	alpha 11	fed-fast12
Gm2061	0.126345	-0.00633723	0.199655	0.81533	NA	alpha 11	fed-fast12
Slc30a10	1.28536	0.00245589	0.197172	0.937409	NA	alpha 11	fed-fast12
Lyplal1	9.03278	-0.0444924	0.191393	0.526266	NA	alpha 11	fed-fast12
A730004F24Rik	0.134404	0.00598803	0.199634	0.861321	NA	alpha 11	fed-fast12
Gm26532	60.3761	-1.20094	0.245062	5.15414e-08	3.09855e-06	alpha 11	fed-fast12
Gm29491	0.257093	-0.0121775	0.199934	0.576703	NA	alpha 11	fed-fast12
Rrp15	4.33024	0.0550102	0.202607	0.306978	NA	alpha 11	fed-fast12
A430105J06Rik	2.05	-0.00980101	0.19621	0.795774	NA	alpha 11	fed-fast12
Spata17	6.72104	-0.00785438	0.188068	0.900405	NA	alpha 11	fed-fast12
Gpatch2	8.04952	0.0503501	0.193567	0.47257	NA	alpha 11	fed-fast12
Kctd3	3.2931	0.02421	0.196314	0.592367	NA	alpha 11	fed-fast12
Kcnk2	34.2202	0.0555907	0.162116	0.576738	0.805227	alpha 11	fed-fast12
A430027H14Rik	2.42599	0.0355716	0.199657	0.395535	NA	alpha 11	fed-fast12
Cenpf	3.243	-0.0402564	0.200231	0.365794	NA	alpha 11	fed-fast12
Ptpn14	1.66834	-0.0210468	0.198549	0.514417	NA	alpha 11	fed-fast12
Smyd2	5.49266	0.0385896	0.194545	0.522872	NA	alpha 11	fed-fast12
Prox1	11.5893	-0.395348	0.692147	0.0176458	NA	alpha 11	fed-fast12
Gm28172	0.763218	-0.0136911	0.199004	0.539939	NA	alpha 11	fed-fast12
Prox1os	2.7986	-0.0271381	0.197783	0.509696	NA	alpha 11	fed-fast12
Gm29678	0.218797	-0.00106919	0.199281	0.971608	NA	alpha 11	fed-fast12
Rps6kc1	2.92932	0.0353626	0.199023	0.424868	NA	alpha 11	fed-fast12
Angel2	17.7955	-0.315316	0.37851	0.0333627	NA	alpha 11	fed-fast12
Vash2	0.512541	-0.0255689	0.201505	0.206859	NA	alpha 11	fed-fast12
Flvcr1	7.85165	0.0233357	0.187673	0.732267	NA	alpha 11	fed-fast12
A230020J21Rik	0.390267	-0.00676657	0.199253	0.724193	NA	alpha 11	fed-fast12
Tatdn3	5.97261	-0.0161366	0.190396	0.78553	NA	alpha 11	fed-fast12
Nsl1	0.257093	-0.0121775	0.199934	0.576703	NA	alpha 11	fed-fast12
Batf3	2.30477	0.0295891	0.198371	0.472899	NA	alpha 11	fed-fast12
Fam71a	0.998035	-0.00175727	0.197827	0.947462	NA	alpha 11	fed-fast12
Atf3	247.479	-0.096599	0.199212	0.290101	0.579069	alpha 11	fed-fast12
D730003I15Rik	13.8288	-0.0728959	0.192714	0.386604	NA	alpha 11	fed-fast12
Nenf	118.478	0.295885	0.139361	0.00873348	0.0661157	alpha 11	fed-fast12
Tmem206	0.848176	0.00520924	0.198129	0.835738	NA	alpha 11	fed-fast12
Ppp2r5a	27.1029	0.104778	0.185226	0.306413	0.594597	alpha 11	fed-fast12
Dtl	0.190927	0.00798586	0.199715	0.711881	NA	alpha 11	fed-fast12
Ints7	2.1947	0.0211372	0.19725	0.589587	NA	alpha 11	fed-fast12
Lpgat1	8.39287	-0.0622129	0.196588	0.391586	NA	alpha 11	fed-fast12
Gm38037	1.40414	0.0293779	0.200626	0.320056	NA	alpha 11	fed-fast12
Nek2	0.127813	0.00590897	0.19963	0.861321	NA	alpha 11	fed-fast12
1700034H15Rik	0.356213	0.0051732	0.199139	0.805728	NA	alpha 11	fed-fast12
Slc30a1	4.28458	0.0402257	0.197364	0.457723	NA	alpha 11	fed-fast12
Rd3	12.0245	0.0845141	0.200312	0.310942	NA	alpha 11	fed-fast12
Gm26670	2.40624	-0.0186292	0.196489	0.648506	NA	alpha 11	fed-fast12
Traf5	0.870275	-0.00729537	0.198214	0.772446	NA	alpha 11	fed-fast12
Gm26879	0.311502	0.003588	0.199191	0.84324	NA	alpha 11	fed-fast12
Rcor3	10.9972	-0.0306914	0.18615	0.674053	NA	alpha 11	fed-fast12
Gm10516	0.750756	-0.0257259	0.200984	0.227265	NA	alpha 11	fed-fast12
Kcnh1	0.245044	0.0111762	0.199851	0.61874	NA	alpha 11	fed-fast12
Hhat	0.350442	0.00531638	0.19915	0.806671	NA	alpha 11	fed-fast12
Sertad4	0.245044	0.0111762	0.199851	0.61874	NA	alpha 11	fed-fast12
Syt14	3.61518	-0.0300782	0.196974	0.521527	NA	alpha 11	fed-fast12
Diexf	2.82669	-0.0926675	0.226996	0.0456291	NA	alpha 11	fed-fast12
A130010J15Rik	1.42148	0.0232707	0.198915	0.476154	NA	alpha 11	fed-fast12
Traf3ip3	0.251634	0.0114088	0.199865	0.615657	NA	alpha 11	fed-fast12
Lamb3	0.243908	-0.0116942	0.199902	0.585604	NA	alpha 11	fed-fast12
Hsd11b1	0.126345	-0.00633723	0.199655	0.81533	NA	alpha 11	fed-fast12
G0s2	13.3726	0.0192812	0.197752	0.590486	NA	alpha 11	fed-fast12
Camk1g	0.123333	-0.00630208	0.199654	0.81533	NA	alpha 11	fed-fast12
Plxna2	1.73158	0.0399408	0.202304	0.262996	NA	alpha 11	fed-fast12
Cd34	0.384906	-0.00675001	0.199187	0.722496	NA	alpha 11	fed-fast12
Gm16897	1.64034	0.00459465	0.196893	0.889356	NA	alpha 11	fed-fast12
Gm37027	0.136518	-0.00645167	0.199662	0.81533	NA	alpha 11	fed-fast12
Cd46	1.29371	-0.00961965	0.19755	0.75517	NA	alpha 11	fed-fast12
Cr1l	8.91682	0.0202913	0.186482	0.771917	NA	alpha 11	fed-fast12
Cr2	0.754711	0.0368257	0.203873	0.087118	NA	alpha 11	fed-fast12
Fam171a1	5.65975	-0.0933353	0.218901	0.151753	NA	alpha 11	fed-fast12
Nmt2	22.0894	0.0838982	0.18653	0.379919	0.662589	alpha 11	fed-fast12
Rpp38	7.03881	-0.00267305	0.187887	0.96513	NA	alpha 11	fed-fast12
Acbd7	6.35224	0.0482814	0.197253	0.428905	NA	alpha 11	fed-fast12
Olah	0.245044	0.0111762	0.199851	0.61874	NA	alpha 11	fed-fast12
Meig1	132.06	0.172929	0.126268	0.0887276	0.30635	alpha 11	fed-fast12
Dclre1c	1.34071	0.00501442	0.197186	0.873685	NA	alpha 11	fed-fast12
Suv39h2	0.916577	-0.00710416	0.198282	0.771608	NA	alpha 11	fed-fast12
Hspa14	11.9838	-0.00304405	0.179958	0.967041	NA	alpha 11	fed-fast12
Gm45902	0.443617	-0.00208242	0.198966	0.928139	NA	alpha 11	fed-fast12
Cdnf	0.380426	-0.0194211	0.200605	0.342003	NA	alpha 11	fed-fast12
Fam107b	5.32758	-0.000221677	0.190203	0.99567	NA	alpha 11	fed-fast12
Frmd4a	16.7618	-0.0944869	0.19681	0.303234	NA	alpha 11	fed-fast12
1700080N15Rik	0.0954635	0.00545083	0.199609	0.861321	NA	alpha 11	fed-fast12
Prpf18	6.85346	-0.00299155	0.188018	0.960967	NA	alpha 11	fed-fast12
Bend7	4.59334	-0.0476653	0.199203	0.389872	NA	alpha 11	fed-fast12
Sephs1	5.28806	0.0199764	0.192802	0.714775	NA	alpha 11	fed-fast12
Phyh	41.9617	0.119202	0.172269	0.271708	0.556246	alpha 11	fed-fast12
Ucma	26.5016	-0.155062	0.221572	0.152041	0.409988	alpha 11	fed-fast12
Optn	3.63227	-0.0229771	0.195486	0.625481	NA	alpha 11	fed-fast12
4930551O13Rik	0.251634	0.0114088	0.199865	0.615657	NA	alpha 11	fed-fast12
Gm26776	0.212694	0.00999917	0.199786	0.659865	NA	alpha 11	fed-fast12
Ccdc3	21.7084	-0.106445	0.200777	0.263394	0.547502	alpha 11	fed-fast12
Camk1d	2.56319	0.016756	0.195918	0.693949	NA	alpha 11	fed-fast12
Cdc123	22.7746	-0.0177553	0.167009	0.846284	0.94798	alpha 11	fed-fast12
Nudt5	6.68811	0.110189	0.230407	0.108978	NA	alpha 11	fed-fast12
Gm13199	0.868495	-0.045576	0.206386	0.0450014	NA	alpha 11	fed-fast12
Sec61a2	6.11403	-0.113943	0.232751	0.104478	NA	alpha 11	fed-fast12
Dhtkd1	1.70811	0.0104071	0.196813	0.768061	NA	alpha 11	fed-fast12
Upf2	14.6305	0.0819949	0.19391	0.352816	NA	alpha 11	fed-fast12
Proser2	1.36805	0.00512598	0.197229	0.869633	NA	alpha 11	fed-fast12
Echdc3	2.57156	0.0320994	0.198481	0.458092	NA	alpha 11	fed-fast12
Gm13383	0.126345	-0.00633723	0.199655	0.81533	NA	alpha 11	fed-fast12
Usp6nl	7.94664	0.0170771	0.18666	0.804003	NA	alpha 11	fed-fast12
Gm13391	0.136518	-0.00645167	0.199662	0.81533	NA	alpha 11	fed-fast12
Celf2	43.9892	-0.114795	0.165578	0.285987	0.574597	alpha 11	fed-fast12
Taf3	8.47671	-0.616631	0.969072	0.0108623	NA	alpha 11	fed-fast12
Atp5c1	78.9915	0.255335	0.166619	0.0358244	0.179175	alpha 11	fed-fast12
Kin	10.9597	-0.126877	0.229612	0.145241	NA	alpha 11	fed-fast12
Itih2	0.126345	-0.00633723	0.199655	0.81533	NA	alpha 11	fed-fast12
Itih5	28.9796	0.0888334	0.178371	0.377217	0.660633	alpha 11	fed-fast12
Sfmbt2	1.88425	-0.00599643	0.196294	0.869232	NA	alpha 11	fed-fast12
Prkcq	1.26254	0.0246258	0.199752	0.39573	NA	alpha 11	fed-fast12
Gm13293	1.55677	0.0127688	0.197835	0.677448	NA	alpha 11	fed-fast12
Pfkfb3	16.9627	-0.0649961	0.188488	0.444108	NA	alpha 11	fed-fast12
Rbm17	15.5365	-0.0958645	0.200155	0.287234	NA	alpha 11	fed-fast12
Il15ra	2.6232	0.0197814	0.196103	0.648286	NA	alpha 11	fed-fast12
Fbxo18	8.81322	0.0308672	0.188407	0.656725	NA	alpha 11	fed-fast12
Ankrd16	5.36065	0.0389294	0.195789	0.497336	NA	alpha 11	fed-fast12
Itga8	0.588247	0.00514998	0.198695	0.805878	NA	alpha 11	fed-fast12
E030013I19Rik	0.0954635	0.00545083	0.199609	0.861321	NA	alpha 11	fed-fast12
Mindy3	7.95518	0.0362698	0.190644	0.590387	NA	alpha 11	fed-fast12
Pter	6.18181	0.0210183	0.190495	0.732288	NA	alpha 11	fed-fast12
C1ql3	2.05143	0.0289657	0.199186	0.435692	NA	alpha 11	fed-fast12
Rsu1	27.1007	0.14308	0.201695	0.191348	0.465399	alpha 11	fed-fast12
Cubn	0.777693	-0.028532	0.201404	0.199106	NA	alpha 11	fed-fast12
Trdmt1	2.59241	-0.00780573	0.196002	0.837356	NA	alpha 11	fed-fast12
Egr2	64.6568	-1.17028	0.243568	9.08404e-08	4.64194e-06	alpha 11	fed-fast12
Hacd1	16.465	-0.0220114	0.178446	0.786978	NA	alpha 11	fed-fast12
Stam	10.1314	0.149986	0.254848	0.0888476	NA	alpha 11	fed-fast12
Slc39a12	45.9029	-0.0173874	0.152716	0.858002	0.948622	alpha 11	fed-fast12
Cacnb2	7.67433	0.00358637	0.187386	0.957052	NA	alpha 11	fed-fast12
Gm10848	1.07824	0.0544361	0.209517	0.0246324	NA	alpha 11	fed-fast12
Gm13269	0.127813	0.00590897	0.19963	0.861321	NA	alpha 11	fed-fast12
Nsun6	2.9266	-0.028746	0.197587	0.508823	NA	alpha 11	fed-fast12
Arl5b	4.34789	-0.0249333	0.194076	0.636377	NA	alpha 11	fed-fast12
Plxdc2	1.38747	0.00818174	0.1974	0.793968	NA	alpha 11	fed-fast12
Nebl	59.6044	-0.218281	0.191329	0.0773743	0.283767	alpha 11	fed-fast12
A930004D18Rik	0.478255	0.0121458	0.199371	0.551113	NA	alpha 11	fed-fast12
Gm13330	0.134404	0.00598803	0.199634	0.861321	NA	alpha 11	fed-fast12
Skida1	2.41082	0.0354075	0.199576	0.399652	NA	alpha 11	fed-fast12
Mllt10	10.7935	-0.14133	0.244512	0.106438	NA	alpha 11	fed-fast12
Dnajc1	21.7532	-0.0225743	0.171369	0.799564	0.927882	alpha 11	fed-fast12
Commd3	33.8503	-0.120185	0.180207	0.263268	0.547502	alpha 11	fed-fast12
Bmi1	6.73966	0.071025	0.204628	0.282439	NA	alpha 11	fed-fast12
Pip4k2a	5.12651	0.0141109	0.191153	0.806038	NA	alpha 11	fed-fast12
4930426L09Rik	0.11723	0.00577304	0.199623	0.861321	NA	alpha 11	fed-fast12
Armc3	14.3056	0.252873	0.364013	0.0411867	NA	alpha 11	fed-fast12
Msrb2	14.2544	0.0132517	0.181134	0.864044	NA	alpha 11	fed-fast12
Gm33940	0.126345	-0.00633723	0.199655	0.81533	NA	alpha 11	fed-fast12
4921504E06Rik	0.134404	0.00598803	0.199634	0.861321	NA	alpha 11	fed-fast12
Otud1	17.2418	-0.0360899	0.177254	0.674961	NA	alpha 11	fed-fast12
Etl4	3.77728	0.0407635	0.198577	0.424287	NA	alpha 11	fed-fast12
Arhgap21	18.6998	-0.113679	0.203972	0.24006	0.521371	alpha 11	fed-fast12
Gm13375	1.92519	-0.00580911	0.196096	0.876047	NA	alpha 11	fed-fast12
Enkur	75.1877	0.257996	0.188429	0.0441372	0.1993	alpha 11	fed-fast12
Thnsl1	8.44012	0.0142672	0.186305	0.836	NA	alpha 11	fed-fast12
Gpr158	0.340507	0.0172047	0.20033	0.41744	NA	alpha 11	fed-fast12
Gad2	0.500415	-0.0129429	0.199508	0.498765	NA	alpha 11	fed-fast12
Apbb1ip	0.380094	-0.00717135	0.199215	0.715696	NA	alpha 11	fed-fast12
Pdss1	1.99513	0.00829085	0.196692	0.81354	NA	alpha 11	fed-fast12
Abi1	15.3846	-0.0343067	0.181051	0.673699	NA	alpha 11	fed-fast12
Acbd5	29.1509	-0.00280085	0.163834	0.975001	0.990638	alpha 11	fed-fast12
Mastl	0.666484	0.00843161	0.198741	0.691026	NA	alpha 11	fed-fast12
Yme1l1	21.1464	0.0248418	0.170485	0.784908	0.920631	alpha 11	fed-fast12
Spopl	6.11646	-0.0117227	0.189243	0.847339	NA	alpha 11	fed-fast12
Hnmt	8.62093	0.0342658	0.189596	0.617321	NA	alpha 11	fed-fast12
Cacna1b	0.358327	-0.00778245	0.199272	0.720071	NA	alpha 11	fed-fast12
Ehmt1	11.0382	-0.0589876	0.191594	0.449326	NA	alpha 11	fed-fast12
Arrdc1	1.7082	-0.0148428	0.197326	0.668033	NA	alpha 11	fed-fast12
Zmynd19	1.59706	0.00346194	0.196812	0.917568	NA	alpha 11	fed-fast12
Dph7	3.74249	-0.0424343	0.199336	0.393741	NA	alpha 11	fed-fast12
Mrpl41	31.2171	-0.0230042	0.160275	0.810246	0.9343	alpha 11	fed-fast12
Pnpla7	4.81617	-0.0533864	0.200492	0.352034	NA	alpha 11	fed-fast12
Nsmf	7.53389	-0.06634	0.203337	0.301144	NA	alpha 11	fed-fast12
Nrarp	7.07776	-0.0673542	0.202049	0.315672	NA	alpha 11	fed-fast12
Tor4a	0.559427	0.00176717	0.198816	0.90885	NA	alpha 11	fed-fast12
Nelfb	14.6705	0.265015	0.382823	0.0369267	NA	alpha 11	fed-fast12
Fam166a	0.221809	-0.00115235	0.199279	0.971471	NA	alpha 11	fed-fast12
Fcgr2b	20.8549	-1.16377	0.397926	0.000168435	0.00348933	alpha 11	fed-fast12
Rnf208	10.9759	-0.0546176	0.190322	0.479688	NA	alpha 11	fed-fast12
Ndor1	0.740505	-0.0373695	0.204028	0.0809822	NA	alpha 11	fed-fast12
Tmem203	8.21191	-0.0408295	0.190748	0.556095	NA	alpha 11	fed-fast12
Tprn	0.857736	-0.0327706	0.202346	0.153467	NA	alpha 11	fed-fast12
Ssna1	23.672	-0.013048	0.168145	0.884841	0.962249	alpha 11	fed-fast12
Anapc2	18.0166	-0.284936	0.348654	0.0409456	NA	alpha 11	fed-fast12
Grin1	0.606714	-0.00847007	0.198769	0.693894	NA	alpha 11	fed-fast12
AA543186	0.961982	-0.0270549	0.200784	0.291553	NA	alpha 11	fed-fast12
Man1b1	5.37136	-0.0130263	0.19103	0.817945	NA	alpha 11	fed-fast12
Dpp7	4.95909	0.0472697	0.198178	0.413862	NA	alpha 11	fed-fast12
Uap1l1	4.99979	0.0542356	0.201422	0.332306	NA	alpha 11	fed-fast12
Sapcd2	0.254979	0.00010576	0.199243	0.970061	NA	alpha 11	fed-fast12
Entpd2	14.9403	0.13242	0.22401	0.165275	NA	alpha 11	fed-fast12
Npdc1	62.9054	-0.0177607	0.137484	0.857894	0.948622	alpha 11	fed-fast12
Abca2	10.0733	0.0249034	0.185676	0.730334	NA	alpha 11	fed-fast12
Paxx	33.0185	-0.00448536	0.158017	0.961909	0.984653	alpha 11	fed-fast12
Clic3	1.19335	0.0099717	0.198002	0.722928	NA	alpha 11	fed-fast12
Ptgds	19.8624	-0.403796	0.424265	0.0206828	0.126827	alpha 11	fed-fast12
Lcn12	0.120575	-0.00626915	0.199652	0.81533	NA	alpha 11	fed-fast12
C8g	1.12706	-0.0219208	0.199433	0.433805	NA	alpha 11	fed-fast12
Fbxw5	7.74782	-0.0851188	0.208887	0.23949	NA	alpha 11	fed-fast12
Traf2	2.87551	-0.0195401	0.195887	0.656021	NA	alpha 11	fed-fast12
Kdm6b	19.0065	-1.16113	0.393292	0.000154799	0.00322866	alpha 11	fed-fast12
Mamdc4	0.451676	0.0100403	0.19929	0.605449	NA	alpha 11	fed-fast12
Phpt1	86.3787	0.0520362	0.128798	0.600141	0.82181	alpha 11	fed-fast12
Gm996	1.30476	0.0146802	0.19824	0.617533	NA	alpha 11	fed-fast12
Rabl6	5.99058	0.0331501	0.193254	0.580983	NA	alpha 11	fed-fast12
Fcnaos	0.126345	-0.00633723	0.199655	0.81533	NA	alpha 11	fed-fast12
Tmem141	6.69087	0.0865635	0.212545	0.2047	NA	alpha 11	fed-fast12
A230005M16Rik	0.639061	-0.0062451	0.198711	0.744504	NA	alpha 11	fed-fast12
Bmyc	51.8039	0.129901	0.17411	0.237591	0.519583	alpha 11	fed-fast12
Kcnt1	3.77091	-0.129047	0.257029	0.0242114	NA	alpha 11	fed-fast12
Camsap1	8.58985	-0.154051	0.265689	0.0670328	NA	alpha 11	fed-fast12
Ubac1	7.80442	-0.0387777	0.191975	0.554761	NA	alpha 11	fed-fast12
Nacc2	21.0256	0.00444421	0.169232	0.961778	0.984653	alpha 11	fed-fast12
Tmem250-ps	6.76371	-0.163079	0.28219	0.0450588	NA	alpha 11	fed-fast12
Qsox2	7.8242	-0.00297911	0.186128	0.963219	NA	alpha 11	fed-fast12
Ccdc187	0.73216	0.0113565	0.198902	0.609389	NA	alpha 11	fed-fast12
Gpsm1	9.54249	-0.414779	0.80499	0.0154631	NA	alpha 11	fed-fast12
Dnlz	24.2712	0.0123476	0.165943	0.89495	0.965393	alpha 11	fed-fast12
Card9	0.120575	-0.00626915	0.199652	0.81533	NA	alpha 11	fed-fast12
Snapc4	1.72414	-0.00428795	0.196788	0.89745	NA	alpha 11	fed-fast12
Gm13563	0.134404	0.00598803	0.199634	0.861321	NA	alpha 11	fed-fast12
Sdccag3	7.11444	0.0400466	0.192181	0.547016	NA	alpha 11	fed-fast12
Pmpca	11.4829	0.081876	0.200232	0.316052	NA	alpha 11	fed-fast12
Inpp5e	4.40142	-0.0760073	0.212274	0.17143	NA	alpha 11	fed-fast12
Sec16a	5.36932	-0.0327321	0.195039	0.550435	NA	alpha 11	fed-fast12
Notch1	27.1099	-0.342302	0.372258	0.028346	0.153549	alpha 11	fed-fast12
Egfl7	1.12186	0.00489851	0.197606	0.864595	NA	alpha 11	fed-fast12
Agpat2	7.45995	-0.0324886	0.191063	0.618917	NA	alpha 11	fed-fast12
Fam69b	6.77489	0.0195653	0.189465	0.756456	NA	alpha 11	fed-fast12
Surf6	1.37081	0.00436942	0.197202	0.888825	NA	alpha 11	fed-fast12
Med22	5.71634	-0.0585908	0.201598	0.32718	NA	alpha 11	fed-fast12
Rpl7a	174.296	0.108723	0.11022	0.240103	0.521371	alpha 11	fed-fast12
Surf1	24.0752	-0.0492442	0.173496	0.59136	0.816378	alpha 11	fed-fast12
Surf2	10.5075	0.00366583	0.182956	0.961342	NA	alpha 11	fed-fast12
Surf4	22.4564	-0.152562	0.216512	0.159988	0.422302	alpha 11	fed-fast12
Stkld1	0.120575	-0.00626915	0.199652	0.81533	NA	alpha 11	fed-fast12
Rexo4	8.76672	0.0305976	0.187637	0.665729	NA	alpha 11	fed-fast12
Cacfd1	10.7472	0.103543	0.214945	0.20407	NA	alpha 11	fed-fast12
Slc2a6	0.134404	0.00598803	0.199634	0.861321	NA	alpha 11	fed-fast12
Adamtsl2	0.134404	0.00598803	0.199634	0.861321	NA	alpha 11	fed-fast12
Fam163b	0.120575	-0.00626915	0.199652	0.81533	NA	alpha 11	fed-fast12
Sardh	2.96915	-0.0166069	0.196548	0.6706	NA	alpha 11	fed-fast12
Vav2	1.30971	-0.0100347	0.197668	0.740351	NA	alpha 11	fed-fast12
Brd3os	10.7499	0.029982	0.18398	0.696171	NA	alpha 11	fed-fast12
Brd3	15.2806	-0.140183	0.22665	0.153914	NA	alpha 11	fed-fast12
Wdr5	2.42211	-0.00705278	0.195644	0.858408	NA	alpha 11	fed-fast12
Rxra	13.0685	-0.0745211	0.193727	0.375159	NA	alpha 11	fed-fast12
Col5a1	2.85	-0.01084	0.195001	0.802052	NA	alpha 11	fed-fast12
Olfm1	28.229	-3.03806e-05	0.164009	0.998647	0.999299	alpha 11	fed-fast12
Ppp1r26	1.69573	-0.017624	0.197616	0.614055	NA	alpha 11	fed-fast12
1700007K13Rik	42.1503	0.310585	0.23552	0.0307997	0.161976	alpha 11	fed-fast12
Mrps2	2.33524	0.0152116	0.196465	0.697955	NA	alpha 11	fed-fast12
Ralgds	12.3105	0.0598087	0.189841	0.461418	NA	alpha 11	fed-fast12
Cel	0.120575	-0.00626915	0.199652	0.81533	NA	alpha 11	fed-fast12
Gtf3c5	4.34243	0.0415806	0.198344	0.428532	NA	alpha 11	fed-fast12
Tsc1	5.19349	-0.0904153	0.218673	0.142229	NA	alpha 11	fed-fast12
Spaca9	11.4872	0.0672841	0.196409	0.379797	NA	alpha 11	fed-fast12
Ak8	4.65638	0.0508351	0.200853	0.346815	NA	alpha 11	fed-fast12
Gtf3c4	5.12555	0.0270657	0.194191	0.616728	NA	alpha 11	fed-fast12
Ddx31	1.18567	0.0251762	0.199674	0.40575	NA	alpha 11	fed-fast12
Barhl1	0.11723	0.00577304	0.199623	0.861321	NA	alpha 11	fed-fast12
Cfap77	8.29285	0.0873784	0.209085	0.240335	NA	alpha 11	fed-fast12
Ttf1	6.67518	-0.0300399	0.190872	0.636992	NA	alpha 11	fed-fast12
Setx	9.3328	-0.0742366	0.200984	0.320367	NA	alpha 11	fed-fast12
Ntng2	0.391497	-0.0066048	0.199174	0.721222	NA	alpha 11	fed-fast12
Med27	6.05561	-0.0388525	0.193613	0.533474	NA	alpha 11	fed-fast12
Rapgef1	5.8409	-0.0208769	0.190929	0.72688	NA	alpha 11	fed-fast12
Trub2	2.98375	0.026308	0.196317	0.573237	NA	alpha 11	fed-fast12
Coq4	14.368	-0.017676	0.179452	0.823639	NA	alpha 11	fed-fast12
Slc27a4	2.44031	-0.0442653	0.20229	0.287995	NA	alpha 11	fed-fast12
Urm1	6.16054	0.0453161	0.195182	0.475231	NA	alpha 11	fed-fast12
2600006K01Rik	2.81296	0.052226	0.204518	0.236403	NA	alpha 11	fed-fast12
Cercam	1.71532	0.0129269	0.197086	0.713575	NA	alpha 11	fed-fast12
Odf2	17.6587	0.0549534	0.181455	0.533357	NA	alpha 11	fed-fast12
Gle1	7.35066	-0.0975428	0.217058	0.181429	NA	alpha 11	fed-fast12
Sptan1	32.9048	-0.0976815	0.186688	0.324118	0.612101	alpha 11	fed-fast12
Wdr34	19.2866	0.106566	0.200442	0.265372	0.548699	alpha 11	fed-fast12
Set	60.6863	0.0313992	0.139699	0.754682	0.910966	alpha 11	fed-fast12
Zdhhc12	5.55103	0.0384627	0.19499	0.516278	NA	alpha 11	fed-fast12
Zer1	14.5385	-0.589555	0.540917	0.0101892	NA	alpha 11	fed-fast12
Tbc1d13	3.25209	-0.00477896	0.194179	0.914806	NA	alpha 11	fed-fast12
Endog	20.6958	0.0696689	0.181955	0.452546	0.720034	alpha 11	fed-fast12
Spout1	7.63896	0.211688	0.354865	0.0273697	NA	alpha 11	fed-fast12
Kyat1	3.378	0.0374001	0.199298	0.406511	NA	alpha 11	fed-fast12
1700084E18Rik	3.80105	-0.000144161	0.192653	0.99678	NA	alpha 11	fed-fast12
Ddx3y	49.0639	-1.15866	0.239428	7.70365e-08	4.10705e-06	alpha 11	fed-fast12
Gm28035	0.51483	-0.0136411	0.199485	0.477843	NA	alpha 11	fed-fast12
Phyhd1	6.21045	-2.0652	0.755345	0.000340665	NA	alpha 11	fed-fast12
Dolk	6.45231	0.0061008	0.188801	0.922546	NA	alpha 11	fed-fast12
Nup188	1.69367	-0.0447659	0.203893	0.208556	NA	alpha 11	fed-fast12
Sh3glb2	14.7202	0.0233667	0.179484	0.775412	NA	alpha 11	fed-fast12
Miga2	3.06476	0.0146492	0.194722	0.751079	NA	alpha 11	fed-fast12
Dolpp1	4.99319	-0.0244978	0.193579	0.650372	NA	alpha 11	fed-fast12
Crat	8.61707	0.0109488	0.185387	0.876672	NA	alpha 11	fed-fast12
Ptpa	19.8607	0.0376335	0.175467	0.67149	0.861306	alpha 11	fed-fast12
Ier5l	16.9834	-0.0133121	0.178565	0.867175	NA	alpha 11	fed-fast12
Gm14487	0.246666	-0.0104095	0.199846	0.610257	NA	alpha 11	fed-fast12
Cstad	0.409724	0.00783537	0.199261	0.677814	NA	alpha 11	fed-fast12
9330198N18Rik	0.123333	-0.00630208	0.199654	0.81533	NA	alpha 11	fed-fast12
Gm14486	0.134404	0.00598803	0.199634	0.861321	NA	alpha 11	fed-fast12
1700001O22Rik	0.652894	0.00582439	0.198684	0.771104	NA	alpha 11	fed-fast12
Ntmt1	9.80984	0.0929185	0.210447	0.231476	NA	alpha 11	fed-fast12
Asb6	3.48689	0.0368012	0.197944	0.455783	NA	alpha 11	fed-fast12
Prrx2	1.05334	0.0277928	0.200844	0.288983	NA	alpha 11	fed-fast12
Ptges	0.223277	0.0103994	0.199807	0.654188	NA	alpha 11	fed-fast12
Tor1b	7.27363	-0.100827	0.220176	0.161667	NA	alpha 11	fed-fast12
Tor1a	13.4531	0.149649	0.243384	0.116876	NA	alpha 11	fed-fast12
Tns3	38.4688	-1.15301	0.264335	7.3076e-07	3.02771e-05	alpha 11	fed-fast12
Usp20	3.20276	-0.076258	0.21476	0.122467	NA	alpha 11	fed-fast12
Fnbp1	26.1438	-0.0444031	0.169059	0.637648	0.842834	alpha 11	fed-fast12
Gpr107	6.01172	0.106288	0.228719	0.108396	NA	alpha 11	fed-fast12
Ncs1	11.1327	0.0642778	0.193126	0.417853	NA	alpha 11	fed-fast12
Hmcn2	0.0954635	0.00545083	0.199609	0.861321	NA	alpha 11	fed-fast12
Ass1	11.9421	-0.0902406	0.206194	0.261124	NA	alpha 11	fed-fast12
Fubp3	18.3332	-0.0630495	0.181649	0.484454	NA	alpha 11	fed-fast12
Exosc2	5.78274	0.00383856	0.190716	0.947161	NA	alpha 11	fed-fast12
Abl1	5.05055	-0.0484551	0.198553	0.402369	NA	alpha 11	fed-fast12
Qrfp	0.134404	0.00598803	0.199634	0.861321	NA	alpha 11	fed-fast12
Lamc3	0.134404	0.00598803	0.199634	0.861321	NA	alpha 11	fed-fast12
Aif1l	7.57511	-0.126217	0.239328	0.101314	NA	alpha 11	fed-fast12
Nup214	9.147	-0.0893949	0.209513	0.235795	NA	alpha 11	fed-fast12
Fam78a	0.388153	0.0056261	0.199133	0.772848	NA	alpha 11	fed-fast12
Plpp7	4.14831	0.1718	0.314864	0.0101311	NA	alpha 11	fed-fast12
Prrc2b	23.0389	-0.0745683	0.180207	0.433265	0.704343	alpha 11	fed-fast12
Gm13610	0.254979	0.00010576	0.199243	0.970061	NA	alpha 11	fed-fast12
Pomt1	3.73721	-0.00338173	0.192839	0.945108	NA	alpha 11	fed-fast12
Uck1	5.9851	0.0226582	0.190916	0.710097	NA	alpha 11	fed-fast12
Swi5	120.747	-0.0285236	0.113787	0.759594	0.912051	alpha 11	fed-fast12
Golga2	4.17176	-0.0295363	0.195035	0.576736	NA	alpha 11	fed-fast12
Dnm1	0.586037	-0.0185058	0.200079	0.367354	NA	alpha 11	fed-fast12
Ciz1	4.73584	-0.0548667	0.201264	0.335324	NA	alpha 11	fed-fast12
1110008P14Rik	25.8255	0.0202384	0.16624	0.828796	0.94152	alpha 11	fed-fast12
Ptges2	7.83685	0.095845	0.214939	0.198177	NA	alpha 11	fed-fast12
Slc25a25	16.0814	-0.051735	0.18311	0.541047	NA	alpha 11	fed-fast12
Naif1	1.34396	0.0183596	0.198273	0.564692	NA	alpha 11	fed-fast12
Fam102a	11.6607	0.00739011	0.182369	0.922397	NA	alpha 11	fed-fast12
Dpm2	24.4984	0.023817	0.168684	0.796796	0.927335	alpha 11	fed-fast12
St6galnac4	2.83337	0.0455313	0.201721	0.317405	NA	alpha 11	fed-fast12
St6galnac6	5.44867	0.178736	0.314545	0.0218455	NA	alpha 11	fed-fast12
Ak1	6.34892	-0.06072	0.200643	0.342998	NA	alpha 11	fed-fast12
Eng	1.00018	-0.0341336	0.202766	0.123301	NA	alpha 11	fed-fast12
Fpgs	2.33808	0.00387174	0.195913	0.920246	NA	alpha 11	fed-fast12
Cdk9	25.1187	0.0883136	0.180898	0.373709	0.657745	alpha 11	fed-fast12
Sh2d3c	3.9192	0.0439078	0.199504	0.389118	NA	alpha 11	fed-fast12
Ttc16	3.1457	0.0251856	0.197004	0.558519	NA	alpha 11	fed-fast12
Tor2a	16.7937	0.168765	0.24312	0.116897	NA	alpha 11	fed-fast12
Ptrh1	3.46151	-0.0141047	0.194001	0.770296	NA	alpha 11	fed-fast12
Cfap157	3.82606	0.0591	0.204525	0.26778	NA	alpha 11	fed-fast12
Stxbp1	5.91477	-0.0452249	0.196393	0.452883	NA	alpha 11	fed-fast12
Fam129b	9.5587	-0.0793764	0.202043	0.303999	NA	alpha 11	fed-fast12
Lrsam1	2.90884	-0.0155101	0.195317	0.725613	NA	alpha 11	fed-fast12
Rpl12	193.437	0.0629918	0.100989	0.468165	0.733472	alpha 11	fed-fast12
Slc2a8	4.5707	0.0671575	0.207624	0.224764	NA	alpha 11	fed-fast12
Garnl3	1.66457	0.00938585	0.196657	0.793304	NA	alpha 11	fed-fast12
Ralgps1	5.95132	-0.0317323	0.193296	0.588669	NA	alpha 11	fed-fast12
Angptl2	1.39759	0.039443	0.203567	0.15893	NA	alpha 11	fed-fast12
Zbtb34	1.07738	0.0154974	0.198653	0.568582	NA	alpha 11	fed-fast12
Zbtb43	2.43532	-0.0176279	0.196296	0.667554	NA	alpha 11	fed-fast12
Lmx1b	0.31874	0.0147238	0.200121	0.474948	NA	alpha 11	fed-fast12
C130021I20Rik	1.04374	0.0235102	0.200186	0.335123	NA	alpha 11	fed-fast12
Mvb12b	7.38419	0.0164796	0.187771	0.803782	NA	alpha 11	fed-fast12
Pbx3	0.875733	-0.0343707	0.202647	0.141438	NA	alpha 11	fed-fast12
Mapkap1	11.2933	0.00654561	0.181254	0.93296	NA	alpha 11	fed-fast12
Gapvd1	19.3903	-0.145156	0.219993	0.163705	0.42644	alpha 11	fed-fast12
Bambi	56.9194	-1.11007	0.286479	5.42718e-06	0.000177018	alpha 11	fed-fast12
Rabepk	8.22675	0.0270028	0.188548	0.689933	NA	alpha 11	fed-fast12
Fbxw2	13.6718	0.212829	0.306974	0.0588709	NA	alpha 11	fed-fast12
Psmd5	12.0278	-0.0649372	0.191845	0.421413	NA	alpha 11	fed-fast12
Cutal	0.502781	0.0127645	0.199412	0.526533	NA	alpha 11	fed-fast12
Phf19	0.257737	2.86305e-05	0.199241	0.969951	NA	alpha 11	fed-fast12
Traf1	30.0517	0.0908059	0.178097	0.368427	0.654634	alpha 11	fed-fast12
Hc	2.79403	-0.0111034	0.195106	0.797409	NA	alpha 11	fed-fast12
Gm13449	0.80597	0.00353636	0.198318	0.879326	NA	alpha 11	fed-fast12
AI182371	0.212694	0.00999917	0.199786	0.659865	NA	alpha 11	fed-fast12
Cntrl	10.4674	-0.0641667	0.194199	0.408079	NA	alpha 11	fed-fast12
Rab14	99.1473	0.0229285	0.124782	0.814935	0.935866	alpha 11	fed-fast12
Gsn	106.779	0.238164	0.160519	0.0439514	0.199209	alpha 11	fed-fast12
Stom	13.444	0.0465017	0.18375	0.573724	NA	alpha 11	fed-fast12
4930402F06Rik	0.246666	-0.0104095	0.199846	0.610257	NA	alpha 11	fed-fast12
Ggta1	9.39753	0.0765833	0.202692	0.304124	NA	alpha 11	fed-fast12
Gm35202	0.626114	0.00595679	0.198706	0.775365	NA	alpha 11	fed-fast12
Dab2ip	8.58391	-0.0502846	0.192904	0.478326	NA	alpha 11	fed-fast12
Ttll11	0.752303	-0.00108758	0.198298	0.962856	NA	alpha 11	fed-fast12
Ndufa8	54.6825	0.0275179	0.147217	0.783286	0.920048	alpha 11	fed-fast12
Egr1	699.781	-1.1032	0.081886	1.5251e-42	1.55865e-39	alpha 11	fed-fast12
Lhx6	0.126345	-0.00633723	0.199655	0.81533	NA	alpha 11	fed-fast12
Rbm18	9.22271	-0.0164512	0.185597	0.813649	NA	alpha 11	fed-fast12
Mrrf	6.17549	0.0140569	0.189374	0.820551	NA	alpha 11	fed-fast12
Ptgs1	0.190927	0.00798586	0.199715	0.711881	NA	alpha 11	fed-fast12
Pdcl	9.28367	-0.000673374	0.184591	0.990967	NA	alpha 11	fed-fast12
Rc3h2	17.3322	-0.0266287	0.17582	0.754854	NA	alpha 11	fed-fast12
Zbtb6	3.71621	-0.00729686	0.193583	0.877756	NA	alpha 11	fed-fast12
Zbtb26	1.88986	0.0318475	0.200101	0.372778	NA	alpha 11	fed-fast12
Rabgap1	14.6033	0.0800693	0.196205	0.345982	NA	alpha 11	fed-fast12
Strbp	22.3597	0.0907653	0.186594	0.35125	0.636861	alpha 11	fed-fast12
Gpr21	0.136518	-0.00645167	0.199662	0.81533	NA	alpha 11	fed-fast12
Crb2	9.32496	-0.0443902	0.189773	0.542868	NA	alpha 11	fed-fast12
Dennd1a	17.1453	-0.120052	0.211145	0.210751	NA	alpha 11	fed-fast12
Lhx2	61.6495	-0.179714	0.171622	0.121213	0.362222	alpha 11	fed-fast12
Gm27197	0.388153	0.0056261	0.199133	0.772848	NA	alpha 11	fed-fast12
Nek6	5.41283	-0.0317564	0.192965	0.595335	NA	alpha 11	fed-fast12
Psmb7	44.0035	0.0277266	0.149123	0.782243	0.920048	alpha 11	fed-fast12
Nr6a1	1.9774	-0.0311785	0.199347	0.416412	NA	alpha 11	fed-fast12
Nr6a1os	0.127813	0.00590897	0.19963	0.861321	NA	alpha 11	fed-fast12
Olfml2a	3.11574	0.000234233	0.194135	0.997061	NA	alpha 11	fed-fast12
Gm13496	0.229868	0.0106424	0.199819	0.650775	NA	alpha 11	fed-fast12
Wdr38	2.98804	0.0163246	0.196355	0.684793	NA	alpha 11	fed-fast12
Rpl35	220.36	-0.116737	0.105711	0.194916	0.469229	alpha 11	fed-fast12
Arpc5l	36.3266	0.478822	0.27803	0.00726134	0.0584791	alpha 11	fed-fast12
Golga1	9.94007	0.0432523	0.18819	0.565925	NA	alpha 11	fed-fast12
Scai	7.91287	0.0409694	0.191076	0.553358	NA	alpha 11	fed-fast12
Ppp6c	14.3442	-0.0537127	0.185451	0.517069	NA	alpha 11	fed-fast12
Lrp1b	11.0984	-0.0430408	0.186978	0.574601	NA	alpha 11	fed-fast12
Gtdc1	3.17637	-0.0467252	0.201787	0.3162	NA	alpha 11	fed-fast12
Zeb2	27.0537	-0.0667199	0.172169	0.492507	0.74784	alpha 11	fed-fast12
Zeb2os	1.78975	0.0413815	0.202832	0.241099	NA	alpha 11	fed-fast12
Gm13481	1.08248	-0.00827821	0.197879	0.768388	NA	alpha 11	fed-fast12
Acvr2a	3.82726	0.00236136	0.193253	0.962184	NA	alpha 11	fed-fast12
Orc4	13.5556	-0.0668615	0.190225	0.421461	NA	alpha 11	fed-fast12
Mbd5	4.14467	0.0167717	0.19287	0.752517	NA	alpha 11	fed-fast12
Epc2	11.319	0.0301211	0.184582	0.691374	NA	alpha 11	fed-fast12
Kif5c	3.64817	-0.0533998	0.203805	0.267623	NA	alpha 11	fed-fast12
Lypd6b	0.599788	0.00483897	0.198675	0.816039	NA	alpha 11	fed-fast12
Gm13480	0.134404	0.00598803	0.199634	0.861321	NA	alpha 11	fed-fast12
Lypd6	3.01115	-0.0270405	0.196924	0.546605	NA	alpha 11	fed-fast12
Mmadhc	12.561	0.067065	0.192399	0.413064	NA	alpha 11	fed-fast12
Gm13483	0.336027	0.0047299	0.199141	0.809166	NA	alpha 11	fed-fast12
Gm48908	0.11723	0.00577304	0.199623	0.861321	NA	alpha 11	fed-fast12
Rnd3	15.2358	0.0444848	0.180633	0.602369	NA	alpha 11	fed-fast12
Rbm43	9.68265	-0.0107935	0.184981	0.876747	NA	alpha 11	fed-fast12
Nmi	11.3119	-0.0512678	0.189776	0.501766	NA	alpha 11	fed-fast12
Tnfaip6	3.07124	-0.0835912	0.219613	0.0869169	NA	alpha 11	fed-fast12
Rif1	21.156	-0.0200446	0.169889	0.821632	0.937342	alpha 11	fed-fast12
Neb	0.127813	0.00590897	0.19963	0.861321	NA	alpha 11	fed-fast12
Arl5a	11.6959	0.0484438	0.186857	0.54194	NA	alpha 11	fed-fast12
Cacnb4	2.21639	0.0100194	0.195949	0.799783	NA	alpha 11	fed-fast12
Stam2	7.63069	-0.0472836	0.19302	0.492334	NA	alpha 11	fed-fast12
Fmnl2	6.33263	0.00103903	0.188504	0.987985	NA	alpha 11	fed-fast12
Prpf40a	24.3257	-0.14507	0.217256	0.167437	0.432122	alpha 11	fed-fast12
Arl6ip6	10.8644	-0.0467972	0.190007	0.525704	NA	alpha 11	fed-fast12
Rprm	1.28361	0.0121784	0.198069	0.673164	NA	alpha 11	fed-fast12
Galnt13	0.895981	-0.00659833	0.198393	0.77864	NA	alpha 11	fed-fast12
Gm14033	0.11723	0.00577304	0.199623	0.861321	NA	alpha 11	fed-fast12
Kcnj3	2.39167	-0.0681185	0.212294	0.109432	NA	alpha 11	fed-fast12
Nr4a2	23.2134	-0.0731998	0.209439	0.209697	0.487438	alpha 11	fed-fast12
Gpd2	13.2912	0.0373366	0.183618	0.638625	NA	alpha 11	fed-fast12
Acvr1c	0.243908	-0.0116942	0.199902	0.585604	NA	alpha 11	fed-fast12
Acvr1	2.41678	0.0782335	0.218077	0.0692751	NA	alpha 11	fed-fast12
Upp2	6.32266	0.0819503	0.210525	0.219843	NA	alpha 11	fed-fast12
Ccdc148	12.6598	0.0478736	0.187926	0.538201	NA	alpha 11	fed-fast12
Pkp4	6.76271	-0.0522741	0.196382	0.427062	NA	alpha 11	fed-fast12
Dapl1	0.127813	0.00590897	0.19963	0.861321	NA	alpha 11	fed-fast12
Tanc1	1.53158	-0.0242636	0.199151	0.455706	NA	alpha 11	fed-fast12
Wdsub1	8.07844	-0.0610292	0.1976	0.382982	NA	alpha 11	fed-fast12
Baz2b	18.94	-0.267932	0.329635	0.0466964	0.207796	alpha 11	fed-fast12
Gm13572	0.260749	-5.40828e-05	0.199238	0.969832	NA	alpha 11	fed-fast12
Gm13620	0.738297	-0.000970836	0.198395	0.965769	NA	alpha 11	fed-fast12
March7	19.2323	0.161605	0.230656	0.135578	0.383469	alpha 11	fed-fast12
Cd302	13.2244	0.0229786	0.179818	0.776555	NA	alpha 11	fed-fast12
Rbms1	7.51712	-0.0914257	0.213518	0.20305	NA	alpha 11	fed-fast12
Tank	6.523	-0.0405038	0.193758	0.521367	NA	alpha 11	fed-fast12
Psmd14	24.1515	0.0589805	0.172528	0.538629	0.776781	alpha 11	fed-fast12
Slc4a10	0.506439	-0.0131183	0.199522	0.492808	NA	alpha 11	fed-fast12
Ifih1	3.88468	0.0138561	0.193478	0.782519	NA	alpha 11	fed-fast12
Gca	9.95011	-0.0553297	0.192308	0.459894	NA	alpha 11	fed-fast12
Kcnh7	1.59414	-0.022189	0.198547	0.507938	NA	alpha 11	fed-fast12
Gm13569	0.136518	-0.00645167	0.199662	0.81533	NA	alpha 11	fed-fast12
Fign	0.53331	0.0027708	0.19876	0.889446	NA	alpha 11	fed-fast12
Grb14	2.83118	0.0280182	0.197419	0.522569	NA	alpha 11	fed-fast12
Cobll1	7.17252	0.0588149	0.197924	0.387674	NA	alpha 11	fed-fast12
Gm13594	3.04808	0.0704739	0.21212	0.138178	NA	alpha 11	fed-fast12
Slc38a11	1.05943	-0.0111115	0.198665	0.637571	NA	alpha 11	fed-fast12
Scn3a	0.6516	0.017864	0.199944	0.370662	NA	alpha 11	fed-fast12
Scn2a	2.74273	-0.0516799	0.204782	0.220369	NA	alpha 11	fed-fast12
Csrnp3	12.1537	-0.0599993	0.192858	0.433685	NA	alpha 11	fed-fast12
Galnt3	0.11723	0.00577304	0.199623	0.861321	NA	alpha 11	fed-fast12
Ttc21b	3.84194	0.00498876	0.192683	0.923018	NA	alpha 11	fed-fast12
Scn9a	0.870929	0.00516956	0.19844	0.820822	NA	alpha 11	fed-fast12
Scn7a	1.29414	0.00200782	0.197324	0.947654	NA	alpha 11	fed-fast12
B3galt1	27.1788	0.115038	0.190816	0.26623	0.549302	alpha 11	fed-fast12
Gm26743	0.11723	0.00577304	0.199623	0.861321	NA	alpha 11	fed-fast12
Stk39	10.1816	-0.0566577	0.192888	0.450412	NA	alpha 11	fed-fast12
Cers6	2.84217	-0.0545112	0.204904	0.235808	NA	alpha 11	fed-fast12
Spc25	0.0954635	0.00545083	0.199609	0.861321	NA	alpha 11	fed-fast12
Lrp2	3.97925	-0.00198287	0.192618	0.967584	NA	alpha 11	fed-fast12
Bbs5	9.28021	-0.0677221	0.197685	0.365237	NA	alpha 11	fed-fast12
Klhl41	4.09999	0.0160445	0.193274	0.7569	NA	alpha 11	fed-fast12
Fastkd1	0.991364	-0.0137585	0.198663	0.592568	NA	alpha 11	fed-fast12
Ppig	44.4827	-0.190281	0.19875	0.113163	0.349889	alpha 11	fed-fast12
Ccdc173	20.6293	0.251175	0.304834	0.0553681	0.230584	alpha 11	fed-fast12
Phospho2	5.08363	-0.00885588	0.191731	0.868488	NA	alpha 11	fed-fast12
Klhl23	6.34559	0.0513028	0.19758	0.412976	NA	alpha 11	fed-fast12
Ssb	61.6142	-0.0214468	0.139082	0.829313	0.94152	alpha 11	fed-fast12
Mettl5	11.3668	0.0740071	0.196135	0.362919	NA	alpha 11	fed-fast12
Mettl5os	1.79481	-0.0115005	0.196885	0.74461	NA	alpha 11	fed-fast12
Ubr3	9.26326	-0.0801783	0.205749	0.267954	NA	alpha 11	fed-fast12
Sp5	0.707871	-0.0151516	0.199304	0.50795	NA	alpha 11	fed-fast12
Gad1os	0.386038	0.01694	0.200333	0.3956	NA	alpha 11	fed-fast12
Erich2os	0.390267	-0.00676657	0.199253	0.724193	NA	alpha 11	fed-fast12
Erich2	8.83067	0.0432655	0.190698	0.54205	NA	alpha 11	fed-fast12
Gad1	0.485057	-0.0219308	0.200984	0.254471	NA	alpha 11	fed-fast12
Gorasp2	14.3595	-0.109339	0.211379	0.219455	NA	alpha 11	fed-fast12
Tlk1	13.4873	-0.0122905	0.18133	0.871196	NA	alpha 11	fed-fast12
Mettl8	2.78516	-0.0253326	0.196905	0.561101	NA	alpha 11	fed-fast12
Dcaf17	4.53194	0.0808406	0.214131	0.163316	NA	alpha 11	fed-fast12
Cybrd1	6.2764	-0.0910955	0.216426	0.172917	NA	alpha 11	fed-fast12
Dync1i2	64.157	0.119885	0.153312	0.26484	0.548699	alpha 11	fed-fast12
Slc25a12	6.27345	-0.0306849	0.192982	0.60181	NA	alpha 11	fed-fast12
Hat1	10.0324	0.0733477	0.198972	0.343004	NA	alpha 11	fed-fast12
Metap1d	7.53679	0.060364	0.197866	0.383608	NA	alpha 11	fed-fast12
Dlx2	0.120575	-0.00626915	0.199652	0.81533	NA	alpha 11	fed-fast12
Itga6	5.65505	-0.0580058	0.202099	0.31848	NA	alpha 11	fed-fast12
Pdk1	9.50427	-0.0197943	0.185561	0.77867	NA	alpha 11	fed-fast12
Rapgef4	2.53287	-0.0544235	0.206035	0.189845	NA	alpha 11	fed-fast12
Map3k20	3.4156	0.0199677	0.195244	0.669044	NA	alpha 11	fed-fast12
Cdca7	1.2962	0.00274557	0.197175	0.930322	NA	alpha 11	fed-fast12
Sp3	15.9079	0.207096	0.281943	0.0741067	NA	alpha 11	fed-fast12
Sp3os	23.1076	0.16045	0.226519	0.141453	0.393909	alpha 11	fed-fast12
Ola1	14.8277	0.158833	0.242357	0.120751	NA	alpha 11	fed-fast12
Cir1	18.9886	-0.0196585	0.173424	0.82018	0.937342	alpha 11	fed-fast12
Scrn3	3.79186	-0.011108	0.193572	0.820192	NA	alpha 11	fed-fast12
Gpr155	1.09158	0.0149888	0.198683	0.572076	NA	alpha 11	fed-fast12
Gm13703	0.593276	-0.00682528	0.198872	0.729813	NA	alpha 11	fed-fast12
Gm13709	0.264331	-0.000488862	0.199236	0.969692	NA	alpha 11	fed-fast12
Wipf1	1.78346	-0.00264014	0.196583	0.937793	NA	alpha 11	fed-fast12
Chrna1os	1.14583	-0.0336071	0.201943	0.214018	NA	alpha 11	fed-fast12
Chn1os3	0.262863	-0.0123704	0.199947	0.56669	NA	alpha 11	fed-fast12
Chn1	9.18179	0.027437	0.186833	0.700496	NA	alpha 11	fed-fast12
Atf2	14.5265	-0.108917	0.210623	0.223291	NA	alpha 11	fed-fast12
Gm10822	0.11723	0.00577304	0.199623	0.861321	NA	alpha 11	fed-fast12
Atp5g3	116.747	0.00267074	0.115255	0.978187	0.99079	alpha 11	fed-fast12
Lnpk	7.50469	0.0212529	0.187744	0.753046	NA	alpha 11	fed-fast12
Mtx2	10.5169	-0.0027449	0.182004	0.96904	NA	alpha 11	fed-fast12
Hnrnpa3	86.5648	-0.00807917	0.128773	0.933493	0.979746	alpha 11	fed-fast12
Nfe2l2	22.3093	-0.225475	0.271559	0.0716853	0.269017	alpha 11	fed-fast12
Agps	5.79093	-0.0224797	0.191567	0.70176	NA	alpha 11	fed-fast12
Ttc30b	15.5178	-0.0373131	0.179235	0.658463	NA	alpha 11	fed-fast12
Ttc30a2	0.377667	-0.0174153	0.200406	0.374057	NA	alpha 11	fed-fast12
Ttc30a1	4.42032	0.0445551	0.19901	0.4025	NA	alpha 11	fed-fast12
Rbm45	3.07949	0.091712	0.224789	0.0687102	NA	alpha 11	fed-fast12
Osbpl6	3.46447	-0.0162465	0.19413	0.738452	NA	alpha 11	fed-fast12
Prkra	14.1795	0.0808049	0.197425	0.336792	NA	alpha 11	fed-fast12
Fkbp7	2.76006	-0.0276147	0.197689	0.510784	NA	alpha 11	fed-fast12
Plekha3	6.69417	-0.0728928	0.20582	0.265231	NA	alpha 11	fed-fast12
Ttn	0.11723	0.00577304	0.199623	0.861321	NA	alpha 11	fed-fast12
Ccdc141	4.81316	-0.00717488	0.191266	0.895526	NA	alpha 11	fed-fast12
Sestd1	1.46661	-0.0408948	0.20345	0.192699	NA	alpha 11	fed-fast12
Cwc22	4.26858	0.0383219	0.196903	0.476295	NA	alpha 11	fed-fast12
Ube2e3	36.6128	0.0455365	0.158972	0.647241	0.847585	alpha 11	fed-fast12
Itga4	0.136518	-0.00645167	0.199662	0.81533	NA	alpha 11	fed-fast12
Cerkl	0.246666	-0.0104095	0.199846	0.610257	NA	alpha 11	fed-fast12
Ssfa2	12.6573	-0.0464671	0.185513	0.561251	NA	alpha 11	fed-fast12
Pde1a	3.25667	-0.0243889	0.197091	0.560761	NA	alpha 11	fed-fast12
Prdx6b	0.371389	0.00567397	0.199149	0.775315	NA	alpha 11	fed-fast12
Dnajc10	25.4474	0.0283479	0.167064	0.762576	0.912132	alpha 11	fed-fast12
Frzb	24.1945	-0.114294	0.195846	0.258688	0.542873	alpha 11	fed-fast12
Nckap1	37.396	-0.0300951	0.154808	0.759743	0.912051	alpha 11	fed-fast12
Dusp19	4.56451	-0.0515249	0.200652	0.349936	NA	alpha 11	fed-fast12
Nup35	8.51785	0.0723698	0.200804	0.326845	NA	alpha 11	fed-fast12
Zc3h15	28.7621	0.13212	0.192788	0.221603	0.49753	alpha 11	fed-fast12
Itgav	15.3795	-0.0177425	0.17809	0.826787	NA	alpha 11	fed-fast12
Fam171b	6.85199	0.183797	0.31394	0.0308494	NA	alpha 11	fed-fast12
Calcrl	0.501898	-0.0121173	0.199425	0.510279	NA	alpha 11	fed-fast12
Tfpi	0.571073	0.00428865	0.198763	0.831399	NA	alpha 11	fed-fast12
Gm13710	0.383184	-0.0175957	0.200425	0.368312	NA	alpha 11	fed-fast12
Ctnnd1	17.5895	-0.0735948	0.186948	0.414068	NA	alpha 11	fed-fast12
Selenoh	21.2224	0.0599759	0.181847	0.501846	0.755356	alpha 11	fed-fast12
Tmx2	35.8311	0.341135	0.266324	0.0259608	0.14578	alpha 11	fed-fast12
Med19	27.0578	0.0855838	0.177834	0.390818	0.671287	alpha 11	fed-fast12
Zdhhc5	2.07526	-0.0236425	0.198258	0.515676	NA	alpha 11	fed-fast12
Clp1	3.51927	-0.0116587	0.1941	0.804009	NA	alpha 11	fed-fast12
Ypel4	1.01956	-0.0126153	0.198543	0.622437	NA	alpha 11	fed-fast12
Gm19426	2.30289	0.0136235	0.196661	0.717903	NA	alpha 11	fed-fast12
Serping1	10.3204	-0.0658453	0.19585	0.388279	NA	alpha 11	fed-fast12
Ube2l6	1.7571	0.024744	0.198748	0.4775	NA	alpha 11	fed-fast12
Timm10	16.4216	0.0539082	0.181489	0.539291	NA	alpha 11	fed-fast12
Slc43a3	4.2475	0.00865172	0.193168	0.863893	NA	alpha 11	fed-fast12
P2rx3	0.120575	-0.00626915	0.199652	0.81533	NA	alpha 11	fed-fast12
Ssrp1	22.9282	-0.0729553	0.180257	0.440301	0.710508	alpha 11	fed-fast12
Tnks1bp1	4.79125	-0.0229026	0.192834	0.679869	NA	alpha 11	fed-fast12
Aplnr	0.134404	0.00598803	0.199634	0.861321	NA	alpha 11	fed-fast12
Gm13713	0.0954635	0.00545083	0.199609	0.861321	NA	alpha 11	fed-fast12
Lrrc55	0.496598	-0.0250551	0.201419	0.216473	NA	alpha 11	fed-fast12
Gm13715	0.134404	0.00598803	0.199634	0.861321	NA	alpha 11	fed-fast12
4833423E24Rik	0.221809	-0.00115235	0.199279	0.971471	NA	alpha 11	fed-fast12
Olfr1033	0.123333	-0.00630208	0.199654	0.81533	NA	alpha 11	fed-fast12
Olfr1130	0.120575	-0.00626915	0.199652	0.81533	NA	alpha 11	fed-fast12
Olfr1156	0.136518	-0.00645167	0.199662	0.81533	NA	alpha 11	fed-fast12
Olfr1256	0.126345	-0.00633723	0.199655	0.81533	NA	alpha 11	fed-fast12
Olfr1260	0.134404	0.00598803	0.199634	0.861321	NA	alpha 11	fed-fast12
Ptprj	1.60589	0.0142184	0.197694	0.65937	NA	alpha 11	fed-fast12
Nup160	2.87861	-0.0989847	0.23153	0.038448	NA	alpha 11	fed-fast12
Fnbp4	13.3453	-0.0521286	0.185564	0.525936	NA	alpha 11	fed-fast12
Agbl2	7.06192	0.00971422	0.188091	0.880619	NA	alpha 11	fed-fast12
Mtch2	32.4102	-0.0735453	0.168464	0.462852	0.729759	alpha 11	fed-fast12
C1qtnf4	29.6682	-0.0177479	0.162732	0.850231	0.948622	alpha 11	fed-fast12
Ndufs3	45.1062	-0.213118	0.204851	0.086817	0.30111	alpha 11	fed-fast12
Kbtbd4	4.79044	-0.0426396	0.197223	0.448007	NA	alpha 11	fed-fast12
Celf1	25.1438	-0.114615	0.193079	0.262822	0.547123	alpha 11	fed-fast12
Rapsn	0.218797	-0.00106919	0.199281	0.971608	NA	alpha 11	fed-fast12
Psmc3	29.5142	0.0841774	0.174525	0.403059	0.681997	alpha 11	fed-fast12
Slc39a13	4.61628	-0.0737127	0.211025	0.183869	NA	alpha 11	fed-fast12
Spi1	0.126345	-0.00633723	0.199655	0.81533	NA	alpha 11	fed-fast12
Madd	1.51253	-0.00248719	0.19693	0.93817	NA	alpha 11	fed-fast12
Nr1h3	2.76278	0.0400892	0.200267	0.367256	NA	alpha 11	fed-fast12
Acp2	9.46996	-0.240532	0.386406	0.030249	NA	alpha 11	fed-fast12
Ddb2	3.06793	0.0139912	0.194765	0.759796	NA	alpha 11	fed-fast12
A330069E16Rik	3.95786	0.0236094	0.19423	0.650725	NA	alpha 11	fed-fast12
Gm17281	0.237805	-0.000343831	0.199258	0.97077	NA	alpha 11	fed-fast12
Pacsin3	15.7961	0.109029	0.205818	0.242879	NA	alpha 11	fed-fast12
Arfgap2	12.215	0.0426097	0.188059	0.57145	NA	alpha 11	fed-fast12
1110051M20Rik	15.5832	0.0334733	0.180173	0.686286	NA	alpha 11	fed-fast12
Lrp4	1.75651	-0.0214777	0.19881	0.491872	NA	alpha 11	fed-fast12
Ckap5	87.6852	0.0462448	0.127565	0.640017	0.843634	alpha 11	fed-fast12
F2	0.877637	-0.00878023	0.198299	0.728331	NA	alpha 11	fed-fast12
Zfp408	1.22326	0.0379809	0.202926	0.194087	NA	alpha 11	fed-fast12
Arhgap1	7.15933	-0.0739678	0.204956	0.277324	NA	alpha 11	fed-fast12
Atg13	4.31563	-0.0019164	0.193088	0.967679	NA	alpha 11	fed-fast12
Harbi1	2.31938	-0.0350167	0.200061	0.37577	NA	alpha 11	fed-fast12
Ambra1	3.24999	-0.0256456	0.195921	0.588955	NA	alpha 11	fed-fast12
Chrm4	0.134404	0.00598803	0.199634	0.861321	NA	alpha 11	fed-fast12
Mdk	114.59	-0.100422	0.124044	0.308362	0.597244	alpha 11	fed-fast12
Dgkz	5.87544	-0.0655248	0.203678	0.291342	NA	alpha 11	fed-fast12
Creb3l1	2.33659	0.0955718	0.229958	0.0337218	NA	alpha 11	fed-fast12
Phf21a	15.1495	-0.402713	0.504019	0.0202267	NA	alpha 11	fed-fast12
Large2	0.0954635	0.00545083	0.199609	0.861321	NA	alpha 11	fed-fast12
Pex16	8.7227	0.0400243	0.190705	0.563472	NA	alpha 11	fed-fast12
1700029I15Rik	0.816117	0.0161728	0.199283	0.488556	NA	alpha 11	fed-fast12
Mapk8ip1	27.4664	0.0816909	0.174827	0.414929	0.69243	alpha 11	fed-fast12
Cry2	22.2549	-0.0193176	0.171811	0.826282	0.940298	alpha 11	fed-fast12
Slc35c1	1.59788	0.00464627	0.196766	0.890855	NA	alpha 11	fed-fast12
Gm13817	0.11723	0.00577304	0.199623	0.861321	NA	alpha 11	fed-fast12
Chst1	4.98992	0.0265651	0.194179	0.620532	NA	alpha 11	fed-fast12
Prdm11	2.10375	-0.0385405	0.200972	0.33162	NA	alpha 11	fed-fast12
Trp53i11	0.929791	0.00922684	0.198421	0.708905	NA	alpha 11	fed-fast12
Tspan18	1.77304	-0.0121048	0.19697	0.730955	NA	alpha 11	fed-fast12
Cd82	21.3792	0.467653	0.387024	0.0141639	0.095864	alpha 11	fed-fast12
Ext2	8.9907	-0.00493142	0.184237	0.944044	NA	alpha 11	fed-fast12
Accs	2.2522	0.0258985	0.198093	0.509197	NA	alpha 11	fed-fast12
Gm13889	7.24204	0.0382162	0.195014	0.514456	NA	alpha 11	fed-fast12
Alkbh3	6.58109	-0.0501756	0.196677	0.429657	NA	alpha 11	fed-fast12
Hsd17b12	47.2834	0.396062	0.237056	0.0115429	0.0821126	alpha 11	fed-fast12
Mir670hg	27.5824	0.0476832	0.169574	0.615601	0.829646	alpha 11	fed-fast12
Ttc17	5.19336	-0.0308883	0.19412	0.582867	NA	alpha 11	fed-fast12
Api5	12.3816	0.0317213	0.182829	0.687759	NA	alpha 11	fed-fast12
Lrrc4c	6.45665	-0.068675	0.204403	0.283923	NA	alpha 11	fed-fast12
B230118H07Rik	31.856	0.402974	0.290068	0.0161611	0.106789	alpha 11	fed-fast12
Traf6	2.12611	-0.0654932	0.21185	0.0954222	NA	alpha 11	fed-fast12
Prr5l	1.48418	-0.00314404	0.197117	0.91977	NA	alpha 11	fed-fast12
Commd9	12.3529	0.0816079	0.198887	0.32595	NA	alpha 11	fed-fast12
Ldlrad3	11.995	-0.027438	0.181879	0.726379	NA	alpha 11	fed-fast12
Trim44	18.0336	-0.102621	0.199157	0.275661	NA	alpha 11	fed-fast12
Fjx1	40.8461	0.139897	0.186447	0.208361	0.485525	alpha 11	fed-fast12
Pamr1	9.62112	-0.181525	0.289878	0.0584155	NA	alpha 11	fed-fast12
Tob2	18.729	-1.09229	0.388791	0.000236742	0.00450839	alpha 11	fed-fast12
Cd44	21.4525	-0.098111	0.191768	0.311096	0.598954	alpha 11	fed-fast12
Pdhx	6.23087	0.0188112	0.189881	0.76164	NA	alpha 11	fed-fast12
Apip	20.5927	0.0674707	0.178795	0.474388	0.738277	alpha 11	fed-fast12
Gm13874	0.11723	0.00577304	0.199623	0.861321	NA	alpha 11	fed-fast12
Gm13869	0.136518	-0.00645167	0.199662	0.81533	NA	alpha 11	fed-fast12
BC016548	1.13903	0.0065748	0.197833	0.813872	NA	alpha 11	fed-fast12
Elf5	2.52386	0.0421168	0.201277	0.327312	NA	alpha 11	fed-fast12
Cat	17.2393	-0.00502345	0.173672	0.951592	NA	alpha 11	fed-fast12
Abtb2	3.00113	-0.0120469	0.194599	0.791417	NA	alpha 11	fed-fast12
Nat10	2.20176	0.00743986	0.195919	0.848127	NA	alpha 11	fed-fast12
Caprin1	25.1812	0.0528425	0.171161	0.578841	0.807083	alpha 11	fed-fast12
Lmo2	0.218797	-0.00106919	0.199281	0.971608	NA	alpha 11	fed-fast12
4931422A03Rik	0.11723	0.00577304	0.199623	0.861321	NA	alpha 11	fed-fast12
Fbxo3	22.24	0.030323	0.170854	0.740279	0.900834	alpha 11	fed-fast12
Maff	30.5625	-1.08075	0.339828	7.31382e-05	0.00170906	alpha 11	fed-fast12
Cd59a	56.0524	0.145113	0.176443	0.196355	0.470331	alpha 11	fed-fast12
A930018P22Rik	1.22608	-0.00209205	0.197323	0.944271	NA	alpha 11	fed-fast12
D430041D05Rik	12.2199	0.0705722	0.196509	0.369679	NA	alpha 11	fed-fast12
Hipk3	9.87485	-0.0651693	0.197235	0.374654	NA	alpha 11	fed-fast12
Cstf3	23.6445	0.200143	0.254144	0.0919645	0.310293	alpha 11	fed-fast12
Tcp11l1	3.57192	0.0137155	0.194552	0.768733	NA	alpha 11	fed-fast12
Depdc7	0.37798	0.005863	0.199152	0.774351	NA	alpha 11	fed-fast12
Qser1	5.87055	-0.0610537	0.201624	0.326828	NA	alpha 11	fed-fast12
Prrg4	3.69162	0.0780724	0.214752	0.136807	NA	alpha 11	fed-fast12
Ccdc73	5.46745	0.14097	0.263785	0.0399527	NA	alpha 11	fed-fast12
Eif3m	35.337	-0.0896425	0.171968	0.381746	0.664264	alpha 11	fed-fast12
Rcn1	25.1931	0.108771	0.189144	0.287384	0.576272	alpha 11	fed-fast12
Pax6	0.378959	0.00549759	0.199201	0.77693	NA	alpha 11	fed-fast12
Elp4	9.43013	0.0307759	0.186397	0.674223	NA	alpha 11	fed-fast12
Immp1l	21.1371	0.000902624	0.170909	0.993127	0.997356	alpha 11	fed-fast12
Dnajc24	19.5554	0.123329	0.205154	0.222285	0.498191	alpha 11	fed-fast12
Mpped2	5.80928	-0.0427681	0.195175	0.485262	NA	alpha 11	fed-fast12
Arl14ep	11.2199	0.00576117	0.182148	0.939729	NA	alpha 11	fed-fast12
Mettl15	2.5241	0.0534471	0.205418	0.210415	NA	alpha 11	fed-fast12
Kif18a	1.72176	-0.0269411	0.199528	0.414222	NA	alpha 11	fed-fast12
Lin7c	22.3577	-0.0588827	0.178587	0.519208	0.765131	alpha 11	fed-fast12
Lgr4	10.1806	-0.0321466	0.185519	0.666175	NA	alpha 11	fed-fast12
Ccdc34	79.1639	-0.00365752	0.130567	0.969495	0.988517	alpha 11	fed-fast12
Gm13936	0.126345	-0.00633723	0.199655	0.81533	NA	alpha 11	fed-fast12
Bbox1	43.1235	0.288293	0.231595	0.0391814	0.186365	alpha 11	fed-fast12
Fibin	7.40805	0.0164171	0.187305	0.807108	NA	alpha 11	fed-fast12
Olfr1307	0.136518	-0.00645167	0.199662	0.81533	NA	alpha 11	fed-fast12
Lpcat4	1.20349	-0.00321839	0.197251	0.916361	NA	alpha 11	fed-fast12
Nop10	58.8095	-0.0860387	0.148461	0.408071	0.688174	alpha 11	fed-fast12
Slc12a6	6.44297	-0.0681906	0.203577	0.295761	NA	alpha 11	fed-fast12
Emc4	30.309	-0.159012	0.207469	0.157892	0.41975	alpha 11	fed-fast12
Katnbl1	6.9779	0.0546648	0.198002	0.400437	NA	alpha 11	fed-fast12
Emc7	61.1168	0.196171	0.17722	0.0993436	0.322315	alpha 11	fed-fast12
Aven	4.21402	0.111933	0.237897	0.0576206	NA	alpha 11	fed-fast12
Fmn1	0.533786	-0.0130287	0.199491	0.479408	NA	alpha 11	fed-fast12
Gm13964	0.134404	0.00598803	0.199634	0.861321	NA	alpha 11	fed-fast12
Grem1	0.0954635	0.00545083	0.199609	0.861321	NA	alpha 11	fed-fast12
Scg5	81.8491	-0.0528078	0.133015	0.596633	0.819568	alpha 11	fed-fast12
Arhgap11a	0.126345	-0.00633723	0.199655	0.81533	NA	alpha 11	fed-fast12
Gjd2	0.136518	-0.00645167	0.199662	0.81533	NA	alpha 11	fed-fast12
Aqr	13.0451	0.0343475	0.183086	0.664891	NA	alpha 11	fed-fast12
Zfp770	5.20824	-0.056336	0.201148	0.338548	NA	alpha 11	fed-fast12
Dph6	7.17021	0.140211	0.253396	0.0755763	NA	alpha 11	fed-fast12
BC052040	0.596288	-0.00762803	0.198807	0.713387	NA	alpha 11	fed-fast12
Meis2	0.488951	-0.000449548	0.198757	0.979664	NA	alpha 11	fed-fast12
2700033N17Rik	0.684358	0.023006	0.200515	0.289935	NA	alpha 11	fed-fast12
D330050G23Rik	1.43568	-0.00262045	0.196943	0.935012	NA	alpha 11	fed-fast12
Gm29340	0.645655	-0.00732299	0.19868	0.721071	NA	alpha 11	fed-fast12
Spred1	29.1953	0.287809	0.274264	0.0439872	0.199209	alpha 11	fed-fast12
Fam98b	25.7887	0.100336	0.187215	0.317723	0.606184	alpha 11	fed-fast12
Rasgrp1	12.5695	-0.131958	0.229276	0.148843	NA	alpha 11	fed-fast12
Thbs1	16.4491	-0.204318	0.298482	0.0621892	NA	alpha 11	fed-fast12
Fsip1	9.25686	0.110705	0.222414	0.164738	NA	alpha 11	fed-fast12
Gpr176	1.18591	0.0363062	0.202539	0.206758	NA	alpha 11	fed-fast12
Eif2ak4	2.54302	0.00946416	0.195732	0.813374	NA	alpha 11	fed-fast12
Srp14	136.387	0.15759	0.120503	0.109214	0.342033	alpha 11	fed-fast12
Bmf	1.00004	0.0240773	0.200242	0.33879	NA	alpha 11	fed-fast12
Pak6	0.48696	-0.00132066	0.198762	0.948618	NA	alpha 11	fed-fast12
Inafm2	3.57137	0.0257358	0.195892	0.589654	NA	alpha 11	fed-fast12
A430105I19Rik	1.54399	0.0155456	0.197759	0.636591	NA	alpha 11	fed-fast12
Disp2	1.72516	0.0261264	0.198961	0.459532	NA	alpha 11	fed-fast12
Knstrn	0.229868	0.0106424	0.199819	0.650775	NA	alpha 11	fed-fast12
Gm14091	0.466442	0.0100141	0.199275	0.595691	NA	alpha 11	fed-fast12
Ivd	22.7799	-0.0688208	0.178625	0.4652	0.730517	alpha 11	fed-fast12
Bahd1	3.68518	-0.00323564	0.193019	0.946901	NA	alpha 11	fed-fast12
Chst14	0.853557	-0.0332074	0.202505	0.15419	NA	alpha 11	fed-fast12
Ccdc32	13.8077	0.0515554	0.185451	0.532409	NA	alpha 11	fed-fast12
Rpusd2	0.494722	-0.000612798	0.198753	0.973875	NA	alpha 11	fed-fast12
Knl1	0.0954635	0.00545083	0.199609	0.861321	NA	alpha 11	fed-fast12
Rad51	1.31719	0.0162856	0.198126	0.601777	NA	alpha 11	fed-fast12
Rmdn3	3.57357	-0.0397023	0.198685	0.421088	NA	alpha 11	fed-fast12
Gchfr	5.77622	0.0916923	0.218323	0.153581	NA	alpha 11	fed-fast12
Dnajc17	12.8895	-0.0204893	0.181607	0.790398	NA	alpha 11	fed-fast12
Zfyve19	5.38768	0.098705	0.224902	0.111043	NA	alpha 11	fed-fast12
Rhov	0.243908	-0.0116942	0.199902	0.585604	NA	alpha 11	fed-fast12
Vps18	2.42192	0.061468	0.209347	0.136644	NA	alpha 11	fed-fast12
Dll4	0.369921	-0.00619679	0.199239	0.734476	NA	alpha 11	fed-fast12
Chac1	1.38874	-0.00920042	0.199637	0.446581	NA	alpha 11	fed-fast12
Ino80	5.80358	-0.051731	0.197782	0.407467	NA	alpha 11	fed-fast12
Chp1	12.9245	-0.00271433	0.178843	0.971395	NA	alpha 11	fed-fast12
1700020I14Rik	16.3914	0.0023192	0.177495	0.978523	NA	alpha 11	fed-fast12
Oip5	0.336613	-0.00643658	0.199284	0.752778	NA	alpha 11	fed-fast12
Nusap1	0.462372	-0.00157847	0.198786	0.946078	NA	alpha 11	fed-fast12
Ndufaf1	4.76312	-0.0114346	0.191433	0.836432	NA	alpha 11	fed-fast12
Rtf1	26.7566	-0.0170629	0.166152	0.852932	0.948622	alpha 11	fed-fast12
Itpka	0.649882	0.00590891	0.198689	0.767534	NA	alpha 11	fed-fast12
Ltk	0.349212	0.00442264	0.199118	0.806946	NA	alpha 11	fed-fast12
Rpap1	4.74107	0.0514743	0.200197	0.363688	NA	alpha 11	fed-fast12
Tyro3	1.08251	0.00304128	0.197666	0.914153	NA	alpha 11	fed-fast12
Mga	19.2875	0.0223004	0.174315	0.798441	0.927632	alpha 11	fed-fast12
Mapkbp1	5.95178	-0.0288759	0.192875	0.619585	NA	alpha 11	fed-fast12
Jmjd7	1.76657	-0.0117552	0.197446	0.714373	NA	alpha 11	fed-fast12
Ehd4	1.49736	-0.00394729	0.197384	0.894425	NA	alpha 11	fed-fast12
Vps39	5.40626	-0.0969843	0.224	0.11072	NA	alpha 11	fed-fast12
Tmem87a	4.11873	0.0463941	0.199615	0.38417	NA	alpha 11	fed-fast12
Ganc	8.45591	-0.0159899	0.186324	0.814653	NA	alpha 11	fed-fast12
Capn3	3.60349	1.45032	1.72291	0.00796056	NA	alpha 11	fed-fast12
Zfp106	20.9729	0.243383	0.295163	0.0594112	0.242416	alpha 11	fed-fast12
Gm26899	0.127813	0.00590897	0.19963	0.861321	NA	alpha 11	fed-fast12
Snap23	10.3752	-0.00493699	0.183393	0.944298	NA	alpha 11	fed-fast12
Lrrc57	11.1233	0.0392249	0.186248	0.60905	NA	alpha 11	fed-fast12
Haus2	6.82355	0.0486571	0.195276	0.457901	NA	alpha 11	fed-fast12
Stard9	1.23307	0.00963504	0.197925	0.733884	NA	alpha 11	fed-fast12
Cdan1	2.47868	-0.00280625	0.195522	0.942359	NA	alpha 11	fed-fast12
Ttbk2	3.85306	-0.0255536	0.195029	0.610436	NA	alpha 11	fed-fast12
Ubr1	10.3274	-0.0468108	0.188735	0.536155	NA	alpha 11	fed-fast12
Tmem62	5.67703	0.107299	0.228657	0.112074	NA	alpha 11	fed-fast12
Ccndbp1	15.6573	-0.0334447	0.177851	0.693318	NA	alpha 11	fed-fast12
Lcmt2	12.091	-0.0296056	0.182687	0.703242	NA	alpha 11	fed-fast12
Adal	2.48124	-0.0423561	0.201644	0.30841	NA	alpha 11	fed-fast12
Zscan29	1.92902	0.0351694	0.200678	0.341159	NA	alpha 11	fed-fast12
Tubgcp4	4.87245	-0.00995322	0.191697	0.854028	NA	alpha 11	fed-fast12
Trp53bp1	9.28687	-0.0404418	0.188507	0.579467	NA	alpha 11	fed-fast12
Map1a	16.7669	-0.014835	0.176202	0.858101	NA	alpha 11	fed-fast12
Ppip5k1	3.78418	-0.0135882	0.193471	0.784516	NA	alpha 11	fed-fast12
Ckmt1	0.259851	-0.0122702	0.19994	0.571974	NA	alpha 11	fed-fast12
Strc	0.0954635	0.00545083	0.199609	0.861321	NA	alpha 11	fed-fast12
Catsper2	0.770862	0.00268097	0.198316	0.908059	NA	alpha 11	fed-fast12
Pdia3	83.4273	0.186411	0.152773	0.0969374	0.320574	alpha 11	fed-fast12
Serinc4	0.0954635	0.00545083	0.199609	0.861321	NA	alpha 11	fed-fast12
Serf2	261.93	0.0484885	0.0910275	0.553206	0.79	alpha 11	fed-fast12
Hypk	27.3983	0.268769	0.282655	0.0517783	0.221412	alpha 11	fed-fast12
Mfap1b	19.4521	0.122147	0.206165	0.221551	0.49753	alpha 11	fed-fast12
Mfap1a	11.1308	-0.0379034	0.185687	0.619607	NA	alpha 11	fed-fast12
Wdr76	2.41956	-0.00334286	0.195383	0.933335	NA	alpha 11	fed-fast12
Frmd5	1.4277	-0.00354117	0.196964	0.912569	NA	alpha 11	fed-fast12
Gm14019	0.231982	-0.00142281	0.199273	0.97102	NA	alpha 11	fed-fast12
Casc4	37.8493	0.19649	0.207421	0.106797	0.337915	alpha 11	fed-fast12
Ctdspl2	8.0504	-0.0648362	0.198641	0.362225	NA	alpha 11	fed-fast12
Eif3j1	33.0321	0.219348	0.226133	0.0834306	0.295038	alpha 11	fed-fast12
Spg11	3.14282	0.0322816	0.198223	0.468003	NA	alpha 11	fed-fast12
B2m	43.9081	-0.0184164	0.152995	0.850729	0.948622	alpha 11	fed-fast12
Sord	2.89554	0.0224216	0.196173	0.617019	NA	alpha 11	fed-fast12
Shf	1.47992	0.0115533	0.197576	0.714415	NA	alpha 11	fed-fast12
Gatm	4.61305	-0.114266	0.239112	0.059063	NA	alpha 11	fed-fast12
AA467197	0.127813	0.00590897	0.19963	0.861321	NA	alpha 11	fed-fast12
Slc30a4	5.04857	0.00968793	0.191246	0.863334	NA	alpha 11	fed-fast12
Bloc1s6os	1.58229	0.00298394	0.196669	0.930592	NA	alpha 11	fed-fast12
Bloc1s6	6.26101	-0.0764476	0.208924	0.229192	NA	alpha 11	fed-fast12
Sqor	10.6383	0.100859	0.212022	0.220852	NA	alpha 11	fed-fast12
Sema6d	47.3039	-0.10293	0.162473	0.331781	0.619513	alpha 11	fed-fast12
4930583P06Rik	0.123333	-0.00630208	0.199654	0.81533	NA	alpha 11	fed-fast12
Slc24a5	18.3972	0.115097	0.203249	0.240962	NA	alpha 11	fed-fast12
Myef2	20.1208	-0.0031949	0.173651	0.968887	0.988226	alpha 11	fed-fast12
Ctxn2	0.476787	-0.00104798	0.198767	0.948799	NA	alpha 11	fed-fast12
Dut	9.69311	-0.0323272	0.186445	0.656645	NA	alpha 11	fed-fast12
Fbn1	0.881096	0.00543836	0.198246	0.822287	NA	alpha 11	fed-fast12
Cep152	0.88516	-0.0197666	0.199613	0.404836	NA	alpha 11	fed-fast12
Shc4	0.904342	0.00813156	0.198513	0.728951	NA	alpha 11	fed-fast12
Eid1	63.2516	0.0897241	0.145621	0.388766	0.670755	alpha 11	fed-fast12
Secisbp2l	25.3247	0.0091615	0.165937	0.92217	0.976942	alpha 11	fed-fast12
Cops2	20.1144	0.0516588	0.1776	0.567725	0.800339	alpha 11	fed-fast12
Galk2	15.7931	0.0340187	0.178655	0.687981	NA	alpha 11	fed-fast12
Fgf7	2.53096	-0.00276229	0.195147	0.945428	NA	alpha 11	fed-fast12
Dtwd1	4.52637	0.00239402	0.191314	0.966478	NA	alpha 11	fed-fast12
Hdc	17.5124	0.234868	0.339212	0.0466696	NA	alpha 11	fed-fast12
Gabpb1	2.42203	-0.0201691	0.19655	0.627283	NA	alpha 11	fed-fast12
Gm27003	0.584415	0.00527745	0.19862	0.807462	NA	alpha 11	fed-fast12
Usp8	15.6063	-0.0412369	0.180671	0.623631	NA	alpha 11	fed-fast12
Usp50	20.453	-0.0717453	0.181685	0.44114	0.710739	alpha 11	fed-fast12
Trpm7	15.5415	-0.00932822	0.176669	0.908734	NA	alpha 11	fed-fast12
Sppl2a	20.5279	0.140827	0.218123	0.172038	0.438969	alpha 11	fed-fast12
Ap4e1	1.60645	0.0167664	0.197714	0.619853	NA	alpha 11	fed-fast12
Blvra	4.49962	-0.0135388	0.192733	0.794794	NA	alpha 11	fed-fast12
Ncaph	0.0954635	0.00545083	0.199609	0.861321	NA	alpha 11	fed-fast12
1810024B03Rik	5.74413	0.00229469	0.190191	0.96982	NA	alpha 11	fed-fast12
Snrnp200	16.9631	-0.0243817	0.175651	0.775003	NA	alpha 11	fed-fast12
Ciao1	7.50018	-0.0268422	0.189532	0.680501	NA	alpha 11	fed-fast12
Tmem127	6.92686	-0.00380846	0.188527	0.94988	NA	alpha 11	fed-fast12
Stard7	15.4495	-0.0460099	0.181661	0.584547	NA	alpha 11	fed-fast12
Dusp2	0.136518	-0.00645167	0.199662	0.81533	NA	alpha 11	fed-fast12
Fahd2a	14.8164	0.0197365	0.177729	0.812423	NA	alpha 11	fed-fast12
Kcnip3	7.13769	0.127365	0.243183	0.085757	NA	alpha 11	fed-fast12
Prom2	0.243575	-0.000503566	0.199254	0.970527	NA	alpha 11	fed-fast12
Zfp661	1.03087	0.0118341	0.198439	0.647401	NA	alpha 11	fed-fast12
Mrps5	20.6454	-0.0498935	0.175521	0.58342	0.810412	alpha 11	fed-fast12
Mal	2.76676	-0.030687	0.198134	0.474488	NA	alpha 11	fed-fast12
Mall	4.72055	0.0472862	0.199816	0.377976	NA	alpha 11	fed-fast12
Nphp1	19.5622	0.165711	0.237192	0.125438	0.367212	alpha 11	fed-fast12
1500011K16Rik	55.5091	0.347	0.214212	0.0163471	0.107492	alpha 11	fed-fast12
Acoxl	0.123333	-0.00630208	0.199654	0.81533	NA	alpha 11	fed-fast12
Bcl2l11	9.36383	0.0066964	0.185551	0.923705	NA	alpha 11	fed-fast12
Gm14005	0.714104	-0.0145872	0.199124	0.525325	NA	alpha 11	fed-fast12
Gm39929	0.123333	-0.00630208	0.199654	0.81533	NA	alpha 11	fed-fast12
Anapc1	11.7941	0.0435079	0.189409	0.553252	NA	alpha 11	fed-fast12
Mertk	10.7156	-1.72284	0.5499	8.26206e-05	NA	alpha 11	fed-fast12
Tmem87b	9.0373	0.0695882	0.199268	0.347416	NA	alpha 11	fed-fast12
Fbln7	2.70812	-0.0369318	0.200174	0.373051	NA	alpha 11	fed-fast12
Zc3h8	2.54614	-0.0425036	0.201725	0.303542	NA	alpha 11	fed-fast12
Gm10762	2.56816	0.0437329	0.201844	0.307679	NA	alpha 11	fed-fast12
Zc3h6	14.7321	-0.151588	0.238638	0.126869	NA	alpha 11	fed-fast12
Ttl	4.98831	0.0880698	0.218048	0.140309	NA	alpha 11	fed-fast12
Polr1b	2.43307	-0.0179642	0.196476	0.657364	NA	alpha 11	fed-fast12
Chchd5	14.581	-0.0594512	0.186092	0.483191	NA	alpha 11	fed-fast12
AI847159	0.123333	-0.00630208	0.199654	0.81533	NA	alpha 11	fed-fast12
Gm14029	0.123333	-0.00630208	0.199654	0.81533	NA	alpha 11	fed-fast12
Slc20a1	15.0283	0.00956133	0.177216	0.908362	NA	alpha 11	fed-fast12
Il1a	0.355315	-0.00769429	0.199269	0.724826	NA	alpha 11	fed-fast12
Il1b	0.503759	-0.0252845	0.201457	0.212158	NA	alpha 11	fed-fast12
F830045P16Rik	0.126345	-0.00633723	0.199655	0.81533	NA	alpha 11	fed-fast12
Sirpa	26.2864	-0.0544517	0.170523	0.56767	0.800339	alpha 11	fed-fast12
Pdyn	1.14917	-0.00311651	0.197673	0.911633	NA	alpha 11	fed-fast12
Stk35	2.34241	0.0124596	0.196311	0.747441	NA	alpha 11	fed-fast12
Snrpb	65.253	-0.00957074	0.135665	0.912431	0.974743	alpha 11	fed-fast12
Nop56	15.6695	-0.0496082	0.182806	0.556386	NA	alpha 11	fed-fast12
Idh3b	21.7313	0.0458393	0.174358	0.616435	0.8304	alpha 11	fed-fast12
Ebf4	2.8889	0.014389	0.195509	0.737091	NA	alpha 11	fed-fast12
Cpxm1	7.26863	0.240484	0.426386	0.0181969	NA	alpha 11	fed-fast12
Pced1a	2.0552	0.00331633	0.196125	0.929607	NA	alpha 11	fed-fast12
Vps16	3.90485	0.00475569	0.192728	0.926399	NA	alpha 11	fed-fast12
Ptpra	49.3812	0.145042	0.169554	0.19513	0.469229	alpha 11	fed-fast12
Mrps26	21.9452	0.0275038	0.170129	0.764566	0.912132	alpha 11	fed-fast12
Oxt	1.37802	-0.0781682	0.221192	0.00541562	NA	alpha 11	fed-fast12
Avp	3.46061	-5.72241	2.51516	1.16649e-05	NA	alpha 11	fed-fast12
Ubox5	0.554824	0.00348969	0.198748	0.861828	NA	alpha 11	fed-fast12
Fastkd5	0.712351	-0.00276846	0.198434	0.90139	NA	alpha 11	fed-fast12
Lzts3	2.0505	0.0417049	0.202307	0.274178	NA	alpha 11	fed-fast12
Ddrgk1	71.0819	0.310367	0.193969	0.0215633	0.12947	alpha 11	fed-fast12
Itpa	14.6852	0.0300146	0.179668	0.716134	NA	alpha 11	fed-fast12
Slc4a11	1.33086	0.0103064	0.199993	0.261339	NA	alpha 11	fed-fast12
4930402H24Rik	45.0923	-0.451991	0.248491	0.00669519	0.0562396	alpha 11	fed-fast12
Atrn	15.7516	-0.369448	0.479673	0.0234103	NA	alpha 11	fed-fast12
Gfra4	0.127813	0.00590897	0.19963	0.861321	NA	alpha 11	fed-fast12
1700037H04Rik	3.83795	-0.0641316	0.20781	0.203314	NA	alpha 11	fed-fast12
Spef1	20.0802	0.435358	0.404633	0.0175942	0.112383	alpha 11	fed-fast12
Cenpb	14.9138	0.649472	0.492147	0.00767411	NA	alpha 11	fed-fast12
Cdc25b	0.71524	0.0116819	0.198843	0.611411	NA	alpha 11	fed-fast12
Ap5s1	2.57243	0.0173623	0.196415	0.670329	NA	alpha 11	fed-fast12
Mavs	3.94084	-0.00787153	0.192747	0.875921	NA	alpha 11	fed-fast12
Pank2	11.167	0.000246876	0.181104	0.998705	NA	alpha 11	fed-fast12
Rnf24	7.47682	0.0693618	0.202279	0.313562	NA	alpha 11	fed-fast12
Rbm3	72.8526	-1.07808	0.189248	7.81941e-10	6.84981e-08	alpha 11	fed-fast12
5330413P13Rik	1.92401	-0.0074655	0.196496	0.833075	NA	alpha 11	fed-fast12
Prnp	292.852	-0.00521244	0.0891826	0.947146	0.982901	alpha 11	fed-fast12
Rassf2	2.39978	0.0325615	0.199329	0.416835	NA	alpha 11	fed-fast12
Slc23a2	8.55405	-0.238687	0.392531	0.0275454	NA	alpha 11	fed-fast12
Tmem230	14.2178	0.102791	0.205659	0.25342	NA	alpha 11	fed-fast12
Pcna	14.927	-0.025211	0.178326	0.759297	NA	alpha 11	fed-fast12
AV099323	1.64161	-0.021755	0.19839	0.520142	NA	alpha 11	fed-fast12
Cds2	16.1387	-0.184018	0.259738	0.0936656	NA	alpha 11	fed-fast12
1700026D11Rik	0.218797	-0.00106919	0.199281	0.971608	NA	alpha 11	fed-fast12
Gpcpd1	10.585	-0.0533355	0.190199	0.486871	NA	alpha 11	fed-fast12
1110034G24Rik	4.28482	0.0121623	0.192817	0.815743	NA	alpha 11	fed-fast12
Chgb	1.87262	-0.0466015	0.204602	0.183394	NA	alpha 11	fed-fast12
Trmt6	6.5634	-0.0346111	0.194239	0.551974	NA	alpha 11	fed-fast12
Mcm8	0.502546	-0.000175201	0.198821	0.986144	NA	alpha 11	fed-fast12
Crls1	9.43979	0.0158482	0.184949	0.825288	NA	alpha 11	fed-fast12
Bmp2	0.126345	-0.00633723	0.199655	0.81533	NA	alpha 11	fed-fast12
Tmx4	46.3247	-0.0625866	0.154768	0.538134	0.776433	alpha 11	fed-fast12
Plcb1	6.56868	0.0522583	0.196869	0.421948	NA	alpha 11	fed-fast12
Plcb4	13.6376	-0.25079	0.357011	0.0424024	NA	alpha 11	fed-fast12
Lamp5	0.311502	0.003588	0.199191	0.84324	NA	alpha 11	fed-fast12
Ankef1	2.75979	0.072262	0.213578	0.117899	NA	alpha 11	fed-fast12
Snap25	3.04464	-0.0663538	0.210665	0.137871	NA	alpha 11	fed-fast12
Mkks	3.49538	0.0187319	0.195145	0.686696	NA	alpha 11	fed-fast12
Slx4ip	2.904	0.00494083	0.194797	0.909789	NA	alpha 11	fed-fast12
Jag1	10.3938	-0.0915768	0.20864	0.243323	NA	alpha 11	fed-fast12
Btbd3	6.01901	0.0479039	0.197024	0.434231	NA	alpha 11	fed-fast12
Sptlc3	3.13165	-0.00860817	0.194846	0.841306	NA	alpha 11	fed-fast12
Ism1	0.11723	0.00577304	0.199623	0.861321	NA	alpha 11	fed-fast12
Tasp1	3.37685	0.0961424	0.228616	0.0508258	NA	alpha 11	fed-fast12
Esf1	23.6991	0.00739962	0.166991	0.936728	0.979746	alpha 11	fed-fast12
Ndufaf5	2.35587	0.0304909	0.198668	0.454279	NA	alpha 11	fed-fast12
Macrod2	3.34671	0.110694	0.239231	0.0408813	NA	alpha 11	fed-fast12
Flrt3	0.98804	0.0238834	0.200174	0.346505	NA	alpha 11	fed-fast12
Kif16b	2.11795	0.0474542	0.203875	0.2328	NA	alpha 11	fed-fast12
Kif16bos	0.120575	-0.00626915	0.199652	0.81533	NA	alpha 11	fed-fast12
Snrpb2	19.3824	-0.275088	0.328017	0.0450551	0.20255	alpha 11	fed-fast12
Pcsk2os1	11.9211	0.0904979	0.205929	0.264482	NA	alpha 11	fed-fast12
Usp2	45.5708	-1.07636	0.261578	2.05199e-06	7.76715e-05	alpha 11	fed-fast12
Bfsp1	1.61273	-0.00942607	0.197126	0.77501	NA	alpha 11	fed-fast12
Dstn	146.672	0.272787	0.131691	0.0114124	0.0815628	alpha 11	fed-fast12
Rrbp1	46.0906	0.01077	0.149971	0.913769	0.975422	alpha 11	fed-fast12
Snx5	43.8453	-0.0943852	0.165602	0.367065	0.653529	alpha 11	fed-fast12
Mgme1	4.21628	0.0786185	0.213635	0.160711	NA	alpha 11	fed-fast12
Kat14	3.09171	-0.0232257	0.195911	0.611696	NA	alpha 11	fed-fast12
Dzank1	8.82013	0.0179067	0.186519	0.795533	NA	alpha 11	fed-fast12
Polr3f	6.04473	-0.0152342	0.190041	0.799002	NA	alpha 11	fed-fast12
Rbbp9	19.3459	0.0180423	0.173296	0.83698	0.944375	alpha 11	fed-fast12
Sec23b	21.2996	0.0198206	0.169808	0.82766	0.940899	alpha 11	fed-fast12
Smim26	22.4905	-0.0410654	0.17153	0.655309	0.852792	alpha 11	fed-fast12
Dtd1	23.6923	0.404909	0.356699	0.0197668	0.121942	alpha 11	fed-fast12
Scp2d1	0.120575	-0.00626915	0.199652	0.81533	NA	alpha 11	fed-fast12
Slc24a3	3.36993	-0.0641509	0.208421	0.185916	NA	alpha 11	fed-fast12
Rin2	14.2091	-0.123617	0.219573	0.180244	NA	alpha 11	fed-fast12
Naa20	22.0143	0.126011	0.204589	0.219057	0.4964	alpha 11	fed-fast12
Crnkl1	9.68845	0.0404745	0.188002	0.585612	NA	alpha 11	fed-fast12
Cfap61	7.4858	-0.0244123	0.190133	0.698571	NA	alpha 11	fed-fast12
Ralgapa2	2.69032	-0.00576493	0.194679	0.893778	NA	alpha 11	fed-fast12
Kiz	16.1894	0.184604	0.260583	0.0940338	NA	alpha 11	fed-fast12
Xrn2	53.4222	0.186477	0.187433	0.117569	0.356526	alpha 11	fed-fast12
Cyp2d22	28.8663	-1.06251	0.300485	2.24085e-05	0.000608005	alpha 11	fed-fast12
Nkx2-2	0.995957	-0.0135051	0.198635	0.599191	NA	alpha 11	fed-fast12
Nkx2-2os	0.120575	-0.00626915	0.199652	0.81533	NA	alpha 11	fed-fast12
6430503K07Rik	0.87816	-0.0221546	0.199857	0.380245	NA	alpha 11	fed-fast12
Thbd	0.260749	-5.40828e-05	0.199238	0.969832	NA	alpha 11	fed-fast12
Cd93	0.120575	-0.00626915	0.199652	0.81533	NA	alpha 11	fed-fast12
Nxt1	9.35567	-0.00881883	0.183648	0.902041	NA	alpha 11	fed-fast12
Gzf1	2.6292	-0.00789151	0.194971	0.853343	NA	alpha 11	fed-fast12
Napb	4.21673	-0.0133882	0.193849	0.782316	NA	alpha 11	fed-fast12
9230104L09Rik	0.273036	-0.0112667	0.199896	0.584491	NA	alpha 11	fed-fast12
Mapk4	27.0705	-1.05947	0.330273	7.00313e-05	0.00165166	alpha 11	fed-fast12
Zfp120	3.88436	0.0180225	0.194343	0.714103	NA	alpha 11	fed-fast12
Zfp937	2.22251	-0.012182	0.196209	0.754494	NA	alpha 11	fed-fast12
3300002I08Rik	0.9781	-0.00145328	0.19783	0.9566	NA	alpha 11	fed-fast12
Gm10130	0.126345	-0.00633723	0.199655	0.81533	NA	alpha 11	fed-fast12
Zfp442	1.18343	0.0228037	0.199414	0.434568	NA	alpha 11	fed-fast12
Apmap	5.45686	0.0632404	0.202956	0.306468	NA	alpha 11	fed-fast12
Acss1	14.646	-0.0347155	0.179303	0.677956	NA	alpha 11	fed-fast12
Entpd6	5.22819	-0.0961281	0.22271	0.121622	NA	alpha 11	fed-fast12
Pygb	61.9829	0.0223703	0.14236	0.823122	0.938176	alpha 11	fed-fast12
Abhd12	14.6478	0.0245534	0.178794	0.766266	NA	alpha 11	fed-fast12
Gins1	0.980172	0.0103648	0.198415	0.681681	NA	alpha 11	fed-fast12
Ninl	1.23994	-0.0138648	0.19816	0.634409	NA	alpha 11	fed-fast12
Nsfl1c	28.1931	0.0572218	0.168605	0.557149	0.793561	alpha 11	fed-fast12
Gm14167	0.878316	-0.0170547	0.199471	0.440978	NA	alpha 11	fed-fast12
Fkbp1a	47.7334	-0.106969	0.16154	0.315471	0.603014	alpha 11	fed-fast12
Sdcbp2	0.864818	-0.0196725	0.199693	0.410152	NA	alpha 11	fed-fast12
Snph	5.42091	-0.0874474	0.216806	0.153793	NA	alpha 11	fed-fast12
Rad21l	0.216038	-0.000991763	0.199283	0.971735	NA	alpha 11	fed-fast12
Tmem74b	1.02698	0.03043	0.201175	0.276283	NA	alpha 11	fed-fast12
Psmf1	9.3672	-0.0751758	0.201012	0.319642	NA	alpha 11	fed-fast12
Gm14154	0.0954635	0.00545083	0.199609	0.861321	NA	alpha 11	fed-fast12
Fam110a	1.5927	0.0157475	0.197649	0.638311	NA	alpha 11	fed-fast12
Srxn1	6.54068	-0.111318	0.232696	0.0938884	NA	alpha 11	fed-fast12
Tcf15	0.262217	0.0117551	0.199886	0.602153	NA	alpha 11	fed-fast12
Csnk2a1	25.1391	-0.0542141	0.172559	0.564078	0.797722	alpha 11	fed-fast12
Tbc1d20	5.38203	-0.0794639	0.211037	0.205155	NA	alpha 11	fed-fast12
Rbck1	13.6579	0.273904	0.387403	0.0369596	NA	alpha 11	fed-fast12
Trib3	0.680646	0.00897936	0.198768	0.672703	NA	alpha 11	fed-fast12
Nrsn2	1.5913	-0.0777772	0.220282	0.0149271	NA	alpha 11	fed-fast12
Sox12	2.4146	-0.0044884	0.195082	0.913583	NA	alpha 11	fed-fast12
Zcchc3	3.84265	-0.039208	0.197942	0.443421	NA	alpha 11	fed-fast12
6820408C15Rik	8.16375	0.0163525	0.188819	0.797514	NA	alpha 11	fed-fast12
Defb20	0.624899	-0.00679488	0.198743	0.737342	NA	alpha 11	fed-fast12
Defb25	0.853049	-0.00905725	0.198326	0.720526	NA	alpha 11	fed-fast12
Rem1	0.11723	0.00577304	0.199623	0.861321	NA	alpha 11	fed-fast12
H13	26.4899	-0.033673	0.165556	0.812389	0.935387	alpha 11	fed-fast12
Mcts2	7.73034	0.0539907	0.195593	0.431457	NA	alpha 11	fed-fast12
Gm26841	0.120575	-0.00626915	0.199652	0.81533	NA	alpha 11	fed-fast12
Id1	15.2243	-0.19866	0.279828	0.0756835	NA	alpha 11	fed-fast12
Cox4i2	2.81783	-0.010857	0.194991	0.802272	NA	alpha 11	fed-fast12
Bcl2l1	14.202	-0.323588	0.463859	0.0267388	NA	alpha 11	fed-fast12
Tpx2	0.327445	0.00321949	0.199166	0.840458	NA	alpha 11	fed-fast12
Dusp15	0.974521	-0.00166898	0.197865	0.949749	NA	alpha 11	fed-fast12
Ttll9	6.87894	0.00392007	0.188176	0.951755	NA	alpha 11	fed-fast12
Pdrg1	22.1917	0.057904	0.174578	0.539439	0.776852	alpha 11	fed-fast12
Ccm2l	0.120575	-0.00626915	0.199652	0.81533	NA	alpha 11	fed-fast12
Tm9sf4	17.5204	0.0736031	0.185722	0.420774	NA	alpha 11	fed-fast12
Tspyl3	1.13721	-0.00807835	0.197851	0.773216	NA	alpha 11	fed-fast12
Plagl2	2.80713	-0.0117737	0.195361	0.780318	NA	alpha 11	fed-fast12
Pofut1	3.30809	-0.0278703	0.196271	0.5588	NA	alpha 11	fed-fast12
Kif3b	5.45513	0.137168	0.258978	0.045086	NA	alpha 11	fed-fast12
Asxl1	7.87416	-0.0631037	0.199666	0.354842	NA	alpha 11	fed-fast12
Nol4l	2.55302	-0.0257889	0.197372	0.539806	NA	alpha 11	fed-fast12
Commd7	14.1216	0.0517886	0.184456	0.535479	NA	alpha 11	fed-fast12
Dnmt3b	0.82786	-0.00917801	0.198548	0.699667	NA	alpha 11	fed-fast12
Mapre1	61.5957	-0.0140118	0.138746	0.887492	0.962863	alpha 11	fed-fast12
Bpifa1	2.44382	-0.0714961	0.214178	0.0933901	NA	alpha 11	fed-fast12
Bpifb1	0.123333	-0.00630208	0.199654	0.81533	NA	alpha 11	fed-fast12
Cdk5rap1	1.51942	0.0481474	0.206055	0.114732	NA	alpha 11	fed-fast12
Snta1	15.5896	0.133053	0.222156	0.170464	NA	alpha 11	fed-fast12
Cbfa2t2	3.64843	-0.00664777	0.193413	0.889802	NA	alpha 11	fed-fast12
Necab3	2.78009	0.0526583	0.204648	0.234821	NA	alpha 11	fed-fast12
1700003F12Rik	2.72074	-0.0190889	0.196134	0.653067	NA	alpha 11	fed-fast12
E2f1	0.329924	0.0151176	0.200156	0.459864	NA	alpha 11	fed-fast12
Pxmp4	4.57273	0.0856442	0.217374	0.139136	NA	alpha 11	fed-fast12
Zfp341	1.47987	0.0109399	0.197354	0.736681	NA	alpha 11	fed-fast12
Chmp4b	72.8073	-0.133324	0.148521	0.214735	0.491694	alpha 11	fed-fast12
Raly	20.9075	0.120515	0.202866	0.231162	0.510254	alpha 11	fed-fast12
Eif2s2	69.2495	0.14705	0.159781	0.185694	0.459514	alpha 11	fed-fast12
Ahcy	1.6907	0.0355767	0.201364	0.297454	NA	alpha 11	fed-fast12
Itch	14.9125	0.0493595	0.183702	0.555051	NA	alpha 11	fed-fast12
Dynlrb1	69.5232	-0.0826909	0.142376	0.425099	0.698529	alpha 11	fed-fast12
Map1lc3a	109.633	-0.12421	0.130231	0.221765	0.49753	alpha 11	fed-fast12
Pigu	4.38545	0.0371904	0.197159	0.474366	NA	alpha 11	fed-fast12
Trp53inp2	6.76	-0.201617	0.342593	0.0257686	NA	alpha 11	fed-fast12
Ncoa6	5.92669	-0.0754574	0.208304	0.234029	NA	alpha 11	fed-fast12
Ggt7	3.2806	0.0525116	0.20363	0.270616	NA	alpha 11	fed-fast12
Acss2	9.36809	0.0678319	0.198768	0.35485	NA	alpha 11	fed-fast12
Gss	2.72405	0.0438019	0.202398	0.281538	NA	alpha 11	fed-fast12
Trpc4ap	17.8894	-0.0263707	0.174382	0.760957	NA	alpha 11	fed-fast12
Edem2	5.83615	0.0910545	0.218794	0.146067	NA	alpha 11	fed-fast12
Mmp24	0.935659	-0.0148658	0.198802	0.564688	NA	alpha 11	fed-fast12
BC029722	9.85569	-0.00516628	0.183711	0.941437	NA	alpha 11	fed-fast12
Eif6	29.0731	0.188242	0.22069	0.114826	0.351122	alpha 11	fed-fast12
Gm16098	0.11723	0.00577304	0.199623	0.861321	NA	alpha 11	fed-fast12
Uqcc1	6.56379	0.0134568	0.190408	0.82	NA	alpha 11	fed-fast12
Cep250	6.61869	-0.0108424	0.189098	0.858935	NA	alpha 11	fed-fast12
6430550D23Rik	0.857055	0.017239	0.199396	0.462213	NA	alpha 11	fed-fast12
Ergic3	77.9396	0.117552	0.143418	0.265286	0.548699	alpha 11	fed-fast12
Spag4	0.875636	-0.0080171	0.198252	0.750889	NA	alpha 11	fed-fast12
Cpne1	0.136518	-0.00645167	0.199662	0.81533	NA	alpha 11	fed-fast12
Rbm12	3.90257	-0.00629694	0.193208	0.896814	NA	alpha 11	fed-fast12
Nfs1	14.4628	0.0872026	0.196124	0.326903	NA	alpha 11	fed-fast12
Romo1	115.806	0.0816954	0.120565	0.399874	0.678855	alpha 11	fed-fast12
Rbm39	152.291	-0.0854127	0.110279	0.353934	0.638822	alpha 11	fed-fast12
Phf20	22.9709	-0.0290759	0.167882	0.753371	0.910101	alpha 11	fed-fast12
Scand1	76.6398	0.283646	0.175475	0.0254006	0.143884	alpha 11	fed-fast12
Cnbd2	2.06891	-0.0367103	0.200988	0.327343	NA	alpha 11	fed-fast12
2900097C17Rik	41.8193	0.0254591	0.152877	0.795975	0.927226	alpha 11	fed-fast12
Epb41l1	4.16193	-0.00622294	0.192237	0.904087	NA	alpha 11	fed-fast12
Aar2	4.75183	0.0232073	0.192668	0.681079	NA	alpha 11	fed-fast12
Gm14168	0.365618	0.00581805	0.19916	0.776205	NA	alpha 11	fed-fast12
Dlgap4	11.2096	-0.0697508	0.196499	0.369638	NA	alpha 11	fed-fast12
Myl9	17.4119	0.0194851	0.178553	0.814067	NA	alpha 11	fed-fast12
Tgif2	1.62066	0.0472682	0.205072	0.166741	NA	alpha 11	fed-fast12
4930518I15Rik	0.366386	0.00493728	0.199121	0.8041	NA	alpha 11	fed-fast12
1110008F13Rik	29.4607	0.104888	0.182317	0.310492	0.598744	alpha 11	fed-fast12
Ndrg3	17.1602	-0.376633	0.43029	0.0238348	NA	alpha 11	fed-fast12
Dsn1	0.602724	0.0316749	0.2026	0.142922	NA	alpha 11	fed-fast12
Soga1	1.84787	-0.00741064	0.196791	0.827804	NA	alpha 11	fed-fast12
Samhd1	8.19055	-0.00742913	0.185778	0.910746	NA	alpha 11	fed-fast12
Rbl1	2.87783	0.0051635	0.194273	0.910178	NA	alpha 11	fed-fast12
Mroh8	0.519703	-0.023359	0.20119	0.227372	NA	alpha 11	fed-fast12
Sparc	676.463	-1.05846	0.0924439	1.49978e-31	9.19666e-29	alpha 11	fed-fast12
Ghrh	6.79789	-0.0617199	0.201204	0.332317	NA	alpha 11	fed-fast12
Manbal	26.2944	0.179994	0.226292	0.121958	0.362735	alpha 11	fed-fast12
Src	14.4718	-0.0725688	0.19171	0.39398	NA	alpha 11	fed-fast12
Gm14286	1.34301	-0.00731994	0.197686	0.800148	NA	alpha 11	fed-fast12
Blcap	28.7107	0.191094	0.227229	0.110132	0.343987	alpha 11	fed-fast12
Nop58	24.4049	-1.05227	0.342647	0.000110059	0.00241028	alpha 11	fed-fast12
Ctnnbl1	10.1833	0.172341	0.275333	0.0717311	NA	alpha 11	fed-fast12
Vstm2l	0.368377	0.00574813	0.199155	0.775778	NA	alpha 11	fed-fast12
Tti1	2.48398	0.0126385	0.195495	0.766189	NA	alpha 11	fed-fast12
Rprd1b	10.1739	-0.058964	0.193989	0.428283	NA	alpha 11	fed-fast12
Tgm2	1.65834	0.0468257	0.204911	0.168727	NA	alpha 11	fed-fast12
D630003M21Rik	3.04828	-0.062351	0.208797	0.163995	NA	alpha 11	fed-fast12
Lbp	12.6268	0.17527	0.272572	0.077754	NA	alpha 11	fed-fast12
Snhg11	9.55792	-1.08612	0.60694	0.00252677	NA	alpha 11	fed-fast12
Ralgapb	6.00684	0.0207822	0.190452	0.734432	NA	alpha 11	fed-fast12
Slc32a1	0.126345	-0.00633723	0.199655	0.81533	NA	alpha 11	fed-fast12
Actr5	1.62139	-0.0373527	0.201753	0.278673	NA	alpha 11	fed-fast12
Fam83d	0.627092	-0.0307714	0.202498	0.133627	NA	alpha 11	fed-fast12
[truncated: 128,020 more rows]

## Sheet: S5C DGEA fed-24hfast (Fig.4c)
gene_name	baseMean	log2FoldChange	lfcSE	pvalue	padj	cluster	comparison		Down in 24Fast	Up in 24Fast
Xkr4	0.767289	0.00828304	0.109548	0.176983	NA	alpha 11	fed-fast24
Rp1	1.40783	0.003119	0.108912	0.732359	NA	alpha 11	fed-fast24
Sox17	0.166339	-0.00199325	0.109236	0.843984	NA	alpha 11	fed-fast24
Mrpl15	26.7317	-0.00643357	0.103233	0.850432	0.982118	alpha 11	fed-fast24
Lypla1	7.47992	-0.0040065	0.107164	0.848912	NA	alpha 11	fed-fast24
Gm37988	0.12691	0.00198559	0.109236	0.687195	NA	alpha 11	fed-fast24
Tcea1	62.1508	0.400697	0.232315	0.00359527	0.0731431	alpha 11	fed-fast24
Rgs20	41.8794	0.0356061	0.10432	0.431003	0.911819	alpha 11	fed-fast24
Gm16041	0.504419	0.00775621	0.109553	0.175249	NA	alpha 11	fed-fast24
Atp6v1h	18.6458	0.00160556	0.104038	0.960797	NA	alpha 11	fed-fast24
Oprk1	4.72137	0.0394056	0.118514	0.0304489	NA	alpha 11	fed-fast24
Rb1cc1	28.0909	0.0411914	0.111321	0.294855	0.834666	alpha 11	fed-fast24
4732440D04Rik	4.15919	0.0424739	0.120646	0.0118214	NA	alpha 11	fed-fast24
Alkal1	0.156379	0.00207888	0.10924	0.687195	NA	alpha 11	fed-fast24
Pcmtd1	38.6558	0.011348	0.0994679	0.788768	0.968423	alpha 11	fed-fast24
Gm26901	0.375063	-0.000546025	0.109133	0.995887	NA	alpha 11	fed-fast24
Sntg1	0.0791937	-0.0014588	0.109224	0.995544	NA	alpha 11	fed-fast24
Rrs1	12.6179	0.0212171	0.108541	0.435781	NA	alpha 11	fed-fast24
Adhfe1	10.1061	-0.00292213	0.106461	0.901998	NA	alpha 11	fed-fast24
3110035E14Rik	0.20901	-0.00272962	0.109246	0.797275	NA	alpha 11	fed-fast24
Mybl1	0.729881	-0.00249254	0.109048	0.737747	NA	alpha 11	fed-fast24
Vcpip1	12.1378	0.0128501	0.106776	0.630404	NA	alpha 11	fed-fast24
Sgk3	5.26451	-0.00345309	0.107806	0.843953	NA	alpha 11	fed-fast24
Mcmdc2	0.284228	-0.00366508	0.109275	0.62237	NA	alpha 11	fed-fast24
Snhg6	13.156	-0.00820042	0.106015	0.761695	NA	alpha 11	fed-fast24
Tcf24	1.68041	0.00801322	0.109166	0.443288	NA	alpha 11	fed-fast24
Ppp1r42	5.54747	0.00502289	0.107772	0.787626	NA	alpha 11	fed-fast24
Cops5	45.4954	-0.048132	0.108649	0.314106	0.84573	alpha 11	fed-fast24
Cspp1	60.7808	0.0211983	0.0975918	0.652608	0.950394	alpha 11	fed-fast24
Arfgef1	14.3934	0.0184857	0.10717	0.527545	NA	alpha 11	fed-fast24
Prex2	17.3229	0.0497768	0.119353	0.158912	NA	alpha 11	fed-fast24
A830018L16Rik	0.711748	-0.00569354	0.109265	0.385289	NA	alpha 11	fed-fast24
Sulf1	20.2369	0.0463783	0.116628	0.19174	0.719872	alpha 11	fed-fast24
Slco5a1	0.0831694	-0.00148045	0.109224	0.995544	NA	alpha 11	fed-fast24
Ncoa2	10.579	-9.41517e-05	0.106129	0.99587	NA	alpha 11	fed-fast24
Tram1	30.5375	0.000255173	0.101136	0.995395	0.999125	alpha 11	fed-fast24
Lactb2	13.076	-0.00359941	0.105574	0.893924	NA	alpha 11	fed-fast24
Eya1	4.42891	0.0136033	0.109153	0.420239	NA	alpha 11	fed-fast24
Gm9947	0.0791937	-0.0014588	0.109224	0.995544	NA	alpha 11	fed-fast24
Msc	0.186761	-0.00250691	0.109242	0.804787	NA	alpha 11	fed-fast24
Trpa1	0.156379	0.00207888	0.10924	0.687195	NA	alpha 11	fed-fast24
Kcnb2	1.3184	-0.0168104	0.110806	0.0586567	NA	alpha 11	fed-fast24
Terf1	11.3074	0.028188	0.110951	0.291668	NA	alpha 11	fed-fast24
4930444P10Rik	1.06286	0.00781421	0.109338	0.344589	NA	alpha 11	fed-fast24
Rpl7	426.262	-0.114715	0.0775433	0.0557097	0.42239	alpha 11	fed-fast24
Rdh10	7.63839	-0.00690918	0.107403	0.744242	NA	alpha 11	fed-fast24
Stau2	6.99154	0.00793301	0.107467	0.711113	NA	alpha 11	fed-fast24
Ube2w	14.1653	-0.00306804	0.105067	0.914283	NA	alpha 11	fed-fast24
Eloc	66.459	-0.00593466	0.0935633	0.901647	0.985747	alpha 11	fed-fast24
D030040B21Rik	0.125841	-0.00166729	0.109228	0.995544	NA	alpha 11	fed-fast24
Tmem70	14.65	0.0336874	0.11228	0.256237	NA	alpha 11	fed-fast24
Ly96	2.15441	0.00933579	0.109261	0.401106	NA	alpha 11	fed-fast24
Jph1	0.513932	0.00172167	0.109103	0.74556	NA	alpha 11	fed-fast24
Gdap1	6.29323	0.00736286	0.107744	0.645252	NA	alpha 11	fed-fast24
Gm28784	0.21008	0.000673072	0.109177	0.812714	NA	alpha 11	fed-fast24
Pi15	1.17493	-0.0086396	0.109387	0.323691	NA	alpha 11	fed-fast24
Crispld1	0.0791937	-0.0014588	0.109224	0.995544	NA	alpha 11	fed-fast24
Mcm3	2.07049	-0.00839181	0.109147	0.450678	NA	alpha 11	fed-fast24
6720483E21Rik	1.26946	-0.0020894	0.109187	0.600682	NA	alpha 11	fed-fast24
Paqr8	10.9227	-0.0239565	0.109921	0.340235	NA	alpha 11	fed-fast24
Efhc1	6.40138	-0.00521962	0.107464	0.795376	NA	alpha 11	fed-fast24
Tram2	3.03192	-0.00321153	0.108455	0.810937	NA	alpha 11	fed-fast24
Tmem14a	15.8513	0.0220577	0.107952	0.449589	NA	alpha 11	fed-fast24
Gsta3	1.16783	-0.00261234	0.108953	0.755237	NA	alpha 11	fed-fast24
Gm28836	0.170028	0.00215896	0.109241	0.683284	NA	alpha 11	fed-fast24
Rims1	0.774355	-0.00316218	0.10908	0.664744	NA	alpha 11	fed-fast24
Gm27028	0.12691	0.00198559	0.109236	0.687195	NA	alpha 11	fed-fast24
Gm29107	2.80696	0.00409563	0.108452	0.76893	NA	alpha 11	fed-fast24
Ogfrl1	22.7365	0.0326769	0.109235	0.358816	0.880327	alpha 11	fed-fast24
B3gat2	13.4467	0.010628	0.106031	0.705335	NA	alpha 11	fed-fast24
Smap1	48.0891	0.0527743	0.111036	0.274436	0.811536	alpha 11	fed-fast24
Sdhaf4	55.1009	0.24718	0.270968	0.0165134	0.207899	alpha 11	fed-fast24
Fam135a	8.08256	0.00458731	0.106942	0.838901	NA	alpha 11	fed-fast24
Col9a1	0.478654	-0.00216166	0.10913	0.74442	NA	alpha 11	fed-fast24
Lmbrd1	76.0038	-0.0364866	0.09953	0.465891	0.922613	alpha 11	fed-fast24
Adgrb3	13.8682	-0.0458139	0.118527	0.135447	NA	alpha 11	fed-fast24
Phf3	34.096	0.0114634	0.100977	0.775222	0.967248	alpha 11	fed-fast24
Ptp4a1	50.931	-0.0329322	0.103466	0.461964	0.921394	alpha 11	fed-fast24
Khdrbs2	0.332391	-0.000174664	0.109137	0.987453	NA	alpha 11	fed-fast24
Prim2	2.60271	-0.000444775	0.108439	0.971802	NA	alpha 11	fed-fast24
Rab23	10.2216	0.0154837	0.107851	0.53011	NA	alpha 11	fed-fast24
Bag2	13.3863	-0.011633	0.106541	0.66402	NA	alpha 11	fed-fast24
Zfp451	10.3497	0.021608	0.109415	0.376236	NA	alpha 11	fed-fast24
Bend6	1.1172	0.00818597	0.109396	0.310063	NA	alpha 11	fed-fast24
Dst	75.9057	-0.0348374	0.0977083	0.493179	0.933454	alpha 11	fed-fast24
Gm37233	0.235573	0.000973485	0.109177	0.805258	NA	alpha 11	fed-fast24
Ccdc115	8.9079	0.0194441	0.10936	0.381619	NA	alpha 11	fed-fast24
Imp4	8.85133	-0.0159644	0.10842	0.484235	NA	alpha 11	fed-fast24
Ptpn18	0.28329	0.00421759	0.109307	0.429941	NA	alpha 11	fed-fast24
Cfc1	0.295869	0.000702871	0.109165	0.790107	NA	alpha 11	fed-fast24
Amer3	0.0791937	-0.0014588	0.109224	0.995544	NA	alpha 11	fed-fast24
Arhgef4	22.881	-0.000472972	0.103334	0.988279	0.997191	alpha 11	fed-fast24
Gm38336	0.519152	-0.00310135	0.109148	0.632038	NA	alpha 11	fed-fast24
Fam168b	23.3665	-0.0366034	0.111841	0.280813	0.820326	alpha 11	fed-fast24
Plekhb2	21.1594	-0.0103932	0.104467	0.746938	0.967248	alpha 11	fed-fast24
Gm28415	0.0791937	-0.0014588	0.109224	0.995544	NA	alpha 11	fed-fast24
1110002O04Rik	0.0791937	-0.0014588	0.109224	0.995544	NA	alpha 11	fed-fast24
Hs6st1	3.85604	-0.00650758	0.108302	0.684762	NA	alpha 11	fed-fast24
Gm33280	0.170028	0.00215896	0.109241	0.683284	NA	alpha 11	fed-fast24
Uggt1	6.0343	-0.0154397	0.108923	0.438131	NA	alpha 11	fed-fast24
Arid5a	13.5491	-0.0443205	0.117679	0.146452	NA	alpha 11	fed-fast24
4930403P22Rik	1.59859	0.00435964	0.108846	0.68036	NA	alpha 11	fed-fast24
Kansl3	8.29897	-0.0142701	0.108283	0.511843	NA	alpha 11	fed-fast24
Lman2l	11.5468	0.0274952	0.11071	0.3028	NA	alpha 11	fed-fast24
Cnnm4	2.0618	-0.00810932	0.109095	0.472719	NA	alpha 11	fed-fast24
Cnnm3	14.304	0.0129064	0.106132	0.654999	NA	alpha 11	fed-fast24
Gm38033	0.261181	0.00110499	0.109176	0.798444	NA	alpha 11	fed-fast24
Ankrd39	5.63586	-0.0174641	0.109671	0.342699	NA	alpha 11	fed-fast24
Sema4c	1.55721	-0.00427672	0.108898	0.665792	NA	alpha 11	fed-fast24
Cox5b	152.965	0.1035	0.108506	0.115509	0.596211	alpha 11	fed-fast24
Actr1b	13.0067	-0.0298737	0.111548	0.266603	NA	alpha 11	fed-fast24
Zap70	0.602354	-0.0041958	0.109186	0.510499	NA	alpha 11	fed-fast24
Tmem131	13.0842	-0.0670837	0.135654	0.0397726	NA	alpha 11	fed-fast24
Vwa3b	2.99057	-0.0134015	0.109598	0.325991	NA	alpha 11	fed-fast24
Gm37020	0.103592	-0.00157888	0.109226	0.995544	NA	alpha 11	fed-fast24
Cnga3	0.0831694	-0.00148045	0.109224	0.995544	NA	alpha 11	fed-fast24
Inpp4a	7.47222	-9.86512e-05	0.107158	0.994726	NA	alpha 11	fed-fast24
Coa5	8.57491	0.0103168	0.107317	0.658133	NA	alpha 11	fed-fast24
Unc50	63.3653	-0.102789	0.137765	0.0995144	0.562204	alpha 11	fed-fast24
Mgat4a	1.86947	-0.00295225	0.108793	0.77401	NA	alpha 11	fed-fast24
2010300C02Rik	0.710523	0.00939712	0.109647	0.161021	NA	alpha 11	fed-fast24
Tsga10	16.3367	0.0111403	0.105074	0.720863	NA	alpha 11	fed-fast24
Gm26805	0.178012	0.00224002	0.109243	0.677883	NA	alpha 11	fed-fast24
Lipt1	3.99248	-0.00604954	0.108293	0.70361	NA	alpha 11	fed-fast24
Mitd1	10.9371	-0.0085345	0.106494	0.737015	NA	alpha 11	fed-fast24
Mrpl30	51.4967	-0.0625852	0.115403	0.216965	0.755815	alpha 11	fed-fast24
Lyg2	0.0791937	-0.0014588	0.109224	0.995544	NA	alpha 11	fed-fast24
Txndc9	40.123	-0.021057	0.101135	0.621564	0.950394	alpha 11	fed-fast24
Eif5b	46.1431	0.00725287	0.0974957	0.871071	0.984901	alpha 11	fed-fast24
Rev1	5.90313	-0.00666039	0.107714	0.732387	NA	alpha 11	fed-fast24
Aff3	0.692422	0.0015313	0.109205	0.656877	NA	alpha 11	fed-fast24
Lonrf2	5.34418	-0.00613175	0.107875	0.738437	NA	alpha 11	fed-fast24
Chst10	3.26232	-0.0128392	0.10936	0.378959	NA	alpha 11	fed-fast24
Pdcl3	34.4366	0.00330311	0.100194	0.935759	0.992408	alpha 11	fed-fast24
Npas2	5.34905	-0.0172523	0.109761	0.328864	NA	alpha 11	fed-fast24
Rpl31	219.361	-0.049956	0.0850008	0.383446	0.88825	alpha 11	fed-fast24
Tbc1d8	0.963742	-0.00156881	0.108949	0.847438	NA	alpha 11	fed-fast24
Cnot11	9.16734	-0.000468739	0.106455	0.983106	NA	alpha 11	fed-fast24
Rnf149	7.52107	-0.0224917	0.11022	0.313953	NA	alpha 11	fed-fast24
Creg2	4.02074	0.000889955	0.108153	0.95472	NA	alpha 11	fed-fast24
Rfx8	0.332391	-0.000174664	0.109137	0.987453	NA	alpha 11	fed-fast24
Map4k4	46.9675	-0.0190579	0.101356	0.645577	0.950394	alpha 11	fed-fast24
Il1r2	3.43081	-0.0360561	0.117226	0.0216967	NA	alpha 11	fed-fast24
Il1r1	5.35003	-0.0192284	0.110123	0.295496	NA	alpha 11	fed-fast24
Il1rl2	0.125841	-0.00166729	0.109228	0.995544	NA	alpha 11	fed-fast24
Slc9a2	0.178012	0.00224002	0.109243	0.677883	NA	alpha 11	fed-fast24
Mfsd9	0.42016	0.00127891	0.109135	0.787694	NA	alpha 11	fed-fast24
Tmem182	3.47027	-0.0100909	0.108895	0.49481	NA	alpha 11	fed-fast24
Gm9915	0.178012	0.00224002	0.109243	0.677883	NA	alpha 11	fed-fast24
Pantr1	11.3853	0.0183621	0.108027	0.486282	NA	alpha 11	fed-fast24
Pou3f3	11.9115	0.0279604	0.110612	0.310384	NA	alpha 11	fed-fast24
Dalir	0.125841	-0.00166729	0.109228	0.995544	NA	alpha 11	fed-fast24
Mrps9	14.4286	0.0108182	0.106231	0.694179	NA	alpha 11	fed-fast24
Gpr45	1.38318	-0.00302714	0.108921	0.738513	NA	alpha 11	fed-fast24
Tgfbrap1	5.61901	-0.0113843	0.108358	0.552008	NA	alpha 11	fed-fast24
8430432A02Rik	0.517176	0.00218287	0.109116	0.711701	NA	alpha 11	fed-fast24
AI597479	4.91551	0.00766474	0.10816	0.663698	NA	alpha 11	fed-fast24
Fhl2	0.789706	-0.00385434	0.109107	0.606968	NA	alpha 11	fed-fast24
Nck2	5.48086	-0.00146805	0.107681	0.934337	NA	alpha 11	fed-fast24
1500015O10Rik	25.67	0.038523	0.113882	0.224847	0.762392	alpha 11	fed-fast24
Gm29157	0.229433	-0.00292175	0.109251	0.758236	NA	alpha 11	fed-fast24
Uxs1	13.782	-0.0185311	0.107528	0.507785	NA	alpha 11	fed-fast24
Tpp2	12.4546	-0.00664928	0.106076	0.800015	NA	alpha 11	fed-fast24
Mettl21c	0.29218	-0.00374192	0.109278	0.610154	NA	alpha 11	fed-fast24
Tex30	2.4175	-0.00804242	0.108944	0.519418	NA	alpha 11	fed-fast24
Kdelc1	6.47103	0.00974613	0.107978	0.625998	NA	alpha 11	fed-fast24
Bivm	3.61002	-0.0053955	0.108475	0.703502	NA	alpha 11	fed-fast24
Ercc5	9.04243	-0.0276717	0.111437	0.258686	NA	alpha 11	fed-fast24
Gulp1	7.7028	0.0290074	0.112587	0.1896	NA	alpha 11	fed-fast24
Col5a2	30.7542	0.0505018	0.115208	0.228918	0.766381	alpha 11	fed-fast24
Wdr75	10.6346	-0.00191512	0.106066	0.950623	NA	alpha 11	fed-fast24
Slc40a1	1.8276	-0.0115579	0.109671	0.25465	NA	alpha 11	fed-fast24
Dnah7b	17.9283	0.0279011	0.108593	0.397319	NA	alpha 11	fed-fast24
Dnah7c	4.72297	-0.0151797	0.109391	0.377604	NA	alpha 11	fed-fast24
Slc39a10	19.9878	0.0126817	0.104898	0.6947	0.958518	alpha 11	fed-fast24
Gm28151	0.479097	0.00177653	0.109138	0.736079	NA	alpha 11	fed-fast24
4933411E06Rik	0.182785	-0.00246589	0.109241	0.812721	NA	alpha 11	fed-fast24
Tmeff2	0.162363	-0.00224335	0.109237	0.834907	NA	alpha 11	fed-fast24
Cavin2	2.78119	-0.0101063	0.109029	0.466264	NA	alpha 11	fed-fast24
1700072G22Rik	0.125841	-0.00166729	0.109228	0.995544	NA	alpha 11	fed-fast24
Nabp1	5.46841	-0.0102908	0.108326	0.575253	NA	alpha 11	fed-fast24
Myo1b	3.71916	-0.00907925	0.108636	0.561187	NA	alpha 11	fed-fast24
Gm31812	3.24253	-0.00902109	0.108758	0.544101	NA	alpha 11	fed-fast24
Stat1	11.1171	0.0123897	0.107757	0.585004	NA	alpha 11	fed-fast24
Gls	14.2134	0.00468458	0.105296	0.870886	NA	alpha 11	fed-fast24
Nab1	9.26901	0.00889919	0.107245	0.69586	NA	alpha 11	fed-fast24
Nemp2	1.12885	0.00690206	0.109216	0.428374	NA	alpha 11	fed-fast24
Mfsd6	4.51208	0.0032085	0.107898	0.853061	NA	alpha 11	fed-fast24
Inpp1	8.1481	-0.0116822	0.107774	0.595319	NA	alpha 11	fed-fast24
Hibch	11.1262	0.0133216	0.107207	0.600467	NA	alpha 11	fed-fast24
1700019D03Rik	1.06456	-0.00666841	0.109213	0.417241	NA	alpha 11	fed-fast24
Pms1	2.69616	-0.00695607	0.108723	0.601662	NA	alpha 11	fed-fast24
Ormdl1	11.9997	0.0319029	0.112331	0.241126	NA	alpha 11	fed-fast24
Osgepl1	8.99048	-0.0138859	0.107808	0.554308	NA	alpha 11	fed-fast24
Gm28551	0.186761	-0.00250691	0.109242	0.804787	NA	alpha 11	fed-fast24
Asnsd1	9.59908	-0.00804018	0.10709	0.725866	NA	alpha 11	fed-fast24
Dnah7a	35.9755	0.0680448	0.126438	0.135762	0.637998	alpha 11	fed-fast24
Stk17b	4.6368	-0.0106279	0.108556	0.542062	NA	alpha 11	fed-fast24
Hecw2	0.527934	-0.00746006	0.109508	0.256961	NA	alpha 11	fed-fast24
Ccdc150	0.868277	-0.00820183	0.109468	0.242389	NA	alpha 11	fed-fast24
Gtf3c3	9.30173	0.0103725	0.107012	0.672273	NA	alpha 11	fed-fast24
Pgap1	4.80982	0.00776447	0.108192	0.660227	NA	alpha 11	fed-fast24
Ankrd44	5.87469	-0.00999231	0.108145	0.602506	NA	alpha 11	fed-fast24
Sf3b1	75.9583	0.0222796	0.0938238	0.658655	0.950394	alpha 11	fed-fast24
Coq10b	72.6149	-0.00594386	0.0950658	0.898429	0.985747	alpha 11	fed-fast24
Hspd1	60.6908	0.321777	0.251724	0.00857303	0.13911	alpha 11	fed-fast24
Wfikkn2	21.8072	-2.03943	0.40034	2.15627e-08	3.64899e-06	alpha 11	fed-fast24
Mob4	39.3994	0.0776152	0.131412	0.119339	0.601901	alpha 11	fed-fast24
Rftn2	39.4598	-0.0530844	0.115956	0.219067	0.756403	alpha 11	fed-fast24
Gm10561	20.4291	0.0777692	0.14642	0.0282887	0.289883	alpha 11	fed-fast24
Mars2	3.27185	-0.0119277	0.109314	0.387348	NA	alpha 11	fed-fast24
Plcl1	2.37142	0.0174323	0.110627	0.156156	NA	alpha 11	fed-fast24
9130227L01Rik	0.156379	0.00207888	0.10924	0.687195	NA	alpha 11	fed-fast24
Satb2	0.0831694	-0.00148045	0.109224	0.995544	NA	alpha 11	fed-fast24
BC055402	0.0831694	-0.00148045	0.109224	0.995544	NA	alpha 11	fed-fast24
1700066M21Rik	1.66002	0.00934213	0.109397	0.343882	NA	alpha 11	fed-fast24
Tyw5	6.84406	0.00578806	0.107341	0.783505	NA	alpha 11	fed-fast24
Maip1	13.4805	0.00298898	0.105383	0.915855	NA	alpha 11	fed-fast24
Spats2l	11.3309	0.0250683	0.110222	0.327833	NA	alpha 11	fed-fast24
Kctd18	3.53855	-0.00735445	0.108534	0.625184	NA	alpha 11	fed-fast24
Sgo2a	0.544931	-0.00362659	0.109187	0.587638	NA	alpha 11	fed-fast24
Aox1	1.75345	0.00208134	0.108695	0.851686	NA	alpha 11	fed-fast24
Aox3	0.0831694	-0.00148045	0.109224	0.995544	NA	alpha 11	fed-fast24
Bzw1	30.8967	0.000957932	0.101093	0.981089	0.997191	alpha 11	fed-fast24
Clk1	68.0574	-0.2903	0.229956	0.0106072	0.157963	alpha 11	fed-fast24
Ppil3	16.2901	0.00886984	0.105656	0.756801	NA	alpha 11	fed-fast24
Nif3l1	2.17167	-0.00447541	0.108759	0.696391	NA	alpha 11	fed-fast24
Orc2	8.75696	-0.0140185	0.108143	0.528076	NA	alpha 11	fed-fast24
Gm15834	1.64173	-0.00015238	0.108761	0.987266	NA	alpha 11	fed-fast24
Fam126b	12.5406	-0.00274278	0.105948	0.914704	NA	alpha 11	fed-fast24
Ndufb3	135.129	0.000350772	0.0835791	0.996029	0.999125	alpha 11	fed-fast24
Als2cr12	0.380731	0.00486295	0.109348	0.336569	NA	alpha 11	fed-fast24
Cflar	16.8137	-0.0387417	0.113727	0.230561	NA	alpha 11	fed-fast24
Casp8	1.25593	0.00563461	0.109062	0.540322	NA	alpha 11	fed-fast24
Trak2	2.55696	-0.0138167	0.109824	0.264199	NA	alpha 11	fed-fast24
Stradb	5.90393	0.0215844	0.110541	0.273586	NA	alpha 11	fed-fast24
Tmem237	37.1763	0.0876118	0.14219	0.0871187	0.528769	alpha 11	fed-fast24
G730003C15Rik	3.24702	-0.00562474	0.108555	0.680002	NA	alpha 11	fed-fast24
Mpp4	0.249222	0.00108331	0.109177	0.801549	NA	alpha 11	fed-fast24
Als2	2.81819	-0.00449754	0.108572	0.729416	NA	alpha 11	fed-fast24
Fzd7	1.10448	0.00661472	0.109229	0.422986	NA	alpha 11	fed-fast24
Gm973	26.6673	0.00334237	0.101998	0.92832	0.991965	alpha 11	fed-fast24
Sumo1	82.3736	0.00825883	0.0915593	0.870302	0.984901	alpha 11	fed-fast24
Nop58	21.4762	-0.0319272	0.109521	0.352397	0.872326	alpha 11	fed-fast24
Bmpr2	16.7893	0.036298	0.112438	0.262574	NA	alpha 11	fed-fast24
Fam117b	7.86323	-0.0157314	0.108418	0.484371	NA	alpha 11	fed-fast24
Ica1l	0.749218	-0.00958523	0.109731	0.140059	NA	alpha 11	fed-fast24
Wdr12	6.82046	-0.000931725	0.107312	0.961609	NA	alpha 11	fed-fast24
Carf	4.36709	-0.00597291	0.108148	0.720898	NA	alpha 11	fed-fast24
Nbeal1	21.2794	-0.00749936	0.104252	0.815154	0.972075	alpha 11	fed-fast24
Cyp20a1	14.9032	0.0310671	0.110882	0.305401	NA	alpha 11	fed-fast24
Abi2	16.847	-0.0157535	0.106249	0.598785	NA	alpha 11	fed-fast24
Raph1	10.8851	0.0148477	0.107557	0.557821	NA	alpha 11	fed-fast24
Gm11588	0.12691	0.00198559	0.109236	0.687195	NA	alpha 11	fed-fast24
Pard3b	12.0308	0.0168893	0.107358	0.538057	NA	alpha 11	fed-fast24
Pard3bos1	0.312758	0.00393122	0.109299	0.435492	NA	alpha 11	fed-fast24
Nrp2	53.6758	-0.109395	0.164283	0.0588195	0.431923	alpha 11	fed-fast24
Gm29083	10.5404	0.0637689	0.134979	0.0179256	NA	alpha 11	fed-fast24
Gm4208	0.0791937	-0.0014588	0.109224	0.995544	NA	alpha 11	fed-fast24
Ino80d	15.2878	0.00012255	0.104769	0.997908	NA	alpha 11	fed-fast24
Ino80dos	6.36466	-0.00935711	0.107882	0.64199	NA	alpha 11	fed-fast24
Gm20342	11.2988	-0.0132977	0.107091	0.605391	NA	alpha 11	fed-fast24
Ndufs1	20.251	0.0159259	0.10487	0.636742	0.950394	alpha 11	fed-fast24
Eef1b2	174.585	-0.0232096	0.0812221	0.672446	0.952631	alpha 11	fed-fast24
Gpr1	0.12691	0.00198559	0.109236	0.687195	NA	alpha 11	fed-fast24
Zdbf2	25.3362	-0.0337707	0.112289	0.254286	0.803654	alpha 11	fed-fast24
Adam23	5.44595	-0.0108128	0.108659	0.520137	NA	alpha 11	fed-fast24
Dytn	0.205035	-0.00268988	0.109245	0.805177	NA	alpha 11	fed-fast24
Mdh1b	8.85098	-0.00474961	0.106797	0.838204	NA	alpha 11	fed-fast24
Fastkd2	4.56859	-0.0101199	0.108647	0.535825	NA	alpha 11	fed-fast24
4933402D24Rik	0.103592	-0.00157888	0.109226	0.995544	NA	alpha 11	fed-fast24
Klf7	13.596	0.021973	0.108583	0.425152	NA	alpha 11	fed-fast24
Gm26649	0.253821	0.00330789	0.109275	0.499983	NA	alpha 11	fed-fast24
Creb1	15.3539	-0.00782933	0.105361	0.786564	NA	alpha 11	fed-fast24
Mettl21a	6.35331	-0.00724589	0.107732	0.71173	NA	alpha 11	fed-fast24
Ccnyl1	3.06048	-0.0146332	0.109904	0.267556	NA	alpha 11	fed-fast24
Fzd5	40.0476	-0.0912175	0.145462	0.0821583	0.511497	alpha 11	fed-fast24
Plekhm3	10.2175	-0.0175036	0.108066	0.490126	NA	alpha 11	fed-fast24
Idh1	27.3898	0.0320896	0.107794	0.398325	0.893102	alpha 11	fed-fast24
Pikfyve	9.34195	0.00815097	0.106829	0.736678	NA	alpha 11	fed-fast24
Map2	84.9595	-0.0480607	0.099674	0.371148	0.887177	alpha 11	fed-fast24
Gm10558	0.0831694	-0.00148045	0.109224	0.995544	NA	alpha 11	fed-fast24
Unc80	12.6137	0.000167752	0.105423	0.997508	NA	alpha 11	fed-fast24
Rpe	7.47531	0.0171151	0.108878	0.436605	NA	alpha 11	fed-fast24
Kansl1l	12.3707	-0.0184732	0.107712	0.501234	NA	alpha 11	fed-fast24
Acadl	42.2501	-0.0197017	0.100154	0.650956	0.950394	alpha 11	fed-fast24
Myl1	0.0831694	-0.00148045	0.109224	0.995544	NA	alpha 11	fed-fast24
Lancl1	12.6298	-0.0220956	0.108675	0.422592	NA	alpha 11	fed-fast24
Erbb4	4.2818	-0.00800474	0.108366	0.62427	NA	alpha 11	fed-fast24
Gm29113	0.0831694	-0.00148045	0.109224	0.995544	NA	alpha 11	fed-fast24
Ikzf2	13.2501	0.0370532	0.114606	0.181013	NA	alpha 11	fed-fast24
Spag16	23.1335	0.0187188	0.104719	0.598092	0.950394	alpha 11	fed-fast24
Bard1	0.482786	0.00674981	0.109471	0.213882	NA	alpha 11	fed-fast24
Atic	12.517	0.0111593	0.106215	0.687294	NA	alpha 11	fed-fast24
Fn1	4.50362	-0.0412682	0.119943	0.0151547	NA	alpha 11	fed-fast24
Apol7d	0.156379	0.00207888	0.10924	0.687195	NA	alpha 11	fed-fast24
Mreg	0.81073	0.0100705	0.109732	0.124448	NA	alpha 11	fed-fast24
D230017M19Rik	4.74732	0.0173672	0.109908	0.310193	NA	alpha 11	fed-fast24
Pecr	4.30473	-0.0124004	0.108985	0.451499	NA	alpha 11	fed-fast24
Tmem169	0.0791937	-0.0014588	0.109224	0.995544	NA	alpha 11	fed-fast24
Xrcc5	9.31013	-0.00177094	0.106863	0.935333	NA	alpha 11	fed-fast24
March4	2.3707	-0.00272825	0.108611	0.819834	NA	alpha 11	fed-fast24
Smarcal1	4.14996	-0.0265122	0.112725	0.115203	NA	alpha 11	fed-fast24
Gm39662	0.12691	0.00198559	0.109236	0.687195	NA	alpha 11	fed-fast24
Rpl37a	616.081	-0.120124	0.0722844	0.0379968	0.34503	alpha 11	fed-fast24
Igfbp2	2.35227	-0.0039115	0.10874	0.730747	NA	alpha 11	fed-fast24
Cdkn1a	53.5406	-1.8084	0.254693	7.64273e-14	3.55674e-11	alpha 11	fed-fast24
6030407O03Rik	5.9277	0.0419947	0.119521	0.0410705	NA	alpha 11	fed-fast24
Tns1	10.3008	0.0248623	0.110085	0.332606	NA	alpha 11	fed-fast24
Cxcr2	0.205035	-0.00268988	0.109245	0.805177	NA	alpha 11	fed-fast24
Arpc2	83.481	-0.0226453	0.0926475	0.658957	0.950394	alpha 11	fed-fast24
Gpbar1	0.12691	0.00198559	0.109236	0.687195	NA	alpha 11	fed-fast24
Aamp	73.9282	-0.0338554	0.097693	0.502677	0.938456	alpha 11	fed-fast24
Pnkd	59.0217	0.0165881	0.099072	0.707058	0.961913	alpha 11	fed-fast24
Tmbim1	38.0419	-0.0721331	0.12875	0.127484	0.618803	alpha 11	fed-fast24
Catip	42.1277	0.0264031	0.101863	0.547219	0.94425	alpha 11	fed-fast24
Slc11a1	0.0791937	-0.0014588	0.109224	0.995544	NA	alpha 11	fed-fast24
Ctdsp1	20.2433	-0.0159666	0.104914	0.635489	0.950394	alpha 11	fed-fast24
Usp37	11.613	-0.00631961	0.106128	0.807725	NA	alpha 11	fed-fast24
Cnot9	3.48284	0.00262208	0.108319	0.855897	NA	alpha 11	fed-fast24
Plcd4	26.7838	0.148438	0.260677	0.020001	0.231254	alpha 11	fed-fast24
Zfp142	3.52884	-0.000285121	0.108292	0.982405	NA	alpha 11	fed-fast24
Bcs1l	5.50234	0.0101581	0.108268	0.58588	NA	alpha 11	fed-fast24
Rnf25	7.23707	0.0122811	0.108169	0.554931	NA	alpha 11	fed-fast24
Stk36	8.06559	-0.025653	0.111465	0.234633	NA	alpha 11	fed-fast24
Ttll4	11.7733	0.0063811	0.105952	0.81253	NA	alpha 11	fed-fast24
Cyp27a1	13.1993	0.000183311	0.105777	0.995145	NA	alpha 11	fed-fast24
Prkag3	0.411139	-0.00203873	0.109148	0.794489	NA	alpha 11	fed-fast24
Wnt6	4.06515	0.00151713	0.108059	0.924748	NA	alpha 11	fed-fast24
Gm29539	0.475121	0.00201857	0.109131	0.717074	NA	alpha 11	fed-fast24
Wnt10a	2.08016	-0.00903842	0.109163	0.439236	NA	alpha 11	fed-fast24
Cfap65	22.4238	0.00553525	0.102842	0.875545	0.984901	alpha 11	fed-fast24
Ihh	0.375063	-0.000546025	0.109133	0.995887	NA	alpha 11	fed-fast24
Nhej1	3.26075	0.0124835	0.109272	0.40078	NA	alpha 11	fed-fast24
Cnppd1	14.4431	0.0249036	0.109085	0.388833	NA	alpha 11	fed-fast24
Retreg2	37.0356	-0.0509131	0.114137	0.242461	0.787936	alpha 11	fed-fast24
Zfand2b	11.8319	-0.00020855	0.105985	0.992727	NA	alpha 11	fed-fast24
Abcb6	6.71639	0.00515998	0.107604	0.653538	NA	alpha 11	fed-fast24
Atg9a	7.87069	0.0259764	0.111524	0.230371	NA	alpha 11	fed-fast24
Ankzf1	4.27272	0.00945082	0.108714	0.545218	NA	alpha 11	fed-fast24
Glb1l	5.26801	0.0198383	0.110149	0.301495	NA	alpha 11	fed-fast24
Stk16	25.4347	0.0756048	0.136358	0.085368	0.525331	alpha 11	fed-fast24
Tuba4a	8.45996	0.0118807	0.107787	0.595989	NA	alpha 11	fed-fast24
Dnajb2	65.2739	0.118377	0.152735	0.0718761	0.478702	alpha 11	fed-fast24
Ptprn	1.45238	-0.00353159	0.108895	0.712647	NA	alpha 11	fed-fast24
Gm28294	0.12691	0.00198559	0.109236	0.687195	NA	alpha 11	fed-fast24
Resp18	5.06778	-0.0174702	0.109657	0.347653	NA	alpha 11	fed-fast24
Dnpep	16.8103	0.0105195	0.105406	0.725326	NA	alpha 11	fed-fast24
Des	0.534035	0.00622161	0.109437	0.218724	NA	alpha 11	fed-fast24
Speg	4.56346	0.00182867	0.107852	0.916649	NA	alpha 11	fed-fast24
Gmppa	6.98354	0.00898175	0.107968	0.64346	NA	alpha 11	fed-fast24
Chpf	14.3083	0.00507686	0.105301	0.859836	NA	alpha 11	fed-fast24
Obsl1	2.14908	0.00667575	0.108883	0.573384	NA	alpha 11	fed-fast24
Tmem198	2.63813	-0.0130635	0.109603	0.320402	NA	alpha 11	fed-fast24
Inha	1.47384	-0.00512418	0.108956	0.609104	NA	alpha 11	fed-fast24
Stk11ip	3.25472	0.0144643	0.109661	0.324178	NA	alpha 11	fed-fast24
Slc4a3	13.2841	0.0414438	0.116221	0.165048	NA	alpha 11	fed-fast24
Epha4	0.27362	0.00086546	0.10917	0.795345	NA	alpha 11	fed-fast24
Farsb	7.44512	0.0315997	0.113778	0.144206	NA	alpha 11	fed-fast24
BC035947	0.229433	-0.00292175	0.109251	0.758236	NA	alpha 11	fed-fast24
Mogat1	0.479724	0.00187224	0.109111	0.742814	NA	alpha 11	fed-fast24
Gpx3	20.4692	-1.49456	0.413256	1.52592e-05	0.000996666	alpha 11	fed-fast24
Utp14b	17.2656	-0.0593109	0.127042	0.08599	NA	alpha 11	fed-fast24
Scg2	1.70311	-0.017555	0.110883	0.0928821	NA	alpha 11	fed-fast24
Wdfy1	10.5434	0.0136241	0.107238	0.593665	NA	alpha 11	fed-fast24
Mrpl44	9.54895	-0.00497777	0.106791	0.83028	NA	alpha 11	fed-fast24
Serpine2	71.4914	0.0669124	0.112298	0.222794	0.761013	alpha 11	fed-fast24
Cul3	22.8284	-0.00914106	0.103851	0.783665	0.967421	alpha 11	fed-fast24
Dock10	0.178012	0.00224002	0.109243	0.677883	NA	alpha 11	fed-fast24
Irs1	6.43517	-0.00507847	0.10756	0.794205	NA	alpha 11	fed-fast24
Rhbdd1	6.96659	-0.0154586	0.108627	0.472382	NA	alpha 11	fed-fast24
Col4a4	2.74481	0.0129901	0.109652	0.302422	NA	alpha 11	fed-fast24
Col4a3	1.02911	-0.0015929	0.108909	0.853003	NA	alpha 11	fed-fast24
Mff	60.4055	0.029203	0.0994986	0.53893	0.942965	alpha 11	fed-fast24
Agfg1	13.5188	0.0467672	0.11934	0.123077	NA	alpha 11	fed-fast24
Daw1	12.4894	0.00901921	0.10621	0.73646	NA	alpha 11	fed-fast24
Pid1	14.5674	0.0544338	0.124352	0.0854673	NA	alpha 11	fed-fast24
Dner	23.6669	0.066082	0.129555	0.098559	0.559812	alpha 11	fed-fast24
Trip12	21.9297	0.00409098	0.103229	0.905082	0.987	alpha 11	fed-fast24
Fbxo36	31.7342	0.000943963	0.101285	0.981141	0.997191	alpha 11	fed-fast24
Sp140	0.49077	0.00682111	0.109477	0.209121	NA	alpha 11	fed-fast24
A630001G21Rik	1.17198	-0.00259517	0.108952	0.756855	NA	alpha 11	fed-fast24
Cab39	34.2804	-0.0527223	0.114656	0.236649	0.781557	alpha 11	fed-fast24
Maff	47.568	-1.45729	0.29843	4.71982e-08	6.75842e-06	alpha 11	fed-fast24
4933407L21Rik	24.8793	0.0175913	0.104696	0.616171	0.950394	alpha 11	fed-fast24
Gm28884	0.34314	-0.000497779	0.109137	0.988597	NA	alpha 11	fed-fast24
Gpr55	0.454256	-0.00174938	0.109134	0.788826	NA	alpha 11	fed-fast24
Spata3	14.2607	-0.00788567	0.105471	0.782764	NA	alpha 11	fed-fast24
2810459M11Rik	24.9034	0.0421225	0.112821	0.26457	0.807415	alpha 11	fed-fast24
Psmd1	30.5648	-0.00463831	0.101342	0.900626	0.985747	alpha 11	fed-fast24
Gm21972	0.405601	0.00358955	0.109217	0.515716	NA	alpha 11	fed-fast24
Armc9	11.7915	0.0399606	0.115901	0.161207	NA	alpha 11	fed-fast24
Ncl	115.988	-0.0574471	0.0996653	0.312109	0.84573	alpha 11	fed-fast24
Ptma	810.593	-0.0327022	0.0641155	0.529264	0.941254	alpha 11	fed-fast24
Pde6d	32.8439	-0.00457035	0.100292	0.909511	0.987873	alpha 11	fed-fast24
Cops7b	3.42554	0.00518066	0.108407	0.725514	NA	alpha 11	fed-fast24
Nppc	10.171	0.00291661	0.106475	0.90454	NA	alpha 11	fed-fast24
Dis3l2	5.72091	-0.00597396	0.107814	0.74946	NA	alpha 11	fed-fast24
Ecel1	1.37962	-0.0158977	0.110607	0.0619173	NA	alpha 11	fed-fast24
Prss56	6.83226	-0.0744166	0.149403	0.00115394	NA	alpha 11	fed-fast24
Eif4e2	15.1988	-0.0259389	0.108926	0.391074	NA	alpha 11	fed-fast24
Efhd1	1.25835	0.000736653	0.108923	0.929241	NA	alpha 11	fed-fast24
Gigyf2	12.8753	0.0318888	0.111956	0.260302	NA	alpha 11	fed-fast24
3110079O15Rik	0.312758	0.00393122	0.109299	0.435492	NA	alpha 11	fed-fast24
Ngef	22.4698	0.00038878	0.103542	0.991671	0.997248	alpha 11	fed-fast24
Neu2	1.02224	-0.0119731	0.109929	0.135072	NA	alpha 11	fed-fast24
Inpp5d	0.633337	0.0046643	0.109206	0.473579	NA	alpha 11	fed-fast24
Atg16l1	4.74638	0.00715478	0.108221	0.672672	NA	alpha 11	fed-fast24
Sag	0.0831694	-0.00148045	0.109224	0.995544	NA	alpha 11	fed-fast24
Dgkd	7.76176	0.000188769	0.106933	0.994477	NA	alpha 11	fed-fast24
Usp40	8.85139	0.0018234	0.106572	0.939393	NA	alpha 11	fed-fast24
Ugt1a6a	0.103592	-0.00157888	0.109226	0.995544	NA	alpha 11	fed-fast24
Ugt1a5	0.0831694	-0.00148045	0.109224	0.995544	NA	alpha 11	fed-fast24
Dnajb3	4.15012	-0.00135296	0.108171	0.927821	NA	alpha 11	fed-fast24
Mroh2a	0.178012	0.00224002	0.109243	0.677883	NA	alpha 11	fed-fast24
Hjurp	8.89408	0.0241845	0.110495	0.303526	NA	alpha 11	fed-fast24
Spp2	0.170028	0.00215896	0.109241	0.683284	NA	alpha 11	fed-fast24
Gm29538	3.13494	-0.0339644	0.116363	0.0197132	NA	alpha 11	fed-fast24
Arl4c	21.2775	-0.00661962	0.103917	0.83832	0.977695	alpha 11	fed-fast24
Sh3bp4	2.31684	-0.00370411	0.108628	0.762833	NA	alpha 11	fed-fast24
Agap1	8.37591	-0.00134199	0.106669	0.952351	NA	alpha 11	fed-fast24
Gbx2	4.34677	0.0120672	0.108939	0.466278	NA	alpha 11	fed-fast24
Iqca	21.7599	0.0272431	0.108096	0.42052	0.90388	alpha 11	fed-fast24
4930434B07Rik	1.68716	-0.00601991	0.108968	0.565311	NA	alpha 11	fed-fast24
Ackr3	15.3093	0.0184973	0.107027	0.53263	NA	alpha 11	fed-fast24
Gm28723	0.303853	0.000761769	0.109165	0.788315	NA	alpha 11	fed-fast24
Cops8	31.8694	-0.0472982	0.112616	0.266431	0.807415	alpha 11	fed-fast24
Col6a3	0.871338	0.000940372	0.108987	0.898259	NA	alpha 11	fed-fast24
Lrrfip1	8.82228	-0.00236142	0.106639	0.917961	NA	alpha 11	fed-fast24
Ramp1	458.896	-0.0541776	0.0670077	0.314946	0.84573	alpha 11	fed-fast24
Ube2f	11.7056	0.0305163	0.111943	0.251403	NA	alpha 11	fed-fast24
Scly	2.08967	0.0122133	0.109719	0.254013	NA	alpha 11	fed-fast24
Klhl30	0.103592	-0.00157888	0.109226	0.995544	NA	alpha 11	fed-fast24
Ilkap	28.6583	0.0103879	0.102083	0.783715	0.967421	alpha 11	fed-fast24
Hes6	10.268	-0.00542726	0.106438	0.824409	NA	alpha 11	fed-fast24
Per2	2.56265	0.00645986	0.108817	0.603967	NA	alpha 11	fed-fast24
Traf3ip1	7.89775	0.0164769	0.108624	0.462164	NA	alpha 11	fed-fast24
Asb1	1.93641	-0.0104746	0.109448	0.332595	NA	alpha 11	fed-fast24
Twist2	0.103592	-0.00157888	0.109226	0.995544	NA	alpha 11	fed-fast24
Hdac4	14.3907	-0.00780441	0.10554	0.782846	NA	alpha 11	fed-fast24
Gm26720	0.591916	1.19676e-05	0.109046	0.981108	NA	alpha 11	fed-fast24
Ndufa10	44.0888	-0.015336	0.0989874	0.726128	0.963995	alpha 11	fed-fast24
Cops9	112.265	-0.0109847	0.0872612	0.834483	0.977282	alpha 11	fed-fast24
Otos	0.125841	-0.00166729	0.109228	0.995544	NA	alpha 11	fed-fast24
Gpc1	4.27271	-0.0196715	0.110498	0.249133	NA	alpha 11	fed-fast24
Ankmy1	1.45603	0.00321567	0.108895	0.730157	NA	alpha 11	fed-fast24
Dusp28	8.46872	0.0254901	0.110998	0.270494	NA	alpha 11	fed-fast24
5033417F24Rik	0.957477	0.00181559	0.108992	0.813496	NA	alpha 11	fed-fast24
Rnpepl1	5.73866	0.00616823	0.107945	0.731705	NA	alpha 11	fed-fast24
9430060I03Rik	1.66628	0.000529964	0.108757	0.95856	NA	alpha 11	fed-fast24
Capn10	6.79802	-0.00642025	0.107518	0.751931	NA	alpha 11	fed-fast24
Gpr35	0.748741	0.00326154	0.109082	0.641469	NA	alpha 11	fed-fast24
Kif1a	52.3606	-0.0251604	0.101664	0.562303	0.948133	alpha 11	fed-fast24
Crocc2	1.70541	0.0192996	0.111322	0.0639618	NA	alpha 11	fed-fast24
Sned1	5.55555	0.0067583	0.108005	0.709411	NA	alpha 11	fed-fast24
Mterf4	11.4348	0.0135921	0.107089	0.603802	NA	alpha 11	fed-fast24
Gm28535	1.07178	-0.0019525	0.108916	0.820489	NA	alpha 11	fed-fast24
Pask	1.69294	-0.00333867	0.108868	0.734154	NA	alpha 11	fed-fast24
Ppp1r7	21.4789	0.00920836	0.103715	0.78676	0.967421	alpha 11	fed-fast24
Ano7	0.0831694	-0.00148045	0.109224	0.995544	NA	alpha 11	fed-fast24
Hdlbp	26.039	0.00816865	0.102729	0.820274	0.972294	alpha 11	fed-fast24
Sept2-ENSMUSG00000026276	3.24245	0.0136459	0.109471	0.360955	NA	alpha 11	fed-fast24
Farp2	1.50241	-0.00306231	0.108876	0.746184	NA	alpha 11	fed-fast24
Stk25	36.1038	0.0109531	0.100312	0.789711	0.96873	alpha 11	fed-fast24
Bok	15.4427	-0.0126725	0.105852	0.666006	NA	alpha 11	fed-fast24
Thap4	4.83067	0.00112196	0.107838	0.948913	NA	alpha 11	fed-fast24
Atg4b	7.22536	0.027912	0.112291	0.193632	NA	alpha 11	fed-fast24
Dtymk	28.7892	0.00649332	0.10146	0.865477	0.984817	alpha 11	fed-fast24
Ing5	5.73886	0.00846847	0.107905	0.664108	NA	alpha 11	fed-fast24
D2hgdh	4.3207	-0.00318659	0.1081	0.84203	NA	alpha 11	fed-fast24
Neu4	0.356023	0.00434089	0.109317	0.406073	NA	alpha 11	fed-fast24
Fam174a	52.8848	0.0690589	0.118428	0.188903	0.716838	alpha 11	fed-fast24
St8sia4	0.522682	-0.00377188	0.109181	0.590556	NA	alpha 11	fed-fast24
D1Ertd622e	32.4759	-0.002528	0.100296	0.946905	0.99488	alpha 11	fed-fast24
Ppip5k2	1.3394	0.000956699	0.108833	0.91987	NA	alpha 11	fed-fast24
Gin1	13.5561	0.0299502	0.111098	0.293433	NA	alpha 11	fed-fast24
Pam	71.2786	0.0886694	0.126886	0.132348	0.629288	alpha 11	fed-fast24
Gm7967	12.0402	0.0367845	0.116059	0.10368	NA	alpha 11	fed-fast24
Cdh20	1.08358	0.0144158	0.110393	0.0501724	NA	alpha 11	fed-fast24
Rnf152	2.19049	-0.00566599	0.108766	0.641161	NA	alpha 11	fed-fast24
Gm17634	0.498762	-0.00245445	0.109143	0.687147	NA	alpha 11	fed-fast24
Pign	3.96688	-0.00543375	0.108285	0.727865	NA	alpha 11	fed-fast24
2310035C23Rik	10.5143	0.00531307	0.10625	0.835178	NA	alpha 11	fed-fast24
Tnfrsf11a	0.103592	-0.00157888	0.109226	0.995544	NA	alpha 11	fed-fast24
Gm7160	0.20901	-0.00272962	0.109246	0.797275	NA	alpha 11	fed-fast24
Zcchc2	1.96245	0.0185054	0.111003	0.106246	NA	alpha 11	fed-fast24
Phlpp1	30.8513	-0.0248617	0.1042	0.531131	0.94152	alpha 11	fed-fast24
A530053M12Rik	0.103592	-0.00157888	0.109226	0.995544	NA	alpha 11	fed-fast24
Bcl2	75.7002	0.0223529	0.096971	0.637231	0.950394	alpha 11	fed-fast24
Kdsr	18.0802	-0.0113041	0.105631	0.700775	NA	alpha 11	fed-fast24
Vps4b	17.7238	0.0294916	0.109986	0.34204	NA	alpha 11	fed-fast24
Serpinb5	0.103592	-0.00157888	0.109226	0.995544	NA	alpha 11	fed-fast24
Cdh7	0.470191	-0.00178292	0.109133	0.776122	NA	alpha 11	fed-fast24
Cdh19	2.09719	0.0248374	0.112944	0.0281213	NA	alpha 11	fed-fast24
Gm29088	0.0791937	-0.0014588	0.109224	0.995544	NA	alpha 11	fed-fast24
Dsel	9.78046	0.000479643	0.106419	0.985258	NA	alpha 11	fed-fast24
Tsn	98.9461	0.0083286	0.0886661	0.87282	0.984901	alpha 11	fed-fast24
Nifk	11.3653	-0.0141501	0.107293	0.581329	NA	alpha 11	fed-fast24
Clasp1	13.9088	-0.00299953	0.105365	0.912294	NA	alpha 11	fed-fast24
2900060B14Rik	12.398	-0.0437465	0.118177	0.123198	NA	alpha 11	fed-fast24
Tfcp2l1	1.06456	-0.00666841	0.109213	0.417241	NA	alpha 11	fed-fast24
Gli2	0.385812	-0.000864825	0.109135	0.954562	NA	alpha 11	fed-fast24
Inhbb	4.9731	0.021423	0.110887	0.224222	NA	alpha 11	fed-fast24
Ralb	4.54999	0.00819404	0.108338	0.629035	NA	alpha 11	fed-fast24
Gm27184	0.47388	0.00339815	0.109199	0.494421	NA	alpha 11	fed-fast24
Tmem185b	2.58135	-0.00625145	0.108742	0.622785	NA	alpha 11	fed-fast24
Epb41l5	16.7961	-0.00741405	0.104883	0.805659	NA	alpha 11	fed-fast24
Ptpn4	14.5921	0.0437748	0.1182	0.123291	NA	alpha 11	fed-fast24
Tmem177	2.16797	-0.019752	0.111255	0.103788	NA	alpha 11	fed-fast24
Cfap221	2.45711	-0.000316323	0.10847	0.979486	NA	alpha 11	fed-fast24
Sctr	16.7629	0.0373008	0.112919	0.249067	NA	alpha 11	fed-fast24
Tmem37	7.51686	0.012687	0.108009	0.562989	NA	alpha 11	fed-fast24
Ndn	276.6	-1.26585	0.10633	5.88772e-34	1.096e-30	alpha 11	fed-fast24
3110009E18Rik	5.64326	0.00646427	0.107809	0.734818	NA	alpha 11	fed-fast24
Steap3	17.7255	0.0268824	0.108648	0.400153	NA	alpha 11	fed-fast24
C1ql2	10.0428	-1.0854e-06	0.106596	0.998699	NA	alpha 11	fed-fast24
En1	0.28329	0.00421759	0.109307	0.429941	NA	alpha 11	fed-fast24
Celrr	7.81962	-0.0126306	0.108004	0.560483	NA	alpha 11	fed-fast24
Insig2	17.9807	0.0189856	0.106546	0.544011	NA	alpha 11	fed-fast24
Ccdc93	4.01473	0.00398732	0.108086	0.808317	NA	alpha 11	fed-fast24
Htr5b	0.717267	0.00121803	0.109196	0.717632	NA	alpha 11	fed-fast24
Ddx18	21.0976	0.00481847	0.103505	0.886725	0.984901	alpha 11	fed-fast24
Dpp10	0.166339	-0.00199325	0.109236	0.843984	NA	alpha 11	fed-fast24
Actr3	41.92	-0.0239079	0.102208	0.570381	0.948133	alpha 11	fed-fast24
Slc35f5	8.51213	0.0122887	0.108011	0.569119	NA	alpha 11	fed-fast24
Lypd1	12.3734	-0.0561787	0.126677	0.0597001	NA	alpha 11	fed-fast24
Nckap5	18.7126	-0.026433	0.108322	0.412735	NA	alpha 11	fed-fast24
Mgat5	40.5369	0.0118417	0.0995639	0.779905	0.967248	alpha 11	fed-fast24
Tmem163	0.103592	-0.00157888	0.109226	0.995544	NA	alpha 11	fed-fast24
2900009J06Rik	1.20247	0.0108041	0.109804	0.142627	NA	alpha 11	fed-fast24
Ccnt2	14.1432	-0.00927877	0.106151	0.729794	NA	alpha 11	fed-fast24
Map3k19	9.44227	0.0759138	0.14817	0.00919786	NA	alpha 11	fed-fast24
Rab3gap1	16.5873	-0.0521894	0.122685	0.0916629	NA	alpha 11	fed-fast24
Zranb3	1.40341	-0.00160316	0.108838	0.864433	NA	alpha 11	fed-fast24
R3hdm1	20.7989	0.0461944	0.116057	0.203093	0.741291	alpha 11	fed-fast24
Ubxn4	65.5988	-0.00285145	0.0942345	0.951565	0.99488	alpha 11	fed-fast24
Lct	0.0791937	-0.0014588	0.109224	0.995544	NA	alpha 11	fed-fast24
Mcm6	9.77101	-0.0126941	0.10743	0.599844	NA	alpha 11	fed-fast24
Dars	29.9349	0.0492627	0.115113	0.230558	0.769837	alpha 11	fed-fast24
Cxcr4	15.2573	0.0153017	0.106317	0.606789	NA	alpha 11	fed-fast24
Cd55b	0.376132	0.00331866	0.109208	0.547706	NA	alpha 11	fed-fast24
Gm15674	0.0831694	-0.00148045	0.109224	0.995544	NA	alpha 11	fed-fast24
Gm15675	0.927246	-0.00400669	0.109083	0.587869	NA	alpha 11	fed-fast24
Cd55	13.2732	0.00492283	0.106304	0.845489	NA	alpha 11	fed-fast24
Gm16083	3.55452	0.00333456	0.108226	0.827394	NA	alpha 11	fed-fast24
Gm29427	0.412208	0.00135343	0.109138	0.778186	NA	alpha 11	fed-fast24
Pfkfb2	3.19616	-0.00179959	0.108294	0.898953	NA	alpha 11	fed-fast24
Yod1	7.96962	-0.00692481	0.107178	0.753471	NA	alpha 11	fed-fast24
AA986860	0.549244	0.00038537	0.109051	0.933783	NA	alpha 11	fed-fast24
Mapkapk2	10.5979	0.00137387	0.106451	0.95524	NA	alpha 11	fed-fast24
Dyrk3	12.4563	0.00108922	0.10569	0.968641	NA	alpha 11	fed-fast24
Eif2d	9.88721	0.0265189	0.111118	0.27332	NA	alpha 11	fed-fast24
Ikbke	3.61846	0.0168921	0.110063	0.275193	NA	alpha 11	fed-fast24
Srgap2	7.17338	-0.00942783	0.107679	0.654582	NA	alpha 11	fed-fast24
Fam72a	4.1188	0.00724313	0.108363	0.654469	NA	alpha 11	fed-fast24
Rab7b	0.28329	0.00421759	0.109307	0.429941	NA	alpha 11	fed-fast24
Slc26a9	0.125841	-0.00166729	0.109228	0.995544	NA	alpha 11	fed-fast24
Pm20d1	0.303853	0.000761769	0.109165	0.788315	NA	alpha 11	fed-fast24
Slc41a1	23.6955	-0.00803073	0.102914	0.818699	0.972294	alpha 11	fed-fast24
Rab29	5.13423	-0.00227888	0.10766	0.90058	NA	alpha 11	fed-fast24
Nucks1	89.609	0.0163365	0.0915481	0.749692	0.967248	alpha 11	fed-fast24
Slc45a3	0.253821	0.00330789	0.109275	0.499983	NA	alpha 11	fed-fast24
Elk4	5.3222	0.0205626	0.110461	0.269636	NA	alpha 11	fed-fast24
Mfsd4a	1.9485	0.00835167	0.109161	0.447132	NA	alpha 11	fed-fast24
Lemd1	1.02623	-0.000738096	0.108959	0.924182	NA	alpha 11	fed-fast24
Klhdc8a	0.235573	0.000973485	0.109177	0.805258	NA	alpha 11	fed-fast24
Nuak2	3.95553	-0.0246033	0.112105	0.136679	NA	alpha 11	fed-fast24
Tmcc2	2.54133	-0.00462772	0.108606	0.717159	NA	alpha 11	fed-fast24
Dstyk	16.8475	0.000591626	0.104595	0.9855	NA	alpha 11	fed-fast24
Rbbp5	4.62756	0.00492269	0.10802	0.774301	NA	alpha 11	fed-fast24
Tmem81	0.751795	-0.000851069	0.109037	0.879282	NA	alpha 11	fed-fast24
Nfasc	1.65619	0.00262878	0.108772	0.802886	NA	alpha 11	fed-fast24
Lrrn2	13.3882	-0.0012033	0.105596	0.964335	NA	alpha 11	fed-fast24
Mdm4	12.4603	0.0144935	0.106843	0.597929	NA	alpha 11	fed-fast24
Pik3c2b	1.72107	0.00207389	0.108772	0.841678	NA	alpha 11	fed-fast24
Ppp1r15b	14.0053	-0.00189523	0.1053	0.945773	NA	alpha 11	fed-fast24
Plekha6	0.788169	0.00239011	0.109046	0.731048	NA	alpha 11	fed-fast24
Ren1	0.103592	-0.00157888	0.109226	0.995544	NA	alpha 11	fed-fast24
Etnk2	2.45718	0.00756114	0.10896	0.525722	NA	alpha 11	fed-fast24
Sox13	3.23927	-0.00339741	0.108342	0.812722	NA	alpha 11	fed-fast24
Snrpe	121.233	0.044302	0.0922642	0.426248	0.909411	alpha 11	fed-fast24
Gm26706	0.0791937	-0.0014588	0.109224	0.995544	NA	alpha 11	fed-fast24
Zc3h11a-ENSMUSG00000102976	1.28924	0.0099103	0.109509	0.291287	NA	alpha 11	fed-fast24
Gm38394	0.511653	-0.00244153	0.109149	0.699735	NA	alpha 11	fed-fast24
Lax1	0.324726	-0.00429746	0.109302	0.533848	NA	alpha 11	fed-fast24
Atp2b4	41.1074	0.0616207	0.119802	0.183194	0.709711	alpha 11	fed-fast24
Optc	0.55584	0.00170256	0.109099	0.742709	NA	alpha 11	fed-fast24
Gm15851	0.156379	0.00207888	0.10924	0.687195	NA	alpha 11	fed-fast24
Prelp	97.7708	-0.14129	0.151197	0.0558195	0.42239	alpha 11	fed-fast24
Fmod	0.973244	-0.00427332	0.10909	0.561373	NA	alpha 11	fed-fast24
Btg2	819.146	-0.0413341	0.0668206	0.43773	0.913881	alpha 11	fed-fast24
Chil1	13.5007	0.00965074	0.106048	0.727289	NA	alpha 11	fed-fast24
Mybph	0.21008	0.000673072	0.109177	0.812714	NA	alpha 11	fed-fast24
Adora1	10.3613	0.0204814	0.108751	0.427029	NA	alpha 11	fed-fast24
Myog	0.720203	0.00413552	0.109164	0.495331	NA	alpha 11	fed-fast24
Ppfia4	1.33618	-0.00731616	0.109174	0.450011	NA	alpha 11	fed-fast24
Tmem183a	13.7941	0.0473384	0.119284	0.130682	NA	alpha 11	fed-fast24
Cyb5r1	5.33062	0.00866865	0.108227	0.631118	NA	alpha 11	fed-fast24
Adipor1	16.588	-0.016524	0.106181	0.586817	NA	alpha 11	fed-fast24
Platr1	0.125841	-0.00166729	0.109228	0.995544	NA	alpha 11	fed-fast24
Klhl12	5.19483	-0.00785235	0.108064	0.666034	NA	alpha 11	fed-fast24
Rabif	5.46861	-0.00504584	0.107665	0.791219	NA	alpha 11	fed-fast24
Kdm5b	31.516	-0.0194772	0.103712	0.605431	0.950394	alpha 11	fed-fast24
Syt2	0.782794	-0.00626954	0.109306	0.339793	NA	alpha 11	fed-fast24
Ppp1r12b	10.1499	-0.00155846	0.106564	0.945809	NA	alpha 11	fed-fast24
Ube2t	1.55396	-0.000910854	0.108719	0.931432	NA	alpha 11	fed-fast24
Lgr6	13.488	-0.037195	0.11402	0.208451	NA	alpha 11	fed-fast24
Arl8a	79.993	-0.0259403	0.093659	0.611978	0.950394	alpha 11	fed-fast24
Gm15445	0.205035	-0.00268988	0.109245	0.805177	NA	alpha 11	fed-fast24
Rbm3	103.469	-1.2293	0.164055	3.89276e-15	2.41546e-12	alpha 11	fed-fast24
Gm26642	0.170028	0.00215896	0.109241	0.683284	NA	alpha 11	fed-fast24
Elf3	0.0791937	-0.0014588	0.109224	0.995544	NA	alpha 11	fed-fast24
Rnpep	14.7712	-0.0192133	0.107082	0.51843	NA	alpha 11	fed-fast24
Timm17a	48.6876	-0.0952009	0.142178	0.093736	0.545264	alpha 11	fed-fast24
Lmod1	5.39566	-0.0134928	0.109023	0.441828	NA	alpha 11	fed-fast24
Shisa4	100.765	0.0276606	0.0919591	0.613653	0.950394	alpha 11	fed-fast24
Ipo9	8.31482	0.0191139	0.109039	0.410718	NA	alpha 11	fed-fast24
Nav1	2.21978	0.00809674	0.109071	0.482164	NA	alpha 11	fed-fast24
Csrp1	127.884	-0.341021	0.186425	0.00374608	0.0753873	alpha 11	fed-fast24
Phlda3	42.8079	0.0333688	0.104073	0.452688	0.919558	alpha 11	fed-fast24
Tnni1	0.712546	-0.010836	0.109875	0.118718	NA	alpha 11	fed-fast24
Tmem9	23.8572	0.0180218	0.104457	0.613533	0.950394	alpha 11	fed-fast24
Cacna1s	3.97686	-0.0141292	0.109357	0.381513	NA	alpha 11	fed-fast24
Kif21b	1.36319	-0.000638956	0.108876	0.941482	NA	alpha 11	fed-fast24
Camsap2	12.4775	0.0150762	0.106917	0.586369	NA	alpha 11	fed-fast24
Ddx59	3.1641	0.00478015	0.108516	0.727213	NA	alpha 11	fed-fast24
Zfp281	8.46298	-0.00273588	0.106789	0.902604	NA	alpha 11	fed-fast24
Gm19705	0.360797	-0.000311039	0.109134	0.995913	NA	alpha 11	fed-fast24
Platr22	0.103592	-0.00157888	0.109226	0.995544	NA	alpha 11	fed-fast24
A430106G13Rik	0.205035	-0.00268988	0.109245	0.805177	NA	alpha 11	fed-fast24
Nek7	12.9261	-0.0212897	0.108826	0.415475	NA	alpha 11	fed-fast24
Lhx9	0.125841	-0.00166729	0.109228	0.995544	NA	alpha 11	fed-fast24
2310009B15Rik	23.1329	-0.0205979	0.105138	0.560985	0.948133	alpha 11	fed-fast24
Dennd1b	7.43281	0.00199219	0.107299	0.92265	NA	alpha 11	fed-fast24
Crb1	7.56212	0.0129252	0.107995	0.558447	NA	alpha 11	fed-fast24
Zbtb41	13.6478	-0.0142268	0.106725	0.605103	NA	alpha 11	fed-fast24
Aspm	0.229433	-0.00292175	0.109251	0.758236	NA	alpha 11	fed-fast24
Cfh	0.391796	-0.00604349	0.10939	0.39447	NA	alpha 11	fed-fast24
Cdc73	27.4311	0.0400861	0.111631	0.290607	0.831222	alpha 11	fed-fast24
B3galt2	1.62776	-0.000184339	0.108793	0.984206	NA	alpha 11	fed-fast24
Glrx2	27.1846	0.023983	0.105442	0.516519	0.93954	alpha 11	fed-fast24
Trove2	63.626	-0.025248	0.0979002	0.597263	0.950394	alpha 11	fed-fast24
Uchl5	11.4148	0.000733251	0.105891	0.978841	NA	alpha 11	fed-fast24
Rgs2	83.5441	-0.0257135	0.108597	0.405629	0.898369	alpha 11	fed-fast24
Rgs1	0.418021	-0.00512952	0.109345	0.427145	NA	alpha 11	fed-fast24
Brinp3	0.882074	0.00302249	0.109285	0.291486	NA	alpha 11	fed-fast24
Ptgs2	1.5433	0.00224976	0.109208	0.552975	NA	alpha 11	fed-fast24
BC003331	22.1936	-0.00559528	0.103454	0.867034	0.984901	alpha 11	fed-fast24
Tpr	66.9396	-0.0367341	0.100419	0.456421	0.921394	alpha 11	fed-fast24
Hmcn1	4.91127	-0.00262349	0.107834	0.88037	NA	alpha 11	fed-fast24
Gm10138	10.1269	0.00765138	0.106621	0.75796	NA	alpha 11	fed-fast24
Ivns1abp	37.5539	0.0542441	0.115561	0.217409	0.755815	alpha 11	fed-fast24
Swt1	29.4393	0.0156172	0.102409	0.687074	0.957536	alpha 11	fed-fast24
Trmt1l	11.4725	0.00187972	0.106007	0.94237	NA	alpha 11	fed-fast24
Rnf2	8.88131	0.00395969	0.106775	0.864108	NA	alpha 11	fed-fast24
Fam129a	0.708523	0.00314681	0.109097	0.640609	NA	alpha 11	fed-fast24
2810414N06Rik	0.863845	-0.00119578	0.109014	0.868183	NA	alpha 11	fed-fast24
Edem3	3.83563	0.00423774	0.108226	0.784799	NA	alpha 11	fed-fast24
1700025G04Rik	4.28173	-0.0280035	0.113315	0.0948495	NA	alpha 11	fed-fast24
Tsen15	18.6111	0.00708945	0.104144	0.827619	NA	alpha 11	fed-fast24
Colgalt2	1.53199	0.000819859	0.108774	0.935271	NA	alpha 11	fed-fast24
Rgl1	8.9797	-0.00751221	0.107255	0.734084	NA	alpha 11	fed-fast24
Apobec4	0.419249	0.00332651	0.109216	0.530737	NA	alpha 11	fed-fast24
Arpc5	36.5948	-0.0427597	0.109044	0.328106	0.859462	alpha 11	fed-fast24
Ncf2	1.40155	-0.00347701	0.108862	0.726929	NA	alpha 11	fed-fast24
Smg7	9.2258	0.0160801	0.108127	0.50346	NA	alpha 11	fed-fast24
Nmnat2	1.98734	0.00305385	0.108695	0.790086	NA	alpha 11	fed-fast24
Lamc2	0.207183	-0.00236644	0.109242	0.787277	NA	alpha 11	fed-fast24
Lamc1	7.51016	0.01042	0.107798	0.62466	NA	alpha 11	fed-fast24
Dhx9	19.2541	-0.00226586	0.103929	0.942189	NA	alpha 11	fed-fast24
Npl	3.57532	0.00251883	0.108221	0.867608	NA	alpha 11	fed-fast24
Rgs16	3.47979	-0.0175524	0.110201	0.259154	NA	alpha 11	fed-fast24
Teddm2	0.249222	0.00108331	0.109177	0.801549	NA	alpha 11	fed-fast24
Sgcg	31.6195	-1.20262	0.305348	3.8386e-06	0.000310676	alpha 11	fed-fast24
Gm29290	0.265955	-0.00395109	0.109282	0.619808	NA	alpha 11	fed-fast24
Cacna1e	0.312602	-0.00441085	0.109302	0.553414	NA	alpha 11	fed-fast24
Gm9530	0.229433	-0.00292175	0.109251	0.758236	NA	alpha 11	fed-fast24
Ier5	81.2288	0.0538656	0.10273	0.321102	0.850864	alpha 11	fed-fast24
Mr1	18.3135	-0.0274946	0.109447	0.365041	NA	alpha 11	fed-fast24
Stx6	23.3116	0.000610757	0.102904	0.98814	0.997191	alpha 11	fed-fast24
BC034090	2.04795	-0.00376691	0.108683	0.74944	NA	alpha 11	fed-fast24
Xpr1	55.6716	-0.0241829	0.0983374	0.607013	0.950394	alpha 11	fed-fast24
Acbd6	31.7659	-0.00392464	0.101011	0.916888	0.988009	alpha 11	fed-fast24
Qsox1	8.96233	-0.01238	0.107503	0.602046	NA	alpha 11	fed-fast24
Cep350	7.72086	-0.00732306	0.107324	0.735176	NA	alpha 11	fed-fast24
Tor1aip1	48.3606	0.0284321	0.10128	0.530945	0.94152	alpha 11	fed-fast24
Tor1aip2	15.4849	-0.0135357	0.10593	0.648926	NA	alpha 11	fed-fast24
Axdnd1	2.71477	-0.00932123	0.109219	0.414257	NA	alpha 11	fed-fast24
Gm2000	6.7358	-0.011905	0.108353	0.541871	NA	alpha 11	fed-fast24
Soat1	81.1463	0.0283649	0.0944399	0.576757	0.948133	alpha 11	fed-fast24
Gm10031	2.29993	0.0102674	0.109241	0.407066	NA	alpha 11	fed-fast24
Abl2	6.86852	0.000444642	0.107419	0.983126	NA	alpha 11	fed-fast24
Tor3a	9.88213	0.0285463	0.111762	0.246554	NA	alpha 11	fed-fast24
Fam20b	8.44349	0.00930996	0.107281	0.684082	NA	alpha 11	fed-fast24
Ralgps2	49.5207	-0.0328388	0.102085	0.4794	0.928619	alpha 11	fed-fast24
Angptl1	2.14311	0.00121812	0.108659	0.915568	NA	alpha 11	fed-fast24
4930439D14Rik	0.158387	-0.00196696	0.109235	0.853022	NA	alpha 11	fed-fast24
Gm28694	0.103592	-0.00157888	0.109226	0.995544	NA	alpha 11	fed-fast24
Rasal2	12.5814	0.01564	0.107124	0.568568	NA	alpha 11	fed-fast24
Cryzl2	22.6433	0.00825295	0.103449	0.810823	0.971891	alpha 11	fed-fast24
Brinp2	2.7755	0.00919885	0.109028	0.476998	NA	alpha 11	fed-fast24
Astn1	46.5849	0.0382456	0.105209	0.400512	0.896097	alpha 11	fed-fast24
Gm37679	0.332678	-0.00369676	0.109283	0.566227	NA	alpha 11	fed-fast24
Pappa2	0.125841	-0.00166729	0.109228	0.995544	NA	alpha 11	fed-fast24
Cop1	13.0224	0.0297996	0.110971	0.29924	NA	alpha 11	fed-fast24
Tnr	10.5274	0.0492459	0.122199	0.0727728	NA	alpha 11	fed-fast24
Gm38039	0.285298	-0.000403543	0.109156	0.982206	NA	alpha 11	fed-fast24
4930523C07Rik	22.322	-0.0290772	0.10812	0.404522	0.897261	alpha 11	fed-fast24
4930562F07Rik	0.0791937	-0.0014588	0.109224	0.995544	NA	alpha 11	fed-fast24
Mrps14	99.767	0.0607764	0.102268	0.284319	0.824391	alpha 11	fed-fast24
Cacybp	91.2891	0.0274319	0.0935125	0.596193	0.950394	alpha 11	fed-fast24
Rabgap1l	11.4014	0.00170263	0.105913	0.949489	NA	alpha 11	fed-fast24
Gm37083	0.12691	0.00198559	0.109236	0.687195	NA	alpha 11	fed-fast24
Rc3h1	13.989	0.0190816	0.108012	0.479196	NA	alpha 11	fed-fast24
Serpinc1	0.103592	-0.00157888	0.109226	0.995544	NA	alpha 11	fed-fast24
Zbtb37	5.64322	-0.00471134	0.107661	0.802922	NA	alpha 11	fed-fast24
Dars2	2.59548	0.0263722	0.113209	0.05073	NA	alpha 11	fed-fast24
Gm37634	0.170028	0.00215896	0.109241	0.683284	NA	alpha 11	fed-fast24
Cenpl	0.990791	-0.010407	0.109711	0.167343	NA	alpha 11	fed-fast24
Klhl20	3.23649	0.00230742	0.108312	0.87325	NA	alpha 11	fed-fast24
Ankrd45	19.3711	0.00102974	0.103875	0.975627	NA	alpha 11	fed-fast24
Tex50	0.332391	-0.000174664	0.109137	0.987453	NA	alpha 11	fed-fast24
Cxcl14	31.4301	-1.10949	0.338236	4.21999e-05	0.00234493	alpha 11	fed-fast24
Suco	16.0694	-0.00827101	0.105041	0.783175	NA	alpha 11	fed-fast24
4930558K02Rik	0.0791937	-0.0014588	0.109224	0.995544	NA	alpha 11	fed-fast24
Pigc	3.82625	0.00421737	0.10816	0.79059	NA	alpha 11	fed-fast24
Gm38304	0.0831694	-0.00148045	0.109224	0.995544	NA	alpha 11	fed-fast24
Dnm3	3.12387	0.00607435	0.10855	0.667041	NA	alpha 11	fed-fast24
Dnm3os	0.0791937	-0.0014588	0.109224	0.995544	NA	alpha 11	fed-fast24
Mettl13	1.93162	0.00278129	0.108777	0.790084	NA	alpha 11	fed-fast24
Vamp4	21.7232	0.00833365	0.103414	0.808849	0.971753	alpha 11	fed-fast24
Myoc	1.00021	-0.00294393	0.109281	0.360603	NA	alpha 11	fed-fast24
Prrc2c	86.936	-0.0303545	0.0947843	0.556888	0.948133	alpha 11	fed-fast24
Fmo4	1.95823	-0.0128642	0.109801	0.254042	NA	alpha 11	fed-fast24
Fmo1	62.1728	0.111822	0.14923	0.0787023	0.501727	alpha 11	fed-fast24
Fmo2	6.62376	-0.0369445	0.116514	0.079984	NA	alpha 11	fed-fast24
Prrx1	50.3248	-0.00919025	0.096943	0.838396	0.977695	alpha 11	fed-fast24
Gm20471	0.0831694	-0.00148045	0.109224	0.995544	NA	alpha 11	fed-fast24
Gm26523	1.10489	-0.00568603	0.109187	0.440577	NA	alpha 11	fed-fast24
Gorab	5.3834	0.0349671	0.115925	0.0677933	NA	alpha 11	fed-fast24
Mettl11b	2.05273	0.00286412	0.108792	0.782917	NA	alpha 11	fed-fast24
Kifap3	65.4401	0.042621	0.102524	0.394731	0.892819	alpha 11	fed-fast24
Scyl3	3.25668	-0.016829	0.110248	0.233068	NA	alpha 11	fed-fast24
BC055324	0.103592	-0.00157888	0.109226	0.995544	NA	alpha 11	fed-fast24
Mettl18	3.70273	0.00363722	0.108218	0.813004	NA	alpha 11	fed-fast24
Selp	0.103592	-0.00157888	0.109226	0.995544	NA	alpha 11	fed-fast24
Gm16587	2.13086	-0.0177536	0.11081	0.121014	NA	alpha 11	fed-fast24
Gm16548	11.3093	-0.0559313	0.126993	0.0509841	NA	alpha 11	fed-fast24
F5	3.4644	-0.00599766	0.108371	0.694959	NA	alpha 11	fed-fast24
Slc19a2	4.29984	-0.0179952	0.110169	0.272726	NA	alpha 11	fed-fast24
Ccdc181	11.4232	0.0231496	0.109195	0.390686	NA	alpha 11	fed-fast24
Blzf1	5.76756	-0.0175167	0.109479	0.369631	NA	alpha 11	fed-fast24
Nme7	20.1882	0.0136154	0.105292	0.667467	0.950508	alpha 11	fed-fast24
Atp1b1	52.7317	0.0953019	0.141981	0.0938797	0.545264	alpha 11	fed-fast24
Gm26685	0.373522	-0.00475153	0.109324	0.473181	NA	alpha 11	fed-fast24
Sft2d2	22.8029	-0.00596039	0.103281	0.860241	0.984378	alpha 11	fed-fast24
Tiprl	29.9088	0.0159872	0.103132	0.670683	0.952256	alpha 11	fed-fast24
Gpr161	2.5289	-0.0062224	0.108686	0.636528	NA	alpha 11	fed-fast24
Dcaf6	7.40874	-0.0270958	0.111891	0.213932	NA	alpha 11	fed-fast24
Mpc2	140.319	0.0884463	0.104836	0.160806	0.669505	alpha 11	fed-fast24
Adcy10	0.379662	0.00218813	0.109175	0.589598	NA	alpha 11	fed-fast24
Gm38325	0.12691	0.00198559	0.109236	0.687195	NA	alpha 11	fed-fast24
Mpzl1	13.76	0.01478	0.106445	0.607147	NA	alpha 11	fed-fast24
Rcsd1	0.304922	0.00446289	0.109319	0.41835	NA	alpha 11	fed-fast24
Creg1	28.3942	0.0129907	0.102401	0.731966	0.963995	alpha 11	fed-fast24
Pou2f1	9.4148	0.0226073	0.109625	0.362485	NA	alpha 11	fed-fast24
Ildr2	117.038	0.0811091	0.112099	0.177268	0.700166	alpha 11	fed-fast24
5330438I03Rik	0.334852	-0.00412129	0.109294	0.552767	NA	alpha 11	fed-fast24
Gm15853	0.12691	0.00198559	0.109236	0.687195	NA	alpha 11	fed-fast24
Tada1	7.41527	-0.0165239	0.108945	0.429524	NA	alpha 11	fed-fast24
Pogk	11.1272	-0.00521389	0.106116	0.838447	NA	alpha 11	fed-fast24
Gm16701-ENSMUSG00000102548	0.466966	0.00659681	0.109459	0.224816	NA	alpha 11	fed-fast24
Gm16701-ENSMUSG00000097823	1.78676	0.000682215	0.108696	0.95066	NA	alpha 11	fed-fast24
Fam78b	3.49709	0.00529297	0.108415	0.719436	NA	alpha 11	fed-fast24
Uck2	0.849567	0.00206785	0.108995	0.785984	NA	alpha 11	fed-fast24
Tmco1	105.39	0.130538	0.134434	0.0679842	0.463877	alpha 11	fed-fast24
Aldh9a1	19.3798	0.0442121	0.115772	0.199565	NA	alpha 11	fed-fast24
Mgst3	10.6336	0.0212532	0.109326	0.383326	NA	alpha 11	fed-fast24
Rxrg	0.178012	0.00224002	0.109243	0.677883	NA	alpha 11	fed-fast24
Lmx1a	0.12691	0.00198559	0.109236	0.687195	NA	alpha 11	fed-fast24
Pbx1	103.262	-0.0309719	0.0917996	0.562869	0.948133	alpha 11	fed-fast24
Nuf2	23.5419	-0.000603445	0.103966	0.98365	0.997191	alpha 11	fed-fast24
Rgs5	0.896518	0.011168	0.109889	0.100724	NA	alpha 11	fed-fast24
Rgs4	14.5502	-0.00257046	0.106223	0.916691	NA	alpha 11	fed-fast24
Ccdc190	32.8766	0.00927192	0.100991	0.814784	0.972075	alpha 11	fed-fast24
Hsd17b7	12.3053	0.0125642	0.107188	0.616722	NA	alpha 11	fed-fast24
3110045C21Rik	2.09275	0.0013701	0.108671	0.903089	NA	alpha 11	fed-fast24
Ddr2	1.72292	0.00141191	0.108701	0.897541	NA	alpha 11	fed-fast24
Uap1	14.4339	-0.00126249	0.105516	0.962079	NA	alpha 11	fed-fast24
Gm37748	0.28222	0.000596553	0.109166	0.793276	NA	alpha 11	fed-fast24
Uhmk1	9.45391	-0.0166011	0.108377	0.478872	NA	alpha 11	fed-fast24
4930500M09Rik	0.178012	0.00224002	0.109243	0.677883	NA	alpha 11	fed-fast24
Gm7694	0.647791	-0.00495385	0.109226	0.452975	NA	alpha 11	fed-fast24
Nos1ap	2.88401	0.00238388	0.108551	0.848071	NA	alpha 11	fed-fast24
Olfml2b	4.45854	0.0123235	0.108966	0.457749	NA	alpha 11	fed-fast24
Atf6	7.34061	0.00230445	0.107113	0.914754	NA	alpha 11	fed-fast24
Dusp12	6.94716	-0.00891576	0.107756	0.663677	NA	alpha 11	fed-fast24
Gm26620	0.707632	-0.00231978	0.109044	0.756122	NA	alpha 11	fed-fast24
Fcgr2b	21.8827	-0.136605	0.261621	0.0109125	0.161219	alpha 11	fed-fast24
Fcgr4	0.178012	0.00224002	0.109243	0.677883	NA	alpha 11	fed-fast24
Fcgr3	0.12691	0.00198559	0.109236	0.687195	NA	alpha 11	fed-fast24
Cfap126	180.641	-0.19996	0.149353	0.0208596	0.238458	alpha 11	fed-fast24
Sdhc	42.2907	-0.0369715	0.105037	0.411832	0.90235	alpha 11	fed-fast24
Pcp4l1	25.3231	-0.0809749	0.14785	0.0377706	0.344656	alpha 11	fed-fast24
Tomm40l	4.30479	0.000440053	0.10793	0.979204	NA	alpha 11	fed-fast24
Apoa2	1.13884	0.00833179	0.109412	0.301809	NA	alpha 11	fed-fast24
Fcer1g	0.20901	-0.00272962	0.109246	0.797275	NA	alpha 11	fed-fast24
Ndufs2	64.1357	0.0318318	0.100795	0.499965	0.93789	alpha 11	fed-fast24
Adamts4	0.293249	-0.000480178	0.109155	0.992995	NA	alpha 11	fed-fast24
B4galt3	8.10972	-0.0103979	0.10769	0.632203	NA	alpha 11	fed-fast24
Ppox	11.2186	-0.00703075	0.106139	0.787944	NA	alpha 11	fed-fast24
Usp21	3.67647	0.0098719	0.10883	0.513302	NA	alpha 11	fed-fast24
Ufc1	81.8333	-0.0250744	0.0940792	0.62135	0.950394	alpha 11	fed-fast24
Gm20045	2.57443	0.00230558	0.108612	0.848401	NA	alpha 11	fed-fast24
Dedd	9.31211	-0.00774123	0.106798	0.746388	NA	alpha 11	fed-fast24
Nit1	14.5706	-0.0126672	0.105841	0.668429	NA	alpha 11	fed-fast24
Pfdn2	59.2885	-0.010096	0.0965731	0.824656	0.974665	alpha 11	fed-fast24
Klhdc9	10.3109	0.00161979	0.106121	0.950085	NA	alpha 11	fed-fast24
Nectin4	0.186761	-0.00250691	0.109242	0.804787	NA	alpha 11	fed-fast24
Usf1	27.1883	0.000985808	0.101586	0.979899	0.997191	alpha 11	fed-fast24
Tstd1	0.725256	-0.00232244	0.109037	0.748102	NA	alpha 11	fed-fast24
F11r	1.98743	0.00879917	0.109247	0.404108	NA	alpha 11	fed-fast24
B930036N10Rik	3.48726	0.00199672	0.108145	0.898218	NA	alpha 11	fed-fast24
Alyref2	6.13725	-0.00771608	0.107758	0.696297	NA	alpha 11	fed-fast24
Slamf1	0.340375	-0.000124391	0.109136	0.98746	NA	alpha 11	fed-fast24
Gm37065	0.170028	0.00215896	0.109241	0.683284	NA	alpha 11	fed-fast24
Vangl2	11.7993	-0.00970686	0.106886	0.693101	NA	alpha 11	fed-fast24
Ncstn	6.44318	-0.0248451	0.111569	0.206803	NA	alpha 11	fed-fast24
Copa	30.2279	0.0323381	0.106602	0.419834	0.90388	alpha 11	fed-fast24
Pex19	12.2725	0.017226	0.107678	0.516554	NA	alpha 11	fed-fast24
Dcaf8	30.3843	-0.0458603	0.11284	0.263923	0.807415	alpha 11	fed-fast24
Pea15a	142.7	-0.1153	0.119663	0.0907944	0.535368	alpha 11	fed-fast24
Casq1	0.474965	-0.00730654	0.109487	0.288954	NA	alpha 11	fed-fast24
Gm17224	0.20901	-0.00272962	0.109246	0.797275	NA	alpha 11	fed-fast24
Igsf8	38.4326	-0.00354271	0.0990911	0.931718	0.991965	alpha 11	fed-fast24
Atp1a2	299.052	-0.0790694	0.0976791	0.196591	0.730505	alpha 11	fed-fast24
Kcnj9	0.339165	-0.000457551	0.109137	0.995959	NA	alpha 11	fed-fast24
Kcnj10	30.1	0.10808	0.17455	0.0404156	0.358255	alpha 11	fed-fast24
Pigm	4.18044	0.00903511	0.10854	0.576327	NA	alpha 11	fed-fast24
Igsf9	1.83139	-0.00170955	0.108765	0.867695	NA	alpha 11	fed-fast24
Tagln2	108.977	-0.236272	0.163138	0.0129603	0.182136	alpha 11	fed-fast24
Cfap45	73.6665	0.035909	0.0978747	0.482617	0.929178	alpha 11	fed-fast24
Vsig8	1.74395	-0.00284579	0.108752	0.790596	NA	alpha 11	fed-fast24
Dusp23	7.23685	-0.0091731	0.107798	0.652121	NA	alpha 11	fed-fast24
Ackr1	0.313672	-0.000740305	0.109143	0.98867	NA	alpha 11	fed-fast24
Cadm3	6.30014	0.0112268	0.108416	0.547791	NA	alpha 11	fed-fast24
Mndal	0.326407	0.0046817	0.10933	0.388403	NA	alpha 11	fed-fast24
Ifi203	0.249508	-0.00287258	0.109255	0.703776	NA	alpha 11	fed-fast24
Spta1	0.677094	-0.00658471	0.109327	0.363203	NA	alpha 11	fed-fast24
Fmn2	29.0037	0.0337488	0.107753	0.390061	0.891156	alpha 11	fed-fast24
Grem2	0.442756	-0.00187595	0.109139	0.783577	NA	alpha 11	fed-fast24
Rgs7	12.8112	0.00729996	0.106179	0.781066	NA	alpha 11	fed-fast24
Fh1	17.8557	0.0310032	0.109872	0.34338	NA	alpha 11	fed-fast24
Opn3	0.90362	-0.00520647	0.109175	0.495348	NA	alpha 11	fed-fast24
Chml	3.73706	0.0173819	0.110206	0.258157	NA	alpha 11	fed-fast24
Exo1	0.0791937	-0.0014588	0.109224	0.995544	NA	alpha 11	fed-fast24
Pld5	0.759146	0.00266789	0.109074	0.691259	NA	alpha 11	fed-fast24
Rbm8a2	1.11243	0.00723627	0.109249	0.40816	NA	alpha 11	fed-fast24
Cep170	11.044	-0.0141525	0.107216	0.583888	NA	alpha 11	fed-fast24
Sdccag8	13.1699	0.0581064	0.127269	0.0695729	NA	alpha 11	fed-fast24
Akt3	10.5919	-0.0134655	0.107359	0.588068	NA	alpha 11	fed-fast24
Gm26801	0.103592	-0.00157888	0.109226	0.995544	NA	alpha 11	fed-fast24
Zbtb18	17.6043	-0.0180548	0.106363	0.560224	NA	alpha 11	fed-fast24
Gm37280	0.0831694	-0.00148045	0.109224	0.995544	NA	alpha 11	fed-fast24
1700016C15Rik	0.0791937	-0.0014588	0.109224	0.995544	NA	alpha 11	fed-fast24
Adss	16.4636	0.00543699	0.104855	0.855437	NA	alpha 11	fed-fast24
Catspere2	2.47313	-0.0215474	0.111813	0.0694835	NA	alpha 11	fed-fast24
Desi2	21.4534	0.0254005	0.10702	0.462077	0.921394	alpha 11	fed-fast24
B230369F24Rik	4.06736	0.00553571	0.108287	0.725323	NA	alpha 11	fed-fast24
Cox20	70.3556	-0.00546243	0.093835	0.908806	0.987873	alpha 11	fed-fast24
Hnrnpu	101.222	-0.029132	0.0915183	0.583052	0.948398	alpha 11	fed-fast24
Efcab2	42.4253	-0.117848	0.175209	0.0510917	0.404968	alpha 11	fed-fast24
Kif26b	0.472059	-0.00333022	0.109165	0.645135	NA	alpha 11	fed-fast24
Smyd3	5.44231	0.0252911	0.111796	0.191879	NA	alpha 11	fed-fast24
Tfb2m	7.14563	-0.00132603	0.107043	0.949437	NA	alpha 11	fed-fast24
Cnst	5.20866	-0.0258496	0.112147	0.167149	NA	alpha 11	fed-fast24
Sccpdh	25.4679	0.0341509	0.109508	0.348002	0.872145	alpha 11	fed-fast24
Ahctf1	10.8391	0.0236266	0.109705	0.356299	NA	alpha 11	fed-fast24
Cdc42bpa	27.7451	-0.0219137	0.104251	0.563071	0.948133	alpha 11	fed-fast24
Coq8a	5.01131	-0.0121472	0.108915	0.465756	NA	alpha 11	fed-fast24
Gm37336	0.20901	-0.00272962	0.109246	0.797275	NA	alpha 11	fed-fast24
Psen2	10.2274	-0.025512	0.110417	0.314075	NA	alpha 11	fed-fast24
Gm31728	0.334391	0.00476528	0.109334	0.384872	NA	alpha 11	fed-fast24
Itpkb	40.6215	-0.00114763	0.0990703	0.976592	0.997191	alpha 11	fed-fast24
Stum	0.289274	-0.000493955	0.109145	0.987452	NA	alpha 11	fed-fast24
Parp1	6.66781	0.0449182	0.121009	0.0408234	NA	alpha 11	fed-fast24
Lin9	1.29982	0.00737459	0.1092	0.437586	NA	alpha 11	fed-fast24
Acbd3	18.2869	0.00352691	0.104054	0.910556	NA	alpha 11	fed-fast24
Gm37768	0.257205	0.00114423	0.109177	0.799462	NA	alpha 11	fed-fast24
H3f3a	689.672	-0.0491273	0.0588841	0.331062	0.862522	alpha 11	fed-fast24
Gm17275	0.21008	0.000673072	0.109177	0.812714	NA	alpha 11	fed-fast24
H3f3aos	0.52744	0.00510656	0.109282	0.354435	NA	alpha 11	fed-fast24
Sde2	17.999	-0.0166448	0.105943	0.595652	NA	alpha 11	fed-fast24
Pycr2	23.0631	-0.0741963	0.136932	0.0748951	0.489183	alpha 11	fed-fast24
Tmem63a	1.20653	0.0041838	0.108987	0.639923	NA	alpha 11	fed-fast24
Ephx1	18.2403	-0.0103577	0.104694	0.742614	NA	alpha 11	fed-fast24
Nvl	8.90065	0.00465407	0.106645	0.844848	NA	alpha 11	fed-fast24
Cnih4	47.4424	-0.000213072	0.097206	0.995253	0.999125	alpha 11	fed-fast24
Wdr26	32.0606	-0.0400193	0.109063	0.337886	0.867567	alpha 11	fed-fast24
A430110L20Rik	0.349124	-0.00509331	0.109337	0.469342	NA	alpha 11	fed-fast24
Cnih3	0.295869	0.000702871	0.109165	0.790107	NA	alpha 11	fed-fast24
Ccdc121	11.8721	0.0196876	0.108333	0.457973	NA	alpha 11	fed-fast24
Dnah14	0.125841	-0.00166729	0.109228	0.995544	NA	alpha 11	fed-fast24
Lbr	3.81786	-0.0327616	0.115406	0.0482805	NA	alpha 11	fed-fast24
Enah	49.862	0.0361285	0.104151	0.428545	0.911338	alpha 11	fed-fast24
Srp9	81.7905	0.0492699	0.100153	0.362437	0.880779	alpha 11	fed-fast24
Degs1	55.2445	0.069669	0.119735	0.180905	0.702595	alpha 11	fed-fast24
1700047M11Rik	0.12691	0.00198559	0.109236	0.687195	NA	alpha 11	fed-fast24
Fbxo28	11.3395	-0.0131714	0.107172	0.604691	NA	alpha 11	fed-fast24
Trp53bp2	15.9737	-0.0530928	0.122567	0.111582	NA	alpha 11	fed-fast24
Capn2	41.9352	0.0458845	0.109177	0.315045	0.84573	alpha 11	fed-fast24
Gm37885	0.178012	0.00224002	0.109243	0.677883	NA	alpha 11	fed-fast24
Capn8	0.125841	-0.00166729	0.109228	0.995544	NA	alpha 11	fed-fast24
Susd4	0.56318	-0.00408567	0.109208	0.537748	NA	alpha 11	fed-fast24
Disp1	2.58152	-0.0129601	0.109635	0.311598	NA	alpha 11	fed-fast24
Brox	10.2603	-0.0218633	0.109167	0.393184	NA	alpha 11	fed-fast24
Aida	17.9064	0.0156848	0.105875	0.614441	NA	alpha 11	fed-fast24
Mia3	18.6513	0.00725967	0.104483	0.822549	NA	alpha 11	fed-fast24
Taf1a	5.31335	0.00452263	0.107731	0.808427	NA	alpha 11	fed-fast24
Gm37986	0.288204	-0.00416742	0.109291	0.588634	NA	alpha 11	fed-fast24
Hhipl2	0.334094	-0.00084907	0.109153	0.955998	NA	alpha 11	fed-fast24
Dusp10	13.9161	-0.0709515	0.140396	0.0257338	NA	alpha 11	fed-fast24
1700056E22Rik	3.29541	0.0139853	0.109545	0.344348	NA	alpha 11	fed-fast24
Gm37800	0.995349	0.00955516	0.109623	0.195312	NA	alpha 11	fed-fast24
Hlx	0.249508	-0.00287258	0.109255	0.703776	NA	alpha 11	fed-fast24
Marc1	0.890558	-0.00889803	0.109525	0.220216	NA	alpha 11	fed-fast24
Marc2	54.0383	0.00164737	0.0956108	0.97775	0.997191	alpha 11	fed-fast24
C130074G19Rik	0.0831694	-0.00148045	0.109224	0.995544	NA	alpha 11	fed-fast24
Mark1	3.48763	-0.0146517	0.109696	0.316402	NA	alpha 11	fed-fast24
Rab3gap2	7.62119	0.00774281	0.107361	0.723422	NA	alpha 11	fed-fast24
Iars2	11.9686	0.0129377	0.107382	0.599549	NA	alpha 11	fed-fast24
Bpnt1	11.7284	0.00782158	0.106598	0.754834	NA	alpha 11	fed-fast24
4930532G15Rik	1.77935	-0.00330162	0.108768	0.759143	NA	alpha 11	fed-fast24
Eprs	42.4377	-0.0813523	0.136003	0.102597	0.57028	alpha 11	fed-fast24
Gm2061	0.269931	-0.00354055	0.109271	0.641345	NA	alpha 11	fed-fast24
Slc30a10	1.9189	-0.00224121	0.108664	0.844159	NA	alpha 11	fed-fast24
Lyplal1	11.6271	-0.014418	0.107321	0.575733	NA	alpha 11	fed-fast24
A730004F24Rik	0.178012	0.00224002	0.109243	0.677883	NA	alpha 11	fed-fast24
Tgfb2	168.135	-0.0725667	0.107638	0.214745	0.753587	alpha 11	fed-fast24
Gm29491	0.0831694	-0.00148045	0.109224	0.995544	NA	alpha 11	fed-fast24
Rrp15	8.29461	-0.0175751	0.108628	0.451262	NA	alpha 11	fed-fast24
A430105J06Rik	2.39602	0.00179607	0.108492	0.889203	NA	alpha 11	fed-fast24
Spata17	6.48038	0.0318675	0.114285	0.11366	NA	alpha 11	fed-fast24
Gpatch2	11.245	0.0141774	0.107253	0.583609	NA	alpha 11	fed-fast24
Kctd3	4.5957	0.00674715	0.108226	0.686894	NA	alpha 11	fed-fast24
Kcnk2	42.4013	0.0843086	0.134789	0.110798	0.584761	alpha 11	fed-fast24
A430027H14Rik	3.75335	0.00583467	0.108382	0.700003	NA	alpha 11	fed-fast24
Cenpf	2.45417	0.0115469	0.109425	0.353381	NA	alpha 11	fed-fast24
Ptpn14	1.41982	0.00360809	0.108893	0.706451	NA	alpha 11	fed-fast24
Smyd2	7.71791	0.00987241	0.1074	0.664007	NA	alpha 11	fed-fast24
Prox1	13.1496	-0.0522992	0.123565	0.0794821	NA	alpha 11	fed-fast24
Gm28172	1.94145	-0.0198752	0.111405	0.0719112	NA	alpha 11	fed-fast24
Prox1os	3.62724	-0.0110573	0.108996	0.461858	NA	alpha 11	fed-fast24
Gm29678	0.21008	0.000673072	0.109177	0.812714	NA	alpha 11	fed-fast24
Rps6kc1	4.68254	0.00298612	0.107827	0.866625	NA	alpha 11	fed-fast24
Angel2	17.3625	0.00549395	0.104175	0.864024	NA	alpha 11	fed-fast24
Vash2	0.20901	-0.00272962	0.109246	0.797275	NA	alpha 11	fed-fast24
Flvcr1	11.2751	-0.00476203	0.106131	0.85153	NA	alpha 11	fed-fast24
A230020J21Rik	0.156379	0.00207888	0.10924	0.687195	NA	alpha 11	fed-fast24
Spata45	0.0791937	-0.0014588	0.109224	0.995544	NA	alpha 11	fed-fast24
Tatdn3	7.05269	0.00577734	0.107471	0.777948	NA	alpha 11	fed-fast24
Batf3	3.54619	0.00412395	0.10842	0.769096	NA	alpha 11	fed-fast24
Fam71a	1.88526	-0.00984694	0.109322	0.376497	NA	alpha 11	fed-fast24
Atf3	346.856	-0.0464241	0.118196	0.15182	0.657208	alpha 11	fed-fast24
D730003I15Rik	17.5923	-0.0198516	0.106701	0.525883	NA	alpha 11	fed-fast24
Nenf	162.687	0.169571	0.12261	0.0284934	0.290632	alpha 11	fed-fast24
Tmem206	1.10629	0.00272292	0.108914	0.760962	NA	alpha 11	fed-fast24
Ppp2r5a	40.5378	-0.00874662	0.0994098	0.833197	0.977282	alpha 11	fed-fast24
Gm32200	0.414045	-0.00568575	0.109372	0.400707	NA	alpha 11	fed-fast24
Dtl	0.253821	0.00330789	0.109275	0.499983	NA	alpha 11	fed-fast24
Ints7	3.61787	-0.002189	0.108188	0.88366	NA	alpha 11	fed-fast24
Lpgat1	7.71316	0.0295646	0.112638	0.195041	NA	alpha 11	fed-fast24
Gm38037	2.41502	0.00379349	0.108622	0.757924	NA	alpha 11	fed-fast24
Nek2	0.249222	0.00108331	0.109177	0.801549	NA	alpha 11	fed-fast24
1700034H15Rik	0.463309	0.00197729	0.10913	0.737289	NA	alpha 11	fed-fast24
Slc30a1	7.28378	-0.00764513	0.107405	0.720352	NA	alpha 11	fed-fast24
Rd3	18.2538	0.00175011	0.103878	0.957754	NA	alpha 11	fed-fast24
Gm26670	3.04946	-0.00365916	0.108489	0.782665	NA	alpha 11	fed-fast24
Traf5	1.4849	-0.00665046	0.109145	0.466193	NA	alpha 11	fed-fast24
Gm26879	0.830551	-0.0040872	0.109125	0.579426	NA	alpha 11	fed-fast24
Rcor3	12.6496	0.0152139	0.107064	0.576809	NA	alpha 11	fed-fast24
Gm10516	0.695813	-0.0054927	0.109257	0.399757	NA	alpha 11	fed-fast24
Kcnh1	0.409577	0.00354968	0.109214	0.514649	NA	alpha 11	fed-fast24
Hhat	0.471261	0.00189625	0.109127	0.746861	NA	alpha 11	fed-fast24
Sertad4	0.492746	0.00208436	0.10913	0.716668	NA	alpha 11	fed-fast24
Syt14	4.7127	-0.0126066	0.108898	0.467146	NA	alpha 11	fed-fast24
Diexf	1.11523	0.00630548	0.109198	0.445739	NA	alpha 11	fed-fast24
Irf6	0.0831694	-0.00148045	0.109224	0.995544	NA	alpha 11	fed-fast24
A130010J15Rik	3.27599	-0.0131522	0.109369	0.37756	NA	alpha 11	fed-fast24
Traf3ip3	0.517176	0.00218287	0.109116	0.711701	NA	alpha 11	fed-fast24
Hsd11b1	0.103592	-0.00157888	0.109226	0.995544	NA	alpha 11	fed-fast24
G0s2	24.0637	-0.00459045	0.108611	0.717879	0.963995	alpha 11	fed-fast24
Camk1g	0.182785	-0.00246589	0.109241	0.812721	NA	alpha 11	fed-fast24
Plxna2	2.65303	0.0104077	0.109134	0.44011	NA	alpha 11	fed-fast24
Cd34	1.24725	-0.00355569	0.109265	0.353354	NA	alpha 11	fed-fast24
Gm16897	1.98948	0.00494168	0.108877	0.639479	NA	alpha 11	fed-fast24
Cd46	1.34954	0.00197159	0.108839	0.837921	NA	alpha 11	fed-fast24
Cr1l	10.4185	0.0349047	0.114078	0.180742	NA	alpha 11	fed-fast24
Cr2	1.63743	0.00653773	0.109008	0.540385	NA	alpha 11	fed-fast24
Fam171a1	4.71468	0.00861107	0.1083	0.623402	NA	alpha 11	fed-fast24
Nmt2	31.3859	0.013768	0.102097	0.72229	0.963995	alpha 11	fed-fast24
Rpp38	9.08714	0.00283339	0.106655	0.90413	NA	alpha 11	fed-fast24
Acbd7	9.13545	0.00982074	0.107555	0.655274	NA	alpha 11	fed-fast24
Olah	0.326407	0.0046817	0.10933	0.388403	NA	alpha 11	fed-fast24
Meig1	179.955	0.0659509	0.0972665	0.26298	0.807415	alpha 11	fed-fast24
Dclre1c	2.45156	-0.00837864	0.108953	0.507337	NA	alpha 11	fed-fast24
Suv39h2	1.42321	-0.00605129	0.109104	0.502912	NA	alpha 11	fed-fast24
Hspa14	15.0149	0.0108435	0.105813	0.708512	NA	alpha 11	fed-fast24
Gm45902	0.499353	0.000253675	0.109087	0.932522	NA	alpha 11	fed-fast24
Fam107b	7.31386	-0.00394799	0.107034	0.855585	NA	alpha 11	fed-fast24
Frmd4a	18.5767	0.0134103	0.104978	0.678032	NA	alpha 11	fed-fast24
1700080N15Rik	0.12691	0.00198559	0.109236	0.687195	NA	alpha 11	fed-fast24
Prpf18	8.96154	0.000529387	0.106464	0.983425	NA	alpha 11	fed-fast24
Bend7	5.53903	-0.0102726	0.108268	0.583925	NA	alpha 11	fed-fast24
Sephs1	9.03267	-0.0214882	0.109741	0.350148	NA	alpha 11	fed-fast24
Phyh	56.136	0.0561528	0.111896	0.257646	0.807415	alpha 11	fed-fast24
Ucma	37.6892	-0.0826171	0.146995	0.0511241	0.404968	alpha 11	fed-fast24
Optn	4.68351	-0.0082607	0.108401	0.616036	NA	alpha 11	fed-fast24
4930551O13Rik	0.334391	0.00476528	0.109334	0.384872	NA	alpha 11	fed-fast24
Gm26776	1.16252	-0.00851587	0.10941	0.316047	NA	alpha 11	fed-fast24
Ccdc3	28.9143	-0.0527217	0.118657	0.18098	0.702595	alpha 11	fed-fast24
Camk1d	3.38751	0.00723858	0.108529	0.632871	NA	alpha 11	fed-fast24
Cdc123	31.1666	-0.0222578	0.103187	0.578141	0.948133	alpha 11	fed-fast24
Nudt5	8.9985	0.0445094	0.120033	0.0676672	NA	alpha 11	fed-fast24
Gm13199	0.158387	-0.00196696	0.109235	0.853022	NA	alpha 11	fed-fast24
Sec61a2	7.06622	-0.022336	0.1105	0.284415	NA	alpha 11	fed-fast24
Dhtkd1	2.65092	-0.00158682	0.108436	0.903062	NA	alpha 11	fed-fast24
Upf2	20.7356	0.0122537	0.104527	0.710547	0.962534	alpha 11	fed-fast24
Proser2	1.17014	0.0132088	0.110117	0.116475	NA	alpha 11	fed-fast24
Echdc3	4.72144	-0.00852541	0.108329	0.620987	NA	alpha 11	fed-fast24
Gm13383	0.103592	-0.00157888	0.109226	0.995544	NA	alpha 11	fed-fast24
Usp6nl	11.5045	-0.0071385	0.106144	0.784898	NA	alpha 11	fed-fast24
Celf2	55.9205	-0.0267671	0.098677	0.572578	0.948133	alpha 11	fed-fast24
Taf3	7.72761	-0.021339	0.109747	0.3507	NA	alpha 11	fed-fast24
Atp5c1	111.851	0.0641279	0.0997897	0.270535	0.807415	alpha 11	fed-fast24
Kin	13.171	-0.0287495	0.110512	0.31627	NA	alpha 11	fed-fast24
Itih5	36.0373	0.0956715	0.153735	0.0637772	0.448005	alpha 11	fed-fast24
Sfmbt2	1.68272	0.0100621	0.109436	0.335209	NA	alpha 11	fed-fast24
Prkcq	1.64599	0.0107208	0.109555	0.285923	NA	alpha 11	fed-fast24
Gm13293	2.62204	-0.00218455	0.108491	0.864376	NA	alpha 11	fed-fast24
Pfkfb3	26.1374	-0.0898066	0.15568	0.0417912	0.364338	alpha 11	fed-fast24
Rbm17	19.6461	-0.0265406	0.108038	0.422448	0.905454	alpha 11	fed-fast24
Il15ra	3.2807	0.0124509	0.109261	0.400117	NA	alpha 11	fed-fast24
Fbxo18	12.7478	-0.00180487	0.105486	0.946289	NA	alpha 11	fed-fast24
Ankrd16	7.32112	0.0130589	0.108291	0.531227	NA	alpha 11	fed-fast24
Itga8	0.769928	0.00287891	0.109049	0.689313	NA	alpha 11	fed-fast24
E030013I19Rik	0.12691	0.00198559	0.109236	0.687195	NA	alpha 11	fed-fast24
Mindy3	10.5415	0.0147375	0.107979	0.530189	NA	alpha 11	fed-fast24
Pter	7.70701	0.0174842	0.109049	0.417382	NA	alpha 11	fed-fast24
C1ql3	2.74573	0.0112857	0.109337	0.383157	NA	alpha 11	fed-fast24
Rsu1	37.9893	0.0342439	0.105482	0.426675	0.909801	alpha 11	fed-fast24
Cubn	0.387022	-0.000532623	0.109132	0.988531	NA	alpha 11	fed-fast24
Trdmt1	3.38031	-0.00141153	0.108455	0.911865	NA	alpha 11	fed-fast24
Vim	677.532	0.0921911	0.0687935	0.095961	0.551332	alpha 11	fed-fast24
Hacd1	19.3799	0.0242001	0.10771	0.449419	NA	alpha 11	fed-fast24
Stam	15.4508	0.025527	0.109184	0.381325	NA	alpha 11	fed-fast24
Slc39a12	56.7318	0.039501	0.10501	0.395299	0.892819	alpha 11	fed-fast24
Cacnb2	8.05353	0.0342409	0.114822	0.125871	NA	alpha 11	fed-fast24
Gm10848	2.50665	0.00589816	0.108715	0.64275	NA	alpha 11	fed-fast24
Gm13269	0.170028	0.00215896	0.109241	0.683284	NA	alpha 11	fed-fast24
Nsun6	3.27507	-0.00299934	0.108282	0.837611	NA	alpha 11	fed-fast24
Arl5b	4.95496	0.00137091	0.107794	0.938663	NA	alpha 11	fed-fast24
Plxdc2	1.47046	0.00953767	0.109417	0.333576	NA	alpha 11	fed-fast24
Nebl	64.0129	0.0608693	0.114211	0.22794	0.766236	alpha 11	fed-fast24
A930004D18Rik	1.77852	-0.0131395	0.1099	0.218759	NA	alpha 11	fed-fast24
Gm13330	0.178012	0.00224002	0.109243	0.677883	NA	alpha 11	fed-fast24
Skida1	3.94273	0.0032642	0.108186	0.832488	NA	alpha 11	fed-fast24
Mllt10	14.2502	-0.0569932	0.126708	0.0675756	NA	alpha 11	fed-fast24
Dnajc1	26.8619	0.0161041	0.103504	0.662687	0.950394	alpha 11	fed-fast24
Commd3	47.3082	-0.114223	0.162991	0.06124	0.437613	alpha 11	fed-fast24
Bmi1	9.27726	0.0218793	0.109807	0.34716	NA	alpha 11	fed-fast24
Spag6	0.0831694	-0.00148045	0.109224	0.995544	NA	alpha 11	fed-fast24
Pip4k2a	6.37503	0.0130262	0.108435	0.517635	NA	alpha 11	fed-fast24
4930426L09Rik	0.156379	0.00207888	0.10924	0.687195	NA	alpha 11	fed-fast24
Armc3	25.4711	-0.0121444	0.103548	0.729449	0.963995	alpha 11	fed-fast24
Msrb2	22.3414	-0.0385028	0.112846	0.257424	0.807415	alpha 11	fed-fast24
4921504E06Rik	0.178012	0.00224002	0.109243	0.677883	NA	alpha 11	fed-fast24
Otud1	20.533	0.0178273	0.105638	0.586061	0.948693	alpha 11	fed-fast24
Etl4	5.58702	0.00598078	0.107908	0.744344	NA	alpha 11	fed-fast24
Gm17171	0.20901	-0.00272962	0.109246	0.797275	NA	alpha 11	fed-fast24
Arhgap21	22.3189	-0.0137571	0.103991	0.691337	0.957726	alpha 11	fed-fast24
Gm13375	2.28409	0.00164283	0.108536	0.896003	NA	alpha 11	fed-fast24
Enkur	107.968	0.0449538	0.101083	0.388299	0.890663	alpha 11	fed-fast24
Thnsl1	9.19466	0.0383873	0.116477	0.110149	NA	alpha 11	fed-fast24
Gpr158	0.68275	0.00418702	0.109155	0.50538	NA	alpha 11	fed-fast24
Gad2	0.706562	-0.00640054	0.109306	0.358728	NA	alpha 11	fed-fast24
Apbb1ip	0.239549	0.000935134	0.109176	0.804159	NA	alpha 11	fed-fast24
Pdss1	2.18893	0.00976639	0.109317	0.379443	NA	alpha 11	fed-fast24
Abi1	18.526	0.0107095	0.104876	0.734732	NA	alpha 11	fed-fast24
Acbd5	39.6958	-0.0124917	0.10001	0.763098	0.967248	alpha 11	fed-fast24
Mastl	1.10954	0.0001353	0.108907	0.98752	NA	alpha 11	fed-fast24
Yme1l1	25.2807	0.0579026	0.122023	0.150736	0.654068	alpha 11	fed-fast24
4931423N10Rik	0.0791937	-0.0014588	0.109224	0.995544	NA	alpha 11	fed-fast24
Spopl	6.83595	0.0148454	0.108603	0.479947	NA	alpha 11	fed-fast24
Hnmt	9.67595	0.0465248	0.121022	0.0662693	NA	alpha 11	fed-fast24
Cacna1b	0.12691	0.00198559	0.109236	0.687195	NA	alpha 11	fed-fast24
Ehmt1	11.3579	0.0279379	0.110705	0.306	NA	alpha 11	fed-fast24
Arrdc1	2.2608	-0.00617597	0.108759	0.621811	NA	alpha 11	fed-fast24
Zmynd19	2.61254	-0.00644487	0.108734	0.617905	NA	alpha 11	fed-fast24
Dph7	5.57789	-0.0270413	0.112495	0.154471	NA	alpha 11	fed-fast24
Mrpl41	41.3591	-0.00997405	0.10037	0.80549	0.970838	alpha 11	fed-fast24
Pnpla7	5.52462	-0.00746411	0.107946	0.688913	NA	alpha 11	fed-fast24
Nsmf	9.29095	-0.0191293	0.109012	0.415101	NA	alpha 11	fed-fast24
Nrarp	7.05614	0.00914164	0.107836	0.651044	NA	alpha 11	fed-fast24
Gm38287	0.0791937	-0.0014588	0.109224	0.995544	NA	alpha 11	fed-fast24
Tor4a	0.380731	0.00486295	0.109348	0.336569	NA	alpha 11	fed-fast24
Nelfb	22.5527	0.0393586	0.11245	0.268501	0.807415	alpha 11	fed-fast24
Fam166a	0.21008	0.000673072	0.109177	0.812714	NA	alpha 11	fed-fast24
Aldoc	1104.69	-1.10894	0.0808974	4.19386e-44	1.56138e-40	alpha 11	fed-fast24
Rnf208	13.9035	-0.0114122	0.106262	0.678959	NA	alpha 11	fed-fast24
Ndor1	0.456692	-0.00570637	0.109381	0.367298	NA	alpha 11	fed-fast24
Tmem203	12.2126	-0.0395955	0.115664	0.166511	NA	alpha 11	fed-fast24
Tprn	0.473154	-0.00217933	0.109156	0.721911	NA	alpha 11	fed-fast24
Ssna1	32.0027	-0.0135313	0.102179	0.724996	0.963995	alpha 11	fed-fast24
Anapc2	19.2655	-0.0150581	0.105013	0.646536	NA	alpha 11	fed-fast24
Grin1	0.459301	0.0020584	0.109119	0.730325	NA	alpha 11	fed-fast24
AA543186	1.03453	-0.00663463	0.10925	0.408757	NA	alpha 11	fed-fast24
Man1b1	7.56963	-0.0118134	0.107973	0.577203	NA	alpha 11	fed-fast24
Dpp7	7.58399	0.00310472	0.107073	0.886218	NA	alpha 11	fed-fast24
Uap1l1	6.78328	0.0206988	0.110126	0.309327	NA	alpha 11	fed-fast24
Sapcd2	0.178012	0.00224002	0.109243	0.677883	NA	alpha 11	fed-fast24
Entpd2	23.3838	0.00330148	0.102983	0.924161	0.991487	alpha 11	fed-fast24
Npdc1	81.7253	0.0110104	0.0916841	0.827668	0.974756	alpha 11	fed-fast24
Abca2	11.3371	0.0455716	0.119805	0.0927931	NA	alpha 11	fed-fast24
Paxx	51.4793	-0.143648	0.19689	0.0412908	0.363194	alpha 11	fed-fast24
Clic3	1.94481	-0.00137126	0.108654	0.903165	NA	alpha 11	fed-fast24
Ptgds	20.735	-0.0183066	0.105869	0.572193	0.948133	alpha 11	fed-fast24
C8g	1.30734	-0.00514323	0.109047	0.563246	NA	alpha 11	fed-fast24
Fbxw5	10.3081	-0.0357355	0.114346	0.177245	NA	alpha 11	fed-fast24
Traf2	3.76726	-0.00724575	0.108528	0.631287	NA	alpha 11	fed-fast24
Edf1	174.404	0.0915353	0.0978818	0.150265	0.653522	alpha 11	fed-fast24
Mamdc4	0.557673	0.00503389	0.109272	0.343358	NA	alpha 11	fed-fast24
Phpt1	109.978	0.10087	0.118507	0.119523	0.601901	alpha 11	fed-fast24
Gm996	2.2424	-0.000630563	0.108632	0.954779	NA	alpha 11	fed-fast24
Rabl6	8.54796	0.00539185	0.106885	0.814392	NA	alpha 11	fed-fast24
Fcnaos	0.245533	-0.00330105	0.109263	0.680185	NA	alpha 11	fed-fast24
Tmem141	9.87082	0.0176805	0.108324	0.474209	NA	alpha 11	fed-fast24
A230005M16Rik	0.6424	0.000658181	0.109074	0.927099	NA	alpha 11	fed-fast24
Bmyc	76.6037	-0.00970014	0.0960128	0.833424	0.977282	alpha 11	fed-fast24
Kcnt1	3.2967	-0.0187738	0.110603	0.209254	NA	alpha 11	fed-fast24
Camsap1	7.38576	0.00378929	0.10723	0.858668	NA	alpha 11	fed-fast24
Ubac1	10.4232	-0.0184162	0.108361	0.462675	NA	alpha 11	fed-fast24
Nacc2	27.7064	0.0072483	0.102133	0.845159	0.980075	alpha 11	fed-fast24
Tmem250-ps	6.86038	-0.0186656	0.109542	0.363866	NA	alpha 11	fed-fast24
Qsox2	10.9744	-0.0109485	0.106881	0.664136	NA	alpha 11	fed-fast24
Ccdc187	0.929206	0.00559304	0.109187	0.458245	NA	alpha 11	fed-fast24
Gpsm1	11.7747	-0.0740109	0.143834	0.0220456	NA	alpha 11	fed-fast24
Dnlz	33.1652	-0.00833057	0.100548	0.834085	0.977282	alpha 11	fed-fast24
Snapc4	2.30699	-0.00241796	0.108551	0.845309	NA	alpha 11	fed-fast24
Gm13563	0.178012	0.00224002	0.109243	0.677883	NA	alpha 11	fed-fast24
Sdccag3	9.46388	0.0155965	0.107971	0.521779	NA	alpha 11	fed-fast24
Pmpca	16.491	0.0175315	0.106226	0.574649	NA	alpha 11	fed-fast24
Inpp5e	3.91602	-0.000296761	0.108001	0.984892	NA	alpha 11	fed-fast24
Sec16a	6.7695	-0.0087441	0.107931	0.653569	NA	alpha 11	fed-fast24
Notch1	34.2686	-0.0982957	0.16496	0.0387788	0.349734	alpha 11	fed-fast24
Egfl7	2.77555	-0.0144482	0.110064	0.207418	NA	alpha 11	fed-fast24
Agpat2	10.9727	-0.0307933	0.112247	0.234355	NA	alpha 11	fed-fast24
Fam69b	9.46551	0.000543507	0.10656	0.982662	NA	alpha 11	fed-fast24
Surf6	2.59734	-0.0111313	0.109262	0.39893	NA	alpha 11	fed-fast24
Med22	5.86868	0.00131701	0.107525	0.945913	NA	alpha 11	fed-fast24
Rpl7a	254.009	-0.0659204	0.0850322	0.263086	0.807415	alpha 11	fed-fast24
Surf1	33.5713	-0.0482684	0.113899	0.245944	0.791676	alpha 11	fed-fast24
Surf2	14.294	-0.0027186	0.105399	0.920917	NA	alpha 11	fed-fast24
Surf4	23.7933	0.0244913	0.105701	0.505143	0.938456	alpha 11	fed-fast24
Rexo4	13.4549	-0.0152728	0.106737	0.587339	NA	alpha 11	fed-fast24
Cacfd1	16.2886	0.01397	0.105661	0.649567	NA	alpha 11	fed-fast24
Slc2a6	0.178012	0.00224002	0.109243	0.677883	NA	alpha 11	fed-fast24
Gm13398	0.0831694	-0.00148045	0.109224	0.995544	NA	alpha 11	fed-fast24
Adamtsl2	0.261181	0.00110499	0.109176	0.798444	NA	alpha 11	fed-fast24
Sardh	3.40727	-0.00109802	0.108367	0.934352	NA	alpha 11	fed-fast24
Vav2	1.80291	-0.00519966	0.108885	0.630063	NA	alpha 11	fed-fast24
Brd3os	15.3324	-0.00468202	0.104887	0.873946	NA	alpha 11	fed-fast24
Brd3	19.213	-0.0384549	0.1128	0.256429	NA	alpha 11	fed-fast24
Wdr5	3.9047	-0.014398	0.109468	0.364791	NA	alpha 11	fed-fast24
Rxra	19.5664	-0.0750653	0.139899	0.0572698	0.426558	alpha 11	fed-fast24
Col5a1	3.5393	-0.00112241	0.108313	0.935463	NA	alpha 11	fed-fast24
Olfm1	34.9387	0.0297096	0.105313	0.464714	0.921394	alpha 11	fed-fast24
Ppp1r26	2.12083	-0.00431482	0.108716	0.713086	NA	alpha 11	fed-fast24
1700007K13Rik	59.5139	0.0824469	0.125895	0.143087	0.648656	alpha 11	fed-fast24
Mrps2	2.62603	0.0123622	0.109571	0.319758	NA	alpha 11	fed-fast24
Ralgds	18.5917	-0.00701808	0.104335	0.824509	NA	alpha 11	fed-fast24
Cel	0.0791937	-0.0014588	0.109224	0.995544	NA	alpha 11	fed-fast24
Gtf3c5	8.22922	-0.0168755	0.108857	0.43717	NA	alpha 11	fed-fast24
Tsc1	5.1935	-0.00825859	0.10815	0.646289	NA	alpha 11	fed-fast24
Spaca9	17.2452	0.00311449	0.104844	0.918239	NA	alpha 11	fed-fast24
Ak8	7.92528	-0.00540104	0.107326	0.794886	NA	alpha 11	fed-fast24
Gtf3c4	7.86461	-0.00348347	0.106956	0.872576	NA	alpha 11	fed-fast24
Ddx31	2.01233	0.00254565	0.10862	0.83149	NA	alpha 11	fed-fast24
Barhl1	0.36539	-0.000677186	0.109135	0.98856	NA	alpha 11	fed-fast24
Cfap77	10.324	0.0463737	0.120729	0.0741168	NA	alpha 11	fed-fast24
Ttf1	8.61372	-0.00885518	0.107094	0.702758	NA	alpha 11	fed-fast24
Setx	10.6693	-0.00400713	0.106133	0.873794	NA	alpha 11	fed-fast24
Ntng2	0.178012	0.00224002	0.109243	0.677883	NA	alpha 11	fed-fast24
Med27	6.98956	0.00149076	0.107063	0.945331	NA	alpha 11	fed-fast24
Rapgef1	6.75358	0.00685288	0.10752	0.741193	NA	alpha 11	fed-fast24
Trub2	3.31372	0.0180438	0.110608	0.185379	NA	alpha 11	fed-fast24
Coq4	19.365	-0.0139655	0.104929	0.66815	NA	alpha 11	fed-fast24
Slc27a4	3.16658	-0.0149501	0.109872	0.279592	NA	alpha 11	fed-fast24
Urm1	12.1937	-0.0430167	0.11791	0.122435	NA	alpha 11	fed-fast24
2600006K01Rik	4.18599	0.0144146	0.10936	0.381569	NA	alpha 11	fed-fast24
Cercam	3.2603	-0.00965574	0.108887	0.506959	NA	alpha 11	fed-fast24
Odf2	25.2597	0.00207869	0.103672	0.950546	0.99488	alpha 11	fed-fast24
Gle1	7.4595	-0.00171373	0.106899	0.93676	NA	alpha 11	fed-fast24
Sptan1	39.9745	-0.0071724	0.101772	0.847353	0.981538	alpha 11	fed-fast24
Wdr34	32.1806	-0.0427276	0.11092	0.299209	0.839195	alpha 11	fed-fast24
Set	81.5182	0.0103873	0.0911228	0.839032	0.977696	alpha 11	fed-fast24
Zdhhc12	10.0119	-0.023457	0.109933	0.34155	NA	alpha 11	fed-fast24
Zer1	12.6131	0.00160041	0.105642	0.953472	NA	alpha 11	fed-fast24
Tbc1d13	4.09715	0.00113182	0.10807	0.943614	NA	alpha 11	fed-fast24
Endog	30.2248	-0.00639288	0.101623	0.865165	0.984817	alpha 11	fed-fast24
Spout1	12.1469	0.0285167	0.111011	0.292078	NA	alpha 11	fed-fast24
Kyat1	4.30976	0.0161209	0.109928	0.288816	NA	alpha 11	fed-fast24
1700084E18Rik	4.81235	0.00382729	0.107859	0.829509	NA	alpha 11	fed-fast24
Lrrc8a	25.087	-0.0541733	0.119832	0.166209	0.675542	alpha 11	fed-fast24
Gm28035	0.470191	-0.00178292	0.109133	0.776122	NA	alpha 11	fed-fast24
Phyhd1	7.00283	-1.74196	0.731781	0.000844904	NA	alpha 11	fed-fast24
Dolk	9.70065	-0.0150303	0.107741	0.541017	NA	alpha 11	fed-fast24
Nup188	1.67027	-0.00831535	0.109167	0.444731	NA	alpha 11	fed-fast24
Sh3glb2	22.4745	-0.0300522	0.108417	0.392373	0.892819	alpha 11	fed-fast24
Miga2	3.67758	0.0124033	0.109276	0.394605	NA	alpha 11	fed-fast24
Dolpp1	4.08415	0.0253665	0.112614	0.0935596	NA	alpha 11	fed-fast24
Crat	11.9897	-0.00403454	0.105698	0.880358	NA	alpha 11	fed-fast24
Ptpa	26.5354	0.0171072	0.10359	0.644586	0.950394	alpha 11	fed-fast24
Ier5l	17.2262	0.0637515	0.132649	0.0449886	NA	alpha 11	fed-fast24
Cstad	0.930914	-0.00202096	0.108975	0.8008	NA	alpha 11	fed-fast24
9330198N18Rik	0.205035	-0.00268988	0.109245	0.805177	NA	alpha 11	fed-fast24
Gm14486	0.340375	-0.000124391	0.109136	0.98746	NA	alpha 11	fed-fast24
1700001O22Rik	0.621659	0.00590433	0.109334	0.289199	NA	alpha 11	fed-fast24
Ntmt1	15.4524	0.00163722	0.10481	0.957041	NA	alpha 11	fed-fast24
Asb6	5.55073	0.00101614	0.107517	0.958428	NA	alpha 11	fed-fast24
Prrx2	1.62087	0.0083427	0.109295	0.376911	NA	alpha 11	fed-fast24
Ptges	0.562893	0.000482881	0.10905	0.933537	NA	alpha 11	fed-fast24
Tor1b	8.3246	-0.0168989	0.10861	0.45735	NA	alpha 11	fed-fast24
Tor1a	20.1589	0.0220738	0.107002	0.491906	0.931992	alpha 11	fed-fast24
BC005624	93.0018	0.0937854	0.118762	0.135449	0.63752	alpha 11	fed-fast24
Usp20	4.19772	-0.0292624	0.11377	0.0873852	NA	alpha 11	fed-fast24
Fnbp1	35.4662	-0.0293874	0.104597	0.477263	0.927711	alpha 11	fed-fast24
Gpr107	13.4614	-0.0409238	0.116136	0.163438	NA	alpha 11	fed-fast24
Ncs1	18.4906	-0.0276923	0.10846	0.402333	NA	alpha 11	fed-fast24
Hmcn2	0.293249	-0.000480178	0.109155	0.992995	NA	alpha 11	fed-fast24
Ass1	16.8847	-0.0510102	0.12217	0.096656	NA	alpha 11	fed-fast24
Fubp3	22.4557	-0.00166613	0.102896	0.960532	0.996357	alpha 11	fed-fast24
Exosc2	6.12525	0.0272387	0.112453	0.163261	NA	alpha 11	fed-fast24
Abl1	6.50601	-0.0161071	0.108981	0.430254	NA	alpha 11	fed-fast24
Qrfp	0.555535	-0.00222523	0.109153	0.687099	NA	alpha 11	fed-fast24
Lamc3	0.178012	0.00224002	0.109243	0.677883	NA	alpha 11	fed-fast24
Aif1l	6.85452	0.00458875	0.107262	0.827235	NA	alpha 11	fed-fast24
Nup214	10.2603	-0.00862142	0.106599	0.730927	NA	alpha 11	fed-fast24
Fam78a	0.675563	-0.000501675	0.109043	0.93498	NA	alpha 11	fed-fast24
Plpp7	6.82932	0.0365238	0.116139	0.092171	NA	alpha 11	fed-fast24
Prrc2b	31.27	-0.0388533	0.110387	0.31677	0.846512	alpha 11	fed-fast24
Gm13610	0.407444	-0.000722418	0.109131	0.954797	NA	alpha 11	fed-fast24
Pomt1	3.89349	0.0156604	0.109682	0.332831	NA	alpha 11	fed-fast24
Uck1	9.21906	-0.00912838	0.10697	0.702645	NA	alpha 11	fed-fast24
Swi5	152.81	0.0470505	0.0898484	0.406646	0.899312	alpha 11	fed-fast24
Golga2	7.01295	-0.0367686	0.116105	0.1006	NA	alpha 11	fed-fast24
Dnm1	0.378592	-0.00118861	0.109153	0.950055	NA	alpha 11	fed-fast24
Ciz1	6.70556	-0.0301278	0.113128	0.165991	NA	alpha 11	fed-fast24
1110008P14Rik	37.3177	-0.027044	0.10427	0.504762	0.938456	alpha 11	fed-fast24
Ptges2	12.3862	0.00624377	0.105721	0.821513	NA	alpha 11	fed-fast24
Slc25a25	19.8137	-0.00190059	0.104476	0.94852	0.99488	alpha 11	fed-fast24
Naif1	1.74747	0.00782852	0.109095	0.476882	NA	alpha 11	fed-fast24
Fam102a	15.7666	-0.00124482	0.10489	0.965044	NA	alpha 11	fed-fast24
Dpm2	30.9384	0.0318097	0.107324	0.411347	0.901911	alpha 11	fed-fast24
Pip5kl1	0.0791937	-0.0014588	0.109224	0.995544	NA	alpha 11	fed-fast24
St6galnac4	6.10404	-0.0183518	0.109668	0.349983	NA	alpha 11	fed-fast24
St6galnac6	9.32737	0.0210086	0.109286	0.389437	NA	alpha 11	fed-fast24
Ak1	7.9041	-0.0161929	0.108479	0.474701	NA	alpha 11	fed-fast24
Eng	1.08092	-0.00866006	0.109556	0.183922	NA	alpha 11	fed-fast24
Fpgs	2.80831	0.00643313	0.108761	0.613821	NA	alpha 11	fed-fast24
Cdk9	35.447	0.0111759	0.10036	0.785751	0.967421	alpha 11	fed-fast24
Sh2d3c	5.83752	0.00837222	0.108014	0.656637	NA	alpha 11	fed-fast24
6330409D20Rik	0.391796	-0.00604349	0.10939	0.39447	NA	alpha 11	fed-fast24
Ttc16	5.27896	-0.00435032	0.108123	0.785815	NA	alpha 11	fed-fast24
Tor2a	23.9103	0.0427418	0.113037	0.260119	0.807415	alpha 11	fed-fast24
Ptrh1	3.60664	0.00940407	0.10873	0.543267	NA	alpha 11	fed-fast24
Cfap157	7.04854	-0.00885224	0.10751	0.680706	NA	alpha 11	fed-fast24
Stxbp1	6.15242	0.00474903	0.107899	0.790606	NA	alpha 11	fed-fast24
Gm13523	0.125841	-0.00166729	0.109228	0.995544	NA	alpha 11	fed-fast24
Fam129b	12.4144	-0.0292904	0.110819	0.303453	NA	alpha 11	fed-fast24
Lrsam1	3.43357	0.000730789	0.108244	0.961288	NA	alpha 11	fed-fast24
Tob2	24.4045	-1.05508	0.356725	0.000126515	0.00560731	alpha 11	fed-fast24
Slc2a8	6.14502	0.0272675	0.112418	0.170873	NA	alpha 11	fed-fast24
Garnl3	1.78797	0.0112464	0.109542	0.307395	NA	alpha 11	fed-fast24
Ralgps1	6.66469	0.00523249	0.107449	0.796887	NA	alpha 11	fed-fast24
Angptl2	1.73606	0.0190177	0.111359	0.0370778	NA	alpha 11	fed-fast24
Zbtb34	1.43242	0.0059121	0.109047	0.541603	NA	alpha 11	fed-fast24
Zbtb43	3.28931	-0.00822267	0.108636	0.582681	NA	alpha 11	fed-fast24
Lmx1b	0.590188	0.00377475	0.109174	0.541967	NA	alpha 11	fed-fast24
C130021I20Rik	1.52723	0.00629836	0.109148	0.477253	NA	alpha 11	fed-fast24
Mvb12b	9.49435	0.0128819	0.107345	0.602304	NA	alpha 11	fed-fast24
Pbx3	1.51593	-0.0188078	0.11126	0.0385325	NA	alpha 11	fed-fast24
Mapkap1	15.9607	-0.0130688	0.105463	0.672751	NA	alpha 11	fed-fast24
Gapvd1	21.7924	-0.0034446	0.103637	0.91353	0.988009	alpha 11	fed-fast24
Nr4a3	40.9347	-1.03321	0.314975	4.18619e-05	0.00234493	alpha 11	fed-fast24
Rabepk	10.8991	0.0132593	0.107462	0.586948	NA	alpha 11	fed-fast24
Fbxw2	21.6855	0.0161435	0.104827	0.634913	0.950394	alpha 11	fed-fast24
Psmd5	13.7554	0.00632348	0.105348	0.826276	NA	alpha 11	fed-fast24
Cutal	0.583612	0.00657072	0.109381	0.280355	NA	alpha 11	fed-fast24
Phf19	0.303853	0.000761769	0.109165	0.788315	NA	alpha 11	fed-fast24
Traf1	37.395	0.0978205	0.156146	0.0595331	0.432909	alpha 11	fed-fast24
Hc	3.0247	0.00705666	0.108695	0.606471	NA	alpha 11	fed-fast24
Gm13449	0.763013	0.00690344	0.109334	0.333028	NA	alpha 11	fed-fast24
AI182371	0.616314	-0.000255469	0.109059	0.984607	NA	alpha 11	fed-fast24
Cntrl	12.9866	-0.0125337	0.106689	0.638325	NA	alpha 11	fed-fast24
Rab14	124.662	0.100258	0.112745	0.123751	0.609423	alpha 11	fed-fast24
Cebpd	287.53	-1.01776	0.256588	3.11525e-06	0.000269723	alpha 11	fed-fast24
Stom	18.1457	0.0149592	0.105358	0.641302	NA	alpha 11	fed-fast24
Ggta1	14.6867	-0.000294414	0.105147	0.99113	NA	alpha 11	fed-fast24
Gm35202	1.08115	-0.00141932	0.108937	0.86182	NA	alpha 11	fed-fast24
Dab2ip	10.431	-0.00619499	0.10638	0.804268	NA	alpha 11	fed-fast24
Ttll11	1.08975	-0.00173449	0.108934	0.834114	NA	alpha 11	fed-fast24
Ndufa8	77.6637	-0.0406204	0.0988723	0.433887	0.911819	alpha 11	fed-fast24
Morn5	29.5821	0.390394	0.429615	0.00835455	0.13824	alpha 11	fed-fast24
Rbm18	11.9599	-0.0031078	0.10578	0.90722	NA	alpha 11	fed-fast24
Mrrf	6.68739	0.028591	0.112726	0.169837	NA	alpha 11	fed-fast24
Ptgs1	0.33699	0.00249126	0.109192	0.603895	NA	alpha 11	fed-fast24
Pdcl	13.121	-0.011647	0.106319	0.671234	NA	alpha 11	fed-fast24
Rc3h2	21.5726	0.00766977	0.10382	0.818259	0.972294	alpha 11	fed-fast24
Zbtb6	4.95348	-0.00484034	0.107888	0.785268	NA	alpha 11	fed-fast24
Zbtb26	2.79811	0.00850319	0.108988	0.499108	NA	alpha 11	fed-fast24
Rabgap1	19.1853	0.0406781	0.114233	0.225059	NA	alpha 11	fed-fast24
Strbp	31.8238	0.0107505	0.102187	0.77688	0.967248	alpha 11	fed-fast24
Crb2	10.0143	0.0187594	0.108439	0.458313	NA	alpha 11	fed-fast24
Dennd1a	21.0973	-0.0263777	0.107236	0.448151	0.917375	alpha 11	fed-fast24
Rhou	20.4117	-1.00544	0.395294	0.000420637	0.0149146	alpha 11	fed-fast24
Gm27197	0.705764	-0.000852859	0.109024	0.8969	NA	alpha 11	fed-fast24
Nek6	6.82337	-0.00647333	0.107376	0.757989	NA	alpha 11	fed-fast24
Psmb7	60.2377	-0.008663	0.0951328	0.8537	0.982135	alpha 11	fed-fast24
Nr6a1	1.74133	0.00305207	0.108733	0.782025	NA	alpha 11	fed-fast24
Nr6a1os	0.249222	0.00108331	0.109177	0.801549	NA	alpha 11	fed-fast24
Olfml2a	2.97945	0.0168381	0.110307	0.221061	NA	alpha 11	fed-fast24
Gm13496	0.700694	-0.00132107	0.109031	0.843708	NA	alpha 11	fed-fast24
Wdr38	4.57341	-0.00178534	0.108186	0.90439	NA	alpha 11	fed-fast24
Rpl35	265.705	0.0781337	0.0879295	0.196999	0.730505	alpha 11	fed-fast24
Arpc5l	57.3681	0.0250799	0.0981799	0.59789	0.950394	alpha 11	fed-fast24
Golga1	11.6211	0.0483034	0.120882	0.0984434	NA	alpha 11	fed-fast24
Scai	12.2772	-0.0113191	0.106396	0.675862	NA	alpha 11	fed-fast24
Ppp6c	17.0338	0.00603652	0.104837	0.842003	NA	alpha 11	fed-fast24
Lrp1b	14.8536	-0.0169339	0.107317	0.537725	NA	alpha 11	fed-fast24
Gtdc1	3.79562	-0.0131266	0.109206	0.413928	NA	alpha 11	fed-fast24
Zeb2	34.2924	-0.0100311	0.100413	0.803595	0.970192	alpha 11	fed-fast24
Zeb2os	2.56862	0.0141068	0.109828	0.272672	NA	alpha 11	fed-fast24
Gm13479	0.125841	-0.00166729	0.109228	0.995544	NA	alpha 11	fed-fast24
Gm13481	0.864902	0.00585501	0.109212	0.440091	NA	alpha 11	fed-fast24
Acvr2a	4.47955	0.0108789	0.108676	0.520975	NA	alpha 11	fed-fast24
Orc4	15.4648	0.00827844	0.104999	0.785283	NA	alpha 11	fed-fast24
Mbd5	5.64443	0.00312775	0.107596	0.870147	NA	alpha 11	fed-fast24
Epc2	15.5594	0.00392057	0.10521	0.892262	NA	alpha 11	fed-fast24
Kif5c	3.83605	-0.00668406	0.108463	0.658449	NA	alpha 11	fed-fast24
Lypd6b	0.623664	0.00487715	0.109204	0.470282	NA	alpha 11	fed-fast24
Gm13480	0.178012	0.00224002	0.109243	0.677883	NA	alpha 11	fed-fast24
Lypd6	4.37494	-0.0134954	0.10935	0.381615	NA	alpha 11	fed-fast24
Mmadhc	21.0926	-0.0377809	0.111705	0.287019	0.827069	alpha 11	fed-fast24
Gm13483	0.28329	0.00421759	0.109307	0.429941	NA	alpha 11	fed-fast24
Gm48908	0.156379	0.00207888	0.10924	0.687195	NA	alpha 11	fed-fast24
Rnd3	23.3566	-0.0260348	0.106698	0.464283	0.921394	alpha 11	fed-fast24
Gm13499	0.0831694	-0.00148045	0.109224	0.995544	NA	alpha 11	fed-fast24
Rbm43	12.499	-0.00134242	0.105746	0.958725	NA	alpha 11	fed-fast24
Nmi	14.6064	-0.0165622	0.106775	0.565303	NA	alpha 11	fed-fast24
Tnfaip6	4.96673	-0.0381085	0.118144	0.0217425	NA	alpha 11	fed-fast24
Rif1	25.2014	0.032808	0.108441	0.380476	0.887177	alpha 11	fed-fast24
Neb	0.170028	0.00215896	0.109241	0.683284	NA	alpha 11	fed-fast24
Arl5a	15.3094	0.0262142	0.108942	0.390523	NA	alpha 11	fed-fast24
Cacnb4	2.92357	0.00354159	0.108454	0.796007	NA	alpha 11	fed-fast24
Stam2	7.47527	0.0237917	0.110641	0.286315	NA	alpha 11	fed-fast24
Fmnl2	8.14901	0.00577373	0.107273	0.786623	NA	alpha 11	fed-fast24
Prpf40a	28.7206	-0.0162438	0.103394	0.659545	0.950394	alpha 11	fed-fast24
Arl6ip6	13.8148	-0.0114024	0.106026	0.686735	NA	alpha 11	fed-fast24
Rprm	2.7789	-0.0105311	0.109197	0.421535	NA	alpha 11	fed-fast24
Galnt13	1.60228	-0.00790258	0.109289	0.379612	NA	alpha 11	fed-fast24
Gm14033	0.156379	0.00207888	0.10924	0.687195	NA	alpha 11	fed-fast24
Gm26794	0.125841	-0.00166729	0.109228	0.995544	NA	alpha 11	fed-fast24
Kcnj3	3.03232	-0.0200868	0.111217	0.124556	NA	alpha 11	fed-fast24
Nr4a2	24.7275	-0.00595568	0.108291	0.704242	0.961913	alpha 11	fed-fast24
Gpd2	16.3643	0.036589	0.11322	0.235353	NA	alpha 11	fed-fast24
Acvr1	4.59357	0.00805492	0.108253	0.641583	NA	alpha 11	fed-fast24
Upp2	10.3545	0.00184164	0.106089	0.94392	NA	alpha 11	fed-fast24
Ccdc148	16.4562	0.0277903	0.109569	0.360807	NA	alpha 11	fed-fast24
Pkp4	7.04743	0.00990322	0.107675	0.645365	NA	alpha 11	fed-fast24
Dapl1	0.170028	0.00215896	0.109241	0.683284	NA	alpha 11	fed-fast24
Tanc1	2.3283	-0.0137167	0.109888	0.250101	NA	alpha 11	fed-fast24
Wdsub1	6.94721	0.0369557	0.116322	0.0901514	NA	alpha 11	fed-fast24
Baz2b	23.5563	-0.0630785	0.127446	0.106727	0.575477	alpha 11	fed-fast24
Gm13572	0.281603	0.000925307	0.10917	0.793422	NA	alpha 11	fed-fast24
Gm13620	0.98215	-0.000214604	0.108954	0.97778	NA	alpha 11	fed-fast24
March7	27.5391	0.0359349	0.108754	0.359196	0.880327	alpha 11	fed-fast24
Cd302	17.4042	0.0146664	0.105645	0.638013	NA	alpha 11	fed-fast24
Ly75	0.0791937	-0.0014588	0.109224	0.995544	NA	alpha 11	fed-fast24
Rbms1	8.70605	-0.0161115	0.108278	0.492169	NA	alpha 11	fed-fast24
Tank	8.25339	-0.0116991	0.107747	0.600163	NA	alpha 11	fed-fast24
Psmd14	33.9602	0.00175812	0.0999826	0.966477	0.996975	alpha 11	fed-fast24
Slc4a10	0.76931	-0.00694371	0.109359	0.312388	NA	alpha 11	fed-fast24
Dpp4	0.0791937	-0.0014588	0.109224	0.995544	NA	alpha 11	fed-fast24
Ifih1	4.33667	0.0188306	0.110462	0.233093	NA	alpha 11	fed-fast24
Gca	10.2792	0.0219124	0.109251	0.388517	NA	alpha 11	fed-fast24
Kcnh7	2.13161	-0.0084204	0.109068	0.474467	NA	alpha 11	fed-fast24
Fign	0.64271	0.00197568	0.109083	0.753923	NA	alpha 11	fed-fast24
Grb14	3.55933	0.0132675	0.109417	0.371574	NA	alpha 11	fed-fast24
Cobll1	8.83188	0.0379382	0.116166	0.118175	NA	alpha 11	fed-fast24
Gm13594	5.20515	0.00913341	0.108194	0.620864	NA	alpha 11	fed-fast24
Slc38a11	0.613228	0.00553966	0.109329	0.313498	NA	alpha 11	fed-fast24
Scn3a	1.13853	0.00375486	0.109043	0.629018	NA	alpha 11	fed-fast24
Scn2a	2.13737	0.00247034	0.108675	0.827818	NA	alpha 11	fed-fast24
Csrnp3	14.791	-0.00757989	0.10531	0.793186	NA	alpha 11	fed-fast24
Galnt3	0.481105	-0.00265341	0.10915	0.683076	NA	alpha 11	fed-fast24
Ttc21b	4.18779	0.0186384	0.110265	0.26707	NA	alpha 11	fed-fast24
Scn9a	0.920929	0.00497852	0.109188	0.473804	NA	alpha 11	fed-fast24
Scn7a	1.52313	0.00378634	0.108882	0.702852	NA	alpha 11	fed-fast24
B3galt1	39.8318	0.00603449	0.0994398	0.884888	0.984901	alpha 11	fed-fast24
Gm26743	0.156379	0.00207888	0.10924	0.687195	NA	alpha 11	fed-fast24
Stk39	11.692	0.0038225	0.106058	0.882817	NA	alpha 11	fed-fast24
Cers6	2.38372	0.00100401	0.108529	0.936007	NA	alpha 11	fed-fast24
Nostrin	0.0831694	-0.00148045	0.109224	0.995544	NA	alpha 11	fed-fast24
Spc25	0.230502	0.000499449	0.109172	0.806684	NA	alpha 11	fed-fast24
Lrp2	4.47001	0.0119094	0.10886	0.480107	NA	alpha 11	fed-fast24
Bbs5	12.4559	-0.0322177	0.112004	0.260209	NA	alpha 11	fed-fast24
Klhl41	5.25574	0.0102755	0.108224	0.589857	NA	alpha 11	fed-fast24
Fastkd1	1.12821	-0.00254758	0.108975	0.753322	NA	alpha 11	fed-fast24
Ppig	51.2578	0.00496012	0.0973644	0.911783	0.987942	alpha 11	fed-fast24
Ccdc173	29.3648	0.0629057	0.123882	0.14652	0.649264	alpha 11	fed-fast24
Phospho2	6.49402	-0.000316376	0.107361	0.986075	NA	alpha 11	fed-fast24
Klhl23	7.79687	0.0352365	0.115089	0.127791	NA	alpha 11	fed-fast24
Ssb	77.4926	0.0363653	0.0972149	0.484739	0.929178	alpha 11	fed-fast24
Mettl5	16.6889	0.00650789	0.104636	0.833729	NA	alpha 11	fed-fast24
Mettl5os	2.38423	-0.00443563	0.108653	0.720385	NA	alpha 11	fed-fast24
Ubr3	12.3386	-0.034304	0.113567	0.198303	NA	alpha 11	fed-fast24
Sp5	1.07974	-0.00762352	0.10935	0.347507	NA	alpha 11	fed-fast24
Gad1os	0.512402	0.00701315	0.109493	0.196651	NA	alpha 11	fed-fast24
Erich2os	0.156379	0.00207888	0.10924	0.687195	NA	alpha 11	fed-fast24
Erich2	13.1271	-0.00385512	0.105779	0.880085	NA	alpha 11	fed-fast24
Gad1	0.158387	-0.00196696	0.109235	0.853022	NA	alpha 11	fed-fast24
Gm26558	0.288204	-0.00416742	0.109291	0.588634	NA	alpha 11	fed-fast24
Gorasp2	16.8699	-0.0120474	0.105407	0.691352	NA	alpha 11	fed-fast24
Tlk1	16.5222	0.0133762	0.105513	0.666424	NA	alpha 11	fed-fast24
Mettl8	3.10994	-0.00090469	0.108323	0.947228	NA	alpha 11	fed-fast24
Dcaf17	7.04345	0.0105744	0.108204	0.586346	NA	alpha 11	fed-fast24
Cybrd1	7.73081	-0.0259202	0.111297	0.250483	NA	alpha 11	fed-fast24
Dync1i2	92.3852	-0.013144	0.0898834	0.798517	0.969473	alpha 11	fed-fast24
Slc25a12	8.06802	-0.00920654	0.107611	0.663607	NA	alpha 11	fed-fast24
Hat1	15.4696	-0.00135486	0.104836	0.962496	NA	alpha 11	fed-fast24
Metap1d	8.92697	0.0455429	0.120655	0.062097	NA	alpha 11	fed-fast24
Itga6	5.94242	-0.00142216	0.10777	0.934571	NA	alpha 11	fed-fast24
Pdk1	10.8246	0.0173024	0.108007	0.498186	NA	alpha 11	fed-fast24
Rapgef4	3.42774	-0.0222401	0.111634	0.126758	NA	alpha 11	fed-fast24
Map3k20	5.93492	-0.013259	0.108716	0.482106	NA	alpha 11	fed-fast24
Cdca7	1.75591	0.00131496	0.108759	0.898029	NA	alpha 11	fed-fast24
Sp3	23.7189	0.0332002	0.10878	0.370433	0.886894	alpha 11	fed-fast24
Sp3os	32.32	0.0491061	0.114274	0.242225	0.787936	alpha 11	fed-fast24
Ola1	21.1695	0.035289	0.110687	0.315721	0.846045	alpha 11	fed-fast24
Cir1	25.8293	-0.0183227	0.104226	0.613677	0.950394	alpha 11	fed-fast24
Scrn3	4.93152	-0.00333765	0.107782	0.852091	NA	alpha 11	fed-fast24
Gpr155	1.60063	0.00406192	0.108873	0.688159	NA	alpha 11	fed-fast24
Gm13703	0.296938	0.00437413	0.109315	0.422517	NA	alpha 11	fed-fast24
Gm13709	0.170028	0.00215896	0.109241	0.683284	NA	alpha 11	fed-fast24
Wipf1	2.00587	0.0043974	0.108761	0.699764	NA	alpha 11	fed-fast24
Chrna1os	1.37302	-0.00999149	0.109556	0.250094	NA	alpha 11	fed-fast24
Chn1	11.0187	0.031255	0.112399	0.232172	NA	alpha 11	fed-fast24
Atf2	16.5322	-0.00498819	0.104758	0.863218	NA	alpha 11	fed-fast24
Gm10822	0.34314	-0.000497779	0.109137	0.988597	NA	alpha 11	fed-fast24
Atp5g3	145.511	0.104793	0.108828	0.11139	0.584761	alpha 11	fed-fast24
Lnpk	8.75679	0.0310212	0.112817	0.202513	NA	alpha 11	fed-fast24
Mtx2	13.8541	0.00222379	0.105192	0.938665	NA	alpha 11	fed-fast24
Hnrnpa3	107.984	0.0619407	0.102797	0.275112	0.81289	alpha 11	fed-fast24
Nfe2l2	26.6032	-0.0392084	0.110572	0.312749	0.84573	alpha 11	fed-fast24
Agps	7.76977	-0.0110224	0.107642	0.620101	NA	alpha 11	fed-fast24
Ttc30b	16.7958	0.042012	0.115387	0.198375	NA	alpha 11	fed-fast24
Ttc30a1	6.14759	0.0139227	0.108778	0.470627	NA	alpha 11	fed-fast24
Rbm45	5.72981	0.00798776	0.107863	0.681357	NA	alpha 11	fed-fast24
[truncated: 128,094 more rows]

## Sheet: S5D DGEA 12fast-24fast (Fig.4c)
gene_name	baseMean	log2FoldChange	lfcSE	pvalue	padj	cluster	comparison		Down in 24Fast	Up in 24Fast
[truncated: 132,061 more rows]

[truncated: 6 more sheets: S5E TemporalTraj. (Fig.4e), S5F GO_BP (Fig.4f), S5G GO_CC (Fig.4f), S5H GO_MF (Fig.4f), S5I KEGG (Fig.4f), S5J GWAS (Fig.4f)]
