# Supplementary material for: Fasting induces metabolic switches and spatial redistributions of lipid processing and neuronal interactions in tanycytes
Source: Nat Commun. 2024 Aug 4;15:6604. doi: 10.1038/s41467-024-50913-w (PMC11298547; doi:10.1038/s41467-024-50913-w)
Supplement: Supplementary file 9 — Supplementary Data 6 [file 41467_2024_50913_MOESM9_ESM.xlsx]

## Sheet: S6A CCC (Fig.7b)
Interaction	ligand	receptor	ComScoreFed	ComScoreFast12	ComScoreFast24	FvsF12	FvsF24	F12vsF24	Delta_FvsF12	Delta_FvsF24	Delta_F12vsF24
Neurons-Tanycytes_3	Sema4c	Plxnb2	0.053097	0.0423003	0.0675362	0	0	0	0.0107968	-0.0144392	-0.0252359
Neurons-Tanycytes_3	Nppc	Npr2	0.0715995	0.10793	0.176816	9.10383e-15	0	0	-0.0363305	-0.105216	-0.0688856
Neurons-Tanycytes_3	Nfasc	Cntn1	0.526014	0.627123	0.550339	0	3.76546e-05	0	-0.101109	-0.0243253	0.0767834
Neurons-Tanycytes_3	Lamc1	Itga1	0.045747	0.0905127	0.0686221	0	0	0	-0.0447657	-0.0228752	0.0218906
Neurons-Tanycytes_3	Lamc1	Itga6	0.0101	0.0197015	0.0196688	0	0	0.994892	-0.00960152	-0.00956878	3.27395e-05
Neurons-Tanycytes_3	Lamc1	Itgav	0.055847	0.0605322	0.0675294	6.50447e-05	0	0	-0.0046852	-0.0116825	-0.00699727
Neurons-Tanycytes_3	Lamc1	Cd44	0.111694	0.119637	0.122165	1.50804e-05	6.21892e-09	0.030173	-0.00794276	-0.010471	-0.00252821
Neurons-Tanycytes_3	Lamc1	Sv2a	0.0178235	0.0219857	0.0161721	4.8872e-13	0.00893045	0	-0.00416224	0.0016514	0.00581364
Neurons-Tanycytes_3	Lamc1	Dag1	0.0787204	0.0965088	0.091569	0	0	5.86298e-09	-0.0177884	-0.0128486	0.00493979
Neurons-Tanycytes_3	Lamc1	Itgb1	0.0519852	0.0571058	0.070589	1.32212e-05	0	0	-0.00512061	-0.0186038	-0.0134832
Neurons-Tanycytes_3	Lamc1	Itgb8	0.055847	0.0562492	0.0668738	0.926819	0	0	-0.000402268	-0.0110268	-0.0106246
Neurons-Tanycytes_3	Tnr	Itgav	0.370186	0.211506	0.273259	0	0	0	0.158679	0.0969269	-0.0617521
Neurons-Tanycytes_3	Tnr	Itga2b	0.159495	0.0568673	0.139724	0	0	0	0.102628	0.0197704	-0.0828572
Neurons-Tanycytes_3	Tnr	Sdc4	0.897897	0.534752	0.812701	0	0	0	0.363145	0.0851957	-0.277949
Neurons-Tanycytes_3	Tnr	Itgb1	0.344588	0.199534	0.285639	0	0	0	0.145053	0.0589483	-0.0861048
Neurons-Tanycytes_3	Mpzl1	Mpzl1	0.0368607	0.0206908	0.0372741	0	0.815589	0	0.0161699	-0.000413401	-0.0165833
Neurons-Tanycytes_3	Cadm3	Cadm3	0.128125	0.168939	0.145518	0	1.50757e-12	0	-0.0408137	-0.0173929	0.0234208
Neurons-Tanycytes_3	Tgfb2	Tgfbr1	0.0417579	0.0282489	0.036837	0	1.60677e-07	0	0.013509	0.0049209	-0.0085881
Neurons-Tanycytes_3	Tgfb2	Acvr1b	0.0198605	0.0100389	0.0136614	0	0	0	0.0098216	0.00619906	-0.00362254
Neurons-Tanycytes_3	Tgfb2	Acvr1	0.0381932	0.024747	0.0278107	0	0	2.27365e-10	0.0134462	0.0103825	-0.00306375
Neurons-Tanycytes_3	Lamb3	Itga1	0.120249	0.177298	0.235656	0	0	0	-0.0570492	-0.115407	-0.0583574
Neurons-Tanycytes_3	Lamb3	Itga6	0.0265485	0.0385918	0.0675447	2.22045e-16	0	0	-0.0120432	-0.0409962	-0.0289529
Neurons-Tanycytes_3	Lamb3	Itgav	0.146798	0.118572	0.231903	0	0	0	0.0282259	-0.0851057	-0.113332
Neurons-Tanycytes_3	Lamb3	Cd44	0.293595	0.234347	0.419527	0	0	0	0.0592483	-0.125932	-0.18518
Neurons-Tanycytes_3	Lamb3	Sv2a	0.0468503	0.0430662	0.0555367	0.00825722	3.90523e-11	0	0.00378415	-0.0086864	-0.0124706
Neurons-Tanycytes_3	Lamb3	Dag1	0.206922	0.189044	0.314458	2.12036e-07	0	0	0.0178786	-0.107536	-0.125414
Neurons-Tanycytes_3	Lamb3	Itgb1	0.136647	0.11186	0.24241	0	0	0	0.0247866	-0.105764	-0.13055
Neurons-Tanycytes_3	Lamb3	Itgb8	0.146798	0.110182	0.229652	0	0	0	0.0366154	-0.0828542	-0.11947
Neurons-Tanycytes_3	Cd46	Jag1	0.00533856	0.00623461	0.00382194	0.00707467	1.20452e-06	0	-0.000896049	0.00151662	0.00241267
Neurons-Tanycytes_3	Mdk	Sdc2	0.406155	0.270283	0.290966	0	0	0	0.135872	0.115189	-0.0206821
Neurons-Tanycytes_3	Mdk	Sdc4	0.274787	0.213361	0.233535	0	0	0	0.0614266	0.0412526	-0.0201741
Neurons-Tanycytes_3	Mdk	Ptprz1	0.514624	0.500363	0.393375	0.0349226	0	0	0.014261	0.121248	0.106987
Neurons-Tanycytes_3	Mdk	Itga6	0.0204885	0.0274662	0.0228707	6.66134e-16	0.0125066	0	-0.00697768	-0.00238212	0.00459556
Neurons-Tanycytes_3	Mdk	Lrp1	0.218745	0.181118	0.171022	0	0	1.19026e-10	0.0376274	0.0477235	0.0100961
Neurons-Tanycytes_3	Mdk	Ncl	0.621285	0.498372	0.503663	0	0	0.306078	0.122912	0.117622	-0.00529021
Neurons-Tanycytes_3	Mdk	Itgb1	0.105456	0.0796122	0.0820802	0	0	0.0192775	0.0258435	0.0233754	-0.00246803
Neurons-Tanycytes_3	Bdnf	Ntrk2	4.51383	2.57316	3.51814	0	0	0	1.94067	0.995687	-0.944981
Neurons-Tanycytes_3	Sema6d	Kdr	0.0401029	0.0207227	0.0339993	0	1.45017e-10	0	0.0193802	0.00610352	-0.0132767
Neurons-Tanycytes_3	Pdyn	Oprk1	0.20879	0.115827	0.124565	0	0	0.00307771	0.0929622	0.0842241	-0.00873808
Neurons-Tanycytes_3	Bmp2	Bmpr1a	0.137046	0.116783	0.0826495	0	0	0	0.0202627	0.0543962	0.0341336
Neurons-Tanycytes_3	Bmp2	Bmpr1b	0.0181969	0.0162953	0.011227	0.0257717	0	0	0.00190163	0.00696999	0.00506836
Neurons-Tanycytes_3	Bmp2	Acvr2a	0.0216089	0.0159073	0.0126602	3.58602e-14	0	6.58362e-14	0.00570154	0.00894869	0.00324715
Neurons-Tanycytes_3	Bmp2	Acvr2b	0.0221775	0.0174593	0.0150489	9.20399e-09	0	4.30464e-07	0.00471826	0.00712863	0.00241037
Neurons-Tanycytes_3	Bmp2	Bmpr2	0.093828	0.0566456	0.063062	0	0	1.88333e-10	0.0371824	0.030766	-0.00641642
Neurons-Tanycytes_3	Jag1	Notch1	0.0575444	0.0493394	0.0371775	1.05324e-11	0	0	0.00820501	0.0203669	0.0121619
Neurons-Tanycytes_3	Jag1	Notch2	0.090815	0.104732	0.0550251	1.74806e-11	0	0	-0.0139171	0.0357899	0.0497069
Neurons-Tanycytes_3	Col9a3	Itga1	0.02222	0.0244917	0.0260658	0.015805	9.89077e-06	0.00262503	-0.00227172	-0.00384581	-0.0015741
Neurons-Tanycytes_3	Col9a3	Itgav	0.0271257	0.0163793	0.0256507	0	0.0528054	0	0.0107464	0.00147495	-0.00927142
Neurons-Tanycytes_3	Col9a3	Cd44	0.0542513	0.0323723	0.0464037	0	2.24265e-14	0	0.0218791	0.00784761	-0.0140314
Neurons-Tanycytes_3	Col9a3	Sdc4	0.0657942	0.0414118	0.076288	0	8.72635e-14	0	0.0243824	-0.0104939	-0.0348763
Neurons-Tanycytes_3	Col9a3	Itgb1	0.02525	0.0154522	0.0268129	0	0.0417871	0	0.00979779	-0.00156293	-0.0113607
Neurons-Tanycytes_3	Col9a3	Itgb8	0.0271257	0.0152204	0.0254017	0	0.0186225	0	0.0119053	0.00172399	-0.0101813
Neurons-Tanycytes_3	L1cam	Itgav	0.981311	0.633095	0.825534	0	0	0	0.348216	0.155777	-0.192439
Neurons-Tanycytes_3	Efnb1	Epha4	0.157203	0.0791083	0.107028	0	0	0	0.0780949	0.0501753	-0.0279196
Neurons-Tanycytes_3	Efnb1	Ephb1	0.786016	0.754166	0.681674	2.55217e-06	0	0	0.03185	0.104342	0.0724919
Neurons-Tanycytes_3	Fgf2	Fgfr1	0.067254	0.0376109	0.0330337	0	0	1.09912e-14	0.0296431	0.0342203	0.00457719
Neurons-Tanycytes_3	Fgf2	Fgfr2	0.0411129	0.0190935	0.0221896	0	0	1.11311e-12	0.0220194	0.0189232	-0.00309612
Neurons-Tanycytes_3	Fgf2	Fgfr3	0.0254282	0.00905295	0.00839946	0	0	0.0477566	0.0163752	0.0170287	0.00065349
Neurons-Tanycytes_3	Sema4a	Plxnb1	0.288435	0.128725	0.230926	0	0	0	0.15971	0.0575092	-0.102201
Neurons-Tanycytes_3	Sema4a	Plxnb2	0.552834	0.250904	0.433441	0	0	0	0.301929	0.119393	-0.182537
Neurons-Tanycytes_3	Sema4a	Plxna3	0.0435657	0.0436356	0.05245	0.996994	0	0	-6.98397e-05	-0.00888432	-0.00881448
Neurons-Tanycytes_3	Thbs3	Itgav	0.137224	0.0900861	0.120401	0	0	0	0.0471379	0.0168226	-0.0303152
Neurons-Tanycytes_3	Thbs3	Sdc4	0.332841	0.227765	0.358087	0	1.249e-13	0	0.105076	-0.0252457	-0.130322
Neurons-Tanycytes_3	Thbs3	Cd47	0.441598	0.284281	0.390428	0	0	0	0.157317	0.0511708	-0.106146
Neurons-Tanycytes_3	Thbs3	Itgb1	0.127735	0.0849869	0.125856	0	0.462854	0	0.0427482	0.00187868	-0.0408695
Neurons-Tanycytes_3	Efna3	Epha4	0.0765222	0.0301065	0.060077	0	0	0	0.0464157	0.0164452	-0.0299705
Neurons-Tanycytes_3	Efna3	Epha5	0.110098	0.0963409	0.119751	3.73035e-14	1.83968e-07	0	0.0137574	-0.00965248	-0.0234099
Neurons-Tanycytes_3	Efna3	Epha7	0.043727	0.0329165	0.0467713	0	0.00421903	0	0.0108105	-0.00304436	-0.0138549
Neurons-Tanycytes_3	Negr1	Negr1	1.83735	1.06924	1.52276	0	0	0	0.768112	0.314592	-0.45352
Neurons-Tanycytes_3	Cga	Tshr	0.187911	0.273873	0.224481	1.41387e-07	0.0497003	1.44299e-07	-0.0859622	-0.0365709	0.0493913
Neurons-Tanycytes_3	Enho	Gpr19	0.626165	0.644567	0.941475	0.00418395	0	0	-0.0184018	-0.31531	-0.296908
Neurons-Tanycytes_3	Col9a2	Itga1	0.0601246	0.0750723	0.0739417	0	0	0.383924	-0.0149477	-0.0138171	0.00113062
Neurons-Tanycytes_3	Col9a2	Itgav	0.0733989	0.0502061	0.0727643	0	0.839736	0	0.0231928	0.00063459	-0.0225582
Neurons-Tanycytes_3	Col9a2	Cd44	0.146798	0.0992281	0.131635	0	2.22045e-16	0	0.0475696	0.0151627	-0.032407
Neurons-Tanycytes_3	Col9a2	Sdc4	0.178031	0.126936	0.216409	0	0	0	0.0510951	-0.0383777	-0.0894728
Neurons-Tanycytes_3	Col9a2	Itgb1	0.0683234	0.0473642	0.076061	0	6.21218e-11	0	0.0209592	-0.00773763	-0.0286968
Neurons-Tanycytes_3	Col9a2	Itgb8	0.0733989	0.0466538	0.0720578	0	0.456639	0	0.0267451	0.00134104	-0.025404
Neurons-Tanycytes_3	Wnt4	Fzd1	0.0582828	0.0339662	0.0420414	0	0	0	0.0243166	0.0162415	-0.00807515
Neurons-Tanycytes_3	Wnt4	Fzd2	0.128592	0.0384104	0.0688763	0	0	0	0.0901819	0.059716	-0.0304659
Neurons-Tanycytes_3	Wnt4	Fzd3	0.270136	0.0996765	0.143418	0	0	0	0.17046	0.126719	-0.0437411
Neurons-Tanycytes_3	Wnt4	Fzd5	0.923274	0.301887	0.43234	0	0	0	0.621388	0.490934	-0.130454
Neurons-Tanycytes_3	Wnt4	Fzd6	0.0333045	0.0123802	0.0187844	0	0	0	0.0209243	0.01452	-0.00640423
Neurons-Tanycytes_3	Wnt4	Fzd8	0.0545823	0.0330139	0.0304129	0	0	0.00112883	0.0215685	0.0241694	0.00260099
Neurons-Tanycytes_3	Wnt4	Lrp5	0.0277537	0.00952323	0.0161009	0	0	0	0.0182305	0.0116528	-0.00657771
Neurons-Tanycytes_3	Wnt4	Lrp6	0.197051	0.0838045	0.134175	0	0	0	0.113247	0.062877	-0.0503701
Neurons-Tanycytes_3	Agrn	Dag1	0.323878	0.268522	0.322976	0	0.943526	0	0.0553568	0.000902361	-0.0544544
Neurons-Tanycytes_3	Sema3a	Plxna3	0.0157526	0.0109845	0.0135394	0	2.56451e-05	0	0.00476811	0.00221315	-0.00255496
Neurons-Tanycytes_3	Shh	Ptch1	0.152688	0.0586913	0.0537918	0	0	7.16908e-08	0.0939966	0.0988962	0.00489955
Neurons-Tanycytes_3	Btc	Erbb4	0.00628066	0.00199534	0.00365931	0	0	0	0.00428532	0.00262136	-0.00166396
Neurons-Tanycytes_3	Btc	Erbb2	0.00628066	0.00171821	0.00304942	0	0	0	0.00456245	0.00323124	-0.00133121
Neurons-Tanycytes_3	Pdgfa	Pdgfrb	0.272801	0.182472	0.246068	0	2.22045e-16	0	0.0903298	0.0267334	-0.0635964
Neurons-Tanycytes_3	Ptn	Ptprz1	9.86483	7.50966	7.2958	0	0	1.20678e-09	2.35517	2.56903	0.213864
Neurons-Tanycytes_3	Ptn	Sdc2	7.78559	4.05653	5.39644	0	0	0	3.72906	2.38915	-1.33991
Neurons-Tanycytes_3	Ptn	Sdc3	0.508258	0.334559	0.348766	0	0	0.00388926	0.173699	0.159493	-0.0142062
Neurons-Tanycytes_3	Ptn	Sdc4	5.2674	3.20221	4.33129	0	0	0	2.06519	0.936111	-1.12908
Neurons-Tanycytes_3	Ptn	Itgav	2.17165	1.26655	1.45633	0	0	0	0.905102	0.715316	-0.189786
Neurons-Tanycytes_3	Ptn	Ncl	11.9094	7.47979	9.34126	0	0	0	4.42962	2.56815	-1.86147
Neurons-Tanycytes_3	Cxcl12	Cxcr4	0.0311657	0.016779	0.0292846	0	0.305719	0	0.0143866	0.00188105	-0.0125056
Neurons-Tanycytes_3	Cxcl12	Ackr3	0.0494984	0.0136097	0.0211122	0	0	0	0.0358887	0.0283862	-0.0075025
Neurons-Tanycytes_3	Dll3	Notch1	0.0748078	0.050065	0.0531107	0	0	2.76923e-05	0.0247428	0.021697	-0.00304575
Neurons-Tanycytes_3	Dll3	Notch2	0.118059	0.106272	0.0786073	6.09489e-09	0	0	0.0117872	0.0394522	0.0276649
Neurons-Tanycytes_3	Lrrc4b	Ptprf	0.359322	0.29066	0.282929	0	0	7.55921e-05	0.0686615	0.076393	0.00773151
Neurons-Tanycytes_3	Ctf1	Lifr	0.00774049	0.0020155	0.00487907	0	0	0	0.00572499	0.00286142	-0.00286357
Neurons-Tanycytes_3	Ctf1	Il6st	0.0299944	0.010531	0.0172292	0	0	0	0.0194634	0.0127652	-0.00669825
Neurons-Tanycytes_3	Sct	Sctr	0.00483781	0.00152842	0.00300707	0	0	0	0.00330939	0.00183074	-0.00147865
Neurons-Tanycytes_3	Psap	Gpr37l1	3.93309	1.83814	3.86478	0	0.0267081	0	2.09495	0.068307	-2.02664
Neurons-Tanycytes_3	Psap	Gpr37	2.56818	2.23384	3.05423	0	0	0	0.334334	-0.486053	-0.820387
Neurons-Tanycytes_3	Mif	Ackr3	3.40508	1.81707	2.20795	0	0	0	1.588	1.19712	-0.39088
Neurons-Tanycytes_3	Mif	Cxcr4	2.14394	2.24023	3.06265	0.00678485	0	0	-0.0962899	-0.918708	-0.822418
Neurons-Tanycytes_3	Mif	Cd44	15.8063	10.4295	13.2715	0	0	0	5.37678	2.53482	-2.84196
Neurons-Tanycytes_3	Col6a1	Itga1	0.0392117	0.0457888	0.0393646	7.69994e-07	0.991904	0	-0.00657709	-0.000152944	0.00642415
Neurons-Tanycytes_3	Col6a1	Itgav	0.0478688	0.0306222	0.0387378	0	0	0	0.0172467	0.00913101	-0.00811566
Neurons-Tanycytes_3	Col6a1	Cd44	0.0957376	0.0605221	0.0700791	0	0	0	0.0352156	0.0256586	-0.009557
Neurons-Tanycytes_3	Col6a1	Sdc4	0.116107	0.077422	0.115211	0	0.898972	0	0.0386853	0.000896837	-0.0377885
Neurons-Tanycytes_3	Col6a1	Itgb1	0.0445587	0.0288888	0.0404929	0	0.000112	0	0.0156699	0.00406582	-0.0116041
Neurons-Tanycytes_3	Col6a1	Itgb8	0.0478688	0.0284555	0.0383617	0	0	0	0.0194133	0.0095071	-0.00990623
Neurons-Tanycytes_3	Fgf22	Fgfr2	0.0895673	0.0720877	0.120544	0	0	0	0.0174796	-0.0309763	-0.0484559
Neurons-Tanycytes_3	Efna2	Epha4	0.0232894	0.0084399	0.0161552	0	0	0	0.0148495	0.00713421	-0.00771525
Neurons-Tanycytes_3	Efna2	Epha5	0.0335082	0.0270077	0.0322019	0	0.181471	0	0.00650048	0.00130629	-0.0051942
Neurons-Tanycytes_3	Efna2	Epha7	0.0133082	0.00922763	0.0125772	0	0.157272	0	0.00408058	0.000731043	-0.00334954
Neurons-Tanycytes_3	Igf1	Igf1r	0.038677	0.0511534	0.0338825	0	0.00154246	0	-0.0124764	0.00479453	0.0172709
Neurons-Tanycytes_3	Igf1	Itgav	0.0335082	0.0334707	0.0261742	0.999295	1.57467e-11	0	3.74502e-05	0.00733398	0.00729653
Neurons-Tanycytes_3	Igf1	Itga6	0.00605999	0.0108938	0.00762355	1.11022e-16	0.0157781	0	-0.00483378	-0.00156356	0.00327022
Neurons-Tanycytes_3	Gdf11	Tgfbr1	0.0675086	0.0737723	0.0767438	1.35024e-06	3.3118e-13	9.42919e-05	-0.00626369	-0.00923515	-0.00297145
Neurons-Tanycytes_3	Gdf11	Acvr1b	0.0321078	0.0262166	0.0284613	1.11022e-16	5.50959e-07	7.3122e-08	0.00589115	0.00364649	-0.00224466
Neurons-Tanycytes_3	Gdf11	Acvr2a	0.0312845	0.0249972	0.0269366	0	1.10314e-09	3.56212e-06	0.00628725	0.00434793	-0.00193932
Neurons-Tanycytes_3	Gdf11	Acvr2b	0.0321078	0.027436	0.0320189	1.30118e-09	0.992037	0	0.00467177	8.88358e-05	-0.00458294
Neurons-Tanycytes_3	Efnb2	Epha4	0.0665411	0.0408139	0.076737	0	2.12071e-08	0	0.0257272	-0.0101959	-0.0359231
Neurons-Tanycytes_3	Efnb2	Ephb1	0.332705	0.389092	0.488748	0	0	0	-0.0563869	-0.156042	-0.0996555
Neurons-Tanycytes_3	Col4a1	Itga1	0.0954151	0.135237	0.106391	0	2.98898e-08	0	-0.0398215	-0.0109758	0.0288457
Neurons-Tanycytes_3	Col4a1	Itgav	0.116481	0.0904422	0.104697	0	3.44169e-15	0	0.0260386	0.011784	-0.0142546
Neurons-Tanycytes_3	Col4a1	Cd44	0.232962	0.178751	0.189403	0	0	2.77556e-15	0.0542103	0.0435587	-0.0106517
Neurons-Tanycytes_3	Col4a1	Sdc4	0.282528	0.228665	0.31138	0	0	0	0.0538628	-0.0288519	-0.0827147
Neurons-Tanycytes_3	Col4a1	Itgb1	0.108426	0.0853228	0.10944	0	0.762149	0	0.0231035	-0.00101406	-0.0241175
Neurons-Tanycytes_3	Col4a1	Itgb8	0.116481	0.084043	0.10368	0	0	0	0.0324378	0.0128005	-0.0196374
Neurons-Tanycytes_3	Col4a2	Itga1	0.149004	0.205517	0.180865	0	0	0	-0.0565127	-0.0318601	0.0246525
Neurons-Tanycytes_3	Col4a2	Itgav	0.181902	0.137444	0.177985	0	0.120219	0	0.0444579	0.00391698	-0.0405409
Neurons-Tanycytes_3	Col4a2	Cd44	0.363803	0.271646	0.321985	0	0	0	0.0921574	0.0418181	-0.0503393
Neurons-Tanycytes_3	Col4a2	Sdc4	0.441208	0.347499	0.529346	0	0	0	0.093709	-0.0881377	-0.181847
Neurons-Tanycytes_3	Col4a2	Itgb1	0.169323	0.129664	0.186049	0	1.33227e-15	0	0.0396594	-0.0167253	-0.0563848
Neurons-Tanycytes_3	Col4a2	Itgb8	0.181902	0.127719	0.176257	0	0.0126606	0	0.0541827	0.00564498	-0.0485377
Neurons-Tanycytes_3	Gas6	Axl	0.467485	0.308328	0.484141	0	0.000115803	0	0.159157	-0.0166565	-0.175814
Neurons-Tanycytes_3	Gas6	Mertk	0.249325	0.206333	0.328473	0	0	0	0.0429919	-0.0791482	-0.12214
Neurons-Tanycytes_3	Nrg1	Erbb2	0.028891	0.0122878	0.0186354	0	0	0	0.0166032	0.0102557	-0.00634752
Neurons-Tanycytes_3	Nrg1	Erbb4	0.028891	0.0142697	0.0223624	0	0	0	0.0146213	0.00652862	-0.00809269
Neurons-Tanycytes_3	Nrg1	Itgav	0.146798	0.0840329	0.115166	0	0	0	0.0627648	0.0316312	-0.0311336
Neurons-Tanycytes_3	Wnt5a	Fzd1	0.0213882	0.0212064	0.0322476	0.973782	0	0	0.000181785	-0.0108594	-0.0110412
Neurons-Tanycytes_3	Wnt5a	Fzd2	0.0471898	0.0239811	0.0528312	0	1.57437e-08	0	0.0232087	-0.00564139	-0.0288501
Neurons-Tanycytes_3	Wnt5a	Fzd3	0.0991326	0.0622319	0.110008	0	1.17772e-10	0	0.0369007	-0.0108753	-0.047776
Neurons-Tanycytes_3	Wnt5a	Fzd5	0.338816	0.188479	0.331625	0	0.234539	0	0.150337	0.00719165	-0.143145
Neurons-Tanycytes_3	Wnt5a	Fzd6	0.0122218	0.00772944	0.0144085	0	1.57176e-05	0	0.00449239	-0.00218669	-0.00667907
Neurons-Tanycytes_3	Wnt5a	Fzd8	0.0200302	0.0206118	0.0233281	0.806562	0.001341	1.72667e-06	-0.000581623	-0.00329786	-0.00271623
Neurons-Tanycytes_3	Nrg3	Erbb4	0.0351717	0.0171116	0.0292744	0	4.21885e-15	0	0.0180601	0.00589726	-0.0121629
Neurons-Tanycytes_3	Nrg3	Erbb2	0.0351717	0.014735	0.0243954	0	0	0	0.0204367	0.0107763	-0.00966039
Neurons-Tanycytes_3	Fgf9	Fgfr1	0.168135	0.143535	0.192845	0	0	0	0.0245995	-0.0247104	-0.0493099
Neurons-Tanycytes_3	Fgf9	Fgfr2	0.102782	0.072867	0.129539	0	0	0	0.0299151	-0.0267572	-0.0566724
Neurons-Tanycytes_3	Fgf9	Fgfr3	0.0635705	0.034549	0.0490347	0	0	0	0.0290215	0.0145358	-0.0144857
Neurons-Tanycytes_3	Fgf17	Fgfr1	0.0528424	0.0460542	0.049997	1.03179e-07	0.0515788	7.62748e-08	0.00678827	0.00284547	-0.00394279
Neurons-Tanycytes_3	Fgf17	Fgfr2	0.032303	0.0233798	0.0335843	0	0.327526	0	0.00892317	-0.00128132	-0.0102045
Neurons-Tanycytes_3	Fgf17	Fgfr3	0.0199793	0.0110852	0.0127127	0	0	3.7639e-06	0.00889405	0.00726659	-0.00162745
Neurons-Tanycytes_3	Jam3	F11r	0.0815807	0.0681256	0.0801794	0	0.596295	0	0.0134551	0.00140125	-0.0120539
Neurons-Tanycytes_3	Jam3	Jam2	0.693436	0.411652	0.756175	0	0	0	0.281784	-0.0627392	-0.344523
Neurons-Tanycytes_3	Jam3	Jam3	1.36648	0.801562	1.52203	0	0	0	0.564914	-0.15555	-0.720465
Neurons-Tanycytes_3	Nectin1	Cadm3	0.0207262	0.0251534	0.0200042	5.50004e-13	0.444757	0	-0.00442725	0.000721979	0.00514923
Neurons-Tanycytes_3	Nectin1	Nectin3	0.141722	0.0918799	0.111134	0	0	0	0.0498424	0.0305878	-0.0192546
Neurons-Tanycytes_3	Thy1	Itgav	0.475497	0.369602	0.418787	0	0	0	0.105895	0.0567098	-0.0491849
Neurons-Tanycytes_3	Cadm1	Cadm1	12.1132	8.27836	11.8394	0	4.60619e-08	0	3.83483	0.273799	-3.56103
Neurons-Tanycytes_3	Ncam1	Fgfr1	8.02244	8.47473	8.10665	0	0.153906	0	-0.452292	-0.0842078	0.368084
Neurons-Tanycytes_3	Ncam1	Ncam1	11.6226	11.3676	14.9212	0.000123684	0	0	0.254978	-3.29854	-3.55352
Neurons-Tanycytes_3	Ncam1	Ncam2	0.878783	0.407974	0.753749	0	0	0	0.470809	0.125034	-0.345775
Neurons-Tanycytes_3	Nrg4	Erbb4	0.00690873	0.00501859	0.00457413	1.41573e-11	0	0.0122416	0.00189013	0.0023346	0.000444462
Neurons-Tanycytes_3	Nrg4	Erbb2	0.00690873	0.00432157	0.00381178	0	0	0.000222523	0.00258716	0.00309695	0.00050979
Neurons-Tanycytes_3	Fgf18	Fgfr1	0.0600482	0.0376109	0.063389	0	0.0177005	0	0.0224373	-0.00334078	-0.0257781
Neurons-Tanycytes_3	Fgf18	Fgfr2	0.0367079	0.0190935	0.0425801	0	7.50545e-10	0	0.0176144	-0.00587217	-0.0234866
Neurons-Tanycytes_3	Fgf18	Fgfr3	0.0227037	0.00905295	0.0161179	0	0	0	0.0136508	0.00658586	-0.00706493
Neurons-Tanycytes_3	Efnb3	Epha4	0.573085	0.329534	0.473548	0	0	0	0.243551	0.0995369	-0.144014
Neurons-Tanycytes_3	Efnb3	Ephb1	2.86542	3.14156	3.01609	0	1.22125e-15	0	-0.276134	-0.150663	0.125471
Neurons-Tanycytes_3	Efnb3	Ephb6	0.181282	0.202114	0.247898	2.03767e-09	0	0	-0.0208323	-0.0666157	-0.0457833
Neurons-Tanycytes_3	Tnfsf12	Tnfrsf12a	0.0895928	0.108165	0.229171	5.22893e-12	0	0	-0.0185723	-0.139578	-0.121006
Neurons-Tanycytes_3	Vtn	Itga2b	0.07631	0.0427941	0.0856548	3.24885e-09	0.198665	0	0.0335159	-0.00934482	-0.0428608
Neurons-Tanycytes_3	Vtn	Itgb1	0.164867	0.150155	0.175105	0.247856	0.507462	1.00737e-05	0.0147127	-0.0102372	-0.0249498
Neurons-Tanycytes_3	Vtn	Itgb5	0.391913	0.294303	0.408758	4.91144e-09	0.541312	0	0.09761	-0.0168447	-0.114455
Neurons-Tanycytes_3	Vtn	Itgb8	0.177115	0.147902	0.165888	0.0042491	0.435727	0.00199244	0.0292123	0.0112261	-0.0179861
Neurons-Tanycytes_3	Grn	Sort1	0.181273	0.162199	0.146287	0	0	0	0.0190745	0.0349859	0.0159115
Neurons-Tanycytes_3	Sema4d	Plxnb1	0.221622	0.147157	0.229315	0	0.00123687	0	0.0744658	-0.00769231	-0.0821581
Neurons-Tanycytes_3	Sema4d	Plxnb2	0.424776	0.286831	0.430417	0	0.18754	0	0.137946	-0.00564094	-0.143587
Neurons-Tanycytes_3	Ocln	Ocln	0.0244437	0.00568371	0.00895683	0	0	0	0.0187599	0.0154868	-0.00327312
Neurons-Tanycytes_3	Pomc	Oprk1	3.18319	1.10807	2.95046	0	0.406616	0	2.07512	0.232735	-1.84238
Neurons-Tanycytes_3	Nampt	Insr	0.197382	0.172231	0.181607	0	1.72466e-11	3.49321e-12	0.0251514	0.0157759	-0.00937545
Neurons-Tanycytes_3	Nampt	Itgb1	0.454499	0.29695	0.441045	0	0.000792181	0	0.157549	0.0134546	-0.144094
Neurons-Tanycytes_3	Nrxn3	Nlgn1	3.61243	2.45826	3.10304	0	0	0	1.15417	0.509396	-0.644772
Neurons-Tanycytes_3	Nrxn3	Nlgn2	2.3285	2.73994	3.06881	0	0	0	-0.411445	-0.740316	-0.328872
Neurons-Tanycytes_3	Nrxn3	Nlgn3	1.8715	1.65165	2.16756	0	0	0	0.219855	-0.296061	-0.515916
Neurons-Tanycytes_3	Dlk1	Notch1	7.52969	7.62802	10.1569	0.260957	0	0	-0.0983306	-2.62721	-2.52888
Neurons-Tanycytes_3	Dlk1	Notch2	11.8831	16.1919	15.0329	0	0	0	-4.30875	-3.14972	1.15902
Neurons-Tanycytes_3	Jag2	Notch1	0.428706	0.330139	0.52261	0	0	0	0.0985672	-0.0939037	-0.192471
Neurons-Tanycytes_3	Jag2	Notch2	0.676571	0.700781	0.773496	0.000139418	0	0	-0.0242092	-0.0969244	-0.0727151
Neurons-Tanycytes_3	Sema5a	Plxna3	0.0504575	0.0548216	0.0709905	0.00691199	0	0	-0.00436411	-0.020533	-0.0161689
Neurons-Tanycytes_3	Cntn1	Nrcam	11.3732	7.09134	10.646	0	0	0	4.2819	0.727194	-3.5547
Neurons-Tanycytes_3	Nectin3	Nectin2	0.0594371	0.025785	0.0470678	0	0	0	0.0336522	0.0123693	-0.0212829
Neurons-Tanycytes_3	Nectin3	Pvr	0.036674	0.0339276	0.0453246	0.0309271	9.99201e-15	0	0.0027464	-0.00865059	-0.011397
Neurons-Tanycytes_3	Pros1	Axl	0.050415	0.0477069	0.0534106	0.016232	0.00665902	0	0.00270817	-0.00299558	-0.00570374
Neurons-Tanycytes_3	Dll1	Notch1	0.0632989	0.0740091	0.0998482	7.28536e-10	0	0	-0.0107103	-0.0365493	-0.0258391
Neurons-Tanycytes_3	Dll1	Notch2	0.0998965	0.157098	0.147782	0	0	1.4737e-08	-0.0572016	-0.0478853	0.00931637
Neurons-Tanycytes_3	Cd70	Cd27	0.00547436	0.00185426	0.008474	0	0	0	0.0036201	-0.00299964	-0.00661974
Neurons-Tanycytes_3	Efna5	Epha4	0.390097	0.207596	0.342035	0	0	0	0.182501	0.048062	-0.134438
Neurons-Tanycytes_3	Efna5	Epha5	0.561262	0.664309	0.681774	0	0	2.76519e-06	-0.103047	-0.120512	-0.0174658
Neurons-Tanycytes_3	Efna5	Epha7	0.222913	0.226972	0.266282	0.445658	0	0	-0.00405955	-0.0433697	-0.0393101
Neurons-Tanycytes_3	Ptprm	Ptprm	0.0285176	0.0318499	0.0272872	7.61986e-05	0.258515	0	-0.00333233	0.00123036	0.00456269
Neurons-Tanycytes_3	Nrxn1	Nlgn1	2.25847	1.29153	1.67824	0	0	0	0.966943	0.580236	-0.386707
Neurons-Tanycytes_3	Nrxn1	Nlgn2	1.45576	1.43952	1.65973	0.345884	0	0	0.0162439	-0.203965	-0.220209
Neurons-Tanycytes_3	Nrxn1	Nlgn3	1.17005	0.867748	1.1723	0	0.970258	0	0.302305	-0.00224593	-0.304551
Neurons-Tanycytes_3	Cdh2	Cdh2	8.76843	4.63516	7.85168	0	0	0	4.13327	0.916751	-3.21652
Neurons-Tanycytes_3	Nrg2	Erbb2	0.0244946	0.0117672	0.0155012	0	0	0	0.0127274	0.00899335	-0.00373407
Neurons-Tanycytes_3	Nrg2	Erbb4	0.0244946	0.0136651	0.0186015	0	0	0	0.0108295	0.00589311	-0.00493638
Neurons-Tanycytes_3	Hbegf	Erbb4	0.0257507	0.016386	0.0228707	0	9.29897e-05	0	0.0093647	0.00288005	-0.00648465
Neurons-Tanycytes_3	Hbegf	Erbb2	0.0257507	0.0141102	0.0190589	0	0	0	0.0116405	0.00669183	-0.00494871
Neurons-Tanycytes_3	Fgf1	Fgfr1	0.0912733	0.0936435	0.157133	0.446081	0	0	-0.00237017	-0.06586	-0.0634898
Neurons-Tanycytes_3	Fgf1	Fgfr2	0.055796	0.0475389	0.105551	9.8931e-08	0	0	0.00825712	-0.0497546	-0.0580117
Neurons-Tanycytes_3	Fgf1	Fgfr3	0.0345097	0.02254	0.0399542	0	1.11195e-08	0	0.0119697	-0.00544451	-0.0174142
Neurons-Tanycytes_3	Grp	Grpr	0.317683	0.482178	0.508765	1.4988e-14	0	0.0688508	-0.164495	-0.191083	-0.0265874
Neurons-Tanycytes_3	Gal	Galr2	1.56134	0.50374	1.2588	0	9.76703e-07	0	1.0576	0.302537	-0.755061
Neurons-Tanycytes_3	Nrxn2	Nlgn1	1.5033	1.28154	1.51742	0	0.418137	0	0.221767	-0.0141174	-0.235884
Neurons-Tanycytes_3	Nrxn2	Nlgn2	0.968996	1.42838	1.50068	0	0	0	-0.459382	-0.531687	-0.0723052
Neurons-Tanycytes_3	Nrxn2	Nlgn3	0.778819	0.861031	1.05996	0	0	0	-0.0822124	-0.281143	-0.19893
Neurons-Tanycytes_3	Sema4g	Plxnb2	0.459133	0.347094	0.455617	0	0.575859	0	0.112039	0.0035159	-0.108523
Neurons-Tanycytes_2	Sema4c	Plxnb2	0.0408623	0.0341384	0.060359	9.77534e-07	0	0	0.00672393	-0.0194967	-0.0262206
Neurons-Tanycytes_2	Nppc	Npr2	0.0805602	0.106663	0.169174	4.75774e-05	0	0	-0.0261029	-0.0886143	-0.0625114
Neurons-Tanycytes_2	Nfasc	Cntn1	1.26042	1.35102	1.34559	9.82732e-11	2.07906e-09	0.790572	-0.0906024	-0.0851682	0.00543426
Neurons-Tanycytes_2	Lamc1	Itga1	0.0621818	0.105448	0.10815	0	0	0.14387	-0.0432666	-0.045968	-0.00270141
Neurons-Tanycytes_2	Lamc1	Itga6	0.0109733	0.0160105	0.0142302	1.84477e-09	0.000220494	0.00110669	-0.00503724	-0.00325698	0.00178025
Neurons-Tanycytes_2	Lamc1	Itga7	0.00836058	0.0215314	0.019448	0	0	0.00013288	-0.0131708	-0.0110874	0.00208336
Neurons-Tanycytes_2	Lamc1	Itgav	0.0465057	0.057969	0.0820611	3.88944e-12	0	0	-0.0114633	-0.0355553	-0.024092
Neurons-Tanycytes_2	Lamc1	Cd44	0.0491184	0.0723233	0.0811124	0	0	2.04281e-14	-0.0232049	-0.031994	-0.00878911
Neurons-Tanycytes_2	Lamc1	Sv2a	0.0125409	0.025396	0.018025	0	1.80533e-10	0	-0.0128551	-0.0054841	0.00737098
Neurons-Tanycytes_2	Lamc1	Dag1	0.0747227	0.120907	0.122854	0	0	0.389582	-0.0461842	-0.0481317	-0.00194758
Neurons-Tanycytes_2	Lamc1	Itgb1	0.0590466	0.0419585	0.0488572	0	1.39777e-13	3.33067e-16	0.0170881	0.0101894	-0.00689863
Neurons-Tanycytes_2	Lamc1	Itgb8	0.0747227	0.0844692	0.0844328	7.23854e-07	1.12092e-06	0.999448	-0.00974649	-0.00971009	3.63934e-05
Neurons-Tanycytes_2	Tnr	Itgav	0.308267	0.202551	0.332061	0	5.181e-08	0	0.105716	-0.0237945	-0.12951
Neurons-Tanycytes_2	Tnr	Itga2b	0.0935191	0.0443682	0.107488	0	6.26168e-11	0	0.0491508	-0.0139689	-0.0631197
Neurons-Tanycytes_2	Tnr	Sdc4	1.12223	1.01275	1.47412	8.77076e-15	0	0	0.109476	-0.351892	-0.461368
Neurons-Tanycytes_2	Tnr	Itgb1	0.391395	0.146608	0.197701	0	0	0	0.244786	0.193693	-0.051093
Neurons-Tanycytes_2	Mpzl1	Mpzl1	0.0301727	0.024334	0.0301814	8.28893e-11	0.999947	0	0.00583873	-8.61731e-06	-0.00584735
Neurons-Tanycytes_2	Tgfb2	Tgfbr1	0.0223944	0.0297932	0.0354763	9.22012e-10	0	1.11022e-14	-0.00739875	-0.0130819	-0.00568316
Neurons-Tanycytes_2	Tgfb2	Acvr1b	0.0152282	0.0112853	0.0153554	2.66255e-08	0.981096	0	0.00394291	-0.000127226	-0.00407014
Neurons-Tanycytes_2	Tgfb2	Acvr1	0.0143324	0.00902823	0.00900146	0	0	0.99708	0.00530419	0.00533097	2.6775e-05
Neurons-Tanycytes_2	Lamb3	Itga1	0.163449	0.206555	0.371398	5.88418e-15	0	0	-0.0431055	-0.207949	-0.164843
Neurons-Tanycytes_2	Lamb3	Itga6	0.028844	0.0313617	0.0488682	0.387944	0	0	-0.00251774	-0.0200242	-0.0175065
Neurons-Tanycytes_2	Lamb3	Itga7	0.0219764	0.0421761	0.0667865	0	0	0	-0.0201997	-0.0448102	-0.0246104
Neurons-Tanycytes_2	Lamb3	Itgav	0.122244	0.113551	0.281807	0.0634206	0	0	0.00869251	-0.159563	-0.168256
Neurons-Tanycytes_2	Lamb3	Cd44	0.129111	0.141669	0.278549	0.010663	0	0	-0.0125573	-0.149437	-0.13688
Neurons-Tanycytes_2	Lamb3	Sv2a	0.0329646	0.0497462	0.0618997	0	0	0	-0.0167816	-0.0289351	-0.0121535
Neurons-Tanycytes_2	Lamb3	Dag1	0.196414	0.236835	0.421895	1.40443e-12	0	0	-0.0404213	-0.225482	-0.18506
Neurons-Tanycytes_2	Lamb3	Itgb1	0.155208	0.0821894	0.167781	0	0.000355831	0	0.0730188	-0.0125726	-0.0855914
Neurons-Tanycytes_2	Lamb3	Itgb8	0.196414	0.16546	0.289951	2.41529e-12	0	0	0.0309537	-0.0935374	-0.124491
Neurons-Tanycytes_2	Mdk	Sdc2	0.277721	0.241677	0.193046	0	0	0	0.0360432	0.0846746	0.0486314
Neurons-Tanycytes_2	Mdk	Sdc4	0.343441	0.404078	0.423598	3.30846e-14	0	0.000164356	-0.0606376	-0.0801573	-0.0195196
Neurons-Tanycytes_2	Mdk	Ptprz1	0.799242	0.735038	0.622159	1.38716e-07	0	0	0.0642039	0.177082	0.112878
Neurons-Tanycytes_2	Mdk	Itga6	0.02226	0.0223205	0.0165468	0.998443	2.81684e-06	4.996e-15	-6.04713e-05	0.00571325	0.00577372
Neurons-Tanycytes_2	Mdk	Lrp1	0.21942	0.184722	0.193597	1.11022e-16	5.35324e-10	0.00092356	0.0346989	0.0258229	-0.00887599
Neurons-Tanycytes_2	Mdk	Ncl	0.461101	0.341735	0.408154	0	8.08797e-13	0	0.119366	0.0529466	-0.0664195
Neurons-Tanycytes_2	Mdk	Itgb1	0.11978	0.0584951	0.0568107	0	0	0.348036	0.0612851	0.0629696	0.00168448
Neurons-Tanycytes_2	Bdnf	Ntrk2	3.38142	1.85645	2.75639	0	3.3e-11	0	1.52497	0.625035	-0.899936
Neurons-Tanycytes_2	Bmp2	Bmpr1a	0.110031	0.108027	0.0798438	0.784228	0	0	0.0020042	0.0301874	0.0281832
Neurons-Tanycytes_2	Bmp2	Bmpr1b	0.0260074	0.0442611	0.0342188	0	1.46587e-05	0	-0.0182537	-0.0082114	0.0100423
Neurons-Tanycytes_2	Bmp2	Acvr2a	0.0150043	0.0202551	0.0145171	2.37533e-06	0.89096	0	-0.00525081	0.000487201	0.00573801
Neurons-Tanycytes_2	Bmp2	Acvr2b	0.0290082	0.0135034	0.0191833	0	0	0	0.0155049	0.00982498	-0.00567987
Neurons-Tanycytes_2	Bmp2	Bmpr2	0.0770218	0.0630158	0.053402	8.59874e-09	0	1.11115e-10	0.0140061	0.0236198	0.00961373
Neurons-Tanycytes_2	Jag1	Notch1	0.0310536	0.039971	0.0294717	1.42179e-08	0.552652	0	-0.00891745	0.0015819	0.0104994
Neurons-Tanycytes_2	Jag1	Notch2	0.0749466	0.0686795	0.0387379	0.00984509	0	0	0.00626712	0.0362087	0.0299416
Neurons-Tanycytes_2	Col9a3	Itga1	0.0302026	0.0285331	0.0410802	0.408548	1.66533e-15	0	0.00166949	-0.0108776	-0.0125471
Neurons-Tanycytes_2	Col9a3	Itgav	0.0225885	0.0156857	0.0311705	8.46656e-13	0	0	0.00690276	-0.00858199	-0.0154847
Neurons-Tanycytes_2	Col9a3	Cd44	0.0238575	0.0195698	0.0308101	0.000149492	2.45289e-10	0	0.00428768	-0.00695262	-0.0112403
Neurons-Tanycytes_2	Col9a3	Sdc4	0.0822323	0.0784287	0.138375	0.457097	0	0	0.00380358	-0.0561431	-0.0599466
Neurons-Tanycytes_2	Col9a3	Itgb1	0.0286798	0.0113535	0.0185581	0	0	0	0.0173263	0.0101216	-0.00720466
Neurons-Tanycytes_2	Col9a3	Itgb8	0.0362939	0.0228564	0.0320714	0	0.000262589	0	0.0134375	0.00422251	-0.009215
Neurons-Tanycytes_2	L1cam	Itgav	0.817172	0.606288	1.00318	0	0	0	0.210884	-0.186009	-0.396893
Neurons-Tanycytes_2	Efnb1	Ephb1	0.158015	0.171316	0.177735	0.000451711	8.97558e-08	0.00839598	-0.0133006	-0.0197197	-0.00641908
Neurons-Tanycytes_2	Fgf2	Fgfr1	0.0242457	0.0214826	0.0172785	0.00255882	7.77156e-16	1.55431e-15	0.00276304	0.00696715	0.00420411
Neurons-Tanycytes_2	Fgf2	Fgfr2	0.0192293	0.0108209	0.0112923	0	0	0.466142	0.00840845	0.00793707	-0.000471381
Neurons-Tanycytes_2	Fgf2	Fgfr3	0.0384587	0.0138444	0.0247614	0	0	0	0.0246143	0.0136973	-0.010917
Neurons-Tanycytes_2	Sema4a	Nrp1	0.0581359	0.0365611	0.0711512	0	1.21754e-08	0	0.0215748	-0.0130153	-0.0345901
Neurons-Tanycytes_2	Sema4a	Plxnb1	0.298607	0.154682	0.33362	0	0	0	0.143926	-0.0350131	-0.178939
Neurons-Tanycytes_2	Sema4a	Plxnb2	0.425449	0.202492	0.387379	0	0	0	0.222957	0.0380702	-0.184887
Neurons-Tanycytes_2	Sema4a	Plxna4	0.0554933	0.0253115	0.0284605	0	0	1.42587e-06	0.0301818	0.0270329	-0.00314896
Neurons-Tanycytes_2	Thbs3	Itgav	0.114271	0.0862716	0.14631	0	0	0	0.0279996	-0.0320392	-0.0600389
Neurons-Tanycytes_2	Thbs3	Sdc4	0.415999	0.431358	0.649517	0.118277	0	0	-0.0153593	-0.233518	-0.218159
Neurons-Tanycytes_2	Thbs3	Cd47	0.412147	0.271961	0.374656	0	6.48814e-13	0	0.140186	0.0374905	-0.102695
Neurons-Tanycytes_2	Thbs3	Itgb1	0.145086	0.0624442	0.0871097	0	0	0	0.0826417	0.0579762	-0.0246655
Neurons-Tanycytes_2	Negr1	Negr1	0.740986	0.374275	0.666501	0	0	0	0.366711	0.0744851	-0.292226
Neurons-Tanycytes_2	Enho	Gpr19	0.550723	0.585838	0.95828	3.19327e-05	0	0	-0.0351147	-0.407557	-0.372442
Neurons-Tanycytes_2	Col9a2	Itga1	0.0817247	0.0874602	0.116534	0.0415178	0	0	-0.00573551	-0.0348089	-0.0290734
Neurons-Tanycytes_2	Col9a2	Itgav	0.0611218	0.0480802	0.0884224	1.4877e-14	0	0	0.0130416	-0.0273006	-0.0403422
Neurons-Tanycytes_2	Col9a2	Cd44	0.0645556	0.0599858	0.0874002	0.0392644	0	0	0.00456984	-0.0228445	-0.0274144
Neurons-Tanycytes_2	Col9a2	Sdc4	0.222511	0.240401	0.392534	0.00445227	0	0	-0.0178901	-0.170023	-0.152133
Neurons-Tanycytes_2	Col9a2	Itgb1	0.0776041	0.0348009	0.0526445	0	0	0	0.0428032	0.0249596	-0.0178436
Neurons-Tanycytes_2	Col9a2	Itgb8	0.098207	0.0700597	0.090978	0	0.000618817	0	0.0281472	0.007229	-0.0209182
Neurons-Tanycytes_2	Wnt4	Fzd1	0.0439378	0.0251654	0.0349468	0	3.31811e-10	0	0.0187725	0.008991	-0.00978145
Neurons-Tanycytes_2	Wnt4	Fzd10	0.0423105	0.0135034	0.0226507	0	0	0	0.0288071	0.0196598	-0.00914735
Neurons-Tanycytes_2	Wnt4	Fzd2	0.118795	0.0576962	0.0731295	0	0	0	0.0610986	0.0456654	-0.0154332
Neurons-Tanycytes_2	Wnt4	Fzd3	0.310819	0.118461	0.199326	0	0	0	0.192358	0.111493	-0.0808649
Neurons-Tanycytes_2	Wnt4	Fzd4	0.0227826	0.0104344	0.0135904	0	0	2.46951e-10	0.0123482	0.00919215	-0.00315601
Neurons-Tanycytes_2	Wnt4	Fzd5	0.211553	0.101889	0.186383	0	6.04539e-09	0	0.109663	0.0251694	-0.084494
Neurons-Tanycytes_2	Wnt4	Fzd8	0.0504471	0.0141172	0.0168263	0	0	0.000183913	0.03633	0.0336209	-0.00270909
Neurons-Tanycytes_2	Wnt4	Fzd9	0.0829937	0.0208689	0.0543617	0	0	0	0.0621248	0.0286319	-0.0334929
Neurons-Tanycytes_2	Wnt4	Lrp5	0.0292919	0.00736548	0.0148848	0	0	0	0.0219264	0.0144071	-0.00751928
Neurons-Tanycytes_2	Wnt4	Lrp6	0.0764844	0.0411239	0.0511259	0	0	0	0.0353605	0.0253585	-0.010002
Neurons-Tanycytes_2	Agrn	Dag1	0.30743	0.336406	0.433324	3.39658e-09	0	0	-0.0289751	-0.125893	-0.0969182
Neurons-Tanycytes_2	Sema3a	Nrp1	0.0210209	0.0092036	0.0183669	0	0.0533348	0	0.0118173	0.00265394	-0.00916334
Neurons-Tanycytes_2	Sema3a	Plxna4	0.0200654	0.00637172	0.00734678	0	0	0.00774867	0.0136937	0.0127186	-0.000975054
Neurons-Tanycytes_2	Shh	Ptch1	0.0679297	0.0369963	0.026872	0	0	0	0.0309334	0.0410577	0.0101243
Neurons-Tanycytes_2	Btc	Erbb4	0.00507607	0.00289358	0.00357411	2.28839e-12	3.06621e-06	0.000814695	0.00218249	0.00150196	-0.000680527
Neurons-Tanycytes_2	Ptn	Ptprz1	15.3207	11.0318	11.539	0	0	2.74597e-11	4.28891	3.78169	-0.507217
Neurons-Tanycytes_2	Ptn	Sdc2	5.32363	3.6272	3.58036	0	0	0.184992	1.69643	1.74327	0.0468404
Neurons-Tanycytes_2	Ptn	Sdc3	0.50798	0.381202	0.296658	0	0	0	0.126777	0.211322	0.0845442
Neurons-Tanycytes_2	Ptn	Sdc4	6.58342	6.06458	7.85633	3.84942e-10	0	0	0.518835	-1.27291	-1.79175
Neurons-Tanycytes_2	Ptn	Itgav	1.80841	1.21292	1.76972	0	0.245638	0	0.595491	0.0386883	-0.556803
Neurons-Tanycytes_2	Ptn	Ncl	8.83885	5.12891	7.5699	0	0	0	3.70994	1.26895	-2.441
Neurons-Tanycytes_2	Dll3	Notch2	0.0974306	0.0696895	0.0553398	0	0	0	0.0277411	0.0420908	0.0143497
Neurons-Tanycytes_2	Lrrc4b	Ptprf	0.158015	0.161729	0.252144	0.550336	0	0	-0.00371378	-0.0941288	-0.090415
Neurons-Tanycytes_2	Ctf1	Lifr	0.00964453	0.00233825	0.00408154	0	0	4.44089e-16	0.00730628	0.00556298	-0.0017433
Neurons-Tanycytes_2	Ctf1	Il6st	0.0312029	0.0101324	0.0147818	0	0	0	0.0210705	0.0164211	-0.0046494
Neurons-Tanycytes_2	Mif	Ackr3	5.32414	3.03212	3.71019	0	0	0	2.29202	1.61395	-0.678067
Neurons-Tanycytes_2	Mif	Cxcr4	1.9226	1.92516	2.98876	0.997715	0	0	-0.0025517	-1.06616	-1.06361
Neurons-Tanycytes_2	Mif	Cd44	6.95096	6.30489	8.8117	0	0	0	0.646068	-1.86074	-2.50681
Neurons-Tanycytes_2	Col6a1	Itga1	0.0532987	0.0533445	0.0620394	0.999716	6.75692e-05	1.51694e-11	-4.58083e-05	-0.00874075	-0.00869494
Neurons-Tanycytes_2	Col6a1	Itgav	0.0398621	0.0293255	0.0470738	3.6493e-13	1.63161e-06	0	0.0105365	-0.00721174	-0.0177483
Neurons-Tanycytes_2	Col6a1	Cd44	0.0421015	0.0365871	0.0465296	0.00190315	0.018446	0	0.00551442	-0.00442809	-0.00994252
Neurons-Tanycytes_2	Col6a1	Sdc4	0.145116	0.146628	0.208975	0.944975	0	0	-0.00151179	-0.0638592	-0.0623474
Neurons-Tanycytes_2	Col6a1	Itgb1	0.0506114	0.0212261	0.0280266	0	0	1.11022e-16	0.0293853	0.0225848	-0.00680051
Neurons-Tanycytes_2	Col6a1	Itgb8	0.064048	0.0427315	0.0484343	0	0	1.60584e-07	0.0213166	0.0156137	-0.00570284
Neurons-Tanycytes_2	Igf1	Igf1r	0.0348009	0.0491487	0.033829	8.00471e-14	0.856028	0	-0.0143477	0.000971912	0.0153196
Neurons-Tanycytes_2	Igf1	Itgav	0.0279034	0.0320535	0.0318066	0.0180377	0.030748	0.962383	-0.00415003	-0.00390318	0.000246852
Neurons-Tanycytes_2	Igf1	Itga6	0.00658396	0.00885286	0.0055156	0.00956765	0.356908	1.12376e-11	-0.00226891	0.00106836	0.00333726
Neurons-Tanycytes_2	Gdf11	Tgfbr1	0.0362043	0.0778052	0.073909	0	0	0.000445195	-0.0416009	-0.0377047	0.00389615
Neurons-Tanycytes_2	Gdf11	Acvr1b	0.0246189	0.0294717	0.0319905	8.89082e-07	3.69704e-14	4.75354e-05	-0.00485273	-0.00737155	-0.00251882
Neurons-Tanycytes_2	Gdf11	Acvr2a	0.0217226	0.0318294	0.0308873	0	0	0.263056	-0.0101068	-0.00916477	0.000942036
Neurons-Tanycytes_2	Gdf11	Acvr2b	0.041997	0.0212196	0.0408154	0	0.47284	0	0.0207774	0.00118156	-0.0195958
Neurons-Tanycytes_2	Efnb2	Ephb1	0.0668846	0.0883857	0.127432	3.74134e-12	0	0	-0.0215011	-0.0605477	-0.0390466
Neurons-Tanycytes_2	Col4a1	Itga1	0.129693	0.157552	0.167674	0	0	1.93882e-07	-0.0278589	-0.0379807	-0.0101218
Neurons-Tanycytes_2	Col4a1	Itgav	0.0969977	0.0866126	0.127226	2.55827e-06	0	0	0.0103851	-0.0302288	-0.0406139
Neurons-Tanycytes_2	Col4a1	Cd44	0.102447	0.108059	0.125756	0.0486481	0	0	-0.00561252	-0.0233087	-0.0176962
Neurons-Tanycytes_2	Col4a1	Sdc4	0.353115	0.433063	0.564797	0	0	0	-0.0799477	-0.211682	-0.131734
Neurons-Tanycytes_2	Col4a1	Itgb1	0.123154	0.062691	0.0757475	0	0	0	0.0604633	0.0474068	-0.0130565
Neurons-Tanycytes_2	Col4a1	Itgb8	0.15585	0.126207	0.130904	0	0	0.00579953	0.0296433	0.0249466	-0.00469665
Neurons-Tanycytes_2	Col4a2	Itga1	0.202535	0.23943	0.285046	0	0	0	-0.0368949	-0.0825111	-0.0456161
Neurons-Tanycytes_2	Col4a2	Itgav	0.151476	0.131624	0.216285	6.41673e-11	0	0	0.019852	-0.0648092	-0.0846612
Neurons-Tanycytes_2	Col4a2	Cd44	0.159986	0.164216	0.213785	0.403296	0	0	-0.00423071	-0.0537989	-0.0495682
Neurons-Tanycytes_2	Col4a2	Sdc4	0.55144	0.658119	0.960155	0	0	0	-0.106679	-0.408715	-0.302036
Neurons-Tanycytes_2	Col4a2	Itgb1	0.192323	0.0952706	0.128771	0	0	0	0.0970526	0.0635524	-0.0335003
Neurons-Tanycytes_2	Col4a2	Itgb8	0.243382	0.191795	0.222536	0	3.77421e-09	0	0.0515877	0.0208465	-0.0307413
Neurons-Tanycytes_2	Gas6	Axl	0.360908	0.265216	0.474264	0	0	0	0.0956927	-0.113356	-0.209049
Neurons-Tanycytes_2	Gas6	Mertk	0.214718	0.34682	0.421568	0	0	0	-0.132103	-0.206851	-0.0747477
Neurons-Tanycytes_2	Nrg1	Erbb4	0.0233499	0.0206935	0.0218418	0.00490427	0.180788	0.0708264	0.00265642	0.00150814	-0.00114828
Neurons-Tanycytes_2	Nrg1	Itgav	0.122244	0.0804747	0.139949	0	1.96509e-14	0	0.041769	-0.0177055	-0.0594744
Neurons-Tanycytes_2	Wnt5a	Fzd1	0.016124	0.0157117	0.0268058	0.907169	0	0	0.000412255	-0.0106818	-0.0110941
Neurons-Tanycytes_2	Wnt5a	Fzd10	0.0155268	0.00843068	0.0173741	0	0.035064	0	0.00709611	-0.00184734	-0.00894345
Neurons-Tanycytes_2	Wnt5a	Fzd2	0.0435945	0.036022	0.0560936	3.07217e-06	5.77316e-15	0	0.00757246	-0.0124992	-0.0200716
Neurons-Tanycytes_2	Wnt5a	Fzd3	0.114062	0.07396	0.152892	0	0	0	0.0401021	-0.0388302	-0.0789323
Neurons-Tanycytes_2	Wnt5a	Fzd4	0.00836058	0.00651462	0.0104245	0.00257656	0.000717768	0	0.00184596	-0.0020639	-0.00390986
Neurons-Tanycytes_2	Wnt5a	Fzd5	0.077634	0.0636133	0.142964	1.19059e-05	0	0	0.0140206	-0.0653303	-0.079351
Neurons-Tanycytes_2	Wnt5a	Fzd8	0.0185127	0.00881389	0.0129065	0	2.02061e-14	0	0.00969882	0.00560621	-0.00409261
Neurons-Tanycytes_2	Wnt5a	Fzd9	0.0304564	0.0130292	0.0416979	0	0	0	0.0174272	-0.0112415	-0.0286687
Neurons-Tanycytes_2	Fgf9	Fgfr1	0.0606142	0.0819848	0.100869	0	0	0	-0.0213706	-0.0402551	-0.0188845
Neurons-Tanycytes_2	Fgf9	Fgfr2	0.0480733	0.041296	0.0659224	0.000674684	0	0	0.0067773	-0.0178491	-0.0246264
Neurons-Tanycytes_2	Fgf9	Fgfr3	0.0961467	0.0528346	0.144553	0	0	0	0.043312	-0.0484061	-0.0917182
Neurons-Tanycytes_2	Fgf17	Fgfr1	0.0190502	0.0263053	0.0261513	2.98317e-12	1.61614e-11	0.966678	-0.0072551	-0.00710111	0.000153988
Neurons-Tanycytes_2	Fgf17	Fgfr2	0.0151088	0.0132501	0.017091	0.0527472	0.038304	3.33067e-14	0.0018587	-0.00198224	-0.00384093
Neurons-Tanycytes_2	Fgf17	Fgfr3	0.0302175	0.0169523	0.0374767	0	1.05923e-07	0	0.0132652	-0.00725913	-0.0205244
Neurons-Tanycytes_2	Jam3	Jam2	0.578	0.440016	0.696113	0	0	0	0.137984	-0.118113	-0.256097
Neurons-Tanycytes_2	Jam3	Jam3	0.562055	0.330713	0.696113	0	0	0	0.231342	-0.134058	-0.3654
Neurons-Tanycytes_2	Nectin1	Cadm3	0.0266046	0.0182383	0.0186942	0	0	0.573061	0.00836623	0.00791036	-0.000455875
Neurons-Tanycytes_2	Nectin1	Nectin3	0.0936086	0.0648474	0.0952801	0	0.600052	0	0.0287613	-0.00167148	-0.0304327
Neurons-Tanycytes_2	Cadm1	Cadm1	7.21399	6.21982	8.64852	0	0	0	0.994168	-1.43453	-2.4287
Neurons-Tanycytes_2	Ncam1	Fgfr1	2.89216	4.84061	4.24024	0	0	0	-1.94845	-1.34808	0.600365
Neurons-Tanycytes_2	Ncam1	Ncam1	19.2478	16.3505	20.9675	0	0	0	2.89734	-1.71966	-4.61701
Neurons-Tanycytes_2	Ncam1	Ncam2	1.94473	1.1474	1.53584	0	0	0	0.797327	0.408894	-0.388433
Neurons-Tanycytes_2	Fgf18	Fgfr1	0.0216479	0.0214826	0.0331561	0.985274	0	0	0.000165287	-0.0115082	-0.0116735
Neurons-Tanycytes_2	Fgf18	Fgfr2	0.017169	0.0108209	0.0216689	3.34177e-14	1.83642e-07	0	0.00634816	-0.0044999	-0.0108481
Neurons-Tanycytes_2	Fgf18	Fgfr3	0.0343381	0.0138444	0.047515	0	0	0	0.0204937	-0.0131769	-0.0336707
Neurons-Tanycytes_2	Efnb3	Ephb1	0.576044	0.713633	0.786392	0	0	0	-0.137589	-0.210348	-0.072759
Neurons-Tanycytes_2	Tnfsf12	Tnfrsf12a	0.0779325	0.0649513	0.174006	2.00454e-06	0	0	0.0129812	-0.0960735	-0.109055
Neurons-Tanycytes_2	Vtn	Itgav	0.14749	0.152424	0.203562	0.926398	0.000102923	2.19703e-09	-0.00493488	-0.0560728	-0.0511379
Neurons-Tanycytes_2	Vtn	Itga2b	0.044744	0.0333882	0.065893	0.190101	0.0040985	4.996e-15	0.0113558	-0.021149	-0.0325048
Neurons-Tanycytes_2	Vtn	Itgb1	0.187262	0.110326	0.121196	6.37041e-10	2.26928e-07	0.305868	0.0769358	0.066066	-0.0108698
Neurons-Tanycytes_2	Vtn	Itgb5	0.241949	0.158231	0.290635	8.86447e-07	0.00862847	0	0.0837181	-0.048686	-0.132404
Neurons-Tanycytes_2	Grn	Sort1	0.112748	0.111924	0.130444	0.924187	8.10463e-15	0	0.000824306	-0.0176955	-0.0185198
Neurons-Tanycytes_2	Sema4d	Plxnb1	0.229438	0.17683	0.331293	0	0	0	0.0526083	-0.101854	-0.154463
Neurons-Tanycytes_2	Sema4d	Plxnb2	0.326899	0.231486	0.384676	0	0	0	0.0954122	-0.0577775	-0.15319
Neurons-Tanycytes_2	Nampt	Insr	0.164465	0.132059	0.163004	0	0.86856	0	0.0324056	0.00146024	-0.0309453
Neurons-Tanycytes_2	Nampt	Itgb1	0.516236	0.218184	0.305263	0	0	0	0.298052	0.210973	-0.0870782
Neurons-Tanycytes_2	Nrxn3	Nlgn1	2.14365	1.8072	1.58473	0	0	0	0.336451	0.558926	0.222475
Neurons-Tanycytes_2	Nrxn3	Nlgn2	2.10537	2.03001	2.15424	0.0173074	0.184287	1.22191e-12	0.0753657	-0.048865	-0.124231
Neurons-Tanycytes_2	Nrxn3	Nlgn3	1.18666	1.08927	1.03998	8.04046e-07	4.71845e-14	6.9177e-05	0.0973926	0.146688	0.0492953
Neurons-Tanycytes_2	Dlk1	Notch1	4.06336	6.17964	8.05166	0	0	0	-2.11628	-3.9883	-1.87202
Neurons-Tanycytes_2	Dlk1	Notch2	9.80677	10.6181	10.5832	1.04627e-12	2.03971e-11	0.865063	-0.811288	-0.776424	0.0348639
Neurons-Tanycytes_2	Jag2	Notch1	0.231349	0.267453	0.414288	5.2669e-13	0	0	-0.036104	-0.182938	-0.146834
Neurons-Tanycytes_2	Jag2	Notch2	0.558352	0.459547	0.544544	0	0.0802643	0	0.0988057	0.0138084	-0.0849973
Neurons-Tanycytes_2	Nectin3	Nectin2	0.0467147	0.0236163	0.0454044	0	0.577424	0	0.0230984	0.00131034	-0.0217881
Neurons-Tanycytes_2	Pros1	Axl	0.0389215	0.0410362	0.052321	0.198414	0	0	-0.00211475	-0.0133995	-0.0112847
Neurons-Tanycytes_2	Dll1	Notch1	0.0341589	0.0599565	0.0791525	0	0	0	-0.0257976	-0.0449936	-0.019196
Neurons-Tanycytes_2	Dll1	Notch2	0.0824413	0.103019	0.104039	3.9031e-12	5.46896e-13	0.833098	-0.020578	-0.0215976	-0.00101963
Neurons-Tanycytes_2	Ptprm	Ptprm	0.032248	0.0332356	0.0602303	0.753333	0	0	-0.000987631	-0.0279824	-0.0269947
Neurons-Tanycytes_2	Nrxn1	Nlgn1	1.3402	0.949474	0.85708	0	0	0	0.390727	0.483121	0.0923946
Neurons-Tanycytes_2	Nrxn1	Nlgn2	1.31627	1.06653	1.16509	0	0	0	0.249736	0.151176	-0.09856
Neurons-Tanycytes_2	Nrxn1	Nlgn3	0.741897	0.572286	0.562459	0	0	0.223136	0.169611	0.179438	0.0098273
Neurons-Tanycytes_2	Hbegf	Erbb4	0.0208119	0.0237624	0.0223382	0.00527594	0.245888	0.0390952	-0.00295056	-0.0015263	0.00142426
Neurons-Tanycytes_2	Fgf1	Fgfr1	0.0329049	0.0534874	0.0821898	0	0	0	-0.0205825	-0.0492849	-0.0287024
Neurons-Tanycytes_2	Fgf1	Fgfr2	0.026097	0.0269418	0.0537146	0.797895	0	0	-0.000844848	-0.0276176	-0.0267728
Neurons-Tanycytes_2	Fgf1	Fgfr3	0.0521939	0.0344697	0.117784	1.33227e-15	0	0	0.0177242	-0.0655899	-0.0833141
Neurons-Tanycytes_2	Nrxn2	Nlgn1	0.892074	0.942125	0.774949	1.90191e-05	0	0	-0.0500513	0.117125	0.167176
Neurons-Tanycytes_2	Nrxn2	Nlgn2	0.876144	1.05828	1.05345	0	0	0.80956	-0.182134	-0.177302	0.00483141
Neurons-Tanycytes_2	Nrxn2	Nlgn3	0.493827	0.567856	0.50856	0	0.208236	0	-0.0740296	-0.0147336	0.059296
Neurons-Tanycytes_2	Sema4g	Plxnb2	0.353339	0.280122	0.407198	0	0	0	0.073217	-0.0538592	-0.127076
Neurons-Tanycytes_1	Sema4c	Plxnb2	0.114312	0.0906381	0.126179	0	3.74156e-06	0	0.0236741	-0.0118671	-0.0355412
Neurons-Tanycytes_1	Nppc	Npr2	0.177619	0.222853	0.327662	2.5466e-07	0	0	-0.0452347	-0.150043	-0.104808
Neurons-Tanycytes_1	Nfasc	Cntnap1	0.226766	0.141174	0.173578	0	0	0	0.0855917	0.0531876	-0.0324042
Neurons-Tanycytes_1	Lamc1	Itga1	0.019134	0.0495618	0.0354792	0	0	0	-0.0304278	-0.0163452	0.0140826
Neurons-Tanycytes_1	Lamc1	Itga3	0.00669692	0.00991237	0.00601343	3.30103e-12	0.304785	0	-0.00321545	0.000683491	0.00389894
Neurons-Tanycytes_1	Lamc1	Itga6	0.00765362	0.014577	0.00962148	0	0.0173315	0	-0.00692339	-0.00196786	0.00495553
Neurons-Tanycytes_1	Lamc1	Itga9	0.0334846	0.0309033	0.0330738	0.019172	0.908775	0.0028702	0.00258132	0.000410744	-0.00217058
Neurons-Tanycytes_1	Lamc1	Itgav	0.129633	0.158598	0.143721	0	2.65711e-07	0	-0.0289647	-0.0140877	0.014877
Neurons-Tanycytes_1	Lamc1	Cd44	0.298013	0.316613	0.341563	0.00033456	0	1.31117e-13	-0.0185999	-0.0435498	-0.0249499
Neurons-Tanycytes_1	Lamc1	Sv2a	0.0502269	0.0559757	0.0559249	0.000199318	0.000391957	0.998528	-0.00574884	-0.00569798	5.08609e-05
Neurons-Tanycytes_1	Lamc1	Dag1	0.125328	0.135275	0.156349	9.47056e-05	0	0	-0.00994664	-0.031021	-0.0210744
Neurons-Tanycytes_1	Lamc1	Itgb1	0.112413	0.127695	0.135302	1.21931e-10	0	5.00144e-06	-0.0152821	-0.0228895	-0.00760747
Neurons-Tanycytes_1	Lamc1	Itgb8	0.154507	0.196498	0.171383	0	1.6223e-06	0	-0.0419907	-0.0168752	0.0251155
Neurons-Tanycytes_1	Tnr	Itga9	0.221955	0.10798	0.133834	0	0	0	0.113975	0.0881213	-0.025854
Neurons-Tanycytes_1	Tnr	Itgav	0.859283	0.55416	0.581568	0	0	1.55017e-09	0.305123	0.277715	-0.0274086
Neurons-Tanycytes_1	Tnr	Itga2b	0.317079	0.142615	0.292001	0	1.22968e-12	0	0.174464	0.0250778	-0.149386
Neurons-Tanycytes_1	Tnr	Sdc1	0.114148	0.034635	0.0681335	0	0	0	0.0795133	0.0460148	-0.0334985
Neurons-Tanycytes_1	Tnr	Sdc4	1.10026	0.668251	0.815169	0	0	0	0.432011	0.285094	-0.146917
Neurons-Tanycytes_1	Tnr	Itgb1	0.745134	0.44618	0.547501	0	0	0	0.298955	0.197633	-0.101321
Neurons-Tanycytes_1	Mpzl1	Mpzl1	0.134581	0.0779716	0.101501	0	0	0	0.0566091	0.0330797	-0.0235295
Neurons-Tanycytes_1	Tgfb2	Tgfbr1	0.0910234	0.0500592	0.0570576	0	0	1.21827e-09	0.0409642	0.0339658	-0.00699845
Neurons-Tanycytes_1	Tgfb2	Acvr1b	0.0344413	0.0162096	0.0234943	0	0	0	0.0182317	0.010947	-0.00728468
Neurons-Tanycytes_1	Tgfb2	Acvr1	0.169746	0.0843855	0.118814	0	0	0	0.0853609	0.0509322	-0.0344286
Neurons-Tanycytes_1	Tgfb2	Tgfbr2	0.0221408	0.0224074	0.0174529	0.948139	5.22976e-07	4.44089e-16	-0.000266609	0.00468791	0.00495452
Neurons-Tanycytes_1	Lamb3	Itga1	0.0502952	0.0970829	0.121839	0	0	0	-0.0467877	-0.0715442	-0.0247566
Neurons-Tanycytes_1	Lamb3	Itga3	0.0176033	0.0194166	0.0206508	0.165885	0.00949767	0.172223	-0.00181325	-0.00304743	-0.00123418
Neurons-Tanycytes_1	Lamb3	Itga6	0.0201181	0.0285538	0.0330412	5.54084e-08	3.33067e-16	4.26378e-05	-0.0084357	-0.0129231	-0.00448742
Neurons-Tanycytes_1	Lamb3	Itga9	0.0880166	0.060534	0.113579	0	0	0	0.0274826	-0.0255625	-0.0530451
Neurons-Tanycytes_1	Lamb3	Itgav	0.34075	0.310665	0.493553	4.09022e-07	0	0	0.0300848	-0.152803	-0.182888
Neurons-Tanycytes_1	Lamb3	Cd44	0.783348	0.620188	1.17296	0	0	0	0.16316	-0.389615	-0.552775
Neurons-Tanycytes_1	Lamb3	Sv2a	0.132025	0.109647	0.192052	1.58908e-11	0	0	0.0223784	-0.0600271	-0.0824055
Neurons-Tanycytes_1	Lamb3	Dag1	0.329434	0.264979	0.53692	0	0	0	0.0644545	-0.207486	-0.27194
Neurons-Tanycytes_1	Lamb3	Itgb1	0.295484	0.250131	0.464642	1.11022e-16	0	0	0.0453532	-0.169158	-0.214511
Neurons-Tanycytes_1	Lamb3	Itgb8	0.406134	0.384905	0.588547	0.0097054	0	0	0.0212288	-0.182413	-0.203641
Neurons-Tanycytes_1	Mdk	Sdc1	0.0349333	0.013819	0.0195786	0	0	0	0.0211143	0.0153547	-0.00575959
Neurons-Tanycytes_1	Mdk	Sdc2	0.492948	0.309708	0.328641	0	0	1.46081e-06	0.183239	0.164307	-0.0189324
Neurons-Tanycytes_1	Mdk	Sdc4	0.336718	0.266626	0.234244	0	0	0	0.0700927	0.102474	0.0323816
Neurons-Tanycytes_1	Mdk	Ptprz1	0.293052	0.231672	0.267807	0	7.55335e-06	0	0.0613801	0.0252444	-0.0361356
Neurons-Tanycytes_1	Mdk	Itga6	0.0155259	0.0203221	0.0111878	3.80245e-06	6.54558e-05	0	-0.00479615	0.00433814	0.0091343
Neurons-Tanycytes_1	Mdk	Lrp1	0.390089	0.331656	0.302769	0	0	3.83027e-14	0.0584324	0.0873196	0.0288871
Neurons-Tanycytes_1	Mdk	Ncl	0.733599	0.523496	0.623718	0	0	0	0.210103	0.109881	-0.100222
Neurons-Tanycytes_1	Mdk	Itgb1	0.228037	0.178021	0.157328	0	0	0	0.0500155	0.0707089	0.0206933
Neurons-Tanycytes_1	Bdnf	Ntrk2	3.32969	1.78189	2.59185	0	0	0	1.54781	0.737842	-0.809965
Neurons-Tanycytes_1	Bmp2	Bmpr1a	0.333315	0.331183	0.224133	0.941688	0	0	0.00213231	0.109182	0.10705
Neurons-Tanycytes_1	Bmp2	Acvr2a	0.0448693	0.0332767	0.0276058	6.88338e-15	0	4.49517e-08	0.0115926	0.0172635	0.00567092
Neurons-Tanycytes_1	Bmp2	Acvr2b	0.0192297	0.0150538	0.0203757	0.000260659	0.547476	1.19105e-12	0.00417595	-0.001146	-0.00532196
Neurons-Tanycytes_1	Bmp2	Bmpr2	0.177646	0.123599	0.0920194	0	0	0	0.0540466	0.0856266	0.0315799
Neurons-Tanycytes_1	Jag1	Notch1	0.0956702	0.0816313	0.0551464	9.54037e-10	0	0	0.014039	0.0405239	0.0264849
Neurons-Tanycytes_1	Jag1	Notch2	0.199814	0.218072	0.119429	0.000692488	0	0	-0.0182579	0.0803847	0.0986426
Neurons-Tanycytes_1	Jag1	Notch4	0.00738028	0.00163263	0.00309994	0	0	7.20535e-14	0.00574765	0.00428033	-0.00146732
Neurons-Tanycytes_1	Col9a3	Itga1	0.00929368	0.0134108	0.0134766	6.21606e-08	1.26789e-07	0.990566	-0.00411717	-0.00418292	-6.57502e-05
Neurons-Tanycytes_1	Col9a3	Itga3	0.00325279	0.00268217	0.00228417	0.0513209	0.000407571	0.0472848	0.000570618	0.000968619	0.000398
Neurons-Tanycytes_1	Col9a3	Itga9	0.0162639	0.00836206	0.0125629	0	1.96913e-10	0	0.00790188	0.00370101	-0.00420087
Neurons-Tanycytes_1	Col9a3	Itgav	0.0629647	0.0429147	0.0545916	0	4.92517e-08	0	0.02005	0.00837304	-0.0116769
Neurons-Tanycytes_1	Col9a3	Cd44	0.144749	0.0856717	0.129741	0	4.4924e-07	0	0.0590774	0.0150083	-0.0440692
Neurons-Tanycytes_1	Col9a3	Sdc1	0.00836431	0.00268217	0.00639567	0	4.83811e-07	0	0.00568214	0.00196864	-0.0037135
Neurons-Tanycytes_1	Col9a3	Sdc4	0.0806227	0.0517501	0.0765197	0	0.0651297	0	0.0288726	0.004103	-0.0247696
Neurons-Tanycytes_1	Col9a3	Itgb1	0.0546004	0.0345527	0.0513938	0	0.0483185	0	0.0200477	0.00320656	-0.0168412
Neurons-Tanycytes_1	Col9a3	Itgb8	0.0750465	0.0531701	0.0650988	0	4.41478e-07	0	0.0218764	0.00994764	-0.0119288
Neurons-Tanycytes_1	L1cam	Itgav	2.27784	1.65875	1.75696	0	0	0	0.619093	0.52088	-0.0982127
Neurons-Tanycytes_1	Efnb1	Epha4	0.428794	0.387714	0.264852	5.10703e-15	0	0	0.0410799	0.163942	0.122862
Neurons-Tanycytes_1	Efnb1	Ephb2	0.10849	0.0861587	0.0316241	0	0	0	0.0223313	0.076866	0.0545346
Neurons-Tanycytes_1	Efnb1	Ephb4	0.201482	0.211089	0.116614	0.0014979	0	0	-0.00960729	0.0848677	0.094475
Neurons-Tanycytes_1	Fgf2	Fgfr1	0.350918	0.145712	0.145227	0	0	0.985758	0.205207	0.205692	0.000485234
Neurons-Tanycytes_1	Fgf2	Fgfr2	0.106385	0.0426883	0.051226	0	0	2.08411e-12	0.063697	0.0551593	-0.00853765
Neurons-Tanycytes_1	Sema4a	Nrp1	0.0895063	0.0415839	0.042094	0	0	0.851951	0.0479224	0.0474124	-0.000510057
Neurons-Tanycytes_1	Sema4a	Plxnb1	0.193527	0.0787124	0.17038	0	0	0	0.114815	0.0231468	-0.091668
Neurons-Tanycytes_1	Sema4a	Plxnb2	1.19019	0.537621	0.809808	0	0	0	0.652572	0.380384	-0.272187
Neurons-Tanycytes_1	Sema4a	Plxna1	0.104021	0.0519799	0.0681522	0	0	0	0.052041	0.0358687	-0.0161723
Neurons-Tanycytes_1	Sema4a	Plxna2	0.0919254	0.0549502	0.0701566	0	0	0	0.0369753	0.0217688	-0.0152064
Neurons-Tanycytes_1	Sema4a	Plxna3	0.0580582	0.0311879	0.038085	0	0	0	0.0268702	0.0199731	-0.00689709
Neurons-Tanycytes_1	Thbs3	Itga3	0.0164553	0.0147519	0.0107216	0.0191158	0	0	0.00170335	0.00573367	0.00403032
Neurons-Tanycytes_1	Thbs3	Itgav	0.318527	0.236031	0.256247	0	0	7.77156e-16	0.0824963	0.0622807	-0.0202156
Neurons-Tanycytes_1	Thbs3	Sdc1	0.0423136	0.0147519	0.0300205	0	0	0	0.0275616	0.0122931	-0.0152686
Neurons-Tanycytes_1	Thbs3	Sdc4	0.407856	0.284626	0.359174	0	0	0	0.12323	0.0486819	-0.0745484
Neurons-Tanycytes_1	Thbs3	Cd47	0.922671	0.498095	0.627214	0	0	0	0.424576	0.295457	-0.12912
Neurons-Tanycytes_1	Thbs3	Itgb1	0.276214	0.19004	0.241236	0	0	0	0.086174	0.0349774	-0.0511966
Neurons-Tanycytes_1	Negr1	Negr1	2.55456	1.40233	1.75935	0	0	0	1.15223	0.795208	-0.357022
Neurons-Tanycytes_1	Enho	Gpr19	0.613547	0.610845	1.03734	0.928471	0	0	0.00270161	-0.423792	-0.426494
Neurons-Tanycytes_1	Col9a2	Itga1	0.0251476	0.0411072	0.0382295	0	0	0.00514784	-0.0159596	-0.0130819	0.00287763
Neurons-Tanycytes_1	Col9a2	Itga3	0.00880166	0.00822143	0.00647958	0.407713	2.82532e-06	9.57611e-08	0.000580229	0.00232208	0.00174185
Neurons-Tanycytes_1	Col9a2	Itga9	0.0440083	0.0256315	0.0356377	0	1.55431e-15	0	0.0183768	0.00837061	-0.0100062
Neurons-Tanycytes_1	Col9a2	Itgav	0.170375	0.131543	0.154862	0	2.72183e-08	0	0.0388321	0.015513	-0.0233191
Neurons-Tanycytes_1	Col9a2	Cd44	0.391674	0.262602	0.36804	0	1.26854e-05	0	0.129072	0.0236337	-0.105438
Neurons-Tanycytes_1	Col9a2	Sdc1	0.0226328	0.00822143	0.0181428	0	9.42607e-11	0	0.0144114	0.00449001	-0.0099214
Neurons-Tanycytes_1	Col9a2	Sdc4	0.218155	0.158625	0.217066	0	0.940639	0	0.0595302	0.00108947	-0.0584407
Neurons-Tanycytes_1	Col9a2	Itgb1	0.147742	0.105911	0.145791	0	0.702896	0	0.0418308	0.00195158	-0.0398792
Neurons-Tanycytes_1	Col9a2	Itgb8	0.203067	0.162978	0.184668	0	2.89613e-07	0	0.0400891	0.0183988	-0.0216903
Neurons-Tanycytes_1	Wnt4	Fzd1	0.314331	0.147801	0.142756	0	0	0.10909	0.166531	0.171575	0.00504467
Neurons-Tanycytes_1	Wnt4	Fzd10	0.0908731	0.0187992	0.0196905	0	0	0.651644	0.0720739	0.0711826	-0.000891274
Neurons-Tanycytes_1	Wnt4	Fzd2	0.359023	0.13678	0.208391	0	0	0	0.222243	0.150632	-0.0716105
Neurons-Tanycytes_1	Wnt4	Fzd3	0.442448	0.153635	0.20593	0	0	0	0.288813	0.236518	-0.0522947
Neurons-Tanycytes_1	Wnt4	Fzd5	3.38912	1.13703	1.58262	0	0	0	2.25209	1.8065	-0.445594
Neurons-Tanycytes_1	Wnt4	Fzd6	0.153441	0.0486186	0.0623532	0	0	0	0.104823	0.0910882	-0.0137345
Neurons-Tanycytes_1	Wnt4	Fzd8	0.250273	0.091403	0.125527	0	0	0	0.15887	0.124747	-0.0341238
Neurons-Tanycytes_1	Wnt4	Fzd9	0.0253253	0.0110202	0.0229722	0	0.0209346	0	0.0143051	0.00235306	-0.011952
Neurons-Tanycytes_1	Wnt4	Lrp5	0.190684	0.119926	0.109938	0	0	1.57995e-06	0.0707585	0.080746	0.00998745
Neurons-Tanycytes_1	Wnt4	Lrp6	0.446917	0.1666	0.223979	0	0	0	0.280317	0.222938	-0.0573793
Neurons-Tanycytes_1	Agrn	Dag1	0.515635	0.376382	0.551464	0	4.78728e-13	0	0.139253	-0.0358285	-0.175082
Neurons-Tanycytes_1	Sema3a	Nrp1	0.0323639	0.010468	0.0108661	0	0	0.709221	0.0218959	0.0214978	-0.000398112
Neurons-Tanycytes_1	Sema3a	Plxna1	0.0376121	0.013085	0.0175928	0	0	3.44169e-15	0.0245271	0.0200193	-0.00450776
Neurons-Tanycytes_1	Sema3a	Plxna2	0.0332386	0.0138327	0.0181102	0	0	6.28386e-14	0.0194058	0.0151284	-0.00427747
Neurons-Tanycytes_1	Sema3a	Plxna3	0.0209928	0.00785101	0.00983125	0	0	5.0458e-07	0.0131418	0.0111615	-0.00198025
Neurons-Tanycytes_1	Shh	Ptch1	0.603679	0.240586	0.242383	0	0	0.870091	0.363093	0.361296	-0.00179717
Neurons-Tanycytes_1	Btc	Erbb4	0.0505686	0.0160724	0.0256759	0	0	0	0.0344961	0.0248926	-0.00960349
Neurons-Tanycytes_1	Btc	Erbb2	0.00874699	0.0032824	0.00688048	0	9.79882e-07	0	0.00546459	0.00186652	-0.00359808
Neurons-Tanycytes_1	Ptn	Ptprz1	5.61751	3.47703	4.96693	0	0	0	2.14048	0.65058	-1.4899
Neurons-Tanycytes_1	Ptn	Sdc1	0.669637	0.207402	0.363118	0	0	0	0.462235	0.306519	-0.155716
Neurons-Tanycytes_1	Ptn	Sdc2	9.44932	4.64824	6.09519	0	0	0	4.80108	3.35413	-1.44695
Neurons-Tanycytes_1	Ptn	Sdc3	6.77077	3.55023	3.5793	0	0	0.612223	3.22055	3.19147	-0.0290737
Neurons-Tanycytes_1	Ptn	Sdc4	6.45456	4.00163	4.34444	0	0	0	2.45292	2.11011	-0.342811
Neurons-Tanycytes_1	Ptn	Itgav	5.04088	3.31843	3.09947	0	0	7.77156e-16	1.72245	1.94141	0.218958
Neurons-Tanycytes_1	Ptn	Ncl	14.0624	7.85686	11.5679	0	0	0	6.20551	2.49449	-3.71103
Neurons-Tanycytes_1	Dll3	Notch1	0.124371	0.0828317	0.0787805	0	0	0.0198761	0.0415396	0.0455908	0.00405118
Neurons-Tanycytes_1	Dll3	Notch2	0.259758	0.221279	0.170613	6.32827e-15	0	0	0.0384794	0.0891449	0.0506655
Neurons-Tanycytes_1	Dll3	Notch4	0.00959436	0.00165663	0.00442849	0	0	0	0.00793772	0.00516587	-0.00277186
Neurons-Tanycytes_1	Lrrc4b	Ptprf	2.82074	1.95575	1.91276	0	0	6.91598e-05	0.864987	0.907978	0.0429911
Neurons-Tanycytes_1	Ctf1	Lifr	0.0163596	0.00833462	0.0095096	0	0	0.00506568	0.00802499	0.00685001	-0.00117498
Neurons-Tanycytes_1	Ctf1	Il6st	0.0656981	0.0279879	0.0346821	0	0	2.66454e-14	0.0377103	0.031016	-0.00669422
Neurons-Tanycytes_1	Mif	Ackr3	1.28618	2.23656	1.76384	0	0	0	-0.950382	-0.477659	0.472724
Neurons-Tanycytes_1	Mif	Cxcr4	1.28618	1.62659	5.94478	1.04228e-11	0	0	-0.340411	-4.6586	-4.31819
Neurons-Tanycytes_1	Mif	Cd44	42.1731	27.6012	37.1059	0	0	0	14.5719	5.06719	-9.5047
Neurons-Tanycytes_1	Col6a1	Itga1	0.0164006	0.0250725	0.0203524	5.39568e-14	0.00205355	3.88805e-09	-0.00867184	-0.0039518	0.00472004
Neurons-Tanycytes_1	Col6a1	Itga3	0.00574021	0.00501449	0.00344956	0.157206	7.55193e-08	3.1905e-08	0.000725723	0.00229065	0.00156493
Neurons-Tanycytes_1	Col6a1	Itga9	0.0287011	0.0156334	0.0189726	0	0	1.54977e-07	0.0130677	0.00972848	-0.00333918
Neurons-Tanycytes_1	Col6a1	Itgav	0.111114	0.0802319	0.0824445	0	0	0.341158	0.0308823	0.0286696	-0.00221267
Neurons-Tanycytes_1	Col6a1	Cd44	0.25544	0.160169	0.195935	0	0	0	0.0952708	0.0595044	-0.0357664
Neurons-Tanycytes_1	Col6a1	Sdc1	0.0147606	0.00501449	0.00965877	0	4.44089e-16	0	0.00974606	0.00510178	-0.00464428
Neurons-Tanycytes_1	Col6a1	Sdc4	0.142275	0.0967502	0.11556	0	0	0	0.0455251	0.026715	-0.0188101
Neurons-Tanycytes_1	Col6a1	Itgb1	0.0963536	0.0645984	0.0776151	0	0	0	0.0317552	0.0187385	-0.0130167
Neurons-Tanycytes_1	Col6a1	Itgb8	0.132435	0.0994049	0.0983125	0	0	0.855298	0.03303	0.0341224	0.0010924
Neurons-Tanycytes_1	Igf1	Igf1r	0.147811	0.148631	0.0992914	0.979604	0	0	-0.0008201	0.0485191	0.0493392
Neurons-Tanycytes_1	Igf1	Itgav	0.0777799	0.0876953	0.0557058	0.000317072	6.66134e-16	0	-0.00991539	0.0220741	0.0319895
Neurons-Tanycytes_1	Igf1	Itga6	0.00459217	0.00806023	0.00372926	3.48335e-06	0.468062	0	-0.00346806	0.000862915	0.00433097
Neurons-Tanycytes_1	Gdf11	Tgfbr1	0.147154	0.13073	0.11887	6.45928e-13	0	1.02141e-14	0.0164244	0.0282845	0.01186
Neurons-Tanycytes_1	Gdf11	Acvr1b	0.0556801	0.0423316	0.0489465	0	1.25734e-07	2.22045e-15	0.0133484	0.00673359	-0.00661485
Neurons-Tanycytes_1	Gdf11	Acvr2a	0.0649601	0.052292	0.0587358	0	2.46584e-05	1.16005e-11	0.0126681	0.00622431	-0.00644376
Neurons-Tanycytes_1	Gdf11	Acvr2b	0.02784	0.0236559	0.0433526	8.91599e-05	0	0	0.00418413	-0.0155126	-0.0196967
Neurons-Tanycytes_1	Efnb2	Epha4	0.1815	0.200031	0.189894	2.53947e-05	0.12325	0.00116542	-0.0185308	-0.00839361	0.0101372
Neurons-Tanycytes_1	Efnb2	Ephb2	0.0459217	0.0444513	0.0226739	0.502382	0	0	0.00147041	0.0232478	0.0217774
Neurons-Tanycytes_1	Efnb2	Ephb4	0.0852832	0.108906	0.0836099	0	0.743223	0	-0.0236225	0.00167326	0.0252958
Neurons-Tanycytes_1	Col4a1	Itga1	0.0399082	0.0740512	0.0550065	0	1.11022e-16	0	-0.0341431	-0.0150984	0.0190447
Neurons-Tanycytes_1	Col4a1	Itga3	0.0139679	0.0148102	0.00932314	0.322995	1.0103e-13	0	-0.000842387	0.00464471	0.0054871
Neurons-Tanycytes_1	Col4a1	Itga9	0.0698393	0.0461731	0.0512773	0	0	2.43716e-08	0.0236662	0.018562	-0.00510416
Neurons-Tanycytes_1	Col4a1	Itgav	0.270378	0.236964	0.222823	0	0	2.25165e-09	0.0334139	0.0475547	0.0141408
Neurons-Tanycytes_1	Col4a1	Cd44	0.62157	0.473057	0.529554	0	0	0	0.148513	0.0920152	-0.0564978
Neurons-Tanycytes_1	Col4a1	Sdc1	0.0359173	0.0148102	0.0261048	0	0	0	0.0211071	0.00981255	-0.0112946
Neurons-Tanycytes_1	Col4a1	Sdc4	0.346203	0.285751	0.312325	0	3.10862e-15	0	0.0604527	0.0338781	-0.0265746
Neurons-Tanycytes_1	Col4a1	Itgb1	0.23446	0.190791	0.209771	0	1.02141e-14	0	0.0436697	0.0246898	-0.0189799
Neurons-Tanycytes_1	Col4a1	Itgb8	0.322258	0.293591	0.265709	6.8648e-11	0	0	0.0286671	0.0565489	0.0278818
Neurons-Tanycytes_1	Col4a2	Itga1	0.0623223	0.112535	0.0935111	0	0	0	-0.0502122	-0.0311888	0.0190234
Neurons-Tanycytes_1	Col4a2	Itga3	0.0218128	0.0225069	0.0158493	0.665973	4.56424e-12	0	-0.000694088	0.00596348	0.00665756
Neurons-Tanycytes_1	Col4a2	Itga9	0.109064	0.0701686	0.0871714	0	0	0	0.0388955	0.0218927	-0.0170028
Neurons-Tanycytes_1	Col4a2	Itgav	0.422234	0.36011	0.378799	0	0	5.7305e-09	0.0621233	0.0434346	-0.0186887
Neurons-Tanycytes_1	Col4a2	Cd44	0.97067	0.718897	0.900242	0	8.32667e-15	0	0.251773	0.0704278	-0.181345
Neurons-Tanycytes_1	Col4a2	Sdc1	0.0560901	0.0225069	0.0443781	0	0	0	0.0335832	0.0117119	-0.0218712
Neurons-Tanycytes_1	Col4a2	Sdc4	0.540646	0.434251	0.530953	0	0.201046	0	0.106395	0.00969336	-0.096702
Neurons-Tanycytes_1	Col4a2	Itgb1	0.366144	0.289942	0.35661	0	0.0647246	0	0.0762018	0.00953356	-0.0666682
Neurons-Tanycytes_1	Col4a2	Itgb8	0.503253	0.446166	0.451706	0	0	0.341114	0.0570865	0.0515467	-0.00553989
Neurons-Tanycytes_1	Gas6	Axl	0.648234	0.454871	0.80166	0	0	0	0.193363	-0.153425	-0.346788
Neurons-Tanycytes_1	Gas6	Mertk	0.100372	0.126885	0.145399	0	0	0	-0.0265134	-0.0450273	-0.0185139
Neurons-Tanycytes_1	Gas6	Tyro3	0.225836	0.150826	0.231853	0	0.196391	0	0.0750107	-0.00601608	-0.0810268
Neurons-Tanycytes_1	Nrg1	Erbb2	0.0402362	0.0234741	0.0420474	0	0.158483	0	0.016762	-0.00181119	-0.0185732
Neurons-Tanycytes_1	Nrg1	Erbb4	0.232615	0.114942	0.156908	0	0	0	0.117673	0.0757069	-0.0419662
Neurons-Tanycytes_1	Nrg1	Itgav	0.34075	0.220171	0.245105	0	0	0	0.120579	0.0956447	-0.0249342
Neurons-Tanycytes_1	Wnt5a	Fzd1	0.115351	0.0922776	0.1095	0	0.0605937	0	0.0230734	0.00585069	-0.0172227
Neurons-Tanycytes_1	Wnt5a	Fzd10	0.0333479	0.0117371	0.0151035	0	0	1.91872e-07	0.0216108	0.0182444	-0.00336642
Neurons-Tanycytes_1	Wnt5a	Fzd2	0.131752	0.0853973	0.159845	0	0	0	0.0463543	-0.0280937	-0.074448
Neurons-Tanycytes_1	Wnt5a	Fzd3	0.162366	0.0959202	0.157957	0	0.290827	0	0.0664459	0.00440876	-0.0620371
Neurons-Tanycytes_1	Wnt5a	Fzd5	1.24371	0.70989	1.21394	0	0.200933	0	0.533823	0.0297703	-0.504053
Neurons-Tanycytes_1	Wnt5a	Fzd6	0.0563088	0.0303545	0.0478277	0	1.72142e-10	0	0.0259543	0.00848106	-0.0174732
Neurons-Tanycytes_1	Wnt5a	Fzd8	0.0918434	0.0570664	0.0962847	0	0.125408	0	0.034777	-0.0044413	-0.0392183
Neurons-Tanycytes_1	Wnt5a	Fzd9	0.00929368	0.00688035	0.0176207	0.00022245	0	0	0.00241333	-0.00832705	-0.0107404
Neurons-Tanycytes_1	Wnt5a	Mcam	0.0251476	0.0137607	0.028319	0	0.00200891	0	0.0113869	-0.00317143	-0.0145583
Neurons-Tanycytes_1	Fgf9	Fgfr1	0.877296	0.556084	0.847809	0	0.0273659	0	0.321212	0.029487	-0.291725
Neurons-Tanycytes_1	Fgf9	Fgfr2	0.265963	0.162913	0.299049	0	4.94449e-12	0	0.103051	-0.0330858	-0.136136
Neurons-Tanycytes_1	Fgf17	Fgfr1	0.275722	0.178423	0.219802	0	0	0	0.097299	0.0559193	-0.0413798
Neurons-Tanycytes_1	Fgf17	Fgfr2	0.0835885	0.0522714	0.0775312	0	0.0134907	0	0.031317	0.00605722	-0.0252598
Neurons-Tanycytes_1	Jam3	F11r	0.762669	0.538718	0.696103	0	0	0	0.223951	0.0665665	-0.157385
Neurons-Tanycytes_1	Jam3	Jam2	2.1238	1.09816	1.74977	0	0	0	1.02564	0.37403	-0.65161
Neurons-Tanycytes_1	Jam3	Jam3	2.64927	1.48296	3.00884	0	0	0	1.16632	-0.359565	-1.52588
Neurons-Tanycytes_1	Nectin1	Nectin3	0.193035	0.097738	0.124613	0	0	0	0.0952972	0.0684221	-0.0268751
Neurons-Tanycytes_1	Cadm1	Cadm1	17.0785	13.2646	14.0755	0	0	0	3.81387	3.00299	-0.810885
Neurons-Tanycytes_1	Ncam1	Fgfr1	41.8596	32.8327	35.6394	0	0	0	9.02682	6.22018	-2.80665
Neurons-Tanycytes_1	Ncam1	Ncam1	22.1395	17.4956	18.0737	0	0	1.22125e-15	4.64382	4.06581	-0.57801
Neurons-Tanycytes_1	Ncam1	Ncam2	5.52345	3.44611	5.24855	0	8.79447e-09	0	2.07734	0.274898	-1.80244
Neurons-Tanycytes_1	Fgf18	Fgfr1	0.31332	0.145712	0.278678	0	2.2515e-10	0	0.167608	0.0346421	-0.132966
Neurons-Tanycytes_1	Fgf18	Fgfr2	0.0949869	0.0426883	0.0982985	0	0.269544	0	0.0522985	-0.00331165	-0.0556102
Neurons-Tanycytes_1	Efnb3	Epha4	1.56317	1.61506	1.17184	0.00115068	0	0	-0.0518944	0.391326	0.44322
Neurons-Tanycytes_1	Efnb3	Ephb2	0.395501	0.358903	0.139922	9.34253e-13	0	0	0.0365976	0.255579	0.218981
Neurons-Tanycytes_1	Efnb3	Ephb4	0.734501	0.879313	0.515961	0	0	0	-0.144811	0.21854	0.363351
Neurons-Tanycytes_1	Efnb3	Ephb6	0.226	0.188424	0.288588	2.22045e-16	0	0	0.0375763	-0.062588	-0.100164
Neurons-Tanycytes_1	Tnfsf12	Tnfrsf12a	0.572327	0.380031	0.594938	0	0.00373537	0	0.192295	-0.0226108	-0.214906
Neurons-Tanycytes_1	Vtn	Itgav	0.411122	0.417019	0.356517	0.956257	0.0301951	7.42711e-05	-0.00589674	0.0546055	0.0605022
Neurons-Tanycytes_1	Vtn	Itga2b	0.151706	0.107321	0.179004	0.00019895	0.0459279	0	0.0443846	-0.0272986	-0.0716832
Neurons-Tanycytes_1	Vtn	Itgb5	0.960297	0.835571	1.01287	0.0103719	0.461279	7.06683e-09	0.124726	-0.0525691	-0.177295
Neurons-Tanycytes_1	Vtn	Itgb8	0.490009	0.516674	0.425135	0.583534	0.053435	2.86958e-06	-0.0266651	0.0648741	0.0915392
Neurons-Tanycytes_1	Grn	Sort1	0.254811	0.182237	0.167933	0	0	8.13127e-13	0.0725742	0.0868778	0.0143036
Neurons-Tanycytes_1	Sema4d	Plxnb1	0.148699	0.089983	0.169192	0	0	0	0.0587159	-0.0204928	-0.0792087
Neurons-Tanycytes_1	Sema4d	Plxnb2	0.914498	0.614601	0.804158	0	0	0	0.299897	0.11034	-0.189557
Neurons-Tanycytes_1	Nampt	Insr	0.556227	0.369906	0.323121	0	0	0	0.186321	0.233105	0.0467848
Neurons-Tanycytes_1	Nampt	Itgb1	0.982807	0.664012	0.845376	0	0	0	0.318795	0.137431	-0.181364
Neurons-Tanycytes_1	Nrxn3	Nlgn1	3.08375	2.43158	3.29606	0	1.85287e-10	0	0.652174	-0.212304	-0.864477
Neurons-Tanycytes_1	Nrxn3	Nlgn2	3.85469	3.16367	3.23327	0	0	0.00769163	0.691023	0.621416	-0.0696071
Neurons-Tanycytes_1	Nrxn3	Nlgn3	4.55554	3.76503	3.35884	0	0	0	0.790518	1.19671	0.406187
Neurons-Tanycytes_1	Dlk1	Notch1	12.5185	12.6204	15.066	0.631765	0	0	-0.101981	-2.54754	-2.44556
Neurons-Tanycytes_1	Dlk1	Notch2	26.1457	33.7146	32.6281	0	0	2.58078e-10	-7.5689	-6.48244	1.08646
Neurons-Tanycytes_1	Dlk1	Notch4	0.965709	0.252409	0.846905	0	1.16763e-11	0	0.7133	0.118804	-0.594496
Neurons-Tanycytes_1	Jag2	Notch1	0.712743	0.546209	0.7752	0	0	0	0.166534	-0.0624572	-0.228991
Neurons-Tanycytes_1	Jag2	Notch2	1.48862	1.45916	1.67884	0.0922581	0	0	0.0294566	-0.190221	-0.219678
Neurons-Tanycytes_1	Jag2	Notch4	0.0549831	0.0109242	0.0435764	0	0	0	0.0440589	0.0114067	-0.0326522
Neurons-Tanycytes_1	Nectin3	Nectin2	0.173095	0.076212	0.135908	0	0	0	0.0968828	0.0371867	-0.059696
Neurons-Tanycytes_1	Nectin3	Pvr	0.0875656	0.0803691	0.0575611	0.000605736	0	0	0.00719655	0.0300045	0.022808
Neurons-Tanycytes_1	Pros1	Axl	0.0699076	0.0703812	0.0884393	0.956774	0	0	-0.000473622	-0.0185317	-0.0180581
Neurons-Tanycytes_1	Pros1	Tyro3	0.0243549	0.0233369	0.025578	0.428102	0.319736	0.000232988	0.00101797	-0.00122313	-0.0022411
Neurons-Tanycytes_1	Dll1	Notch1	0.105237	0.122447	0.148107	3.31672e-08	0	0	-0.0172096	-0.0428701	-0.0256605
Neurons-Tanycytes_1	Dll1	Notch4	0.0081183	0.00244894	0.00832556	0	0.869827	0	0.00566937	-0.000207261	-0.00587663
Neurons-Tanycytes_1	Dll1	Notch2	0.219796	0.327108	0.320753	0	0	0.343724	-0.107313	-0.100958	0.00635478
Neurons-Tanycytes_1	Ptprm	Ptprm	0.0896567	0.0743325	0.0789017	0	4.10502e-09	0.000302964	0.0153242	0.0107549	-0.00456928
Neurons-Tanycytes_1	Nrxn1	Nlgn1	1.92795	1.27751	1.78263	0	0	0	0.650435	0.145316	-0.505119
Neurons-Tanycytes_1	Nrxn1	Nlgn2	2.40993	1.66214	1.74868	0	0	7.85372e-13	0.747794	0.661257	-0.0865369
Neurons-Tanycytes_1	Nrxn1	Nlgn3	2.8481	1.97808	1.81659	0	0	0	0.87002	1.03152	0.161497
Neurons-Tanycytes_1	Hbegf	Erbb4	0.207331	0.131989	0.160475	0	0	0	0.0753423	0.0468565	-0.0284857
Neurons-Tanycytes_1	Hbegf	Erbb2	0.0358627	0.0269555	0.043003	2.22045e-16	4.41993e-10	0	0.00890721	-0.00714031	-0.0160475
Neurons-Tanycytes_1	Fgf1	Fgfr1	0.476246	0.362793	0.690807	0	0	0	0.113454	-0.214561	-0.328015
Neurons-Tanycytes_1	Fgf1	Fgfr2	0.14438	0.106285	0.24367	0	0	0	0.0380948	-0.0992895	-0.137384
Neurons-Tanycytes_1	Nrxn2	Nlgn1	1.28329	1.26762	1.61181	0.513229	0	0	0.0156696	-0.328515	-0.344184
Neurons-Tanycytes_1	Nrxn2	Nlgn2	1.60412	1.64927	1.58111	0.0091596	0.313557	3.69677e-10	-0.0451572	0.0230099	0.0681671
Neurons-Tanycytes_1	Nrxn2	Nlgn3	1.89577	1.96277	1.64251	4.69715e-05	0	0	-0.0669979	0.253265	0.320263
Neurons-Tanycytes_1	Sema4g	Plxnb2	0.988465	0.743729	0.85124	0	0	0	0.244736	0.137225	-0.107511
Tanycytes_3-Neurons	Col6a3	Itga3	0.0446861	0.0296933	0.0469492	0	0.0374429	0	0.0149927	-0.00226317	-0.0172559
Tanycytes_3-Neurons	Col6a3	Cd44	0.0336864	0.0232538	0.0319037	1.95399e-14	0.368037	0	0.0104326	0.00178269	-0.0086499
Tanycytes_3-Neurons	Col6a3	Itgb1	0.24543	0.131056	0.207555	0	0	0	0.114373	0.0378741	-0.0764993
Tanycytes_3-Neurons	Col6a3	Itgb8	0.0371238	0.0238501	0.0204836	0	0	4.10783e-15	0.0132737	0.0166402	0.00336644
Tanycytes_3-Neurons	Nfasc	Cntn1	0.231918	0.221209	0.226054	0.0233476	0.317731	0.0963785	0.0107082	0.00586406	-0.00484414
Tanycytes_3-Neurons	Nfasc	Cntnap1	0.024189	0.0189877	0.017646	0	0	0.00011437	0.00520135	0.00654305	0.0013417
Tanycytes_3-Neurons	Lamc1	Itga3	0.029239	0.0317844	0.0456329	0.00683584	0	0	-0.0025454	-0.0163939	-0.0138485
Tanycytes_3-Neurons	Lamc1	Itga6	0.0184431	0.0148072	0.0276616	2.48294e-08	0	0	0.00363587	-0.00921856	-0.0128544
Tanycytes_3-Neurons	Lamc1	Cd44	0.0220417	0.0248914	0.0310092	0.0492255	8.11684e-13	0	-0.00284969	-0.0089675	-0.00611781
Tanycytes_3-Neurons	Lamc1	Sv2a	0.739972	0.754401	0.895567	0.281364	0	0	-0.0144292	-0.155595	-0.141166
Tanycytes_3-Neurons	Lamc1	Sv2b	0.034637	0.0393157	0.0509186	0.000467089	0	0	-0.00467868	-0.0162816	-0.0116029
Tanycytes_3-Neurons	Lamc1	Sv2c	0.116056	0.148966	0.176189	0	0	0	-0.0329091	-0.0601323	-0.0272232
Tanycytes_3-Neurons	Lamc1	Dag1	0.0751218	0.0677812	0.0771707	1.35163e-08	0.22331	0	0.00734056	-0.00204889	-0.00938944
Tanycytes_3-Neurons	Lamc1	Itgb1	0.16059	0.140285	0.201736	7.43849e-15	0	0	0.0203042	-0.0411464	-0.0614507
Tanycytes_3-Neurons	Lamc1	Itgb8	0.0242909	0.0255297	0.0199093	0.13374	5.87715e-11	0	-0.00123878	0.00438155	0.00562033
Tanycytes_3-Neurons	Mpzl1	Mpzl1	0.0368607	0.0206908	0.0372741	0	0.81559	0	0.0161699	-0.000413401	-0.0165833
Tanycytes_3-Neurons	F11r	Jam3	0.0815807	0.0681256	0.0801794	0	0.596292	0	0.0134551	0.00140125	-0.0120539
Tanycytes_3-Neurons	Cadm3	Cadm3	0.128125	0.168939	0.145518	0	1.94866e-12	0	-0.0408137	-0.0173929	0.0234208
Tanycytes_3-Neurons	Tgfb2	Tgfbr1	0.0757753	0.0838952	0.0891549	0.000362869	8.26369e-10	4.73609e-05	-0.00811983	-0.0133796	-0.00525975
Tanycytes_3-Neurons	Tgfb2	Acvr1b	0.155217	0.159476	0.179306	0.308225	1.44329e-15	0	-0.00425918	-0.0240888	-0.0198296
Tanycytes_3-Neurons	Tgfb2	Acvr1c	0.388654	0.473894	0.519489	4.20551e-09	0	5.51181e-08	-0.0852402	-0.130835	-0.0455949
Tanycytes_3-Neurons	Tgfb2	Acvr1	0.120996	0.0831393	0.0931395	0	0	1.88738e-15	0.0378567	0.0278566	-0.0100001
Tanycytes_3-Neurons	Mdk	Sdc2	9.07486	5.14611	8.24142	0	0	0	3.92875	0.833443	-3.09531
Tanycytes_3-Neurons	Mdk	Ptprz1	10.6506	6.73833	9.71697	0	0	0	3.91222	0.933583	-2.97864
Tanycytes_3-Neurons	Mdk	Itga6	0.598182	0.301794	0.774792	0	0	0	0.296388	-0.17661	-0.472998
Tanycytes_3-Neurons	Mdk	Lrp1	6.4341	3.58511	5.80847	0	0	0	2.849	0.625633	-2.22336
Tanycytes_3-Neurons	Mdk	Ncl	26.5097	11.9339	26.0962	0	1.38277e-07	0	14.5758	0.413504	-14.1623
Tanycytes_3-Neurons	Mdk	Itgb1	5.20856	2.85924	5.65055	0	0	0	2.34932	-0.441991	-2.79131
Tanycytes_3-Neurons	Lrrc4c	Ntng1	0.566914	0.454117	0.412607	0	0	0	0.112797	0.154308	0.0415102
Tanycytes_3-Neurons	Thbs1	Itga3	0.0364109	0.0715149	0.086878	0	0	0	-0.0351041	-0.0504671	-0.0153631
Tanycytes_3-Neurons	Thbs1	Cd47	0.983093	1.36079	1.54804	0	0	0	-0.377701	-0.564945	-0.187244
Tanycytes_3-Neurons	Thbs1	Itgb1	0.19998	0.315642	0.384075	0	0	0	-0.115663	-0.184095	-0.0684323
Tanycytes_3-Neurons	Sema6d	Plxna1	0.126751	0.0785373	0.086346	0	0	0	0.0482132	0.0404045	-0.00780876
Tanycytes_3-Neurons	Jag1	Notch2	0.00565259	0.0135442	0.00699334	0	0.0111391	0	-0.00789156	-0.00134074	0.00655082
Tanycytes_3-Neurons	Jag1	Notch4	0.00502453	0.00623461	0.0054483	0.000321227	0.357797	3.78441e-05	-0.00121008	-0.00042377	0.000786312
Tanycytes_3-Neurons	Ghrh	Ghsr	0.0105244	0.0165069	0.01697	3.10862e-15	0	0.515137	-0.00598259	-0.00644568	-0.000463089
Tanycytes_3-Neurons	Col9a3	Itga3	0.0948889	0.0443309	0.150501	0	0	0	0.050558	-0.0556119	-0.10617
Tanycytes_3-Neurons	Col9a3	Cd44	0.0715316	0.034717	0.102271	0	0	0	0.0368147	-0.0307392	-0.0675538
Tanycytes_3-Neurons	Col9a3	Itgb1	0.521159	0.195661	0.665341	0	0	0	0.325498	-0.144182	-0.46968
Tanycytes_3-Neurons	Col9a3	Itgb8	0.0788308	0.0356072	0.0656625	0	0	0	0.0432236	0.0131683	-0.0300554
Tanycytes_3-Neurons	Efnb1	Epha4	0.392957	0.213739	0.23324	0	0	0	0.179219	0.159717	-0.0195014
Tanycytes_3-Neurons	Efnb1	Ephb1	0.0947446	0.0720894	0.0740942	0	0	0.074947	0.0226552	0.0206505	-0.00200479
Tanycytes_3-Neurons	Efnb1	Ephb2	0.0994042	0.0708246	0.0834864	0	0	0	0.0285795	0.0159178	-0.0126617
Tanycytes_3-Neurons	Col4a6	Itga3	0.0204121	0.0301116	0.0298369	0	0	0.778085	-0.00969941	-0.00942474	0.000274668
Tanycytes_3-Neurons	Col4a6	Cd44	0.0153876	0.0235813	0.0202753	5.86198e-14	1.40327e-05	2.27005e-07	-0.00819372	-0.00488764	0.00330608
Tanycytes_3-Neurons	Col4a6	Itgb1	0.11211	0.132902	0.131904	0	0	0.695557	-0.0207922	-0.0197946	0.000997619
Tanycytes_3-Neurons	Col4a6	Itgb8	0.0169578	0.024186	0.0130176	0	4.03214e-11	0	-0.00722821	0.00394014	0.0111684
Tanycytes_3-Neurons	Col4a5	Itga3	0.0601331	0.0740242	0.082929	0	0	0	-0.0138912	-0.0227959	-0.00890476
Tanycytes_3-Neurons	Col4a5	Cd44	0.0453311	0.0579708	0.0563533	5.22207e-11	1.32088e-08	0.28442	-0.0126397	-0.0110222	0.0016175
Tanycytes_3-Neurons	Col4a5	Itgb1	0.330269	0.326717	0.366617	0.607355	0	0	0.00355193	-0.0363472	-0.0398992
Tanycytes_3-Neurons	Col4a5	Itgb8	0.0499567	0.0594572	0.0361814	0	0	0	-0.00950051	0.0137753	0.0232758
Tanycytes_3-Neurons	Fgf2	Fgfr1	0.102697	0.153013	0.187661	0	0	0	-0.0503161	-0.0849641	-0.034648
Tanycytes_3-Neurons	Sema4a	Nrp1	0.0357828	0.027184	0.0434034	0	0	0	0.00859875	-0.00762063	-0.0162194
Tanycytes_3-Neurons	Sema4a	Plxnb1	0.01947	0.0166379	0.0281766	5.00371e-06	0	0	0.0028321	-0.0087066	-0.0115387
Tanycytes_3-Neurons	Sema4a	Plxnb2	0.0428867	0.0319003	0.056211	0	0	0	0.0109864	-0.0133243	-0.0243107
Tanycytes_3-Neurons	Sema4a	Plxna1	0.0299944	0.0218782	0.0394188	0	0	0	0.00811615	-0.00942445	-0.0175406
Tanycytes_3-Neurons	Sema4a	Plxna2	0.0641985	0.0577743	0.0946337	0.000139716	0	0	0.00642425	-0.0304352	-0.0368594
Tanycytes_3-Neurons	Sema4a	Plxna3	0.0234167	0.0195201	0.0305959	6.24932e-09	0	0	0.00389657	-0.00717918	-0.0110757
Tanycytes_3-Neurons	Sema4a	Plxna4	0.0820899	0.0491278	0.0970529	0	0	0	0.0329621	-0.014963	-0.0479251
Tanycytes_3-Neurons	Thbs3	Itga3	0.0833036	0.0623142	0.122419	0	0	0	0.0209894	-0.0391154	-0.0601048
Tanycytes_3-Neurons	Thbs3	Cd47	2.2492	1.18572	2.18133	0	3.38404e-06	0	1.06348	0.0678709	-0.995606
Tanycytes_3-Neurons	Thbs3	Itgb1	0.457529	0.275033	0.541196	0	0	0	0.182496	-0.0836668	-0.266163
Tanycytes_3-Neurons	Efna4	Epha3	0.00977746	0.00245555	0.00630214	0	0	0	0.00732191	0.00347532	-0.00384659
Tanycytes_3-Neurons	Efna4	Epha4	0.103071	0.0289526	0.0704264	0	0	0	0.0741181	0.0326444	-0.0414737
Tanycytes_3-Neurons	Efna4	Epha5	0.26888	0.130487	0.256024	0	0.00146059	0	0.138393	0.0128559	-0.125538
Tanycytes_3-Neurons	Efna4	Epha7	0.0073331	0.00422583	0.00929565	0	1.80072e-08	0	0.00310727	-0.00196256	-0.00506982
Tanycytes_3-Neurons	Vcam1	Itgb1	0.866578	0.647897	0.894234	0	0.000257168	0	0.218681	-0.0276558	-0.246337
Tanycytes_3-Neurons	Negr1	Negr1	1.83735	1.06924	1.52276	0	0	0	0.768112	0.314592	-0.45352
Tanycytes_3-Neurons	Penk	Oprk1	0.253883	0.284115	0.251713	0.00014466	0.953245	1.43108e-13	-0.0302319	0.00217022	0.0324021
Tanycytes_3-Neurons	Penk	Oprl1	0.395096	0.549329	0.632243	0	0	0	-0.154233	-0.237147	-0.0829139
Tanycytes_3-Neurons	Penk	Oprm1	0.0330499	0.0396298	0.0510829	0.000401989	0	0	-0.0065799	-0.018033	-0.0114531
Tanycytes_3-Neurons	Enho	Gpr19	0.936599	1.01585	2.07234	4.52971e-14	0	0	-0.0792526	-1.13574	-1.05648
Tanycytes_3-Neurons	Agrn	Dag1	0.365687	0.229208	0.301262	0	0	0	0.13648	0.0644248	-0.0720549
Tanycytes_3-Neurons	Sema3a	Nrp1	0.0519428	0.0278811	0.0253187	0	0	1.53344e-07	0.0240617	0.0266241	0.00256241
Tanycytes_3-Neurons	Sema3a	Plxna1	0.0435403	0.0224392	0.0229943	0	0	0.298712	0.021101	0.0205459	-0.000555104
Tanycytes_3-Neurons	Sema3a	Plxna2	0.0931914	0.0592557	0.055203	0	0	4.62762e-06	0.0339357	0.0379884	0.00405269
Tanycytes_3-Neurons	Sema3a	Plxna3	0.033992	0.0200206	0.0178476	0	0	1.0928e-09	0.0139713	0.0161444	0.00217304
Tanycytes_3-Neurons	Sema3a	Plxna4	0.119163	0.0503875	0.0566142	0	0	4.88498e-15	0.0687753	0.0625486	-0.00622671
Tanycytes_3-Neurons	Btc	Erbb4	0.0800699	0.03511	0.058183	0	0	0	0.0449599	0.021887	-0.023073
Tanycytes_3-Neurons	Ptn	Ptprz1	136.939	78.5849	99.378	0	0	0	58.3544	37.5613	-20.7931
Tanycytes_3-Neurons	Ptn	Sdc2	116.68	60.0158	84.2871	0	0	0	56.664	32.3927	-24.2713
Tanycytes_3-Neurons	Ptn	Sdc3	65.2806	30.8271	46.4841	0	0	0	34.4535	18.7966	-15.6569
Tanycytes_3-Neurons	Ptn	Ncl	340.847	139.177	266.892	0	0	0	201.67	73.9552	-127.715
Tanycytes_3-Neurons	Rarres2	Gpr1	0.122091	0.0754603	0.125929	0	0.200227	0	0.0466307	-0.00383828	-0.0504689
Tanycytes_3-Neurons	Lrrc4b	Ptprf	0.384275	0.302177	0.409918	0	3.2373e-12	0	0.0820975	-0.0256438	-0.107741
Tanycytes_3-Neurons	Adm	Calcr	0.0728726	0.0249401	0.0234433	0	0	0.326464	0.0479325	0.0494294	0.00149685
Tanycytes_3-Neurons	Ctf1	Lifr	0.0458318	0.0214449	0.0337977	0	0	0	0.0243869	0.0120341	-0.0123528
Tanycytes_3-Neurons	Ctf1	Il6st	0.181494	0.0791688	0.145508	0	0	0	0.102325	0.0359859	-0.0663394
Tanycytes_3-Neurons	Mif	Cd44	0.538983	0.411363	0.705758	0	0	0	0.127619	-0.166775	-0.294395
Tanycytes_3-Neurons	Efna2	Epha3	0.0069257	0.0036111	0.00372707	0	0	0.763472	0.0033146	0.00319863	-0.000115967
Tanycytes_3-Neurons	Efna2	Epha4	0.0730084	0.0425774	0.04165	0	0	0.39845	0.030431	0.0313584	0.000927413
Tanycytes_3-Neurons	Efna2	Epha5	0.190457	0.191892	0.151412	0.909541	0	0	-0.00143553	0.0390446	0.0404801
Tanycytes_3-Neurons	Efna2	Epha7	0.00519428	0.00621446	0.00549743	0.00397976	0.604032	0.000295783	-0.00102018	-0.000303152	0.000717028
Tanycytes_3-Neurons	Kitl	Kit	0.0139448	0.0157662	0.0112659	0.0211116	0.000283899	0	-0.00182148	0.00267885	0.00450033
Tanycytes_3-Neurons	Ifng	Ifngr1	0.0374972	0.0217506	0.0418787	0	9.29255e-09	0	0.0157466	-0.00438147	-0.0201281
Tanycytes_3-Neurons	Ifng	Ifngr2	0.0690109	0.0392183	0.0704755	0	0.3765	0	0.0297926	-0.00146463	-0.0312573
Tanycytes_3-Neurons	Gdf11	Tgfbr1	0.142605	0.11708	0.115234	0	0	0.147367	0.0255246	0.0273707	0.00184612
Tanycytes_3-Neurons	Gdf11	Acvr1b	0.29211	0.222558	0.231756	0	0	2.13251e-11	0.069552	0.0603541	-0.00919785
Tanycytes_3-Neurons	Gdf11	Acvr2a	0.342712	0.228359	0.262657	0	0	0	0.114352	0.0800551	-0.0342974
Tanycytes_3-Neurons	Gdf11	Acvr2b	0.27831	0.150306	0.196349	0	0	0	0.128004	0.0819608	-0.046043
Tanycytes_3-Neurons	Efnb2	Epha4	0.120249	0.069827	0.115863	0	0.0812781	0	0.0504222	0.00438644	-0.0460358
Tanycytes_3-Neurons	Efnb2	Ephb1	0.0289929	0.0235511	0.0368065	3.63994e-08	1.22125e-15	0	0.00544178	-0.00781362	-0.0132554
Tanycytes_3-Neurons	Efnb2	Ephb2	0.0304188	0.0231379	0.0414721	0	0	0	0.00728084	-0.0110534	-0.0183342
Tanycytes_3-Neurons	Col4a1	Itga3	0.0402726	0.0485131	0.0495819	0	0	0.125087	-0.00824045	-0.00930928	-0.00106883
Tanycytes_3-Neurons	Col4a1	Cd44	0.0303594	0.0379922	0.0336927	2.7064e-07	0.0491728	5.46775e-07	-0.0076328	-0.00333336	0.00429945
Tanycytes_3-Neurons	Col4a1	Itgb1	0.22119	0.21412	0.219194	0.0365588	0.76381	0.00620742	0.00706968	0.00199552	-0.00507416
Tanycytes_3-Neurons	Col4a1	Itgb8	0.0334572	0.0389663	0.0216323	3.87046e-12	0	0	-0.00550907	0.011825	0.0173341
Tanycytes_3-Neurons	Col4a2	Cd44	0.0162194	0.0160484	0.0137156	0.977388	0.00880806	6.01997e-06	0.000170969	0.00250376	0.00233279
Tanycytes_3-Neurons	Col4a2	Itgb1	0.11817	0.0904472	0.0892294	0	0	0.445223	0.0277226	0.0289403	0.00121776
Tanycytes_3-Neurons	Col4a2	Itgb8	0.0178744	0.0164599	0.00880605	0.00658508	0	0	0.00141451	0.00906837	0.00765386
Tanycytes_3-Neurons	Gas6	Tyro3	0.188785	0.0671212	0.183057	0	0.022727	0	0.121664	0.00572804	-0.115936
Tanycytes_3-Neurons	Il15	Il15ra	0.0292899	0.0238501	0.0414975	9.67759e-12	0	0	0.00543987	-0.0122076	-0.0176475
Tanycytes_3-Neurons	Wnt5a	Fzd1	0.0148359	0.00961897	0.0137597	0	0.0566673	0	0.00521697	0.00107627	-0.0041407
Tanycytes_3-Neurons	Wnt5a	Fzd3	0.248341	0.14289	0.192413	0	0	0	0.10545	0.0559273	-0.0495229
Tanycytes_3-Neurons	Wnt5a	Fzd5	0.0670842	0.0609201	0.0918791	0.000348187	0	0	0.0061641	-0.0247948	-0.0309589
Tanycytes_3-Neurons	Wnt5a	Fzd8	0.0109657	0.00585503	0.00687983	0	0	7.4164e-08	0.00511067	0.00408586	-0.00102481
Tanycytes_3-Neurons	Wnt5a	Fzd9	0.0129008	0.0052974	0.0106526	0	5.59304e-10	0	0.00760341	0.00224817	-0.00535524
Tanycytes_3-Neurons	Wnt5a	Mcam	0.016126	0.016868	0.019086	0.536927	8.30034e-05	1.53692e-07	-0.000742028	-0.00295997	-0.00221794
Tanycytes_3-Neurons	Jam3	Jam3	1.36648	0.801562	1.52203	0	0	0	0.564914	-0.15555	-0.720465
Tanycytes_3-Neurons	Cadm1	Cadm1	12.1132	8.27836	11.8394	0	4.72506e-08	0	3.83483	0.273799	-3.56103
Tanycytes_3-Neurons	Ncam1	Fgfr1	0.765562	0.928685	1.18975	0	0	0	-0.163123	-0.424187	-0.261064
Tanycytes_3-Neurons	Ncam1	Ncam1	11.6226	11.3676	14.9212	0.000122943	0	0	0.254978	-3.29854	-3.55352
Tanycytes_3-Neurons	Ncam1	Ncam2	1.64248	1.21079	2.05412	0	0	0	0.431687	-0.411646	-0.843333
Tanycytes_3-Neurons	Ncam1	L1cam	2.14009	1.8306	2.59148	0	0	0	0.309492	-0.45139	-0.760882
Tanycytes_3-Neurons	Sema3b	Nrp1	0.0300114	0.0146376	0.0222184	0	0	0	0.0153738	0.00779295	-0.00758086
Tanycytes_3-Neurons	Sema3b	Nrp2	0.0675256	0.0377755	0.0528871	0	0	0	0.0297501	0.0146385	-0.0151116
Tanycytes_3-Neurons	Sema3b	Plxna1	0.0251566	0.0117806	0.0201787	0	0	0	0.013376	0.0049779	-0.0083981
Tanycytes_3-Neurons	Sema3b	Plxna2	0.0538439	0.0311092	0.0484434	0	2.70079e-05	0	0.0227347	0.00540049	-0.0173342
Tanycytes_3-Neurons	Sema3b	Plxna3	0.0196398	0.0105108	0.0156622	0	5.55112e-15	0	0.00912897	0.00397763	-0.00515134
Tanycytes_3-Neurons	Sema3b	Plxna4	0.0688496	0.0264534	0.0496818	0	0	0	0.0423962	0.0191678	-0.0232284
Tanycytes_3-Neurons	Lamb2	Itga3	0.159435	0.138011	0.248348	0	0	0	0.0214241	-0.0889128	-0.110337
Tanycytes_3-Neurons	Lamb2	Itga6	0.100567	0.0642944	0.150543	0	0	0	0.0362725	-0.0499762	-0.0862487
Tanycytes_3-Neurons	Lamb2	Cd44	0.12019	0.108081	0.168762	0.000559678	0	0	0.0121086	-0.048572	-0.0606806
Tanycytes_3-Neurons	Lamb2	Sv2a	4.03494	3.27569	4.87395	0	0	0	0.759252	-0.839011	-1.59826
Tanycytes_3-Neurons	Lamb2	Sv2b	0.18887	0.170713	0.277114	1.1383e-07	0	0	0.0181569	-0.0882448	-0.106402
Tanycytes_3-Neurons	Lamb2	Sv2c	0.632836	0.646824	0.958873	0.14208	0	0	-0.0139881	-0.326038	-0.312049
Tanycytes_3-Neurons	Lamb2	Dag1	0.409626	0.294313	0.419987	0	0.00372785	0	0.115313	-0.0103602	-0.125673
Tanycytes_3-Neurons	Lamb2	Itgb1	0.875668	0.609134	1.09791	0	0	0	0.266534	-0.222242	-0.488776
Tanycytes_3-Neurons	Lamb2	Itgb8	0.132454	0.110852	0.108353	0	0	0.0297397	0.0216016	0.0241013	0.00249975
Tanycytes_3-Neurons	Fgf18	Fgfr1	0.253942	0.43177	0.632897	0	0	0	-0.177828	-0.378955	-0.201127
Tanycytes_3-Neurons	Efnb3	Epha4	0.107365	0.0808971	0.0817855	0	0	0.647659	0.0264682	0.0255799	-0.000888371
Tanycytes_3-Neurons	Efnb3	Ephb1	0.0258865	0.0272848	0.0259811	0.183507	0.992179	0.0127544	-0.00139831	-9.45597e-05	0.00130375
Tanycytes_3-Neurons	Efnb3	Ephb2	0.0271596	0.0268061	0.0292744	0.840592	0.00255465	5.71326e-11	0.000353474	-0.00211483	-0.0024683
Tanycytes_3-Neurons	Efnb3	Ephb6	0.0369201	0.0341459	0.0373249	0.000892444	0.855379	2.4476e-12	0.00277418	-0.000404813	-0.003179
Tanycytes_3-Neurons	Tnfsf12	Tnfrsf12a	0.114198	0.162449	0.216499	0	0	0	-0.0482515	-0.102301	-0.0540495
Tanycytes_3-Neurons	Vtn	Itga2b	0.10083	0.0244279	0.0114438	0	0	1.41056e-08	0.0764022	0.0893863	0.0129841
Tanycytes_3-Neurons	Vtn	Itgb1	0.409049	0.132902	0.067892	0	0	0	0.276147	0.341157	0.06501
Tanycytes_3-Neurons	Vtn	Itgb8	0.061873	0.024186	0.00670026	0	0	0	0.037687	0.0551727	0.0174857
Tanycytes_3-Neurons	Grn	Sort1	0.0738487	0.0688982	0.0617203	1.52109e-05	0	0	0.00495053	0.0121284	0.00717788
Tanycytes_3-Neurons	Inhba	Acvr1b	0.0754528	0.0616642	0.047571	0	0	0	0.0137886	0.0278818	0.0140932
Tanycytes_3-Neurons	Inhba	Acvr2a	0.0885234	0.0632716	0.0539138	0	0	0	0.0252518	0.0346096	0.0093578
Tanycytes_3-Neurons	Inhba	Acvr2b	0.0718881	0.0416453	0.0403032	0	0	0.100989	0.0302429	0.0315849	0.00134207
Tanycytes_3-Neurons	Sema4d	Plxnb1	0.0414524	0.0439412	0.0493091	0.0179111	1.11022e-16	0	-0.00248888	-0.00785678	-0.0053679
Tanycytes_3-Neurons	Sema4d	Plxnb2	0.0913072	0.0842495	0.0983692	3.1799e-06	3.22229e-06	0	0.00705768	-0.00706201	-0.0141197
Tanycytes_3-Neurons	Ocln	Ocln	0.0244437	0.00568371	0.00895683	0	0	0	0.0187599	0.0154868	-0.00327312
Tanycytes_3-Neurons	Fgf10	Fgfr1	0.517221	0.4954	0.543359	0.000173692	4.54842e-06	0	0.0218213	-0.0261385	-0.0479598
Tanycytes_3-Neurons	Pomc	Mc3r	0.0369371	0.0277534	0.0295489	0	0	0.000415464	0.00918365	0.00738819	-0.00179547
Tanycytes_3-Neurons	Pomc	Oprk1	0.097537	0.0633975	0.0656642	0	0	0.0622509	0.0341394	0.0318728	-0.00226667
Tanycytes_3-Neurons	Pomc	Oprl1	0.151788	0.122578	0.164933	0	2.55858e-10	0	0.0292107	-0.0131447	-0.0423554
Tanycytes_3-Neurons	Pomc	Oprm1	0.0126971	0.008843	0.013326	0	0.266947	0	0.00385412	-0.00062885	-0.00448297
Tanycytes_3-Neurons	Nampt	Insr	0.0814279	0.0801463	0.10303	0.634303	0	0	0.00128159	-0.0216019	-0.0228834
Tanycytes_3-Neurons	Nampt	Itgb1	0.23634	0.18274	0.351098	0	0	0	0.0535993	-0.114759	-0.168358
Tanycytes_3-Neurons	Tgfb3	Tgfbr1	0.0278895	0.0160333	0.0163754	0	0	0.561257	0.0118562	0.0115141	-0.000342094
Tanycytes_3-Neurons	Tgfb3	Acvr1b	0.0571285	0.0304777	0.0329337	0	0	3.6993e-07	0.0266508	0.0241948	-0.00245604
Tanycytes_3-Neurons	Tgfb3	Acvr1c	0.143046	0.0905665	0.0954164	0	0	0.0635272	0.0524798	0.0476299	-0.00484993
Tanycytes_3-Neurons	Tgfb3	Acvr1	0.0445333	0.0158889	0.0171073	0	0	0.00125037	0.0286444	0.027426	-0.0012184
Tanycytes_3-Neurons	Nrxn3	Nlgn1	0.153919	0.129195	0.0921433	0	0	0	0.0247234	0.0617753	0.0370518
Tanycytes_3-Neurons	Nrxn3	Nlgn2	0.152391	0.18114	0.113145	0	0	0	-0.0287487	0.0392455	0.0679943
Tanycytes_3-Neurons	Nrxn3	Nlgn3	0.103504	0.101123	0.0639193	0.341906	0	0	0.00238096	0.0395843	0.0372034
Tanycytes_3-Neurons	Dlk1	Notch2	0.106788	0.0507906	0.113205	0	0.471167	0	0.0559976	-0.00641646	-0.0624141
Tanycytes_3-Neurons	Dlk1	Notch4	0.0949228	0.0233798	0.0881943	0	0.275177	0	0.0715431	0.00672851	-0.0648145
Tanycytes_3-Neurons	Cntn1	Nrcam	0.465652	0.501698	0.453901	1.70141e-11	0.0607965	0	-0.0360465	0.0117504	0.0477968
Tanycytes_3-Neurons	Sema5b	Plxna1	0.0299944	0.0173904	0.0197094	0	0	1.56553e-12	0.012604	0.010285	-0.00231903
Tanycytes_3-Neurons	Sema5b	Plxna3	0.0234167	0.015516	0.0152979	0	0	0.731361	0.00790069	0.00811875	0.000218056
Tanycytes_3-Neurons	Nectin3	Nectin1	0.141722	0.0918799	0.111134	0	0	0	0.0498424	0.0305878	-0.0192546
Tanycytes_3-Neurons	Nectin3	Nectin2	0.19111	0.128985	0.185676	0	0.0185689	0	0.0621251	0.00543447	-0.0566906
Tanycytes_3-Neurons	Nectin3	Pvr	0.05583	0.0454982	0.063699	0	1.44634e-11	0	0.0103318	-0.00786903	-0.0182008
Tanycytes_3-Neurons	Pros1	Tyro3	0.0189523	0.0147434	0.0203396	1.44329e-15	0.0181105	0	0.00420894	-0.00138732	-0.00559626
Tanycytes_3-Neurons	Ncam2	L1cam	0.161812	0.0656986	0.13091	0	0	0	0.0961133	0.0309019	-0.0652114
Tanycytes_3-Neurons	Jam2	Itga3	0.168814	0.118773	0.240011	0	0	0	0.0500406	-0.0711975	-0.121238
Tanycytes_3-Neurons	Jam2	Jam3	0.693436	0.411652	0.756175	0	0	0	0.281784	-0.0627392	-0.344523
Tanycytes_3-Neurons	Jam2	Itgb1	0.927178	0.524225	1.06105	0	0	0	0.402954	-0.133876	-0.53683
Tanycytes_3-Neurons	Efna5	Epha3	0.0763864	0.0516388	0.0550929	0	0	0.000496461	0.0247476	0.0212935	-0.0034541
Tanycytes_3-Neurons	Efna5	Epha4	0.80524	0.608857	0.615663	0	0	0.177923	0.196383	0.189577	-0.00680573
Tanycytes_3-Neurons	Efna5	Epha5	2.10063	2.74406	2.23815	0	3.19189e-13	0	-0.643434	-0.137522	0.505912
Tanycytes_3-Neurons	Efna5	Epha7	0.0572898	0.0888667	0.081262	0	0	9.09384e-13	-0.0315769	-0.0239722	0.00760473
Tanycytes_3-Neurons	Efna5	Ephb2	0.203697	0.201751	0.220371	0.699307	3.32167e-11	0	0.00194563	-0.0166744	-0.01862
Tanycytes_3-Neurons	Ptprm	Ptprm	0.0285176	0.0318499	0.0272872	7.40456e-05	0.258512	0	-0.00333233	0.00123036	0.00456269
Tanycytes_3-Neurons	Nrxn1	Nlgn1	3.41357	2.42082	3.60675	0	0	0	0.992752	-0.19318	-1.18593
Tanycytes_3-Neurons	Nrxn1	Nlgn2	3.37969	3.39414	4.42883	0.705566	0	0	-0.0144495	-1.04914	-1.03469
Tanycytes_3-Neurons	Nrxn1	Nlgn3	2.29548	1.89481	2.50198	0	0	0	0.400674	-0.206503	-0.607176
Tanycytes_3-Neurons	Cdh2	Cdh2	8.76843	4.63516	7.85168	0	0	0	4.13327	0.916751	-3.21652
Tanycytes_3-Neurons	Nrg2	Erbb4	0.0287892	0.00776471	0.0129295	0	0	0	0.0210245	0.0158596	-0.00516483
Tanycytes_3-Neurons	Hbegf	Erbb4	0.0557791	0.0408491	0.0398661	0	0	0.413418	0.0149299	0.015913	0.000983033
Tanycytes_3-Neurons	Sema6a	Plxna2	0.316851	0.459231	0.30418	0	0.0058134	0	-0.142381	0.0126711	0.155052
Tanycytes_3-Neurons	Sema6a	Plxna4	0.405154	0.390503	0.311956	0.000198161	0	0	0.0146506	0.0931978	0.0785472
Tanycytes_3-Neurons	Nrxn2	Nlgn1	1.45368	1.4741	1.69619	0.0983406	0	0	-0.0204199	-0.242514	-0.222094
Tanycytes_3-Neurons	Nrxn2	Nlgn2	1.43925	2.06677	2.0828	0	0	0.0281944	-0.627526	-0.643551	-0.0160251
Tanycytes_3-Neurons	Nrxn2	Nlgn3	0.977534	1.15379	1.17664	0	0	2.2501e-07	-0.176259	-0.199102	-0.0228433
Tanycytes_3-Neurons	Sema4g	Plxnb2	0.12451	0.0809777	0.074948	0	0	4.996e-15	0.0435321	0.0495619	0.00602973
Tanycytes_2-Neurons	Lamc1	Itga3	0.032024	0.0299198	0.0457133	0.123074	0	0	0.00210419	-0.0136893	-0.0157935
Tanycytes_2-Neurons	Lamc1	Itga6	0.0201998	0.0139385	0.0277104	2.9754e-14	0	0	0.00626121	-0.00751061	-0.0137718
Tanycytes_2-Neurons	Lamc1	Cd44	0.0241412	0.0234312	0.0310638	0.894212	5.24759e-05	2.90878e-14	0.000709992	-0.00692267	-0.00763267
Tanycytes_2-Neurons	Lamc1	Sv2a	0.810454	0.710145	0.897145	2.55351e-15	1.55134e-11	0	0.100309	-0.0866914	-0.187
Tanycytes_2-Neurons	Lamc1	Sv2b	0.0379361	0.0370093	0.0510083	0.827023	2.66454e-15	0	0.000926879	-0.0130721	-0.013999
Tanycytes_2-Neurons	Lamc1	Sv2c	0.127111	0.140227	0.176499	0.00139762	0	0	-0.0131159	-0.0493885	-0.0362725
Tanycytes_2-Neurons	Lamc1	Dag1	0.0822771	0.0638049	0.0773066	0	0.00693988	0	0.0184722	0.00497044	-0.0135017
Tanycytes_2-Neurons	Lamc1	Itgb1	0.175886	0.132056	0.202092	0	9.21485e-15	0	0.04383	-0.0262058	-0.0700358
Tanycytes_2-Neurons	Lamc1	Itgb8	0.0266046	0.024032	0.0199444	0.00802091	1.108e-13	5.81757e-14	0.00257258	0.00666016	0.00408758
Tanycytes_2-Neurons	Tnr	Itga2b	0.0354727	0.00852811	0.0177418	0	0	0	0.0269446	0.0177309	-0.00921373
Tanycytes_2-Neurons	Tnr	Itgb1	0.143906	0.046398	0.105256	0	0	0	0.0975085	0.0386505	-0.058858
Tanycytes_2-Neurons	Mpzl1	Mpzl1	0.0301727	0.024334	0.0301814	8.19311e-11	0.999947	0	0.00583873	-8.61731e-06	-0.00584735
Tanycytes_2-Neurons	Cadm3	Cadm3	0.164465	0.122495	0.135989	0	0	7.3852e-13	0.0419696	0.0284756	-0.013494
Tanycytes_2-Neurons	Tgfb2	Tgfbr1	0.521133	0.657515	0.705585	0	0	5.59e-09	-0.136382	-0.184452	-0.0480697
Tanycytes_2-Neurons	Tgfb2	Acvr1b	1.06748	1.24987	1.41905	0	0	0	-0.182389	-0.351571	-0.169182
Tanycytes_2-Neurons	Tgfb2	Acvr1c	2.67291	3.71407	4.11131	0	0	8.63754e-14	-1.04116	-1.4384	-0.397241
Tanycytes_2-Neurons	Tgfb2	Acvr1	0.832131	0.651591	0.737119	0	3.6271e-13	0	0.18054	0.0950123	-0.0855278
Tanycytes_2-Neurons	Mdk	Sdc2	4.53167	3.26966	4.96783	0	0	0	1.26202	-0.436153	-1.69817
Tanycytes_2-Neurons	Mdk	Ptprz1	5.31852	4.2813	5.85727	0	0	0	1.03723	-0.538752	-1.57598
Tanycytes_2-Neurons	Mdk	Itga6	0.298712	0.191749	0.467035	0	0	0	0.106962	-0.168324	-0.275286
Tanycytes_2-Neurons	Mdk	Lrp1	3.21297	2.27785	3.50128	0	0	0	0.935122	-0.288305	-1.22343
Tanycytes_2-Neurons	Mdk	Ncl	13.238	7.58236	15.7305	0	0	0	5.65566	-2.49243	-8.1481
Tanycytes_2-Neurons	Mdk	Itgb1	2.60098	1.81666	3.40608	0	0	0	0.784318	-0.805108	-1.58943
Tanycytes_2-Neurons	Lrrc4c	Ntng1	0.223422	0.230804	0.193531	0.394863	7.96205e-07	0	-0.00738289	0.0298903	0.0372731
Tanycytes_2-Neurons	Thbs1	Itga3	0.0397874	0.070352	0.13714	6.10623e-15	0	0	-0.0305646	-0.0973524	-0.0667878
Tanycytes_2-Neurons	Thbs1	Cd47	1.07426	1.33867	2.44363	7.31972e-11	0	0	-0.264406	-1.36937	-1.10496
Tanycytes_2-Neurons	Thbs1	Itgb1	0.218525	0.310509	0.606275	1.38778e-14	0	0	-0.0919848	-0.38775	-0.295765
Tanycytes_2-Neurons	Sema6d	Plxna1	0.289336	0.229954	0.257692	0	2.22045e-16	0	0.0593822	0.0316434	-0.0277388
Tanycytes_2-Neurons	Jag1	Notch2	0.0137054	0.0376458	0.0300416	0	0	0	-0.0239404	-0.0163362	0.00760415
Tanycytes_2-Neurons	Jag1	Notch4	0.0121826	0.017329	0.0234045	1.51465e-09	0	0	-0.00514645	-0.011222	-0.00607551
Tanycytes_2-Neurons	Ghrh	Ghsr	0.0107493	0.0220964	0.0111084	0	0.939658	0	-0.0113471	-0.000359098	0.010988
Tanycytes_2-Neurons	Lama5	Itga3	0.0164972	0.0274939	0.0333326	0	0	0	-0.0109967	-0.0168354	-0.00583871
Tanycytes_2-Neurons	Lama5	Itga6	0.0104059	0.0128084	0.0202055	0.00206936	0	0	-0.00240246	-0.00979954	-0.00739708
Tanycytes_2-Neurons	Lama5	Cd44	0.0124364	0.0215314	0.0226507	6.00987e-10	5.87042e-12	0.405862	-0.00909499	-0.0102144	-0.00111937
Tanycytes_2-Neurons	Lama5	Sv2a	0.417506	0.652566	0.654168	0	0	0.969798	-0.235059	-0.236662	-0.00160258
Tanycytes_2-Neurons	Lama5	Sv2b	0.0195429	0.0340085	0.0371935	0	0	0.000833026	-0.0144656	-0.0176507	-0.00318501
Tanycytes_2-Neurons	Lama5	Sv2c	0.0654813	0.128857	0.128697	0	0	0.996691	-0.0633756	-0.063216	0.0001596
Tanycytes_2-Neurons	Lama5	Dag1	0.0423852	0.0586315	0.0563694	0	0	0.0304831	-0.0162464	-0.0139843	0.00226213
Tanycytes_2-Neurons	Lama5	Itgb1	0.0906078	0.121349	0.147358	0	0	0	-0.0307407	-0.0567506	-0.0260099
Tanycytes_2-Neurons	Lama5	Itgb8	0.0137054	0.0220834	0.0145428	0	0.528601	0	-0.00837806	-0.000837415	0.00754065
Tanycytes_2-Neurons	Col9a3	Itga3	0.102865	0.0557964	0.151425	0	0	0	0.0470686	-0.0485602	-0.0956288
Tanycytes_2-Neurons	Col9a3	Cd44	0.0775444	0.043696	0.102899	0	0	0	0.0338484	-0.0253546	-0.059203
Tanycytes_2-Neurons	Col9a3	Itgb1	0.564966	0.246266	0.669428	0	0	0	0.3187	-0.104462	-0.423162
Tanycytes_2-Neurons	Col9a3	Itgb8	0.0854571	0.0448164	0.0660658	0	0	0	0.0406407	0.0193912	-0.0212494
Tanycytes_2-Neurons	Efnb1	Epha4	0.12087	0.121842	0.110124	0.951494	0.00326375	1.98958e-08	-0.000972051	0.0107457	0.0117177
Tanycytes_2-Neurons	Efnb1	Ephb1	0.0291426	0.0410947	0.0349836	3.9968e-15	0.000296272	1.28866e-10	-0.0119521	-0.00584101	0.00611109
Tanycytes_2-Neurons	Efnb1	Ephb2	0.0305758	0.0403737	0.0394181	7.77156e-16	4.4964e-13	0.383245	-0.00979789	-0.00884231	0.000955589
Tanycytes_2-Neurons	Col4a6	Itga3	0.0504621	0.0646915	0.10476	9.21485e-15	0	0	-0.0142294	-0.0542975	-0.0400681
Tanycytes_2-Neurons	Col4a6	Cd44	0.0380406	0.050662	0.071188	3.58478e-06	0	0	-0.0126214	-0.0331473	-0.020526
Tanycytes_2-Neurons	Col4a6	Itgb1	0.277153	0.285526	0.463126	0.252285	0	0	-0.0083727	-0.185973	-0.1776
Tanycytes_2-Neurons	Col4a6	Itgb8	0.0419223	0.051961	0.0457059	1.72884e-12	0.0186664	8.78186e-13	-0.0100387	-0.00378359	0.00625512
Tanycytes_2-Neurons	Col4a5	Itga3	0.0669593	0.108358	0.145711	0	0	0	-0.041399	-0.0787518	-0.0373528
Tanycytes_2-Neurons	Col4a5	Cd44	0.050477	0.0848589	0.099016	0	0	1.98202e-10	-0.0343819	-0.048539	-0.0141571
Tanycytes_2-Neurons	Col4a5	Itgb1	0.367761	0.478256	0.644167	0	0	0	-0.110495	-0.276406	-0.165911
Tanycytes_2-Neurons	Col4a5	Itgb8	0.0556277	0.0870347	0.0635728	0	6.96136e-05	0	-0.031407	-0.00794507	0.023462
Tanycytes_2-Neurons	Fgf2	Fgfr1	0.128096	0.202122	0.189016	0	0	4.01732e-08	-0.0740259	-0.0609198	0.0131061
Tanycytes_2-Neurons	Sema4a	Nrp1	0.0304564	0.0229116	0.0246731	2.10942e-15	2.29281e-09	0.00563392	0.00754483	0.00578329	-0.00176154
Tanycytes_2-Neurons	Sema4a	Plxnb1	0.0165719	0.014023	0.0160173	0.000118918	0.644457	5.85154e-07	0.00254888	0.000554567	-0.00199431
Tanycytes_2-Neurons	Sema4a	Plxnb2	0.0365029	0.0268866	0.0319537	0	1.41935e-05	1.11022e-16	0.0096163	0.00454919	-0.00506711
Tanycytes_2-Neurons	Sema4a	Plxna1	0.0255296	0.0184397	0.022408	0	9.87736e-05	0	0.00708995	0.00312159	-0.00396836
Tanycytes_2-Neurons	Sema4a	Plxna2	0.0546424	0.048694	0.0537955	0.000993045	0.867092	2.05785e-06	0.00594837	0.000846894	-0.00510148
Tanycytes_2-Neurons	Sema4a	Plxna3	0.019931	0.0164522	0.0173925	1.1248e-06	0.00069099	0.0641016	0.00347886	0.00253851	-0.000940354
Tanycytes_2-Neurons	Sema4a	Plxna4	0.0698706	0.0414065	0.0551707	0	0	0	0.0284641	0.0146999	-0.0137642
Tanycytes_2-Neurons	Thbs3	Itga3	0.0786044	0.0549878	0.121902	0	0	0	0.0236166	-0.0432977	-0.0669143
Tanycytes_2-Neurons	Thbs3	Cd47	2.12232	1.04631	2.17212	0	0.0258704	0	1.076	-0.0497978	-1.1258
Tanycytes_2-Neurons	Thbs3	Itgb1	0.431719	0.242697	0.538911	0	0	0	0.189022	-0.107191	-0.296214
Tanycytes_2-Neurons	Vcam1	Itgb1	1.05531	0.981495	1.34307	4.48018e-08	0	0	0.0738188	-0.287752	-0.361571
Tanycytes_2-Neurons	Negr1	Negr1	0.740986	0.374275	0.666501	0	0	0	0.366711	0.0744851	-0.292226
Tanycytes_2-Neurons	Penk	Oprk1	0.0706469	0.0681014	0.092515	0.749213	3.86095e-09	0	0.00254546	-0.0218681	-0.0244135
Tanycytes_2-Neurons	Penk	Oprl1	0.109942	0.131673	0.232376	6.15666e-07	0	0	-0.0217309	-0.122434	-0.100703
Tanycytes_2-Neurons	Penk	Oprm1	0.00919664	0.00949913	0.0187751	0.929112	0	0	-0.00030249	-0.00957846	-0.00927597
Tanycytes_2-Neurons	Enho	Gpr19	0.934384	1.22509	1.81632	0	0	0	-0.290701	-0.881939	-0.591238
Tanycytes_2-Neurons	Agrn	Dag1	0.301683	0.234526	0.285068	0	1.17401e-05	0	0.0671564	0.0166144	-0.050542
Tanycytes_2-Neurons	Btc	Erbb4	0.0601365	0.0202356	0.0381974	0	0	0	0.0399009	0.0219391	-0.0179618
Tanycytes_2-Neurons	Col1a2	Itga3	0.0281423	0.0323457	0.0533322	0.00376131	0	0	-0.00420344	-0.0251898	-0.0209864
Tanycytes_2-Neurons	Col1a2	Cd44	0.021215	0.025331	0.0362412	0.0749595	1.77636e-14	0	-0.00411604	-0.0150262	-0.0109101
Tanycytes_2-Neurons	Col1a2	Itgb1	0.154566	0.142763	0.235773	0.00827008	0	0	0.0118033	-0.0812072	-0.0930105
Tanycytes_2-Neurons	Col1a2	Itgb8	0.0233798	0.0259805	0.0232685	0.0283281	0.993483	4.98944e-05	-0.00260076	0.000111295	0.00271205
Tanycytes_2-Neurons	Ptn	Ptprz1	41.3493	30.684	41.0226	0	0.597937	0	10.6653	0.326695	-10.3386
Tanycytes_2-Neurons	Ptn	Sdc2	35.2319	23.4336	34.7932	0	0.176955	0	11.7983	0.4387	-11.3596
Tanycytes_2-Neurons	Ptn	Sdc3	19.7117	12.0367	19.1883	0	0.000678101	0	7.67507	0.523393	-7.15168
Tanycytes_2-Neurons	Ptn	Ncl	102.92	54.3427	110.172	0	0	0	48.5775	-7.25133	-55.8288
Tanycytes_2-Neurons	Rarres2	Gpr1	0.249698	0.137463	0.232104	0	0.00404443	0	0.112235	0.017594	-0.0946408
Tanycytes_2-Neurons	Npy	Npy1r	0.0423105	0.374094	0.10662	0	0	0	-0.331783	-0.0643097	0.267473
Tanycytes_2-Neurons	Npy	Npy2r	0.0741404	0.542314	0.124903	0	7.13873e-14	0	-0.468174	-0.0507621	0.417412
Tanycytes_2-Neurons	Npy	Npy5r	0.0256192	0.170043	0.0556561	0	0	0	-0.144423	-0.0300369	0.114386
Tanycytes_2-Neurons	Npy	Gpr83	0.0221257	0.194942	0.0475665	0	3.33067e-16	0	-0.172816	-0.0254408	0.147375
Tanycytes_2-Neurons	Npy	Pgr15l	0.0289186	0.330368	0.0541999	0	1.69935e-08	0	-0.30145	-0.0252813	0.276168
Tanycytes_2-Neurons	Ntf3	Ntrk2	0.376002	0.470231	0.307035	5.55112e-16	5.9928e-09	0	-0.094229	0.0689672	0.163196
Tanycytes_2-Neurons	Ntf3	Ntrk3	0.150057	0.162086	0.101395	0.0152899	0	0	-0.0120285	0.0486624	0.0606909
Tanycytes_2-Neurons	Lrrc4b	Ptprf	0.359923	0.298932	0.33954	0	4.96215e-05	0	0.0609911	0.0203827	-0.0406083
Tanycytes_2-Neurons	Wnt11	Fzd1	0.007211	0.00739471	0.00889114	0.931478	0.00370416	8.65551e-06	-0.000183706	-0.00168014	-0.00149644
Tanycytes_2-Neurons	Wnt11	Fzd3	0.120706	0.109849	0.124333	0.000193003	0.378662	0	0.010857	-0.00362674	-0.0144837
Tanycytes_2-Neurons	Wnt11	Fzd5	0.0326063	0.0468331	0.0593699	1.88738e-15	0	0	-0.0142269	-0.0267636	-0.0125368
Tanycytes_2-Neurons	Wnt11	Fzd8	0.00532987	0.00450113	0.00444557	0.0542045	0.0393226	0.965496	0.000828744	0.000884298	5.55532e-05
Tanycytes_2-Neurons	Wnt11	Fzd9	0.00627043	0.00407245	0.00688347	2.52838e-08	0.24394	0	0.00219799	-0.000613032	-0.00281102
Tanycytes_2-Neurons	Ctf1	Lifr	0.0313522	0.017277	0.0314389	0	0.995374	0	0.0140751	-8.67347e-05	-0.0141619
Tanycytes_2-Neurons	Ctf1	Il6st	0.124155	0.0637822	0.135353	0	6.03118e-07	0	0.0603724	-0.0111982	-0.0715706
Tanycytes_2-Neurons	Mif	Cd44	0.385527	0.379332	0.53391	0.854112	0	0	0.00619539	-0.148383	-0.154578
Tanycytes_2-Neurons	Efna2	Epha3	0.00859945	0.0030722	0.00367707	0	0	0.025593	0.00552726	0.00492239	-0.000604869
Tanycytes_2-Neurons	Efna2	Epha4	0.0906526	0.0362233	0.0410912	0	0	4.97273e-06	0.0544292	0.0495614	-0.00486786
Tanycytes_2-Neurons	Efna2	Epha5	0.236485	0.163255	0.149381	0	0	1.9838e-06	0.0732299	0.0871042	0.0138743
Tanycytes_2-Neurons	Efna2	Epha7	0.00644959	0.00528704	0.00542367	0.0122071	0.0342871	0.848354	0.00116255	0.00102592	-0.000136635
Tanycytes_2-Neurons	Kitl	Kit	0.0189905	0.0164522	0.0151605	0.0427403	0.00103544	0.115701	0.00253829	0.00382992	0.00129162
Tanycytes_2-Neurons	Ifng	Ifngr1	0.0350846	0.00925231	0.0443123	0	0	0	0.0258323	-0.00922774	-0.03506
Tanycytes_2-Neurons	Ifng	Ifngr2	0.0645705	0.0166827	0.0745709	0	8.87068e-14	0	0.0478878	-0.0100003	-0.0578881
Tanycytes_2-Neurons	Gdf11	Tgfbr1	0.112002	0.121842	0.114526	0.000261789	0.575091	7.23092e-06	-0.00984024	-0.00252397	0.00731627
Tanycytes_2-Neurons	Gdf11	Acvr2a	0.269166	0.237647	0.261042	1.11022e-14	0.104572	0	0.0315188	0.00812366	-0.0233952
Tanycytes_2-Neurons	Gdf11	Acvr2b	0.218584	0.156419	0.195142	0	6.01741e-14	0	0.0621654	0.0234425	-0.0387229
Tanycytes_2-Neurons	Efnb2	Epha4	0.0830982	0.0246977	0.0460222	0	0	0	0.0584005	0.037076	-0.0213244
Tanycytes_2-Neurons	Efnb2	Ephb1	0.0200355	0.00833	0.01462	0	3.10363e-06	0	0.0117055	0.00541552	-0.00629001
Tanycytes_2-Neurons	Efnb2	Ephb2	0.0210209	0.00818386	0.0164733	0	8.48539e-07	0	0.012837	0.00454763	-0.00828939
Tanycytes_2-Neurons	Col4a1	Itga3	0.0417283	0.0549878	0.0828553	1.31563e-10	0	0	-0.0132595	-0.0411271	-0.0278675
Tanycytes_2-Neurons	Col4a1	Cd44	0.0314567	0.0430627	0.0563032	0.000128886	2.22045e-16	1.36002e-13	-0.011606	-0.0248465	-0.0132405
Tanycytes_2-Neurons	Col4a1	Itgb1	0.229184	0.242697	0.366291	0.0674971	0	0	-0.0135126	-0.137106	-0.123594
Tanycytes_2-Neurons	Col4a1	Itgb8	0.0346665	0.0441669	0.0361492	3.49141e-10	0.573647	0	-0.00950034	-0.00148268	0.00801766
Tanycytes_2-Neurons	Col4a2	Itga3	0.0213493	0.0194074	0.0361897	0.364796	0	0	0.00194189	-0.0148403	-0.0167822
Tanycytes_2-Neurons	Col4a2	Cd44	0.0160941	0.0151986	0.0245922	0.892085	7.09497e-05	6.37268e-14	0.000895511	-0.0084981	-0.00939361
Tanycytes_2-Neurons	Col4a2	Itgb1	0.117257	0.0856578	0.159989	5.43343e-12	0	0	0.0315994	-0.042732	-0.0743313
Tanycytes_2-Neurons	Gas6	Tyro3	0.121661	0.0550138	0.161872	0	0	0	0.0666476	-0.0402104	-0.106858
Tanycytes_2-Neurons	Il15	Il15ra	0.00609128	0.00922308	0.00835429	3.60051e-10	1.23844e-05	0.0101603	-0.00313181	-0.00226301	0.000868792
Tanycytes_2-Neurons	Agt	Agtr1a	0.156298	0.261254	0.325604	0	0	0	-0.104956	-0.169306	-0.0643505
Tanycytes_2-Neurons	Wnt5a	Fzd1	0.0106448	0.0062743	0.0072953	0	6.66645e-12	0.00126677	0.00437051	0.00334951	-0.001021
Tanycytes_2-Neurons	Wnt5a	Fzd3	0.178185	0.0932051	0.102017	0	0	1.96922e-08	0.0849797	0.0761684	-0.00881138
Tanycytes_2-Neurons	Wnt5a	Fzd5	0.0481331	0.0397372	0.0487138	1.79871e-07	0.92557	0	0.00839585	-0.00058071	-0.00897656
Tanycytes_2-Neurons	Wnt5a	Fzd8	0.0078679	0.00381914	0.00364765	0	0	0.658457	0.00404877	0.00422025	0.000171488
Tanycytes_2-Neurons	Wnt5a	Fzd9	0.00925636	0.00345541	0.00564797	0	0	0	0.00580095	0.00360838	-0.00219256
Tanycytes_2-Neurons	Wnt5a	Mcam	0.0115704	0.0110028	0.0101193	0.684393	0.0920696	0.0929376	0.000567695	0.00145116	0.000883467
Tanycytes_2-Neurons	Jam3	Jam3	0.562055	0.330713	0.696113	0	0	0	0.231342	-0.134058	-0.3654
Tanycytes_2-Neurons	Cadm1	Cadm1	7.21399	6.21982	8.64852	0	0	0	0.994168	-1.43453	-2.4287
Tanycytes_2-Neurons	Ncam1	Fgfr1	1.26782	1.33576	1.67186	4.84258e-06	0	0	-0.0679403	-0.404036	-0.336096
Tanycytes_2-Neurons	Ncam1	Ncam1	19.2478	16.3505	20.9675	0	0	0	2.89734	-1.71966	-4.61701
Tanycytes_2-Neurons	Ncam1	Ncam2	2.72005	1.74153	2.8865	0	8.88178e-15	0	0.978529	-0.166441	-1.14497
Tanycytes_2-Neurons	Ncam1	L1cam	3.54414	2.63302	3.6416	0	3.657e-05	0	0.911117	-0.0974644	-1.00858
Tanycytes_2-Neurons	Lamb2	Itga3	0.150416	0.167389	0.295232	3.88123e-06	0	0	-0.0169735	-0.144816	-0.127842
Tanycytes_2-Neurons	Lamb2	Itga6	0.0948777	0.0779805	0.178963	6.97636e-10	0	0	0.0168971	-0.0840851	-0.100982
Tanycytes_2-Neurons	Lamb2	Cd44	0.11339	0.131088	0.200621	0.00173016	0	0	-0.0176976	-0.0872303	-0.0695327
Tanycytes_2-Neurons	Lamb2	Sv2a	3.80668	3.97297	5.79406	2.35427e-05	0	0	-0.166297	-1.98739	-1.82109
Tanycytes_2-Neurons	Lamb2	Sv2b	0.178185	0.207052	0.329428	9.57335e-08	0	0	-0.0288669	-0.151243	-0.122377
Tanycytes_2-Neurons	Lamb2	Sv2c	0.597035	0.784511	1.13989	0	0	0	-0.187476	-0.542855	-0.355379
Tanycytes_2-Neurons	Lamb2	Dag1	0.386453	0.356963	0.499272	2.75447e-08	0	0	0.0294903	-0.112819	-0.142309
Tanycytes_2-Neurons	Lamb2	Itgb1	0.82613	0.738798	1.30517	2.22045e-16	0	0	0.0873315	-0.479045	-0.566376
Tanycytes_2-Neurons	Lamb2	Itgb8	0.124961	0.134449	0.128808	0.00153154	0.341811	0.00241673	-0.00948839	-0.00384679	0.0056416
Tanycytes_2-Neurons	Fgf18	Fgfr1	0.200355	0.248991	0.409978	0	0	0	-0.0486355	-0.209623	-0.160987
Tanycytes_2-Neurons	Efnb3	Epha4	0.0830982	0.0889118	0.0706769	0.0532144	3.40557e-06	0	-0.00581365	0.0124213	0.018235
Tanycytes_2-Neurons	Efnb3	Ephb1	0.0200355	0.029988	0.0224522	0	0.0886942	0	-0.00995248	-0.00241663	0.00753586
Tanycytes_2-Neurons	Efnb3	Ephb2	0.0210209	0.0294619	0.0252982	0	9.58811e-06	3.52496e-13	-0.00844102	-0.00427732	0.0041637
Tanycytes_2-Neurons	Efnb3	Ephb6	0.0285753	0.0375289	0.0322552	1.9984e-15	0.00267838	2.77556e-14	-0.0089536	-0.00367995	0.00527364
Tanycytes_2-Neurons	Tnfsf12	Tnfrsf12a	0.0844717	0.136787	0.180934	0	0	0	-0.0523157	-0.096462	-0.0441462
Tanycytes_2-Neurons	Vtn	Itga2b	0.0998492	0.0400165	0.0546449	0	6.89671e-13	0.000297573	0.0598327	0.0452043	-0.0146284
Tanycytes_2-Neurons	Vtn	Itgb1	0.40507	0.217714	0.324188	1.11022e-16	0.000574246	4.32987e-15	0.187357	0.0808816	-0.106475
Tanycytes_2-Neurons	Vtn	Itgb8	0.0612711	0.0396203	0.0319941	5.58268e-05	3.25448e-08	0.0374718	0.0216508	0.029277	0.00762615
Tanycytes_2-Neurons	Grn	Sort1	0.0674818	0.0692316	0.0650399	0.472115	0.241518	2.19418e-05	-0.00174977	0.00244189	0.00419166
Tanycytes_2-Neurons	Inhba	Acvr1b	0.11566	0.11649	0.129727	0.949268	1.14005e-06	1.42109e-14	-0.000830497	-0.0140672	-0.0132367
Tanycytes_2-Neurons	Inhba	Acvr2a	0.135695	0.119527	0.147024	1.47531e-06	0.00139666	0	0.0161686	-0.0113286	-0.0274971
Tanycytes_2-Neurons	Inhba	Acvr2b	0.110195	0.0786723	0.109907	0	0.992245	0	0.0315232	0.000287944	-0.0312352
Tanycytes_2-Neurons	Sema4d	Plxnb1	0.0640779	0.0461934	0.0407713	0	0	1.59117e-12	0.0178845	0.0233066	0.00542207
Tanycytes_2-Neurons	Sema4d	Plxnb2	0.141145	0.0885676	0.0813367	0	0	2.42438e-09	0.0525769	0.0598078	0.00723091
Tanycytes_2-Neurons	Ocln	Ocln	0.0105104	0.00241619	0.00350057	0	0	1.97877e-07	0.00809425	0.00700988	-0.00108438
Tanycytes_2-Neurons	Fgf10	Fgfr1	0.374435	0.401315	0.386018	3.1954e-05	0.142075	0.000145633	-0.0268801	-0.0115838	0.0152963
Tanycytes_2-Neurons	Pomc	Mc3r	0.0248429	0.0231876	0.0292547	0.246362	9.03232e-05	0	0.00165525	-0.00441187	-0.00606712
Tanycytes_2-Neurons	Pomc	Oprk1	0.0656007	0.0529678	0.0650105	3.47177e-08	0.9616	0	0.0126329	0.000590176	-0.0120427
Tanycytes_2-Neurons	Pomc	Oprl1	0.102089	0.102412	0.163291	0.991254	0	0	-0.000323315	-0.0612025	-0.0608792
Tanycytes_2-Neurons	Pomc	Oprm1	0.00853974	0.00738821	0.0131933	0.0679635	0	0	0.00115152	-0.00465358	-0.0058051
Tanycytes_2-Neurons	Nampt	Insr	0.112017	0.158098	0.182853	0	0	0	-0.0460811	-0.0708363	-0.0247551
Tanycytes_2-Neurons	Nampt	Itgb1	0.325122	0.360476	0.623116	1.25134e-06	0	0	-0.0353544	-0.297993	-0.262639
Tanycytes_2-Neurons	Nrxn3	Nlgn1	0.186516	0.217045	0.208159	1.45676e-11	4.18494e-06	0.00308749	-0.0305289	-0.0216431	0.00888585
Tanycytes_2-Neurons	Nrxn3	Nlgn2	0.184664	0.30431	0.255604	0	0	0	-0.119646	-0.0709395	0.048706
Tanycytes_2-Neurons	Nrxn3	Nlgn3	0.125424	0.169883	0.144398	0	2.41161e-08	0	-0.0444598	-0.0189747	0.025485
Tanycytes_2-Neurons	Wnt7b	Fzd1	0.0212896	0.00694654	0.0184662	0	0.000163889	0	0.0143431	0.0028234	-0.0115197
Tanycytes_2-Neurons	Wnt7b	Fzd3	0.35637	0.103191	0.258229	0	0	0	0.253178	0.0981404	-0.155038
Tanycytes_2-Neurons	Wnt7b	Fzd5	0.0962661	0.0439948	0.123307	0	0	0	0.0522713	-0.0270406	-0.0793119
Tanycytes_2-Neurons	Wnt7b	Fzd8	0.0157358	0.00422833	0.00923311	0	0	0	0.0115075	0.00650269	-0.00500478
Tanycytes_2-Neurons	Wnt7b	Fzd9	0.0185127	0.00382563	0.0142964	0	1.05471e-14	0	0.0146871	0.00421628	-0.0104708
Tanycytes_2-Neurons	Wnt7b	Lrp6	0.13792	0.0500352	0.115861	0	0	0	0.0878845	0.0220591	-0.0658254
Tanycytes_2-Neurons	Cntn1	Nrcam	1.11578	1.08082	1.10979	0.0177759	0.888197	0.000779595	0.0349634	0.00598561	-0.0289778
Tanycytes_2-Neurons	Nectin3	Nectin1	0.0936086	0.0648474	0.0952801	0	0.600049	0	0.0287613	-0.00167148	-0.0304327
Tanycytes_2-Neurons	Nectin3	Nectin2	0.12623	0.0910357	0.159188	0	0	0	0.0351941	-0.0329577	-0.0681518
Tanycytes_2-Neurons	Nectin3	Pvr	0.0368761	0.0321119	0.0546118	0.000343889	0	0	0.0047642	-0.0177356	-0.0224999
Tanycytes_2-Neurons	Pros1	Tyro3	0.0194831	0.00950238	0.01979	0	0.879458	0	0.00998076	-0.000306829	-0.0102876
Tanycytes_2-Neurons	Ncam2	L1cam	0.358087	0.184773	0.266742	0	0	0	0.173313	0.0913449	-0.0819682
Tanycytes_2-Neurons	Jam2	Itga3	0.140712	0.126957	0.220948	3.39064e-06	0	0	0.0137545	-0.080236	-0.0939904
Tanycytes_2-Neurons	Jam2	Jam3	0.578	0.440016	0.696113	0	0	0	0.137984	-0.118113	-0.256097
Tanycytes_2-Neurons	Jam2	Itgb1	0.772831	0.560345	0.976776	0	0	0	0.212486	-0.203945	-0.416431
Tanycytes_2-Neurons	Efna5	Epha3	0.0272316	0.0170367	0.0255924	0	0.343471	0	0.0101949	0.00163923	-0.00855565
Tanycytes_2-Neurons	Efna5	Epha4	0.287066	0.200875	0.285995	0	0.973614	0	0.0861916	0.00107169	-0.0851199
Tanycytes_2-Neurons	Efna5	Epha5	0.748869	0.905324	1.03969	0	0	0	-0.156455	-0.290821	-0.134367
Tanycytes_2-Neurons	Efna5	Epha7	0.0204237	0.029319	0.0377488	4.15556e-12	0	0	-0.00889532	-0.0173251	-0.00842974
Tanycytes_2-Neurons	Efna5	Ephb2	0.0726176	0.0665621	0.10237	0.00189293	0	0	0.00605551	-0.0297519	-0.0358074
Tanycytes_2-Neurons	Ptprm	Ptprm	0.032248	0.0332356	0.0602303	0.753334	0	0	-0.000987631	-0.0279824	-0.0269947
Tanycytes_2-Neurons	Nrxn1	Nlgn1	2.7496	1.58483	2.52647	0	0	0	1.16477	0.223126	-0.94164
Tanycytes_2-Neurons	Nrxn1	Nlgn2	2.72231	2.22204	3.10233	0	0	0	0.500273	-0.38002	-0.880293
Tanycytes_2-Neurons	Nrxn1	Nlgn3	1.84899	1.24047	1.7526	0	3.5511e-11	0	0.608518	0.0963873	-0.51213
Tanycytes_2-Neurons	Cdh2	Cdh2	2.51931	1.68593	2.9675	0	0	0	0.83338	-0.448191	-1.28157
Tanycytes_2-Neurons	Hbegf	Erbb4	0.0427285	0.0313325	0.042095	4.44879e-09	0.939565	0	0.011396	0.00063349	-0.0107625
Tanycytes_2-Neurons	Fgf1	Fgfr1	0.105104	0.0820205	0.103826	0	0.858414	0	0.0230839	0.00127881	-0.0218051
Tanycytes_2-Neurons	Sema6a	Plxna2	0.528209	0.690309	0.518393	0	0.444718	0	-0.162099	0.00981681	0.171916
Tanycytes_2-Neurons	Sema6a	Plxna4	0.675415	0.586997	0.531645	0	0	0	0.088418	0.143771	0.0553526
Tanycytes_2-Neurons	Nrxn2	Nlgn1	1.51017	1.52341	1.77139	0.636649	0	0	-0.0132323	-0.261215	-0.247983
Tanycytes_2-Neurons	Nrxn2	Nlgn2	1.49519	2.13591	2.17514	0	0	0.000259586	-0.640725	-0.679953	-0.039228
Tanycytes_2-Neurons	Nrxn2	Nlgn3	1.01553	1.19239	1.2288	0	0	1.96724e-07	-0.176862	-0.213275	-0.0364127
Tanycytes_2-Neurons	Sema4g	Plxnb2	0.0340694	0.0553547	0.0334061	0	0.86622	0	-0.0212854	0.000663224	0.0219486
Tanycytes_1-Neurons	Col9a1	Itga3	0.0941668	0.0597829	0.090551	0	0.132582	0	0.034384	0.00361585	-0.0307681
Tanycytes_1-Neurons	Col9a1	Cd44	0.0709873	0.0468179	0.0615327	0	0.00152561	1.9984e-15	0.0241694	0.00945459	-0.0147148
Tanycytes_1-Neurons	Col9a1	Itgb1	0.517193	0.263861	0.400312	0	0	0	0.253332	0.116881	-0.136451
Tanycytes_1-Neurons	Col9a1	Itgb8	0.0782309	0.0480184	0.0395068	0	0	1.11022e-16	0.0302125	0.0387241	0.00851158
Tanycytes_1-Neurons	Sema4c	Plxnb2	0.0913377	0.056792	0.0607636	0	0	0.000187747	0.0345457	0.0305742	-0.00397154
Tanycytes_1-Neurons	Fn1	Itga3	0.0275394	0.0298914	0.0446718	0.285125	0	0	-0.00235208	-0.0171325	-0.0147804
Tanycytes_1-Neurons	Fn1	Itga2b	0.0372841	0.0242493	0.0332883	0	0.0150349	0	0.0130348	0.00399579	-0.00903899
Tanycytes_1-Neurons	Fn1	Cd44	0.0207604	0.023409	0.0303561	0.501452	0.000292812	6.65153e-05	-0.00264852	-0.0095957	-0.00694718
Tanycytes_1-Neurons	Fn1	Itgb1	0.151255	0.131931	0.197487	0.000123326	0	0	0.0193241	-0.0462328	-0.0655569
Tanycytes_1-Neurons	Fn1	Itgb8	0.0228789	0.0240092	0.01949	0.673709	0.0386985	3.26764e-06	-0.00113034	0.00338883	0.00451917
Tanycytes_1-Neurons	Col4a4	Itga3	0.0977203	0.083696	0.124357	6.96243e-12	0	0	0.0140243	-0.0266364	-0.0406607
Tanycytes_1-Neurons	Col4a4	Cd44	0.0736661	0.0655451	0.0845049	0.0168616	0.00121332	0	0.00812099	-0.0108389	-0.0189598
Tanycytes_1-Neurons	Col4a4	Itgb1	0.53671	0.369405	0.549762	0	0.0849304	0	0.167305	-0.0130522	-0.180357
Tanycytes_1-Neurons	Col4a4	Itgb8	0.081183	0.0672257	0.054256	1.11022e-16	0	0	0.0139573	0.026927	0.0129697
Tanycytes_1-Neurons	Col4a3	Itga3	0.04353	0.0401399	0.0519159	0.0179697	2.70653e-10	0	0.00339002	-0.00838595	-0.011776
Tanycytes_1-Neurons	Col4a3	Cd44	0.0328149	0.0314349	0.0352788	0.727974	0.390648	0.00631466	0.00138	-0.00246387	-0.00384387
Tanycytes_1-Neurons	Col4a3	Itgb1	0.23908	0.177164	0.229512	0	0.03758	0	0.0619161	0.00956753	-0.0523486
Tanycytes_1-Neurons	Col4a3	Itgb8	0.0361634	0.0322409	0.0226506	0.000292424	0	0	0.00392244	0.0135128	0.00959035
Tanycytes_1-Neurons	Nppc	Npr2	0.0713017	0.0421739	0.024119	0	0	0	0.0291278	0.0471827	0.0180549
Tanycytes_1-Neurons	Inhbb	Acvr1b	0.0347146	0.0419749	0.050345	6.02804e-11	0	0	-0.0072603	-0.0156303	-0.00837003
Tanycytes_1-Neurons	Inhbb	Acvr1c	0.0869232	0.124731	0.145861	7.74936e-13	0	8.23147e-09	-0.0378079	-0.0589373	-0.0211293
Tanycytes_1-Neurons	Inhbb	Acvr2a	0.0407282	0.0430691	0.0570576	0.147128	0	0	-0.00234087	-0.0163294	-0.0139886
Tanycytes_1-Neurons	Inhbb	Acvr2b	0.0330746	0.028348	0.0426534	2.19303e-06	0	0	0.00472657	-0.0095788	-0.0143054
Tanycytes_1-Neurons	Nfasc	Cntn1	0.642344	0.554986	0.592392	0	5.78167e-07	1.24119e-08	0.0873575	0.0499513	-0.0374061
Tanycytes_1-Neurons	Nfasc	Cntnap1	0.0669965	0.0476377	0.0462428	0	0	0.272845	0.0193588	0.0207537	0.00139489
Tanycytes_1-Neurons	Lamc1	Itga3	0.178562	0.141771	0.165406	0	1.1249e-06	0	0.0367908	0.0131552	-0.0236356
Tanycytes_1-Neurons	Lamc1	Itga6	0.112631	0.0660459	0.100266	0	6.70066e-10	0	0.0465853	0.0123655	-0.0342199
Tanycytes_1-Neurons	Lamc1	Cd44	0.134608	0.111025	0.1124	8.9969e-10	2.66529e-08	0.851053	0.0235827	0.0222082	-0.00137441
Tanycytes_1-Neurons	Lamc1	Sv2a	4.51898	3.36492	3.24618	0	0	4.0408e-10	1.15406	1.2728	0.11874
Tanycytes_1-Neurons	Lamc1	Sv2b	0.211527	0.175363	0.184566	0	3.95517e-12	0.000787095	0.0361638	0.0269614	-0.0092024
Tanycytes_1-Neurons	Lamc1	Sv2c	0.708752	0.664444	0.638635	7.94713e-07	9.65894e-15	3.66841e-05	0.0443084	0.0701174	0.025809
Tanycytes_1-Neurons	Lamc1	Dag1	0.458766	0.302331	0.279722	0	0	0	0.156436	0.179044	0.0226084
Tanycytes_1-Neurons	Lamc1	Itgb1	0.980716	0.625728	0.731237	0	0	0	0.354988	0.249478	-0.10551
Tanycytes_1-Neurons	Lamc1	Itgb8	0.148344	0.113872	0.0721658	0	0	0	0.0344714	0.0761778	0.0417064
Tanycytes_1-Neurons	Mpzl1	Mpzl1	0.134581	0.0779716	0.101501	0	0	0	0.0566091	0.0330797	-0.0235295
Tanycytes_1-Neurons	F11r	Jam3	0.762669	0.538718	0.696103	0	0	0	0.223951	0.0665665	-0.157385
Tanycytes_1-Neurons	Tgfb2	Tgfbr1	0.271157	0.31295	0.282869	1.11022e-16	0.0522325	0	-0.0417927	-0.0117119	0.0300808
Tanycytes_1-Neurons	Tgfb2	Acvr1b	0.555434	0.594886	0.568898	2.63894e-09	0.104963	1.36444e-08	-0.039452	-0.0134639	0.025988
Tanycytes_1-Neurons	Tgfb2	Acvr1c	1.39077	1.76774	1.64822	0	9.76996e-15	1.05692e-07	-0.37697	-0.257452	0.119518
Tanycytes_1-Neurons	Tgfb2	Acvr1	0.432976	0.31013	0.295511	0	0	3.19514e-05	0.122846	0.137465	0.0146193
Tanycytes_1-Neurons	Angptl2	Itgb1	0.0683086	0.0113083	0.0480375	0	0	0	0.0570002	0.0202711	-0.0367291
Tanycytes_1-Neurons	Mdk	Sdc2	11.7824	7.6527	10.9065	0	0	0	4.12966	0.875828	-3.25383
Tanycytes_1-Neurons	Mdk	Ptprz1	13.8282	10.0205	12.8593	0	0	0	3.8077	0.968914	-2.83879
Tanycytes_1-Neurons	Mdk	Itga6	0.776651	0.448794	1.02534	0	0	0	0.327857	-0.248694	-0.576551
Tanycytes_1-Neurons	Mdk	Lrp1	8.35373	5.33136	7.68682	0	0	0	3.02238	0.666912	-2.35546
Tanycytes_1-Neurons	Mdk	Ncl	34.4189	17.7467	34.5352	0	0.604685	0	16.6722	-0.116287	-16.7885
Tanycytes_1-Neurons	Mdk	Itgb1	6.76255	4.25193	7.47783	0	0	0	2.51061	-0.715288	-3.2259
Tanycytes_1-Neurons	Lrrc4c	Ntng1	1.33193	1.05454	1.22674	0	1.31728e-12	0	0.2774	0.105196	-0.172204
Tanycytes_1-Neurons	Thbs1	Itga3	0.0968319	0.0392859	0.0603673	0	0	0	0.0575461	0.0364646	-0.0210814
Tanycytes_1-Neurons	Thbs1	Cd47	2.61446	0.747536	1.07566	0	0	0	1.86693	1.53881	-0.328121
Tanycytes_1-Neurons	Thbs1	Itgb1	0.531831	0.173394	0.266875	0	0	0	0.358436	0.264956	-0.0934805
Tanycytes_1-Neurons	Sema6d	Plxna1	0.0420676	0.0378042	0.0374464	0.00022899	0.000105874	0.878223	0.00426338	0.00462118	0.000357796
Tanycytes_1-Neurons	Jag1	Notch2	0.0103324	0.0237691	0.019243	0	0	1.11022e-16	-0.0134367	-0.00891058	0.00452614
Tanycytes_1-Neurons	Jag1	Notch4	0.00918434	0.0109413	0.0149916	0.00305145	0	0	-0.00175699	-0.00580727	-0.00405028
Tanycytes_1-Neurons	Gdf5	Bmpr1a	0.0493112	0.031061	0.031997	0	0	0.422363	0.0182501	0.0173142	-0.000935982
Tanycytes_1-Neurons	Gdf5	Acvr2a	0.044801	0.0237622	0.0304307	0	0	0	0.0210388	0.0143703	-0.00666849
Tanycytes_1-Neurons	Gdf5	Acvr2b	0.036382	0.0156403	0.0227485	0	0	0	0.0207418	0.0136336	-0.00710819
Tanycytes_1-Neurons	Gdf5	Bmpr2	0.130194	0.060366	0.0783144	0	0	0	0.0698276	0.0518792	-0.0179484
Tanycytes_1-Neurons	Cdh4	Cdh4	0.0485458	0.0468282	0.0782165	0.544672	0	0	0.0017176	-0.0296707	-0.0313883
Tanycytes_1-Neurons	Lama5	Itga3	0.0444183	0.0640531	0.0736481	0	0	0	-0.0196348	-0.0292298	-0.00959505
Tanycytes_1-Neurons	Lama5	Itga6	0.0280177	0.02984	0.0446439	0.209227	0	0	-0.00182228	-0.0166261	-0.0148039
Tanycytes_1-Neurons	Lama5	Cd44	0.0334846	0.0501621	0.0500466	7.61613e-14	8.47988e-13	0.996724	-0.0166775	-0.016562	0.000115446
Tanycytes_1-Neurons	Lama5	Sv2a	1.12413	1.5203	1.44538	0	0	1.56234e-10	-0.396171	-0.321255	0.074916
Tanycytes_1-Neurons	Lama5	Sv2b	0.0526186	0.0792303	0.0821788	0	0	0.115658	-0.0266117	-0.0295602	-0.00294848
Tanycytes_1-Neurons	Lama5	Sv2c	0.176307	0.300201	0.284356	0	0	2.04321e-05	-0.123894	-0.108049	0.0158449
Tanycytes_1-Neurons	Lama5	Dag1	0.114121	0.136595	0.124548	0	1.52608e-05	6.88338e-15	-0.0224742	-0.0104269	0.0120473
Tanycytes_1-Neurons	Lama5	Itgb1	0.243959	0.282708	0.325587	0	0	0	-0.0387491	-0.0816283	-0.0428791
Tanycytes_1-Neurons	Lama5	Itgb8	0.0369014	0.0514483	0.0321322	0	0.000341892	0	-0.0145469	0.00476918	0.0193161
Tanycytes_1-Neurons	Col9a3	Itga3	0.105716	0.0427021	0.146089	0	0	0	0.0630136	-0.0403733	-0.103387
Tanycytes_1-Neurons	Col9a3	Cd44	0.0796933	0.0334414	0.0992728	0	2.9321e-13	0	0.0462519	-0.0195795	-0.0658314
Tanycytes_1-Neurons	Col9a3	Itgb1	0.580623	0.188472	0.645837	0	0	0	0.392151	-0.0652145	-0.457365
Tanycytes_1-Neurons	Col9a3	Itgb8	0.0878253	0.0342988	0.0637376	0	0	0	0.0535264	0.0240876	-0.0294388
Tanycytes_1-Neurons	Efnb1	Epha4	0.819498	0.417348	0.458419	0	0	2.33147e-15	0.402149	0.361079	-0.0410704
Tanycytes_1-Neurons	Efnb1	Ephb1	0.197586	0.140762	0.145627	0	0	0.0862902	0.0568239	0.0519589	-0.00486498
Tanycytes_1-Neurons	Efnb1	Ephb2	0.207304	0.138293	0.164087	0	0	0	0.0690108	0.0432165	-0.0257943
Tanycytes_1-Neurons	Col4a6	Itga3	0.0577438	0.0606369	0.0651967	0.116601	2.88238e-06	1.83053e-05	-0.00289311	-0.0074529	-0.00455979
Tanycytes_1-Neurons	Col4a6	Itgb1	0.317147	0.26763	0.288225	0	6.39753e-10	3.20203e-11	0.0495164	0.028922	-0.0205944
Tanycytes_1-Neurons	Col4a6	Itgb8	0.0479718	0.0487044	0.0284449	0.816684	0	0	-0.00073257	0.0195269	0.0202595
Tanycytes_1-Neurons	Col4a5	Itga3	0.169678	0.179349	0.231811	0.00345983	0	0	-0.00967066	-0.0621326	-0.0524619
Tanycytes_1-Neurons	Col4a5	Cd44	0.127911	0.140454	0.157524	0.014131	5.70964e-10	1.01805e-07	-0.0125427	-0.0296127	-0.01707
Tanycytes_1-Neurons	Col4a5	Itgb1	0.931924	0.791583	1.0248	0	0	0	0.140341	-0.0928758	-0.233216
Tanycytes_1-Neurons	Col4a5	Itgb8	0.140963	0.144055	0.101137	0.407788	0	0	-0.00309189	0.0398258	0.0429177
Tanycytes_1-Neurons	Fgf2	Fgfr1	0.132298	0.111375	0.138374	1.04361e-14	0.0665342	0	0.0209231	-0.00607577	-0.0269988
Tanycytes_1-Neurons	Sema4a	Nrp1	0.0334572	0.0256212	0.025592	1.33227e-15	7.32747e-15	0.998898	0.00783601	0.00786523	2.92185e-05
Tanycytes_1-Neurons	Sema4a	Plxnb1	0.0182047	0.0156814	0.0166138	0.000247094	0.0430518	0.0856481	0.00252325	0.00159084	-0.000932403
Tanycytes_1-Neurons	Sema4a	Plxnb2	0.0400995	0.0300664	0.0331438	0	1.05369e-10	3.07817e-05	0.0100331	0.00695573	-0.00307739
Tanycytes_1-Neurons	Sema4a	Plxna1	0.028045	0.0206205	0.0232426	0	6.22735e-09	2.42811e-06	0.00742458	0.00480246	-0.00262212
Tanycytes_1-Neurons	Sema4a	Plxna2	0.0600262	0.0544528	0.055799	0.00347446	0.0459035	0.487632	0.00557339	0.00422725	-0.00134615
Tanycytes_1-Neurons	Sema4a	Plxna3	0.0218948	0.0183979	0.0180403	2.41933e-06	5.798e-07	0.740548	0.00349692	0.00385454	0.000357625
Tanycytes_1-Neurons	Sema4a	Plxna4	0.0767549	0.0463034	0.0572254	0	0	0	0.0304514	0.0195294	-0.010922
Tanycytes_1-Neurons	Thbs3	Itga3	0.127036	0.0990688	0.153333	0	0	0	0.0279676	-0.0262966	-0.0542642
Tanycytes_1-Neurons	Thbs3	Cd47	3.42998	1.88509	2.73217	0	0	0	1.54489	0.697814	-0.847077
Tanycytes_1-Neurons	Thbs3	Itgb1	0.697723	0.437255	0.677862	0	0.00750701	0	0.260468	0.0198608	-0.240607
Tanycytes_1-Neurons	Efna4	Epha3	0.0239449	0.00678431	0.0139847	0	0	0	0.0171606	0.00996018	-0.0072004
Tanycytes_1-Neurons	Efna4	Epha4	0.252419	0.0799918	0.156279	0	0	0	0.172427	0.09614	-0.0762874
Tanycytes_1-Neurons	Efna4	Epha5	0.658485	0.360515	0.568129	0	0	0	0.297969	0.0903557	-0.207614
Tanycytes_1-Neurons	Efna4	Epha7	0.0179587	0.0116753	0.0206274	0	0.000867711	0	0.00628334	-0.00266878	-0.00895212
Tanycytes_1-Neurons	Vcam1	Itgb1	0.175651	0.113083	0.1708	0	0.461801	0	0.0625673	0.00485063	-0.0577166
Tanycytes_1-Neurons	Negr1	Negr1	2.55456	1.40233	1.75935	0	0	0	1.15223	0.795208	-0.357022
Tanycytes_1-Neurons	Penk	Oprk1	0.441163	0.311674	0.393064	0	5.13203e-08	0	0.129489	0.0480992	-0.08139
Tanycytes_1-Neurons	Penk	Oprl1	0.686543	0.602614	0.987283	0	0	0	0.0839297	-0.30074	-0.38467
Tanycytes_1-Neurons	Penk	Oprm1	0.0574295	0.0434738	0.0797688	6.61138e-13	0	0	0.0139557	-0.0223393	-0.036295
Tanycytes_1-Neurons	Enho	Gpr19	3.63651	4.45213	6.3583	0	0	0	-0.81562	-2.72179	-1.90617
Tanycytes_1-Neurons	Agrn	Dag1	0.353775	0.173021	0.26543	0	0	0	0.180754	0.0883451	-0.0924093
Tanycytes_1-Neurons	Cxcl10	Ackr1	0.651979	0.0429833	0.086845	0	0	0.0378945	0.608996	0.565134	-0.0438617
Tanycytes_1-Neurons	Col1a2	Itga3	0.026651	0.0649071	0.0579526	0	0	3.07615e-08	-0.0382561	-0.0313016	0.0069545
Tanycytes_1-Neurons	Col1a2	Cd44	0.0200908	0.0508309	0.0393809	0	2.34575e-11	2.31064e-09	-0.0307401	-0.0192902	0.0114499
Tanycytes_1-Neurons	Col1a2	Itgb1	0.146375	0.286478	0.2562	0	0	2.22045e-16	-0.140102	-0.109824	0.0302778
Tanycytes_1-Neurons	Col1a2	Itgb8	0.0221408	0.0521342	0.0252844	0	0.0999367	0	-0.0299934	-0.00314353	0.0268499
Tanycytes_1-Neurons	Ptn	Ptprz1	193.245	111.647	116.201	0	0	0	81.5987	77.0438	-4.55489
Tanycytes_1-Neurons	Ptn	Sdc2	164.656	85.2652	98.5558	0	0	0	79.3903	66.0997	-13.2906
Tanycytes_1-Neurons	Ptn	Sdc3	92.1224	43.7965	54.3533	0	0	0	48.3259	37.7691	-10.5568
Tanycytes_1-Neurons	Ptn	Ncl	480.995	197.731	312.074	0	0	0	283.265	168.922	-114.343
Tanycytes_1-Neurons	Rarres2	Gpr1	0.0483818	0.0454803	0.0439819	0.125461	0.0123273	0.308376	0.00290154	0.00439989	0.00149836
Tanycytes_1-Neurons	Wnt5b	Fzd1	0.00440083	0.000236662	0.00144509	0	0	0	0.00416417	0.00295574	-0.00120842
Tanycytes_1-Neurons	Wnt5b	Fzd3	0.0736661	0.00351563	0.0202079	0	0	0	0.0701505	0.0534582	-0.0166923
Tanycytes_1-Neurons	Wnt5b	Fzd5	0.0198994	0.00149886	0.00964945	0	0	0	0.0184006	0.01025	-0.00815059
Tanycytes_1-Neurons	Wnt5b	Fzd8	0.00325279	0.000144055	0.000722543	0	0	3.87024e-12	0.00310873	0.00253024	-0.000578488
Tanycytes_1-Neurons	Wnt5b	Fzd9	0.00382681	0.000130336	0.00111878	0	0	0	0.00369647	0.00270803	-0.000988441
Tanycytes_1-Neurons	Lrrc4b	Ptprf	0.413869	0.33724	0.438421	0	1.55303e-06	0	0.0766295	-0.0245512	-0.101181
Tanycytes_1-Neurons	Adm	Calcr	2.76851	1.60348	1.4533	0	0	7.58282e-14	1.16502	1.3152	0.150184
Tanycytes_1-Neurons	Ctf1	Lifr	0.153756	0.0894102	0.0801557	0	0	1.6777e-09	0.0643455	0.0736	0.00925453
Tanycytes_1-Neurons	Ctf1	Il6st	0.608873	0.330078	0.345091	0	0	7.10644e-06	0.278794	0.263781	-0.015013
Tanycytes_1-Neurons	Mif	Cd44	1.45926	0.922982	1.77953	0	0	0	0.536276	-0.320268	-0.856544
Tanycytes_1-Neurons	Efna2	Epha3	0.0118084	0.00530946	0.00727205	0	3.21965e-15	4.79674e-07	0.00649898	0.00453639	-0.00196259
Tanycytes_1-Neurons	Efna2	Epha4	0.124481	0.0626023	0.0812652	0	0	0	0.0618784	0.0432155	-0.0186629
Tanycytes_1-Neurons	Efna2	Epha5	0.324732	0.282142	0.295427	2.73362e-10	4.81385e-05	0.0089674	0.0425898	0.0293051	-0.0132847
Tanycytes_1-Neurons	Efna2	Epha7	0.00885633	0.00913721	0.0107263	0.885462	0.00751428	0.000366214	-0.000280882	-0.00186994	-0.00158906
Tanycytes_1-Neurons	Igf1	Igf1r	0.0485458	0.0485123	0.0198956	0.99967	0	0	3.35248e-05	0.0286502	0.0286167
Tanycytes_1-Neurons	Igf1	Itga6	0.0134485	0.0103445	0.00805053	3.45449e-07	0	3.71451e-08	0.00310397	0.00539797	0.002294
Tanycytes_1-Neurons	Kitl	Kit	0.0282501	0.0255526	0.0278995	0.133032	0.968305	0.0406206	0.00269741	0.000350558	-0.00234686
Tanycytes_1-Neurons	Gdf11	Tgfbr1	0.12541	0.150003	0.105971	0	1.52101e-14	0	-0.0245926	0.0194385	0.0440311
Tanycytes_1-Neurons	Gdf11	Acvr1b	0.256888	0.28514	0.213127	0	0	0	-0.0282518	0.0437613	0.072013
Tanycytes_1-Neurons	Gdf11	Acvr2a	0.301389	0.292573	0.241544	0.0396848	0	0	0.008816	0.0598447	0.0510287
Tanycytes_1-Neurons	Gdf11	Acvr2b	0.244752	0.192571	0.180566	0	0	1.47033e-09	0.0521809	0.0641859	0.012005
Tanycytes_1-Neurons	Efnb2	Epha4	0.162516	0.100859	0.118772	0	0	0	0.0616572	0.0437443	-0.017913
Tanycytes_1-Neurons	Efnb2	Ephb1	0.0391838	0.0340176	0.0377307	0.000483869	0.557598	0.000243275	0.0051662	0.00145305	-0.00371315
Tanycytes_1-Neurons	Efnb2	Ephb2	0.0411109	0.0334208	0.0425135	5.5117e-12	0.418708	0	0.00769007	-0.00140265	-0.00909272
Tanycytes_1-Neurons	Col4a1	Itga3	0.0506369	0.0512425	0.0796849	0.896893	0	0	-0.000605585	-0.029048	-0.0284424
Tanycytes_1-Neurons	Col4a1	Cd44	0.0381724	0.0401296	0.0541488	0.589748	5.15143e-14	0	-0.00195722	-0.0159764	-0.0140191
Tanycytes_1-Neurons	Col4a1	Itgb1	0.278113	0.226167	0.352275	0	0	0	0.0519468	-0.0741615	-0.126108
Tanycytes_1-Neurons	Col4a1	Itgb8	0.0420676	0.0411586	0.034766	0.683258	4.84222e-10	2.22045e-16	0.000908956	0.00730158	0.00639263
Tanycytes_1-Neurons	Col4a2	Itga3	0.0355347	0.0281834	0.0519159	5.12235e-12	0	0	0.0073513	-0.0163812	-0.0237325
Tanycytes_1-Neurons	Col4a2	Cd44	0.0267877	0.0220713	0.0352788	0.00478391	1.51346e-07	0	0.00471636	-0.0084911	-0.0132075
Tanycytes_1-Neurons	Col4a2	Itgb1	0.195167	0.124392	0.229512	0	0	0	0.0707757	-0.0343451	-0.105121
Tanycytes_1-Neurons	Col4a2	Itgb8	0.0295211	0.0226372	0.0226506	2.22045e-16	2.33147e-15	0.999685	0.00688386	0.00687053	-1.33305e-05
Tanycytes_1-Neurons	Gas6	Tyro3	0.146252	0.0467459	0.131233	0	1.58761e-11	0	0.0995066	0.0150199	-0.0844866
Tanycytes_1-Neurons	Il15	Il15ra	0.0369424	0.0357977	0.0499767	0.559897	0	0	0.00114467	-0.0130343	-0.014179
Tanycytes_1-Neurons	Wnt5a	Fzd1	0.0641264	0.0537223	0.0578035	1.15523e-09	0.000702912	0.00104077	0.0104041	0.00632293	-0.00408119
Tanycytes_1-Neurons	Wnt5a	Fzd3	1.07342	0.798048	0.808316	0	0	0.168209	0.275372	0.265104	-0.0102678
Tanycytes_1-Neurons	Wnt5a	Fzd5	0.289963	0.340241	0.385978	0	0	0	-0.0502783	-0.0960152	-0.0457369
Tanycytes_1-Neurons	Wnt5a	Fzd8	0.0473978	0.0327005	0.0289017	0	0	8.45033e-06	0.0146972	0.018496	0.00379879
Tanycytes_1-Neurons	Wnt5a	Fzd9	0.0557621	0.0295862	0.0447511	0	0	0	0.0261759	0.011011	-0.0151649
Tanycytes_1-Neurons	Wnt5a	Mcam	0.0697026	0.0942086	0.080179	0	0.00018246	4.21885e-15	-0.024506	-0.0104764	0.0140296
Tanycytes_1-Neurons	Jam3	Jam3	2.64927	1.48296	3.00884	0	0	0	1.16632	-0.359565	-1.52588
Tanycytes_1-Neurons	Cadm1	Cadm1	17.0785	13.2646	14.0755	0	0	0	3.81387	3.00299	-0.810885
Tanycytes_1-Neurons	Ncam1	Ncam1	22.1395	17.4956	18.0737	0	0	8.88178e-16	4.64382	4.06581	-0.57801
Tanycytes_1-Neurons	Ncam1	Ncam2	3.12869	1.8635	2.48811	0	0	0	1.26519	0.640577	-0.624616
Tanycytes_1-Neurons	Ncam1	L1cam	4.07658	2.81743	3.139	0	0	0	1.25915	0.937574	-0.321573
Tanycytes_1-Neurons	Sema3f	Nrp2	0.21329	0.154283	0.0846075	0	0	0	0.0590069	0.128682	0.0696756
Tanycytes_1-Neurons	Sema3f	Plxna1	0.079461	0.0481144	0.0322814	0	0	0	0.0313465	0.0471796	0.015833
Tanycytes_1-Neurons	Sema3f	Plxna2	0.170074	0.127057	0.0774986	0	0	0	0.0430177	0.0925757	0.049558
Tanycytes_1-Neurons	Sema3f	Plxna3	0.0620353	0.0429284	0.0250559	0	0	0	0.0191069	0.0369794	0.0178725
Tanycytes_1-Neurons	Sema3f	Plxna4	0.217472	0.108041	0.0794798	0	0	0	0.109431	0.137992	0.0285616
Tanycytes_1-Neurons	Lamb2	Itga3	0.210543	0.139209	0.251128	0	0	0	0.0713341	-0.0405852	-0.111919
Tanycytes_1-Neurons	Lamb2	Itga6	0.132804	0.0648523	0.152228	0	1.11022e-16	0	0.0679517	-0.0194243	-0.087376
Tanycytes_1-Neurons	Lamb2	Cd44	0.158717	0.109019	0.170651	0	0.0165129	0	0.049698	-0.0119338	-0.0616319
Tanycytes_1-Neurons	Lamb2	Sv2a	5.32835	3.30411	4.92851	0	0	0	2.02424	0.399844	-1.6244
Tanycytes_1-Neurons	Lamb2	Sv2b	0.249412	0.172194	0.280216	0	6.50491e-12	0	0.0772184	-0.030804	-0.108022
Tanycytes_1-Neurons	Lamb2	Sv2c	0.835693	0.652436	0.969607	0	0	0	0.183257	-0.133913	-0.31717
Tanycytes_1-Neurons	Lamb2	Dag1	0.540933	0.296867	0.424688	0	0	0	0.244066	0.116246	-0.127821
Tanycytes_1-Neurons	Lamb2	Itgb1	1.15637	0.614419	1.1102	0	3.81971e-07	0	0.541947	0.0461667	-0.49578
Tanycytes_1-Neurons	Lamb2	Itgb8	0.174913	0.111814	0.109566	0	0	0.321157	0.0630983	0.065347	0.0022487
Tanycytes_1-Neurons	Fgf18	Fgfr1	0.213481	0.269157	0.327373	0	0	0	-0.0556755	-0.113891	-0.058216
Tanycytes_1-Neurons	Tnfsf12	Tnfrsf12a	0.212183	0.346007	0.382845	0	0	6.36476e-08	-0.133824	-0.170663	-0.0368387
Tanycytes_1-Neurons	Vtn	Itga2b	0.0180407	0.0387989	0.117858	0.0412392	0	0	-0.0207582	-0.0998178	-0.0790596
Tanycytes_1-Neurons	Vtn	Itgb1	0.0731877	0.211089	0.699212	6.66883e-05	0	0	-0.137901	-0.626024	-0.488123
Tanycytes_1-Neurons	Vtn	Itgb8	0.0110704	0.0384147	0.0690052	0.000421929	2.39808e-14	1.8477e-09	-0.0273443	-0.0579348	-0.0305905
Tanycytes_1-Neurons	Col1a1	Itga3	0.142139	0.16483	0.160577	4.62252e-11	3.69138e-07	0.154759	-0.0226913	-0.0184385	0.00425286
Tanycytes_1-Neurons	Col1a1	Cd44	0.107151	0.129084	0.109118	4.56794e-05	0.924557	3.53437e-08	-0.021933	-0.00196736	0.0199657
Tanycytes_1-Neurons	Col1a1	Itgb1	0.780669	0.727503	0.709887	3.58025e-07	2.83293e-11	0.0278314	0.0531666	0.070782	0.0176153
Tanycytes_1-Neurons	Col1a1	Itgb8	0.118084	0.132394	0.0700587	1.12364e-06	0	0	-0.0143091	0.0480257	0.0623348
Tanycytes_1-Neurons	Grn	Sort1	0.254825	0.2116	0.183368	0	0	0	0.0432246	0.071457	0.0282324
Tanycytes_1-Neurons	Sema4d	Plxnb1	0.0798983	0.0609833	0.0747623	0	0.00250693	0	0.018915	0.00513606	-0.0137789
Tanycytes_1-Neurons	Sema4d	Plxnb2	0.175992	0.116925	0.149147	0	0	0	0.0590675	0.0268453	-0.0322222
Tanycytes_1-Neurons	Ocln	Ocln	0.0317079	0.00798477	0.00768693	0	0	0.749191	0.0237231	0.0240209	0.000297842
Tanycytes_1-Neurons	Fgf10	Fgfr1	1.02531	0.968346	1.04962	1.73701e-06	0.0951316	0	0.056966	-0.0243061	-0.0812722
Tanycytes_1-Neurons	Pomc	Mc3r	0.034988	0.0419818	0.0328081	3.33393e-08	0.192151	0	-0.00699381	0.00217984	0.00917366
Tanycytes_1-Neurons	Pomc	Oprk1	0.0923901	0.0958996	0.072907	0.371095	2.40918e-12	0	-0.00350946	0.0194832	0.0229926
Tanycytes_1-Neurons	Pomc	Oprl1	0.143779	0.18542	0.183125	0	0	0.483822	-0.0416409	-0.0393464	0.00229444
Tanycytes_1-Neurons	Pomc	Oprm1	0.0120271	0.0133765	0.0147958	0.0586376	2.01569e-05	0.00148286	-0.00134943	-0.00276871	-0.00141927
Tanycytes_1-Neurons	Nampt	Insr	0.289143	0.264513	0.270968	5.38303e-12	1.51494e-06	0.01946	0.0246301	0.0181751	-0.00645504
Tanycytes_1-Neurons	Nampt	Itgb1	0.839219	0.603111	0.923387	0	0	0	0.236108	-0.0841678	-0.320276
Tanycytes_1-Neurons	Tgfb3	Tgfbr1	0.0889733	0.0563461	0.0700914	0	0	0	0.0326272	0.018882	-0.0137452
Tanycytes_1-Neurons	Tgfb3	Acvr1b	0.182252	0.107108	0.140966	0	0	0	0.0751434	0.0412859	-0.0338574
Tanycytes_1-Neurons	Tgfb3	Acvr1c	0.456347	0.31828	0.408409	0	7.83907e-06	0	0.138067	0.0479376	-0.0901299
Tanycytes_1-Neurons	Tgfb3	Acvr1	0.14207	0.0558385	0.0732239	0	0	0	0.0862318	0.0688464	-0.0173854
Tanycytes_1-Neurons	Dlk1	Notch2	0.750574	0.653002	1.44162	0.000444695	0	0	0.097572	-0.691044	-0.788616
Tanycytes_1-Neurons	Dlk1	Notch4	0.667177	0.300588	1.12312	0	0	0	0.366589	-0.455944	-0.822533
Tanycytes_1-Neurons	Col2a1	Itga3	0.0186557	0.0230591	0.0338057	3.59028e-05	0	0	-0.00440342	-0.01515	-0.0107466
Tanycytes_1-Neurons	Col2a1	Cd44	0.0140635	0.0180583	0.0229722	0.0152103	7.38381e-09	2.27531e-06	-0.00399482	-0.00890869	-0.00491387
Tanycytes_1-Neurons	Col2a1	Itgb1	0.102463	0.101775	0.14945	0.972181	0	0	0.00068786	-0.0469871	-0.047675
Tanycytes_1-Neurons	Col2a1	Itgb8	0.0154986	0.0185214	0.0147492	0.000256331	0.611334	3.39395e-12	-0.0030228	0.000749371	0.00377217
Tanycytes_1-Neurons	Sema5b	Plxna1	0.0514159	0.0297851	0.0387376	0	0	0	0.0216308	0.0126783	-0.00895253
Tanycytes_1-Neurons	Sema5b	Plxna3	0.0401405	0.0265747	0.0300671	0	0	9.25057e-07	0.0135658	0.0100734	-0.00349238
Tanycytes_1-Neurons	Nectin3	Nectin1	0.193035	0.097738	0.124613	0	0	0	0.0952972	0.0684221	-0.0268751
Tanycytes_1-Neurons	Nectin3	Nectin2	0.260305	0.137209	0.208195	0	0	0	0.123096	0.05211	-0.0709859
Tanycytes_1-Neurons	Nectin3	Pvr	0.0760442	0.0483991	0.0714246	0	0.0108588	0	0.0276451	0.0046196	-0.0230255
Tanycytes_1-Neurons	Pros1	Tyro3	0.0408239	0.018223	0.0247669	0	0	0	0.0226009	0.0160569	-0.00654394
Tanycytes_1-Neurons	Ncam2	L1cam	1.01704	0.554948	0.911561	0	0	0	0.462095	0.105482	-0.356612
Tanycytes_1-Neurons	Jam2	Itga3	0.517029	0.316849	0.555379	0	1.031e-11	0	0.20018	-0.0383501	-0.23853
Tanycytes_1-Neurons	Jam2	Jam3	2.1238	1.09816	1.74977	0	0	0	1.02564	0.37403	-0.65161
Tanycytes_1-Neurons	Jam2	Itgb1	2.83968	1.39846	2.45525	0	0	0	1.44122	0.384435	-1.05679
Tanycytes_1-Neurons	Angptl4	Cdh11	0.0825771	0.100753	0.187955	9.99816e-06	0	0	-0.0181758	-0.105377	-0.0872016
Tanycytes_1-Neurons	Angptl4	Sdc2	0.484556	0.848039	1.40127	0	0	0	-0.363483	-0.916712	-0.553229
Tanycytes_1-Neurons	Angptl4	Sdc3	0.271102	0.435595	0.772795	0	0	0	-0.164493	-0.501693	-0.3372
Tanycytes_1-Neurons	Angptl4	Itgb1	0.278113	0.47118	0.96075	0	0	0	-0.193067	-0.682636	-0.489569
Tanycytes_1-Neurons	Sema6b	Plxna2	0.116718	0.0695786	0.0836985	0	0	0	0.0471391	0.0330192	-0.0141199
Tanycytes_1-Neurons	Sema6b	Plxna4	0.149246	0.0591655	0.0858382	0	0	0	0.0900801	0.0634074	-0.0266726
Tanycytes_1-Neurons	Efna5	Epha3	0.169582	0.088786	0.0913668	0	0	0.467494	0.0807963	0.0782156	-0.00258078
Tanycytes_1-Neurons	Efna5	Epha4	1.78768	1.04685	1.02102	0	0	0.0164706	0.740832	0.766657	0.0258251
Tanycytes_1-Neurons	Efna5	Epha5	4.66351	4.71805	3.71178	0.297942	0	0	-0.0545322	0.951739	1.00627
Tanycytes_1-Neurons	Efna5	Epha7	0.127187	0.152794	0.134766	1.38046e-11	0.111615	4.22351e-12	-0.0256078	-0.00757924	0.0180285
Tanycytes_1-Neurons	Efna5	Ephb2	0.45222	0.346885	0.365467	0	0	8.46382e-08	0.105335	0.0867525	-0.0185823
Tanycytes_1-Neurons	Ptprm	Ptprm	0.0896567	0.0743325	0.0789017	0	3.49667e-09	0.000291157	0.0153242	0.0107549	-0.00456928
Tanycytes_1-Neurons	Nrxn1	Nlgn1	0.380043	0.298431	0.983125	0	0	0	0.0816124	-0.603082	-0.684694
Tanycytes_1-Neurons	Nrxn1	Nlgn2	0.376271	0.418418	1.20721	4.92612e-05	0	0	-0.0421474	-0.830936	-0.788788
Tanycytes_1-Neurons	Nrxn1	Nlgn3	0.255563	0.233585	0.681988	0.00153995	0	0	0.0219771	-0.426425	-0.448402
Tanycytes_1-Neurons	Cdh2	Cdh2	17.5875	9.0479	13.7659	0	0	0	8.53957	3.82152	-4.71805
Tanycytes_1-Neurons	Nrg2	Erbb4	0.0420129	0.0103411	0.011859	0	0	0.0748104	0.0316718	0.0301539	-0.00151793
Tanycytes_1-Neurons	Hbegf	Erbb4	0.462142	0.1041	0.179862	0	0	0	0.358041	0.28228	-0.0757616
Tanycytes_1-Neurons	Fgf1	Fgfr1	0.240542	0.201094	0.236248	0	0.53208	0	0.0394482	0.00429395	-0.0351542
Tanycytes_1-Neurons	Sema6a	Plxna2	0.666958	0.771415	0.57039	0	0	0	-0.104457	0.0965685	0.201026
Tanycytes_1-Neurons	Sema6a	Plxna4	0.852832	0.655965	0.584971	0	0	0	0.196866	0.267861	0.0709943
Tanycytes_1-Neurons	Clcf1	Cntfr	0.0576208	0.0434292	0.0574072	0	0.990284	0	0.0141916	0.000213583	-0.013978
Tanycytes_1-Neurons	Clcf1	Lifr	0.0116171	0.00593027	0.00664274	0	0	0.0548459	0.00568683	0.00497436	-0.000712467
Tanycytes_1-Neurons	Nrxn2	Nlgn1	1.97182	1.397	2.04387	0	3.46109e-06	0	0.574816	-0.0720471	-0.646863
Tanycytes_1-Neurons	Nrxn2	Nlgn2	1.95225	1.95868	2.50972	0.908191	0	0	-0.00643673	-0.557472	-0.551036
Tanycytes_1-Neurons	Nrxn2	Nlgn3	1.32596	1.09345	1.41782	0	2.22045e-16	0	0.232512	-0.0918544	-0.324366
Tanycytes_1-Neurons	Sema4g	Plxnb2	0.080199	0.085188	0.09759	0.0168659	0	0	-0.00498905	-0.017391	-0.0124019
