# Supplementary material for: Fasting induces metabolic switches and spatial redistributions of lipid processing and neuronal interactions in tanycytes
Source: Nat Commun. 2024 Aug 4;15:6604. doi: 10.1038/s41467-024-50913-w (PMC11298547; doi:10.1038/s41467-024-50913-w)
Supplement: Supplementary file 11 — Source Data [file 41467_2024_50913_MOESM11_ESM.xlsx]

## Sheet: Figure 2j
Panel j
	Symetric synapses (%)	Asymetric synapses (%)
Tan 1	45.5	54.5
Tan 2	20	60
Tan 3	28.6	28.6
Tan 4	40	50
Tan 5	37.5	50
Tan 6	83.3	16.7
Tan 7	62.5	12.5
	=> 7 different tanycytes in 4 different male mice were analyzed
	=> The value is the percent of contact with symmetric or asymmetric synapses per tanycyte calculated among all observed tanycyte-synapse interactions.

## Sheet: Figure 2k
Panel k
	Presynaptic part (%)	Postsynaptic part (%)
Tan 1	50	50
Tan 2	62.5	37.5
Tan 3	100	0
Tan 4	60	40
Tan 5	70	30
Tan 6	55.6	44.4
Tan 7	75	25
	=> 7 different tanycytes in 4 different male mice were analyzed
	=> The percent of contact with symmetric or asymmetric synapses per tanycyte was calculated among all observed tanycyte-synapse interactions.

## Sheet: Figure 5e
Panel e
ratio for Deptor staining	Fed						24h-Fasting
	Mouse 1	Mouse 2	Mouse 3	Mouse 4	Mouse 5	Mouse 6	Mouse 1	Mouse 2	Mouse 3	Mouse 4	Mouse 5	Mouse 6	Mouse 7
No staining (Ventral part)	0	0	0	0	0	0	0	0	0	0	0	0	0
Staining	0.393	0.31	0.419	0.376	0.306	0.304	0.295	0.187	0.244	0.163	0.198	0.223	0.189
No staining (dorsal part)	0.607	0.69	0.581	0.624	0.694	0.696	0.705	0.813	0.756	0.837	0.802	0.777	0.811
	=> n= 6 male mice for the fed group and n= 7 for the 24h-fasting group in 2 different cohorts
	=> The value is a ratio representing the length of the staining (or an absence of staining) reported on the total ventricle size. This ratio was calculated on a minimum of 4 pictures/animal to obtain a mean value per mouse.

## Sheet: Figure 6d
Panel d
ratio for FASN staining	Fed						Fast
	Mouse 1	Mouse 2	Mouse 3	Mouse 4	Mouse 5	Mouse 6	Mouse 1	Mouse 2	Mouse 3	Mouse 4	Mouse 5	Mouse 6	Mouse 7	Mouse 8
No staining (Ventral part)	0.158	0.158	0.202	0.123	0.241	0.196	0.109	0.023	0.09	0.115	0.098	0.133	0.085	0.168
Staining	0.305	0.317	0.294	0.341	0.263	0.273	0.367	0.355	0.312	0.371	0.284	0.338	0.396	0.359
No staining (dorsal part)	0.537	0.525	0.505	0.536	0.496	0.532	0.524	0.622	0.598	0.515	0.618	0.53	0.519	0.474
	=> n= 6 male mice for the fed group and n= 8 for the 24h-fasting group in 2 different cohorts
	=> The value is a ratio representing the length of the staining (or an absence of staining) reported on the total ventricle size. This ratio was calculated on a minimum of 4 pictures/animal to obtain a mean value per mouse.

## Sheet: Figure 6f
Panel f
ratio for Filipin staining	Fed						Fast
	Mouse 1	Mouse 2	Mouse 3	Mouse 4	Mouse 5	Mouse 6	Mouse 1	Mouse 2	Mouse 3	Mouse 4	Mouse 5	Mouse 6
No staining (Ventral part)	0.15	0.248	0.262	0.34	0.374	0.182	0.173	0.041	0.113	0.074	0.086	0.027
Staining	0.618	0.574	0.458	0.456	0.531	0.696	0.415	0.349	0.519	0.614	0.552	0.704
No staining (dorsal part)	0.231	0.178	0.279	0.204	0.094	0.122	0.413	0.609	0.368	0.312	0.363	0.269
	=> n= 6 male mice for the fed group and n= 6 for the 24h-fasting group in 2 different cohorts
	=> The value is a ratio representing the length of the staining (or an absence of staining) reported on the total ventricle size. This ratio was calculated on a minimum of 4 pictures/animal to obtain a mean value per mouse.

## Sheet: Figure 7g
Panel g
ratio for Nrxn1 staining	Fed						Fast
	Mouse 1	Mouse 2	Mouse 3	Mouse 4	Mouse 5	Mouse 6	Mouse 1	Mouse 2	Mouse 3	Mouse 4	Mouse 5	Mouse 6	Mouse 7
No staining (Ventral part)	0.117	0.164	0.278	0.104	0.156	0.083	0.102	0.134	0.026	0.095	0.098	0.104	0.152
Staining	0.373	0.402	0.401	0.487	0.459	0.415	0.318	0.167	0.263	0.249	0.256	0.258	0.178
No staining (dorsal part)	0.51	0.435	0.322	0.409	0.385	0.502	0.579	0.699	0.711	0.656	0.647	0.638	0.669
	=> n= 6 male mice for the fed group and n= 7 for the 24h-fasting group in 2 different cohorts
	=> The value is a ratio representing the length of the staining (or an absence of staining) reported on the total ventricle size. This ratio was calculated on a minimum of 4 pictures/animal to obtain a mean value per mouse.

## Sheet: Figure 7j
Panel j
%	FED				24h-FAST
	Mouse 1	Mouse 2	Mouse 3	Mouse 4	Mouse 1	Mouse 2	Mouse 3	Mouse 4	Mouse 5
DMH	33.33	22.22	42.86	32.14	23.81	25	20	27.78	25
VMH	28.57	30.77	29.63	32	12	27.27	17.5	17.65	21.95
ARH	35.71	29.41	30.77	33.33	28.95	26.53	22.92	24.14	33.33
	=> n= 4 male mice for the fed group and n= 5 for the 24h-fasting group in one cohort
	=> The value is the percent of contact with neurons calculated among all observed tanycyte protrusions. This % was calculated on a minimum of 4 slices/animal to obtain a mean value per mouse.

## Sheet: Figure 7k
Panel k
mean number of contact	FED				24h-FAST
	Mouse 1	Mouse 2	Mouse 3	Mouse 4	Mouse 1	Mouse 2	Mouse 3
VMH	13.8125	12.4688	12.5	11	11.5625	10.7812	10.5938
ARH	9.5625	8.59375	9.5625	11.0625	12.5312	12.3125	11.25
	=> n= 4 male mice for the fed group and n= 3 for the 24h-fasting group in one cohort
	=> The value is the mean number of synaptic contacts along tanycyte proximal processes (on 190um). This quantification was done on 32 tanycytes per nucleus on the entire anteroposterior axis to obtain a mean value per mouse.

## Sheet: Figure 7l
Panel l
mean number of contact	FED				24h-FAST
	Mouse 1	Mouse 2	Mouse 3	Mouse 4	Mouse 1	Mouse 2	Mouse 3
VMH	15.0938	15.875	15.9062	14.2812	18.75	17	12.9375
ARH	13.4375	12.25	12.9688	12.75	21.5	20.375	19.1875
	=> n= 4 male mice for the fed group and n= 3 for the 24h-fasting group in one cohort
	=> The value is the mean number of synaptic contacts along tanycyte proximal processes (on 190um). This quantification was done on 32 tanycytes per nucleus on the entire anteroposterior axis to obtain a mean value per mouse.
